# Supplementary material for: RNA Sequencing Analysis of the Gametophyte Transcriptome from the Liverwort, Marchantia polymorpha
Source: PLoS One. 2014 May 19;9(5):e97497. doi: 10.1371/journal.pone.0097497 (PMC4026138; doi:10.1371/journal.pone.0097497)
Supplement: Table S1 — Assembly statistics of vegetative thallus male (VM) library using Velvet with different k-mer lengths. A Comparison of de novo assembly of VM (vegetative thallus male) data set using Velvet with different k-mer lengths. (XLSX) [file pone.0097497.s005.xlsx]

## Sheet: Sheet1
Assembly statistics of vegetative thallus male (VM) library using Velvet with different k-mer length
	k21	k29	k31	k39	k41	k49	k51	k57
Total reads	13878110	13878110	13878110	13878110	13878110	13878110	13878110	13878110
Used reads	10662532	10598322	10422822	10331238	10304663	10462943	10375400	9976088
Percentage of used reads	76.8	76.3	75.1	74.4	74.2	75.3	74.7	71.8
Unused reads	3215578	3279788	3455288	3546872	3573447	3415167	3502710	3902022
Nodes	767021	430371	325170	180468	151740	71223	63932	49258
Contigs total	381306	272217	194105	122276	105921	58031	53682	44282
N50 (bp)	167	209	252	333	364	493	487	442
Largest contig length (bp)	3647	3904	4671	4394	4357	5595	5785	5275
Smallest contig length (bp)	41	57	61	77	81	100	101	113
Average contig length (bp)	130	162	192	252	274	385	393	395
