# Supplementary material for: RNA Sequencing Analysis of the Gametophyte Transcriptome from the Liverwort, Marchantia polymorpha
Source: PLoS One. 2014 May 19;9(5):e97497. doi: 10.1371/journal.pone.0097497 (PMC4026138; doi:10.1371/journal.pone.0097497)
Supplement: Table S2 — RPKM values for all assembled transcripts in 6 tissues. RPKM values of all assembled transcripts >200 bp in length in six developmental stages taken into consideration. (XLSX) [file pone.0097497.s006.xlsx]

## Sheet: Sheet1
RPKM values for all assembled transcripts in 6 tissues.
TranscriptID	VM	VF	IMM	IMF	MM	MF
Locus_1_Transcript_1/1_Confidence_1.000	1.81876	3.76218	0	9.52138	3.21315	7.08951
Locus_10_Transcript_1/1_Confidence_1.000	74.2794	68.9859	55.802	65.3547	92.1718	52.4424
Locus_100_Transcript_1/1_Confidence_1.000	91.05	232.908	23.0595	3.01954	38.3579	8.58031
Locus_1000_Transcript_1/1_Confidence_1.000	17.6924	20.4843	39.4349	28.5813	19.9838	23.3382
Locus_10000_Transcript_1/1_Confidence_1.000	7.24888	13.5976	21.4258	11.7437	10.5792	10.618
Locus_10001_Transcript_1/1_Confidence_0.455	2.50901	7.41428	0	0	1.47754	1.39716
Locus_10002_Transcript_1/1_Confidence_1.000	20.0437	28.6135	52.5671	28.1842	15.362	24.4977
Locus_10004_Transcript_1/1_Confidence_1.000	13.2656	22.3039	24.6827	22.8203	24.8503	19.2955
Locus_10005_Transcript_1/1_Confidence_1.000	11.9212	6.16486	0.454274	1.83554	3.9489	2.07449
Locus_10007_Transcript_1/1_Confidence_1.000	20.525	19.3202	28.5787	17.6835	13.0377	23.5974
Locus_10008_Transcript_1/1_Confidence_1.000	27.7397	39.0158	84.8904	70.7209	41.9387	53.4705
Locus_10009_Transcript_1/1_Confidence_1.000	149.158	119.008	111.754	124.019	117.568	145.674
Locus_10010_Transcript_1/1_Confidence_1.000	11.45	32.1438	1.74529	44.9566	37.9285	19.9251
Locus_10011_Transcript_1/1_Confidence_1.000	25.0015	21.382	32.5494	33.4233	12.2116	19.6549
Locus_10012_Transcript_1/1_Confidence_1.000	9.62201	9.64713	19.0664	12.9105	13.6599	8.51552
Locus_10013_Transcript_1/1_Confidence_1.000	15.4743	10.9525	15.1793	14.2958	8.70849	12.9254
Locus_10014_Transcript_1/1_Confidence_1.000	9.32611	15.7839	15.1201	9.79074	14.6039	12.7472
Locus_10015_Transcript_1/1_Confidence_1.000	23.5487	4.05064	2.2501	1.29882	8.0722	0
Locus_10016_Transcript_1/1_Confidence_1.000	1.38832	0.615386	0	0.641293	3.67906	3.47892
Locus_10017_Transcript_1/1_Confidence_1.000	5.02559	4.73373	7.46881	11.0268	9.9884	4.98488
Locus_10018_Transcript_1/1_Confidence_1.000	12.1344	22.7803	11.7504	23.08	15.1324	25.0411
Locus_10019_Transcript_1/1_Confidence_1.000	9.97854	17.3077	13.8873	12.6255	7.28148	8.33492
Locus_1002_Transcript_1/1_Confidence_1.000	206.083	228.584	184.779	183.811	122.89	131.956
Locus_10020_Transcript_1/1_Confidence_1.000	25.3215	30.9628	19.9638	20.9731	18.511	22.6094
Locus_10021_Transcript_1/1_Confidence_1.000	9.61098	10.1828	12.7559	12.0192	5.59081	5.48248
Locus_10022_Transcript_1/1_Confidence_1.000	37.9248	25.8162	14.5551	25.9646	53.5408	37.3348
Locus_10023_Transcript_1/1_Confidence_1.000	22.6178	42.4768	37.0158	32.4427	27.8657	21.6268
Locus_10024_Transcript_1/1_Confidence_1.000	17.2949	24.5555	12.4807	16.3522	22.6771	18.3963
Locus_10025_Transcript_1/1_Confidence_1.000	8.6002	5.99048	12.3599	38.0236	17.9069	13.341
Locus_10026_Transcript_1/1_Confidence_1.000	4.92446	2.68654	1.38575	3.1496	8.0307	4.42974
Locus_10027_Transcript_1/1_Confidence_1.000	16.5726	24.7443	5.45106	11.4157	7.96167	7.40713
Locus_10028_Transcript_1/1_Confidence_1.000	18.6479	27.8797	15.0311	8.02985	20.9395	17.8203
Locus_10029_Transcript_1/1_Confidence_1.000	51.026	34.5045	21.9706	35.6131	80.6054	66.7319
Locus_1003_Transcript_1/1_Confidence_1.000	8.50262	2.11999	6.56111	8.59149	10.7966	17.5333
Locus_10030_Transcript_1/1_Confidence_1.000	71.0007	51.7036	56.5276	54.7588	33.3188	51.6279
Locus_10031_Transcript_1/1_Confidence_1.000	14.3101	22.6006	30.9038	19.4415	16.3585	36.0599
Locus_10032_Transcript_1/1_Confidence_1.000	65.0085	83.5166	64.4926	89.0685	57.9112	50.1591
Locus_10033_Transcript_1/1_Confidence_1.000	16.3428	31.4394	1.19571	2.86865	13.7144	4.36828
Locus_10034_Transcript_1/1_Confidence_1.000	123.703	226.299	227.894	210.339	305.802	140.123
Locus_10035_Transcript_1/1_Confidence_1.000	13.2258	13.3112	23.6223	10.8529	16.7683	15.1413
Locus_10036_Transcript_1/1_Confidence_1.000	62.6261	78.3218	79.63	92.0983	63.9285	87.9406
Locus_10037_Transcript_1/1_Confidence_1.000	26.6025	1.47398	1.5206	0	0	0
Locus_10038_Transcript_1/1_Confidence_1.000	20.1434	15.7567	2.88978	2.91912	11.5134	6.26833
Locus_10039_Transcript_1/1_Confidence_1.000	37.9748	28.5452	31.5609	37.6172	50.8908	81.5307
Locus_1004_Transcript_1/1_Confidence_1.000	54.6935	10.7749	1.32329	0.668362	7.92433	0.604295
Locus_10040_Transcript_1/1_Confidence_1.000	12.9986	21.7666	37.6451	18.6801	18.8179	26.239
Locus_10041_Transcript_1/1_Confidence_1.000	40.4926	32.7636	40.8537	68.8796	30.9427	52.3449
Locus_10042_Transcript_1/1_Confidence_1.000	6.33326	4.13705	0.609699	3.07944	4.71108	7.23906
Locus_10043_Transcript_1/1_Confidence_1.000	171.246	181.634	71.0359	144.079	176.66	159.898
Locus_10044_Transcript_1/1_Confidence_1.000	48.6295	84.998	64.958	50.028	50.4092	71.2443
Locus_10045_Transcript_1/1_Confidence_1.000	5.01198	10.6637	8.25074	7.40844	4.42727	10.0474
Locus_10046_Transcript_1/1_Confidence_1.000	315.931	321.105	367.073	261.45	193.387	265.38
Locus_10047_Transcript_1/1_Confidence_1.000	10.195	12.228	12.0662	23.2694	12.1841	39.0722
Locus_10048_Transcript_1/1_Confidence_1.000	9.6411	2.56411	0	2.67205	0	0
Locus_10049_Transcript_1/1_Confidence_1.000	22.1061	33.9523	41.2072	36.0321	27.736	33.1662
Locus_1005_Transcript_1/1_Confidence_1.000	5.5165	6.52064	8.82902	8.49395	11.7762	12.6716
Locus_10050_Transcript_1/1_Confidence_1.000	15.2443	0	0	0	0	0
Locus_10052_Transcript_1/1_Confidence_1.000	6.71767	0	0	0	0	0
Locus_10054_Transcript_1/1_Confidence_1.000	3.06247	2.71494	10.2696	1.88616	4.50865	4.26339
Locus_10055_Transcript_1/1_Confidence_1.000	26.2359	0	0	0	0	0
Locus_10056_Transcript_1/1_Confidence_1.000	2.51659	1.85917	2.30157	0.774977	7.03949	7.35724
Locus_10057_Transcript_1/1_Confidence_1.000	4.99451	7.61016	17.4146	15.5727	8.82368	19.9466
Locus_10058_Transcript_1/1_Confidence_1.000	6.49928	4.80145	4.29286	5.00359	6.06001	8.44472
Locus_10059_Transcript_1/1_Confidence_1.000	33.461	35.3755	39.9156	60.0972	46.998	42.879
Locus_1006_Transcript_1/1_Confidence_1.000	23.5714	15.2297	27.0382	14.7636	26.1152	18.354
Locus_10061_Transcript_1/1_Confidence_1.000	37.4037	49.2906	40.3714	61.3276	19.3478	31.8057
Locus_10062_Transcript_1/1_Confidence_1.000	115.172	83.8982	78.3864	54.4377	152.21	123.795
Locus_10063_Transcript_1/1_Confidence_1.000	104.124	48.2329	8.57903	21.6653	1.65724	4.70125
Locus_10064_Transcript_1/1_Confidence_1.000	28.7992	42.4343	66.8453	37.9822	48.2471	61.383
Locus_10066_Transcript_1/1_Confidence_1.000	48.0474	76.2226	54.1182	50.4624	40.6551	75.6196
Locus_10067_Transcript_1/1_Confidence_1.000	97.9488	101.935	84.9061	57.441	82.7601	101.024
Locus_10068_Transcript_1/1_Confidence_1.000	111.837	131.282	539.621	128.971	219.381	100.502
Locus_10069_Transcript_1/1_Confidence_1.000	42.7548	56.2957	33.7817	35.1099	26.12	31.5824
Locus_1007_Transcript_1/1_Confidence_1.000	15.7492	24.2854	17.8081	33.7732	25.1257	23.6792
Locus_10070_Transcript_1/1_Confidence_1.000	42.376	0	0	0	0	0
Locus_10072_Transcript_1/1_Confidence_1.000	20.4172	17.1401	24.963	28.3185	25.0677	19.1351
Locus_10073_Transcript_1/1_Confidence_1.000	18.5734	10.8108	16.6433	19.9321	8.61762	11.5964
Locus_10074_Transcript_1/1_Confidence_1.000	28.6557	28.0318	13.5555	34.6892	20.0755	21.4596
Locus_10075_Transcript_1/1_Confidence_1.000	98.935	82.801	121.064	77.9778	92.0784	47.58
Locus_10076_Transcript_1/1_Confidence_1.000	2.96175	9.18976	5.41737	4.10428	2.61622	6.18476
Locus_10077_Transcript_1/1_Confidence_1.000	22.7409	16.4269	7.18939	5.44678	57.7837	18.9951
Locus_10078_Transcript_1/1_Confidence_1.000	9.08717	4.17716	7.84904	4.35302	2.97298	21.9278
Locus_10079_Transcript_1/1_Confidence_1.000	5.49176	8.66603	10.8487	10.8573	8.34386	14.8625
Locus_1008_Transcript_1/1_Confidence_1.000	55.7922	66.1396	100.864	81.5102	53.8679	76.4063
Locus_10080_Transcript_1/1_Confidence_1.000	3.30552	2.34433	0	0	0.583978	0.55221
Locus_10081_Transcript_1/1_Confidence_1.000	57.166	44.9632	134.045	55.9891	22.7806	19.3872
Locus_10082_Transcript_1/1_Confidence_1.000	13.693	4.04637	2.08717	5.6223	17.1354	7.62504
Locus_10083_Transcript_1/1_Confidence_1.000	38.915	18.648	3.84757	5.82994	0	1.75703
Locus_10086_Transcript_1/1_Confidence_1.000	134.221	144.393	226.527	167.816	146.057	159.434
Locus_10087_Transcript_1/1_Confidence_1.000	8.27523	5.30561	23.3803	5.87027	89.6107	14.565
Locus_1009_Transcript_1/1_Confidence_1.000	35.4297	40.0175	40.0831	41.4598	36.8602	32.8821
Locus_10090_Transcript_1/1_Confidence_1.000	96.0756	102.341	95.2273	65.2911	109.528	82.1413
Locus_10091_Transcript_1/1_Confidence_1.000	10.708	16.3488	7.20878	10.3047	15.3705	3.85098
Locus_10092_Transcript_1/1_Confidence_1.000	4.35893	1.93214	0	2.41618	18.4819	5.46142
Locus_10093_Transcript_1/1_Confidence_1.000	40.3833	0	28.1691	0	0	4.57377
Locus_10094_Transcript_1/1_Confidence_1.000	19.2521	22.4258	18.5626	20.8192	22.1475	30.5415
Locus_10096_Transcript_1/1_Confidence_1.000	11.2639	18.7033	10.792	14.5354	11.5291	13.7395
Locus_10097_Transcript_1/1_Confidence_1.000	59.1023	61.7331	179.283	77.8472	855.217	51.078
Locus_10098_Transcript_1/1_Confidence_1.000	49.2026	54.3325	69.2084	55.0249	50.5792	54.3169
Locus_10099_Transcript_1/1_Confidence_1.000	8.73385	10.3236	7.32198	9.07728	18.5373	10.6389
Locus_1010_Transcript_1/1_Confidence_1.000	232.158	131.966	86.7626	244.404	94.7018	119.185
Locus_10100_Transcript_1/1_Confidence_1.000	4.19022	2.29438	1.12712	2.50483	8.4914	7.72065
Locus_10101_Transcript_1/1_Confidence_1.000	29.7857	0	0	0	0	0
Locus_10102_Transcript_1/1_Confidence_1.000	41.31	94.8162	141.633	85.3896	63.4838	169.85
Locus_10103_Transcript_1/1_Confidence_1.000	151.794	59.9564	12.886	19.0913	39.3296	19.9289
Locus_10104_Transcript_1/1_Confidence_1.000	58.1593	52.7473	76.2309	96.0702	44.7454	47.2364
Locus_10105_Transcript_1/1_Confidence_1.000	37.6792	38.3725	39.2063	37.3988	24.0228	38.4091
Locus_10106_Transcript_1/1_Confidence_1.000	10.8728	16.0247	53.6964	33.5243	29.2932	24.8616
Locus_10107_Transcript_1/1_Confidence_1.000	17.9138	45.8103	96.4088	50.285	20.6928	35.6813
Locus_10108_Transcript_1/1_Confidence_1.000	6.33453	9.35948	6.75884	4.87675	19.5844	16.7553
Locus_10109_Transcript_1/1_Confidence_1.000	28.3865	37.6256	70.8258	36.9181	23.8576	37.2927
Locus_1011_Transcript_1/1_Confidence_1.000	103.491	169.634	40.0745	88.0825	103.866	60.695
Locus_10110_Transcript_1/1_Confidence_1.000	150.55	146.143	67.2086	143.488	127.022	82.2864
Locus_10111_Transcript_1/1_Confidence_1.000	31.1035	34.8503	26.7669	13.2699	24.0405	30.7614
Locus_10113_Transcript_1/1_Confidence_1.000	8.03425	1.1396	5.58432	0.890685	14.7617	4.83184
Locus_10114_Transcript_1/1_Confidence_1.000	13.9857	17.1928	16.7133	8.35533	14.4132	25.9342
Locus_10115_Transcript_1/1_Confidence_1.000	0.767027	0	34.373	0.708611	27.1017	24.9868
Locus_10116_Transcript_1/1_Confidence_1.000	16.2187	8.6269	3.75767	2.19758	11.8433	6.32203
Locus_10117_Transcript_1/1_Confidence_1.000	5.33969	5.91717	7.67399	6.34246	12.1288	9.2389
Locus_10118_Transcript_1/1_Confidence_1.000	9.81915	3.86883	1.4967	7.05548	1.92747	5.46786
Locus_10119_Transcript_1/1_Confidence_1.000	6.56839	4.76428	9.55686	4.68903	15.8239	62.3463
Locus_1012_Transcript_1/1_Confidence_1.000	40.461	45.3749	50.3253	67.1898	51.8241	60.4957
Locus_10120_Transcript_1/1_Confidence_1.000	6.58491	0.972942	2.00743	2.0278	1.9389	9.16713
Locus_10121_Transcript_1/1_Confidence_1.000	15.9752	14.1623	13.2188	18.9753	18.8153	19.0626
Locus_10124_Transcript_1/1_Confidence_1.000	34.9764	53.0388	35.9163	67.1763	24.9336	20.7582
Locus_10125_Transcript_1/1_Confidence_1.000	16.9683	8.20514	15.8712	10.6882	11.5822	10.9522
Locus_10126_Transcript_1/1_Confidence_1.000	59.6463	1.82336	0	0	4.54205	22.3338
Locus_10127_Transcript_1/1_Confidence_1.000	45.1877	54.3959	28.1106	25.5352	77.9072	56.7127
Locus_10128_Transcript_1/1_Confidence_1.000	57.3354	32.4062	78.9983	48.5741	31.4053	35.1343
Locus_1013_Transcript_1/1_Confidence_1.000	10.8834	11.3368	5.97212	7.16388	21.9915	15.9089
Locus_10133_Transcript_1/1_Confidence_1.000	26.1397	47.0969	54.95	62.9783	39.951	59.6118
Locus_10134_Transcript_1/1_Confidence_1.000	31.0013	15.534	1.23272	7.47138	5.95318	13.5104
Locus_10135_Transcript_1/1_Confidence_1.000	47.7906	26.2677	20.761	31.7887	17.9415	25.1489
Locus_10137_Transcript_1/1_Confidence_1.000	8.34326	6.65681	1.52608	8.01616	2.50577	8.92032
Locus_10138_Transcript_1/1_Confidence_1.000	16.3763	17.5515	32.9719	16.1452	19.7555	34.6055
Locus_10139_Transcript_1/1_Confidence_1.000	1.84494	1.30846	7.59287	8.52217	2.7705	13.8695
Locus_1014_Transcript_1/1_Confidence_1.000	25.5376	9.8791	4.24648	8.57917	30.7614	20.1677
Locus_10140_Transcript_1/1_Confidence_1.000	27.3291	20.739	44.1895	30.0953	25.6858	28.3062
Locus_10141_Transcript_1/1_Confidence_1.000	49.5828	123.361	74.8946	86.5894	87.3141	69.7388
Locus_10142_Transcript_1/1_Confidence_1.000	88.0064	114.509	139.76	54.2027	163.514	63.0632
Locus_10143_Transcript_1/1_Confidence_1.000	67.3733	107.937	106.329	123.99	101.989	91.8539
Locus_10145_Transcript_1/1_Confidence_1.000	32.1184	34.1683	96.2003	45.547	31.4923	60.6313
Locus_10147_Transcript_1/1_Confidence_1.000	1.0804	0	0.988091	0.998122	1.90872	0
Locus_10148_Transcript_1/1_Confidence_1.000	50.5529	34.1138	0	0	9.99745	0
Locus_10149_Transcript_1/1_Confidence_1.000	4.31774	4.71109	0.607511	17.183	5.28095	3.60654
Locus_1015_Transcript_1/1_Confidence_1.000	48.4971	82.0214	48.6307	71.5731	29.3678	36.6024
Locus_10150_Transcript_1/1_Confidence_1.000	22.3793	35.9241	17.4702	33.523	21.6748	31.2442
Locus_10151_Transcript_1/1_Confidence_1.000	6.92827	8.0319	11.8603	12.1448	7.53231	11.129
Locus_10152_Transcript_1/1_Confidence_1.000	21.401	18.9724	13.6505	12.471	22.2973	7.24203
Locus_10153_Transcript_1/1_Confidence_1.000	24.4873	44.0408	49.0375	58.2462	26.4788	54.0735
Locus_10154_Transcript_1/1_Confidence_1.000	4.68235	10.3775	3.42583	9.08409	7.44498	9.77775
Locus_10155_Transcript_1/1_Confidence_1.000	73.8007	69.4644	133.948	136.992	36.4184	36.9107
Locus_10156_Transcript_1/1_Confidence_1.000	54.4258	21.2625	0	0	4.07427	1.54105
Locus_10157_Transcript_1/1_Confidence_1.000	12.2078	12.4344	23.2798	7.67872	11.472	23.8654
Locus_10158_Transcript_1/1_Confidence_1.000	4.02942	1.78608	2.84761	3.21493	3.88292	5.04857
Locus_10159_Transcript_1/1_Confidence_1.000	41.3267	29.6244	70.5715	32.6612	134.614	109.896
Locus_10160_Transcript_1/1_Confidence_1.000	24.8191	22.6902	15.6052	22.9289	24.6641	33.6879
Locus_10161_Transcript_1/1_Confidence_1.000	1.17654	1.04303	0	1.08694	2.07857	0
Locus_10163_Transcript_1/1_Confidence_1.000	22.4106	20.9899	22.5801	18.3644	20.1317	26.4396
Locus_10164_Transcript_1/1_Confidence_1.000	21.1826	16.7486	45.552	63.4682	17.1942	27.7358
Locus_10165_Transcript_1/1_Confidence_1.000	25.975	9.07481	32.5323	37.9456	29.3873	40.5073
Locus_10166_Transcript_1/1_Confidence_1.000	21.0901	20.4303	0.383208	0.774197	9.74668	5.13322
Locus_10168_Transcript_1/1_Confidence_1.000	24.1936	12.9686	23.9274	15.5938	17.1466	25.1432
Locus_10169_Transcript_1/1_Confidence_1.000	16.4288	12.4014	21.7195	12.7733	25.8634	27.8531
Locus_1017_Transcript_1/1_Confidence_1.000	450.025	447.258	826.98	861.995	514.143	367.585
Locus_10170_Transcript_1/1_Confidence_1.000	5.20619	4.61539	4.12652	3.84776	7.9713	4.34866
Locus_10171_Transcript_1/1_Confidence_1.000	0.950903	0	0	2.63545	0.839969	2.38283
Locus_10172_Transcript_1/1_Confidence_1.000	66.3762	67.8559	51.9546	34.2514	53.1743	44.7873
Locus_10173_Transcript_1/1_Confidence_1.000	25.0244	28.7741	30.515	23.6527	31.589	29.0428
Locus_10175_Transcript_1/1_Confidence_1.000	2.19497	2.91882	0	2.0278	0	0
Locus_10176_Transcript_1/1_Confidence_1.000	22.9647	24.0602	41.6232	19.287	15.4908	13.253
Locus_10177_Transcript_1/1_Confidence_1.000	103.291	70.4001	25.9018	32.3212	51.9974	76.5363
Locus_10178_Transcript_1/1_Confidence_1.000	86.7485	167.131	29.6731	75.7247	40.7276	27.3864
Locus_10179_Transcript_1/1_Confidence_1.000	19.1258	22.8941	20.1553	30.0466	28.5578	25.058
Locus_1018_Transcript_1/1_Confidence_1.000	332.475	357.829	268.011	375.781	233.804	230.322
Locus_10180_Transcript_1/1_Confidence_1.000	24.5975	20.431	20.2665	25.5903	20.9449	22.582
Locus_10181_Transcript_1/1_Confidence_1.000	17.3391	43.6929	10.4269	11.4105	9.33666	6.54716
Locus_10182_Transcript_1/1_Confidence_1.000	16.9069	0	0	0	0	0
Locus_10183_Transcript_1/1_Confidence_1.000	18.6257	17.2058	9.01814	16.6288	36.6385	35.0376
Locus_10184_Transcript_1/1_Confidence_1.000	8.09384	8.57055	13.3652	18.4859	5.1636	11.08
Locus_10185_Transcript_1/1_Confidence_1.000	6.42499	6.00376	5.71721	8.34203	13.1916	16.2451
Locus_10189_Transcript_1/1_Confidence_1.000	9.59743	10.3664	12.5103	15.8986	9.35479	33.9093
Locus_1019_Transcript_1/1_Confidence_1.000	6.60179	51.3825	23.263	11.9289	21.7828	9.08251
Locus_10190_Transcript_1/1_Confidence_1.000	17.3727	22.0397	28.4894	30.7157	16.9335	34.5265
Locus_10191_Transcript_1/1_Confidence_1.000	6.95899	6.78621	17.1839	21.2157	7.37657	9.30038
Locus_10193_Transcript_1/1_Confidence_1.000	16.885	23.2849	25.7371	36.3977	19.4725	16.8461
Locus_10195_Transcript_1/1_Confidence_1.000	12.6078	9.10724	6.99308	9.8142	20.5724	23.8413
Locus_10196_Transcript_1/1_Confidence_1.000	24.2956	28.6391	19.5338	38.9709	21.697	35.4583
Locus_10197_Transcript_1/1_Confidence_1.000	33.4017	74.7726	45.3951	7.15421	113.487	20.2626
Locus_10198_Transcript_1/1_Confidence_1.000	67.586	44.9913	110.011	138.853	96.5565	55.4345
Locus_10199_Transcript_1/1_Confidence_1.000	4.41692	10.6791	6.42652	14.4674	6.56184	11.2359
Locus_102_Transcript_1/1_Confidence_1.000	199.261	218.675	334.298	179.033	472.595	210.969
Locus_1020_Transcript_1/1_Confidence_1.000	118.177	135.362	248.679	316.42	145.5	159.86
Locus_10200_Transcript_1/1_Confidence_1.000	54.5342	50.048	81.4854	55.3481	40.0304	96.5566
Locus_10202_Transcript_1/1_Confidence_1.000	19.2321	10.1232	1.64896	2.77616	3.18534	0.502009
Locus_10203_Transcript_1/1_Confidence_1.000	335.721	144.709	186.222	111.157	126.352	75.201
Locus_10204_Transcript_1/1_Confidence_1.000	52.8316	35.6554	23.2505	38.5326	30.0887	30.2768
Locus_10205_Transcript_1/1_Confidence_1.000	6.33109	0.801805	0	0	0	0.755467
Locus_10206_Transcript_1/1_Confidence_1.000	44.0932	46.0599	15.9329	16.9492	40.7196	63.101
Locus_10207_Transcript_1/1_Confidence_1.000	35.6235	18.1517	6.5464	6.76664	23.5272	41.8528
Locus_10208_Transcript_1/1_Confidence_1.000	12.2431	11.0585	1.90138	4.9084	8.57019	4.8238
Locus_10209_Transcript_1/1_Confidence_1.000	18.3552	31.361	2.44173	45.9388	57.1905	15.6106
Locus_1021_Transcript_1/1_Confidence_1.000	221.802	208.284	21.0364	39.4642	42.0879	43.2292
Locus_10210_Transcript_1/1_Confidence_1.000	4.75655	3.68968	2.17507	4.3943	4.20164	6.95288
Locus_10213_Transcript_1/1_Confidence_1.000	38.0397	48.8638	166.374	54.0288	62.8606	69.8163
Locus_10214_Transcript_1/1_Confidence_1.000	49.7699	51.4756	23.158	32.6697	59.7751	43.3954
Locus_10215_Transcript_1/1_Confidence_1.000	61.3564	45.1744	2.85325	2.88222	2.75585	6.94916
Locus_10216_Transcript_1/1_Confidence_1.000	56.1355	42.0834	53.4065	27.1484	27.6221	35.8749
Locus_10217_Transcript_1/1_Confidence_1.000	38.766	47.2332	50.9975	55.22	29.6889	26.1597
Locus_10218_Transcript_1/1_Confidence_1.000	26.7776	35.9736	49.7329	87.3453	47.1255	77.08
Locus_10219_Transcript_1/1_Confidence_1.000	21.2303	20.5129	33.3786	35.0397	18.1214	20.1244
Locus_1022_Transcript_1/1_Confidence_1.000	13.2748	0	0	0	0	0
Locus_10220_Transcript_1/1_Confidence_1.000	20.7696	29.2301	33.36	35.9772	26.8319	28.4082
Locus_10221_Transcript_1/1_Confidence_1.000	35.2062	47.1109	20.6554	47.8669	34.0328	53.8207
Locus_10223_Transcript_1/1_Confidence_1.000	10.8462	13.4616	26.7827	9.01819	19.1618	19.9313
Locus_10225_Transcript_1/1_Confidence_1.000	57.1569	62.8538	21.7091	57.9977	38.3494	93.1366
Locus_10226_Transcript_1/1_Confidence_1.000	61.9731	24.2384	30.5616	67.9181	60.6468	48.2127
Locus_10227_Transcript_1/1_Confidence_1.000	2.64442	0	0	0	0	0
Locus_10229_Transcript_1/1_Confidence_1.000	3.09279	4.72202	8.17132	5.23829	4.24974	6.60192
Locus_1023_Transcript_1/1_Confidence_1.000	22.8912	52.0151	31.4388	25.1898	33.4711	48.748
Locus_10230_Transcript_1/1_Confidence_1.000	15.3002	23.5387	26.1585	26.5212	14.0261	17.0839
Locus_10231_Transcript_1/1_Confidence_1.000	9.75265	0	0	0	0	0.958381
Locus_10232_Transcript_1/1_Confidence_1.000	7.6468	10.7711	11.578	9.81171	13.1341	14.052
Locus_10233_Transcript_1/1_Confidence_1.000	12.1959	14.8007	43.8573	32.4885	19.9773	26.7039
Locus_10236_Transcript_1/1_Confidence_1.000	4.61235	2.45336	1.68731	0	1.62971	0
Locus_10237_Transcript_1/1_Confidence_1.000	37.1554	49.2308	56.6521	38.0809	65.945	74.2649
Locus_1024_Transcript_1/1_Confidence_1.000	39.8922	54.372	36.4837	36.0423	44.3971	21.4314
Locus_10240_Transcript_1/1_Confidence_1.000	13.0028	20.773	23.0404	25.7769	23.8092	13.0106
Locus_10241_Transcript_1/1_Confidence_1.000	0.99879	7.61484	6.94223	41.338	10.2343	4.83879
Locus_10242_Transcript_1/1_Confidence_1.000	2.44997	3.43892	3.17424	3.39508	2.88554	3.75178
Locus_10244_Transcript_1/1_Confidence_1.000	26.6386	17.9272	26.8521	22.2746	21.9851	20.1394
Locus_10245_Transcript_1/1_Confidence_1.000	49.8797	50.2995	40.961	40.8968	30.1999	26.3003
Locus_10246_Transcript_1/1_Confidence_1.000	1.76015	1.17031	2.0122	1.6261	2.33221	1.10267
Locus_10247_Transcript_1/1_Confidence_1.000	10.2522	0	0	0	0	0
Locus_10248_Transcript_1/1_Confidence_1.000	161.339	47.0182	124.116	88.1135	44.0936	95.3028
Locus_10249_Transcript_1/1_Confidence_1.000	90.5425	82.0514	41.4032	47.3999	65.761	45.3773
Locus_10250_Transcript_1/1_Confidence_1.000	24.9127	19.2747	34.3833	40.1724	30.0087	35.9432
Locus_10251_Transcript_1/1_Confidence_1.000	21.1885	19.3447	19.9565	26.5866	24.0242	29.3212
Locus_10253_Transcript_1/1_Confidence_1.000	56.3546	52.5615	24.696	52.605	30.0755	11.768
Locus_10254_Transcript_1/1_Confidence_1.000	57.8311	116.011	83.4033	85.2774	36.676	127.576
Locus_10256_Transcript_1/1_Confidence_1.000	24.3694	56.6286	77.6676	54.237	41.0959	32.3836
Locus_10259_Transcript_1/1_Confidence_1.000	62.5958	54.9954	43.5764	30.7268	35.4867	51.0367
Locus_1026_Transcript_1/1_Confidence_1.000	69.1154	58.9633	70.5387	92.9089	50.2575	66.0979
Locus_10261_Transcript_1/1_Confidence_1.000	11.1753	10.6692	1.57238	3.17668	0	1.43609
Locus_10263_Transcript_1/1_Confidence_1.000	6.1703	4.33835	6.81064	4.32443	28.0041	10.8411
Locus_10264_Transcript_1/1_Confidence_1.000	5.33667	5.28765	3.58874	5.80028	9.01221	9.70192
Locus_10265_Transcript_1/1_Confidence_1.000	7.87698	5.52829	10.8059	9.09636	12.4665	27.4147
Locus_10266_Transcript_1/1_Confidence_1.000	10.4779	5.47378	39.015	22.9898	15.536	11.4089
Locus_10268_Transcript_1/1_Confidence_1.000	15.21	32.7058	7.79379	26.1101	0.85759	5.22605
Locus_10269_Transcript_1/1_Confidence_1.000	55.6361	46.1157	42.0607	45.0337	48.2325	58.5576
Locus_1027_Transcript_1/1_Confidence_1.000	42.1318	14.4002	16.7126	11.7238	25.11	28.832
Locus_10270_Transcript_1/1_Confidence_1.000	75.8654	73.0161	80.5685	107.162	60.0939	61.1346
Locus_10271_Transcript_1/1_Confidence_1.000	6.45729	18.7637	0.328087	5.96552	0	3.59579
Locus_10272_Transcript_1/1_Confidence_1.000	23.1386	31.5582	23.8746	26.3095	23.5837	20.8141
Locus_10273_Transcript_1/1_Confidence_1.000	23.8232	5.09787	9.0156	9.10712	9.43349	4.80325
Locus_10274_Transcript_1/1_Confidence_1.000	15.3808	0	0.740348	0	0	0
Locus_10275_Transcript_1/1_Confidence_1.000	41.424	6.54472	4.87624	12.1249	0	33.2305
Locus_10276_Transcript_1/1_Confidence_1.000	5.7713	3.41091	8.21051	11.8484	8.49668	20.354
Locus_10277_Transcript_1/1_Confidence_1.000	4.44262	11.8154	2.03152	6.15641	7.84867	7.42171
Locus_10278_Transcript_1/1_Confidence_1.000	10.0547	6.85666	6.36617	3.92993	1.70801	10.3366
Locus_10279_Transcript_1/1_Confidence_1.000	44.3552	43.7455	11.1555	9.93697	28.2101	23.9894
Locus_1028_Transcript_1/1_Confidence_1.000	31.5186	55.8837	19.217	85.9679	45.7397	41.371
Locus_10280_Transcript_1/1_Confidence_1.000	10.195	6.37981	1.6454	0.554033	30.1953	7.01295
Locus_10281_Transcript_1/1_Confidence_1.000	15.1404	10.546	12.8577	15.2362	15.0458	20.5506
Locus_10283_Transcript_1/1_Confidence_1.000	6.07389	10.7692	15.8712	53.7083	6.89824	10.1469
Locus_10284_Transcript_1/1_Confidence_1.000	46.5805	37.1006	30.6192	47.0674	36.646	31.6128
Locus_10285_Transcript_1/1_Confidence_1.000	25.5627	54.4405	41.9202	61.0755	37.8937	51.5396
Locus_10286_Transcript_1/1_Confidence_1.000	11.2566	16.4103	10.0661	15.0213	20.3288	15.8798
Locus_10287_Transcript_1/1_Confidence_1.000	30.5605	16.2555	3.19421	0.806658	17.7397	4.37601
Locus_10288_Transcript_1/1_Confidence_1.000	2.84491	3.02649	2.08147	4.2052	7.53906	8.07947
Locus_10289_Transcript_1/1_Confidence_1.000	24.8749	24.9421	14.7775	28.8729	19.3437	29.657
Locus_1029_Transcript_1/2_Confidence_1.000	0	0	0	0	0	1.07374
Locus_1029_Transcript_2/2_Confidence_1.000	0	0	0	0	0	1.07874
Locus_10291_Transcript_1/1_Confidence_1.000	27.6059	41.5474	5.57786	26.9862	5.1039	12.3338
Locus_10292_Transcript_1/1_Confidence_1.000	160.477	110.244	28.4957	16.6851	149.793	31.2078
Locus_10293_Transcript_1/1_Confidence_1.000	25.0054	23.0914	45.1024	47.8062	34.3594	38.5822
Locus_10294_Transcript_1/1_Confidence_1.000	10.59	40.0716	2.59845	23.1462	0.228159	7.33541
Locus_10295_Transcript_1/1_Confidence_1.000	51.4305	36.9096	70.8343	44.6855	25.4195	33.2422
Locus_10296_Transcript_1/1_Confidence_1.000	33.5274	34.7463	27.6397	32.5009	53.1837	41.8102
Locus_10297_Transcript_1/1_Confidence_1.000	46.8255	54.2054	31.853	42.5443	28.5437	19.0715
Locus_10298_Transcript_1/1_Confidence_1.000	39.1716	29.1625	22.5636	14.7952	35.7487	26.3925
Locus_10299_Transcript_1/1_Confidence_1.000	16.7349	20.5083	20.538	28.3061	19.8912	30.5777
Locus_1030_Transcript_1/1_Confidence_1.000	33.4634	8.82625	1.51757	6.13189	10.016	9.35567
Locus_10300_Transcript_1/1_Confidence_1.000	4.13542	1.5712	0	3.82047	2.08741	2.46732
Locus_10301_Transcript_1/1_Confidence_1.000	227.378	231.941	637.181	648.026	471.551	538.427
Locus_10302_Transcript_1/1_Confidence_1.000	13.6556	10.7608	7.77082	4.48555	9.11389	7.60421
Locus_10303_Transcript_1/1_Confidence_1.000	9.91656	6.83762	0	0	2.91989	0
Locus_10306_Transcript_1/1_Confidence_1.000	5.75469	4.46394	1.97362	1.99366	0.635417	1.2017
Locus_10307_Transcript_1/1_Confidence_1.000	14.8793	16.9916	17.183	23.4151	20.8291	16.9575
Locus_10308_Transcript_1/1_Confidence_1.000	72.2823	29.3882	58.128	40.0664	17.1734	18.5293
Locus_10309_Transcript_1/1_Confidence_1.000	3.38614	6.00376	0.774206	0.782065	2.99111	2.1213
Locus_1031_Transcript_1/1_Confidence_1.000	33.808	22.4786	15.9177	12.7246	24.1123	26.8796
Locus_10311_Transcript_1/1_Confidence_1.000	8.37778	6.89656	7.11468	11.3332	14.0079	10.9966
Locus_10312_Transcript_1/1_Confidence_1.000	4.21615	0	13.7711	8.90299	3.72429	4.02479
Locus_10313_Transcript_1/1_Confidence_1.000	93.5762	144.656	79.3148	47.3058	81.226	109.338
Locus_10314_Transcript_1/1_Confidence_1.000	156.106	169.869	188.407	143.035	148.349	95.6571
Locus_10317_Transcript_1/1_Confidence_1.000	20.4451	15.7083	28.1363	20.6869	30.0999	30.7394
Locus_10318_Transcript_1/1_Confidence_1.000	15.6675	13.8896	13.5328	13.6702	9.22649	21.8114
Locus_10319_Transcript_1/1_Confidence_1.000	10.3039	16.8269	9.91951	13.0263	10.0599	7.24776
Locus_1032_Transcript_1/1_Confidence_1.000	97.5636	97.2289	257.837	82.8812	90.3421	158.491
Locus_10320_Transcript_1/1_Confidence_1.000	21.2271	23.6745	10.0198	21.5082	15.1215	14.2989
Locus_10321_Transcript_1/1_Confidence_1.000	23.1959	6.24525	9.89987	4.76208	9.86547	10.1899
Locus_10322_Transcript_1/1_Confidence_1.000	3.05797	3.79533	2.79669	1.69505	0.540244	2.04342
Locus_10323_Transcript_1/1_Confidence_1.000	88.0785	57.705	139.875	120.479	79.0094	87.4484
Locus_10324_Transcript_1/1_Confidence_1.000	146.835	274.533	224.027	243.016	167.202	118.58
Locus_10325_Transcript_1/1_Confidence_1.000	25.979	32.796	26.2303	28.0326	21.8467	31.0742
Locus_10326_Transcript_1/1_Confidence_1.000	2.58401	9.37135	1.07419	0	128.446	0.784867
Locus_10327_Transcript_1/1_Confidence_1.000	0	0.817788	0	0	0	6.93473
Locus_1033_Transcript_1/1_Confidence_1.000	41.2311	42.7566	37.2908	34.296	37.8994	53.7565
Locus_10330_Transcript_1/1_Confidence_1.000	73.0389	24.3242	1.06029	0.892544	2.21887	0.484193
Locus_10331_Transcript_1/1_Confidence_1.000	225.16	204.979	323.196	270.509	165.892	127.35
Locus_10332_Transcript_1/1_Confidence_1.000	11.7114	24.576	8.81263	0.547821	9.0356	24.1463
Locus_10333_Transcript_1/1_Confidence_1.000	16.9156	43.1593	59.9946	36.972	30.9777	41.0096
Locus_10334_Transcript_1/1_Confidence_1.000	25.3215	12.3851	0	0.806658	3.08517	2.188
Locus_10335_Transcript_1/1_Confidence_1.000	10.036	3.95428	0	0	0	0
Locus_10336_Transcript_1/1_Confidence_1.000	19.8705	24.1055	28.2155	62.3178	16.1666	42.8041
Locus_10338_Transcript_1/1_Confidence_1.000	8.26898	8.48808	3.18419	7.63923	10.7642	9.45162
Locus_1034_Transcript_1/1_Confidence_1.000	6.69069	1.2975	3.25073	4.05637	6.64891	8.73224
Locus_10340_Transcript_1/1_Confidence_1.000	18.145	8.78639	9.20374	7.32504	24.783	26.3642
Locus_10341_Transcript_1/1_Confidence_1.000	64.4469	42.7166	24.788	30.7895	37.5976	38.0678
Locus_10342_Transcript_1/1_Confidence_1.000	38.987	18.5459	33.9166	28.1115	31.0788	14.297
Locus_10343_Transcript_1/1_Confidence_1.000	100.2	0	0	0	0	0
Locus_10344_Transcript_1/1_Confidence_1.000	6.2109	5.50608	6.01435	5.40036	9.35902	13.1223
Locus_10345_Transcript_1/1_Confidence_1.000	26.4597	39.6743	72.8956	60.0552	42.9945	66.0314
Locus_10346_Transcript_1/1_Confidence_1.000	88.4649	183.757	3.24806	8.65	6.55957	2.15747
Locus_10348_Transcript_1/1_Confidence_1.000	155.283	161.139	103.117	210.181	52.1023	106.58
Locus_10349_Transcript_1/1_Confidence_1.000	13.6769	20.4006	10.92	14.4404	10.4513	15.3229
Locus_1035_Transcript_1/1_Confidence_1.000	61.5464	53.1738	107.276	116.178	51.4612	71.1613
Locus_10350_Transcript_1/1_Confidence_1.000	5.46224	10.4918	20.8147	12.6156	4.825	7.60421
Locus_10351_Transcript_1/1_Confidence_1.000	6.74487	4.98288	3.59833	0	1.4895	1.40847
Locus_10352_Transcript_1/1_Confidence_1.000	57.9827	57.9186	40.3316	115.433	3.96762	18.4178
Locus_10355_Transcript_1/1_Confidence_1.000	71.7649	61.448	31.0107	59.0027	66.5202	62.2191
Locus_10357_Transcript_1/1_Confidence_1.000	22.1609	0	0	0	0	0
Locus_10358_Transcript_1/1_Confidence_1.000	30.4911	44.2848	93.744	37.7584	33.2376	32.7843
Locus_10359_Transcript_1/1_Confidence_1.000	113.615	61.7433	57.7826	77.9963	100.034	48.6077
Locus_1036_Transcript_1/1_Confidence_1.000	0.513241	0.454999	1.87756	5.21569	15.4144	7.28795
Locus_10360_Transcript_1/1_Confidence_1.000	24.9801	56.2151	13.1802	49.7058	44.9805	28.0882
Locus_10361_Transcript_1/1_Confidence_1.000	3.33864	2.95977	10.6868	7.19688	6.38982	5.11265
Locus_10364_Transcript_1/1_Confidence_1.000	10.9867	15.3846	17.4698	9.91928	24.0418	33.7881
Locus_10365_Transcript_1/1_Confidence_1.000	23.6858	16.4241	11.5817	12.0242	20.5083	17.2379
Locus_10366_Transcript_1/1_Confidence_1.000	2.43565	0.719749	2.97005	2.25015	7.17166	2.03446
Locus_10367_Transcript_1/1_Confidence_1.000	16.8792	33.6685	5.40297	20.2719	22.3651	24.6732
Locus_10368_Transcript_1/1_Confidence_1.000	91.0665	108.83	63.689	126.403	58.7546	52.2025
Locus_10369_Transcript_1/1_Confidence_1.000	65.9101	64.2322	65.8361	46.2077	52.4401	48.0256
Locus_1037_Transcript_1/1_Confidence_1.000	68.6695	83.942	11.7023	3.15229	32.0246	38.8329
Locus_10370_Transcript_1/1_Confidence_1.000	3.27949	1.93822	0	0	1.93127	0.913104
Locus_10371_Transcript_1/1_Confidence_1.000	3.93291	4.88124	2.8775	2.90671	4.86373	1.31404
Locus_10372_Transcript_1/1_Confidence_1.000	45.8677	33.7645	44.945	86.6408	53.5399	64.6526
Locus_10373_Transcript_1/1_Confidence_1.000	55.036	75.5615	122.905	76.5687	82.5653	53.9419
Locus_10374_Transcript_1/1_Confidence_1.000	10.1077	75.3748	22.8382	94.4775	85.6084	59.0995
Locus_10375_Transcript_1/1_Confidence_1.000	6.12387	6.89794	11.8602	11.1153	19.2195	15.7066
Locus_10376_Transcript_1/1_Confidence_1.000	12.6932	26.444	5.51411	1.17265	27.7506	1.85543
Locus_10377_Transcript_1/1_Confidence_1.000	25.6587	13.1607	38.2166	4.06364	48.4066	15.7681
Locus_10378_Transcript_1/1_Confidence_1.000	56.3441	137.862	19.7875	22.2787	41.2103	80.196
Locus_1038_Transcript_1/1_Confidence_1.000	38.4457	116.283	99.2777	102.143	73.0263	51.2131
Locus_10380_Transcript_1/1_Confidence_1.000	76.5373	82.3915	104.997	80.5438	43.9708	69.6987
Locus_10381_Transcript_1/1_Confidence_1.000	59.3536	81.5581	117.046	105.383	66.8474	78.239
Locus_10382_Transcript_1/1_Confidence_1.000	66.5773	41.1782	83.5451	137.318	38.751	63.3707
Locus_10385_Transcript_1/1_Confidence_1.000	54.3255	52.3078	54.2381	50.8852	51.5202	51.3015
Locus_10386_Transcript_1/1_Confidence_1.000	24.5647	27.568	40.388	41.308	26.4125	29.6635
Locus_10387_Transcript_1/1_Confidence_1.000	47.8549	16.2005	3.60709	17.9756	2.43877	9.44405
Locus_10388_Transcript_1/1_Confidence_1.000	153.202	136.582	247.848	137.204	129.663	175.26
Locus_1039_Transcript_1/1_Confidence_1.000	648.833	720.198	507.009	653.885	482.702	408.522
Locus_10391_Transcript_1/1_Confidence_1.000	25.3098	30.3568	23.1473	44.0137	31.563	37.3075
Locus_10392_Transcript_1/1_Confidence_1.000	13.1244	16.3618	21.568	13.2616	20.2883	19.5272
Locus_10393_Transcript_1/1_Confidence_1.000	17.465	18.4353	13.1978	18.2543	21.3108	17.8026
Locus_10394_Transcript_1/1_Confidence_1.000	36.9357	34.5761	102.757	60.6097	9.12636	87.1619
Locus_10395_Transcript_1/1_Confidence_1.000	5.52674	7.54533	5.66107	8.06722	9.08049	8.67885
Locus_10396_Transcript_1/1_Confidence_1.000	28.817	20.4907	17.9817	27.5929	4.77284	16.7991
Locus_10398_Transcript_1/1_Confidence_1.000	18.6572	25.783	9.03342	13.1807	7.7556	49.5025
Locus_10399_Transcript_1/1_Confidence_1.000	5.08808	0	0	0	0	0
Locus_104_Transcript_1/1_Confidence_1.000	587.459	330.535	70.97	176.426	183.685	84.0614
Locus_1040_Transcript_1/1_Confidence_1.000	516.66	509.448	576.16	752.641	353.19	370.57
Locus_10400_Transcript_1/1_Confidence_1.000	40.6107	38.3465	28.1579	34.0278	32.2022	29.6616
Locus_10402_Transcript_1/1_Confidence_1.000	8.65618	19.4798	0.608967	0	2.35272	0.556183
Locus_10403_Transcript_1/1_Confidence_1.000	5.72502	7.27466	30.8334	10.8719	27.7018	11.1049
Locus_10404_Transcript_1/1_Confidence_1.000	205.23	428.094	37.7229	50.1882	159.071	227.727
Locus_10405_Transcript_1/1_Confidence_1.000	4.81498	5.69143	4.40357	7.71035	8.64828	6.83719
Locus_10406_Transcript_1/1_Confidence_1.000	42.2761	46.8483	81.3324	63.3273	48.9475	53.8518
Locus_10407_Transcript_1/1_Confidence_1.000	16.1393	21.7239	22.9519	20.2185	24.2584	30.4203
Locus_10408_Transcript_1/1_Confidence_1.000	11.8451	18.0678	0.955857	4.98873	12.3097	1.16401
Locus_10409_Transcript_1/1_Confidence_1.000	56.1082	35.7115	7.45591	11.5189	2.54167	4.8068
Locus_1041_Transcript_1/1_Confidence_1.000	544.75	424.737	249.672	145.432	515.55	437.351
Locus_10411_Transcript_1/1_Confidence_1.000	7.97696	12.981	26.6831	10.297	10.4247	17.7985
Locus_10412_Transcript_1/1_Confidence_1.000	9.17295	8.90647	10.2535	8.33984	27.0094	17.8781
Locus_10413_Transcript_1/1_Confidence_1.000	10.6404	14.374	18.5357	22.9368	17.903	22.431
Locus_10414_Transcript_1/1_Confidence_1.000	2.24526	0.663488	1.36895	6.22279	2.64443	3.75086
Locus_10415_Transcript_1/1_Confidence_1.000	179.492	268.216	288.706	164.736	267.427	187.409
Locus_10416_Transcript_1/1_Confidence_1.000	21.3587	27.6264	42.2699	45.9337	17.0112	19.8879
Locus_10418_Transcript_1/1_Confidence_1.000	25.7963	17.3989	21.0766	22.4581	13.3963	45.0816
Locus_1042_Transcript_1/1_Confidence_1.000	762.686	464.904	418.062	256.77	69.3524	160.408
Locus_10421_Transcript_1/1_Confidence_1.000	49.3856	42.3264	77.6419	53.0678	67.4791	79.6358
Locus_10422_Transcript_1/1_Confidence_1.000	24.9624	30.6177	46.5973	24.6408	22.0502	33.1326
Locus_10423_Transcript_1/1_Confidence_1.000	11.7828	11.8081	14.5242	25.0838	23.079	27.3864
Locus_10424_Transcript_1/1_Confidence_1.000	66.6791	79.4046	121.964	110.33	83.5152	92.2726
Locus_10425_Transcript_1/1_Confidence_1.000	22.1428	25.2386	15.1078	10.0659	36.6354	16.4405
Locus_10426_Transcript_1/1_Confidence_1.000	25.0793	26.9976	25.1209	14.8946	24.7908	24.4398
Locus_10427_Transcript_1/1_Confidence_1.000	1.72462	1.01927	0.262877	0	5.33197	3.36128
Locus_10429_Transcript_1/1_Confidence_1.000	13.6626	13.5	15.2286	14.7257	22.7545	19.1391
Locus_1043_Transcript_1/1_Confidence_1.000	96.3131	99.5446	46.8349	17.7956	48.9712	41.2055
Locus_10430_Transcript_1/1_Confidence_1.000	11.2462	10.3137	19.1519	17.1967	10.6193	17.4918
Locus_10432_Transcript_1/1_Confidence_1.000	9.65387	8.96588	10.0903	5.52107	6.49724	1.53595
Locus_10434_Transcript_1/1_Confidence_1.000	2.37319	0	0	0.730818	3.49389	0.660764
Locus_10436_Transcript_1/1_Confidence_1.000	37.4959	30.0887	55.577	72.2668	29.1241	48.3296
Locus_10437_Transcript_1/1_Confidence_1.000	4.05438	6.20831	14.8319	9.87478	7.05425	11.0833
Locus_10438_Transcript_1/1_Confidence_1.000	15.1639	13.6248	20.9898	13.0625	17.9202	17.1165
Locus_10439_Transcript_1/1_Confidence_1.000	48.9995	79.845	55.0558	74.1529	53.1764	75.2305
Locus_10440_Transcript_1/1_Confidence_1.000	11.1145	13.0203	5.08242	14.4852	12.097	12.2678
Locus_10441_Transcript_1/1_Confidence_1.000	88.9133	59.6806	48.0928	30.7445	9.42486	0.636583
Locus_10442_Transcript_1/1_Confidence_1.000	68.4724	74.8819	74.9491	76.208	63.5005	79.4111
Locus_10443_Transcript_1/1_Confidence_1.000	125.232	96.9546	97.4298	158.622	142.157	143.89
Locus_10444_Transcript_1/1_Confidence_1.000	144.885	173.45	208.58	203.121	165.239	137.983
Locus_10445_Transcript_1/1_Confidence_1.000	14.2266	10.7276	15.4039	17.3731	7.36679	17.8932
Locus_10447_Transcript_1/1_Confidence_1.000	110.774	98.5263	89.312	288.498	140.017	48.3945
Locus_10448_Transcript_1/1_Confidence_1.000	118.168	97.8892	144.096	141.979	82.7076	91.6926
Locus_10449_Transcript_1/1_Confidence_1.000	84.7638	65.4754	65.2661	78.0204	76.5267	57.006
Locus_10451_Transcript_1/1_Confidence_1.000	25.3418	34.4883	41.3419	41.635	34.1225	34.8979
Locus_10452_Transcript_1/1_Confidence_1.000	48.82	116.044	94.5994	82.0291	93.7959	93.2811
Locus_10453_Transcript_1/1_Confidence_1.000	2.91256	0.860679	0	0	0.85759	0
Locus_10454_Transcript_1/1_Confidence_1.000	57.5895	69.2879	4.03078	1.90013	78.1233	8.83536
Locus_10456_Transcript_1/1_Confidence_1.000	11.3572	24.1294	50.1432	27.1351	18.8537	16.6831
Locus_10457_Transcript_1/1_Confidence_1.000	36.7496	34.1881	39.0038	34.5795	26.6512	26.3383
Locus_10458_Transcript_1/1_Confidence_1.000	32.2597	29.8756	32.6644	30.4681	29.6411	44.8699
Locus_10459_Transcript_1/1_Confidence_1.000	14.7023	21.7231	20.7454	23.1551	30.6743	25.6139
Locus_1046_Transcript_1/1_Confidence_1.000	5.01047	6.29266	12.2196	7.13619	10.1428	15.8688
Locus_10460_Transcript_1/1_Confidence_1.000	10.3297	4.76191	1.13366	0.381722	4.01485	2.07079
Locus_10461_Transcript_1/1_Confidence_1.000	25.29	26.1568	7.70974	25.311	5.58491	22.0046
Locus_10462_Transcript_1/1_Confidence_1.000	7.08928	3.92799	13.2373	13.6445	11.2198	7.15524
Locus_10463_Transcript_1/1_Confidence_1.000	8.65445	12.7872	8.35472	8.21744	3.8224	8.23295
Locus_10464_Transcript_1/1_Confidence_1.000	68.8534	107.717	163.394	138.86	95.0077	74.8035
Locus_10467_Transcript_1/1_Confidence_1.000	23.6514	17.6149	6.09642	12.7903	52.7683	34.9606
Locus_10469_Transcript_1/1_Confidence_1.000	33.3848	59.1925	0	0	0.719269	0
Locus_1047_Transcript_1/1_Confidence_1.000	33.5578	25.911	31.6806	76.0051	46.3767	47.9228
Locus_10470_Transcript_1/1_Confidence_1.000	2.87734	1.91312	0.657874	0	2.54167	0.600851
Locus_10471_Transcript_1/1_Confidence_1.000	1.87294	0.4151	1.28469	3.89318	1.65444	1.56444
Locus_10472_Transcript_1/1_Confidence_1.000	36.052	25.2322	24.8733	32.1377	16.7611	30.1137
Locus_10473_Transcript_1/1_Confidence_1.000	10.047	4.85831	17.5419	13.5009	9.68174	5.34045
Locus_10475_Transcript_1/1_Confidence_1.000	43.1582	59.0838	2.96903	7.76256	38.2919	81.0314
Locus_10476_Transcript_1/1_Confidence_1.000	17.0902	14.2156	23.3485	26.7043	14.9101	17.2713
Locus_10477_Transcript_1/1_Confidence_1.000	10.1065	8.48808	21.4049	16.2166	23.4934	7.55322
Locus_10478_Transcript_1/1_Confidence_1.000	3.49262	10.837	0	0	3.08517	0
Locus_10479_Transcript_1/1_Confidence_1.000	7.47556	11.6765	11.3947	20.3898	6.91789	15.4619
Locus_10481_Transcript_1/1_Confidence_1.000	9.78219	6.00376	3.44091	9.73236	7.3116	13.1992
Locus_10482_Transcript_1/1_Confidence_1.000	31.0379	25.2847	76.7189	74.3978	17.043	26.6262
Locus_10483_Transcript_1/1_Confidence_1.000	27.7325	23.3861	13.4548	15.9347	16.1323	11.7235
Locus_10484_Transcript_1/1_Confidence_1.000	25.2152	27.3505	38.2537	23.0208	30.9209	35.9291
Locus_10485_Transcript_1/1_Confidence_0.750	2.97497	0	0.906927	1.83227	0	1.65663
Locus_10486_Transcript_1/1_Confidence_1.000	62.4912	89.5378	133.766	133.252	60.2734	42.0405
Locus_10487_Transcript_1/1_Confidence_1.000	19.6488	28.6799	61.1705	44.0058	45.7582	55.2052
Locus_10488_Transcript_1/1_Confidence_1.000	78.0548	72.0803	98.1552	150.23	62.8439	122.246
Locus_10489_Transcript_1/1_Confidence_1.000	7.87698	0	0	0	0	0
Locus_1049_Transcript_1/1_Confidence_1.000	26.9555	25.6451	38.7824	71.671	39.1039	28.7393
Locus_10490_Transcript_1/1_Confidence_1.000	0.784361	4.17211	1.43469	3.62313	5.54284	4.58615
Locus_10491_Transcript_1/1_Confidence_1.000	69.5715	78.0058	119.173	58.984	94.2165	64.3495
Locus_10492_Transcript_1/1_Confidence_1.000	13.0155	0	0	0	0	0
Locus_10493_Transcript_1/1_Confidence_1.000	196.798	295.004	290.918	213.544	244.639	260.322
Locus_10494_Transcript_1/1_Confidence_1.000	32.7376	19.2767	19.5907	13.8153	22.9919	24.2394
Locus_10495_Transcript_1/1_Confidence_1.000	113.258	119.267	169.227	90.5355	81.8202	109.502
Locus_10496_Transcript_1/1_Confidence_1.000	13.0325	16.2391	13.0446	17.6586	21.745	29.6336
Locus_10497_Transcript_1/1_Confidence_1.000	6.45729	1.1449	2.36223	2.98276	4.56318	2.15747
Locus_10499_Transcript_1/1_Confidence_1.000	13.9977	15.568	16.9914	10.5805	18.2098	11.4795
Locus_105_Transcript_1/1_Confidence_1.000	6.25721	11.0943	5.72258	13.0065	9.67265	3.2666
Locus_10500_Transcript_1/1_Confidence_1.000	3.42795	1.51947	0.783764	0.79172	10.5981	0.715828
Locus_10501_Transcript_1/1_Confidence_1.000	31.9938	37.5502	23.017	35.2559	44.3173	29.4719
Locus_10502_Transcript_1/1_Confidence_1.000	77.0114	48.6835	69.3913	33.6219	227.331	97.304
Locus_10503_Transcript_1/1_Confidence_1.000	7.40436	7.54873	3.38586	9.91867	5.23244	2.78314
Locus_10504_Transcript_1/1_Confidence_1.000	10.4034	12.0851	7.546	11.2682	12.3586	13.1846
Locus_10505_Transcript_1/1_Confidence_1.000	26.1217	17.1536	8.84806	19.6633	17.9466	16.9704
Locus_10506_Transcript_1/1_Confidence_1.000	53.5923	56.9308	65.9144	25.1822	56.7265	63.6742
Locus_10507_Transcript_1/1_Confidence_1.000	27.6247	31.7112	46.6419	21.9218	16.5808	13.3122
Locus_10508_Transcript_1/1_Confidence_1.000	6.43591	0	0	0	0	0
Locus_10509_Transcript_1/1_Confidence_1.000	51.2267	70.7529	156.845	59.8426	94.2719	37.5178
Locus_1051_Transcript_1/1_Confidence_1.000	296.084	237.687	7.48716	3.15132	187.418	50.7165
Locus_10510_Transcript_1/1_Confidence_1.000	20.5856	19.5347	45.2548	36.6071	65.1381	29.7882
Locus_10511_Transcript_1/1_Confidence_1.000	25.1373	25.147	19.1931	21.3054	35.2424	33.5179
Locus_10512_Transcript_1/1_Confidence_1.000	83.2213	75.8458	74.6881	158.796	84.5051	124.735
Locus_10513_Transcript_1/1_Confidence_1.000	70.5177	69.2444	54.8635	22.1682	66.4005	30.6783
Locus_10514_Transcript_1/1_Confidence_1.000	23.1386	45.0705	38.1505	42.1507	29.3634	39.1992
Locus_10516_Transcript_1/1_Confidence_1.000	51.4353	43.0222	23.6532	60.2701	80.2168	59.8329
Locus_10517_Transcript_1/1_Confidence_1.000	2.01937	2.68532	3.69366	0.93279	1.78379	2.53013
Locus_10519_Transcript_1/1_Confidence_1.000	1.66266	0	6.84268	0.768016	0	0
Locus_1052_Transcript_1/1_Confidence_1.000	371.397	680.138	442.534	389.187	545.532	648.808
Locus_10520_Transcript_1/1_Confidence_1.000	32.6149	33.3025	49.1367	33.3594	36.3983	43.1749
Locus_10522_Transcript_1/1_Confidence_1.000	6.32303	6.70222	4.90279	5.20654	9.59227	6.08525
Locus_10523_Transcript_1/1_Confidence_1.000	5.40903	2.39761	4.12239	3.33139	5.57434	3.76507
Locus_10524_Transcript_1/1_Confidence_1.000	7.47915	0.828802	1.71003	6.04586	2.47748	3.12361
Locus_10526_Transcript_1/1_Confidence_1.000	25.8358	17.115	18.4353	12.8521	12.0378	18.0231
Locus_10527_Transcript_1/1_Confidence_1.000	36.804	34.9442	51.3854	35.2083	32.8951	22.1924
Locus_10528_Transcript_1/1_Confidence_1.000	6.09033	6.8717	1.77226	4.34775	8.06973	11.5617
Locus_10529_Transcript_1/1_Confidence_1.000	15.2794	12.3778	0.240929	0	6.74844	0.220046
Locus_1053_Transcript_1/1_Confidence_1.000	38.8446	89.0328	72.9125	82.6447	114.585	34.9592
Locus_10530_Transcript_1/1_Confidence_1.000	14.7432	13.4332	20.9743	18.5389	12.6615	8.20985
Locus_10531_Transcript_1/1_Confidence_1.000	3.72203	3.95959	8.85044	4.12628	3.28781	5.59613
Locus_10533_Transcript_1/1_Confidence_1.000	3.93634	4.02651	3.60001	3.63656	4.81448	7.08178
Locus_10534_Transcript_1/1_Confidence_1.000	16.6266	25.0576	11.6579	8.19217	21.5407	16.2026
Locus_10537_Transcript_1/1_Confidence_1.000	21.0078	19.0941	19.4069	16.7614	10.778	20.4721
Locus_10538_Transcript_1/1_Confidence_1.000	12.6734	17.1082	21.0738	22.6182	10.6861	18.0442
Locus_10539_Transcript_1/1_Confidence_1.000	11.21	6.88009	6.30905	19.1193	5.33197	7.20274
Locus_10541_Transcript_1/1_Confidence_1.000	4.74639	16.8311	5.06432	46.0416	2.09633	2.64306
Locus_10542_Transcript_1/1_Confidence_1.000	17.6997	13.7297	9.1054	25.5495	16.612	15.7083
Locus_10543_Transcript_1/1_Confidence_1.000	20.8954	25.1995	49.9271	36.1733	18.9565	36.4796
Locus_10544_Transcript_1/1_Confidence_1.000	15.3226	10.2907	9.44842	15.9787	7.89542	13.9622
Locus_10545_Transcript_1/1_Confidence_1.000	44.9878	61.7291	19.1306	46.0619	33.1584	51.6992
Locus_10546_Transcript_1/1_Confidence_1.000	27.2462	26.5697	12.2326	14.8739	21.0045	14.8964
Locus_10547_Transcript_1/1_Confidence_1.000	15.2627	0	0	0	0	0
Locus_10548_Transcript_1/1_Confidence_1.000	23.593	20.6368	13.3299	28.3835	25.1014	23.2103
Locus_10549_Transcript_1/1_Confidence_1.000	13.9947	11.148	12.799	12.3668	17.5577	19.4827
Locus_1055_Transcript_1/1_Confidence_1.000	77.0256	62.2037	61.6878	78.6847	78.1383	73.052
Locus_10550_Transcript_1/1_Confidence_1.000	19.662	14.7443	12.2458	12.7608	15.3761	20.1318
Locus_10551_Transcript_1/1_Confidence_1.000	20.6049	23.1675	32.4031	25.0714	15.9814	12.3835
Locus_10552_Transcript_1/1_Confidence_1.000	31.3793	54.4883	88.3325	51.33	44.8837	48.8144
Locus_10554_Transcript_1/1_Confidence_1.000	9.96741	15.5364	13.8239	22.7678	7.83706	14.2725
Locus_10555_Transcript_1/1_Confidence_1.000	6.03617	0	0	0	0	0
Locus_10556_Transcript_1/1_Confidence_1.000	35.0036	39.8376	39.5834	71.449	32.8003	27.6576
Locus_10557_Transcript_1/2_Confidence_1.000	19.4473	6.22569	0	0	0	1.80489
Locus_10557_Transcript_2/2_Confidence_1.000	18.9071	7.18349	0	0	0	2.70733
Locus_10559_Transcript_1/1_Confidence_1.000	15.3433	9.21433	9.0531	5.02975	17.4881	6.20129
Locus_1056_Transcript_1/1_Confidence_1.000	20.6011	18.7726	10.7341	12.1321	22.3303	12.2031
Locus_10560_Transcript_1/1_Confidence_1.000	77.5906	92.8606	97.825	72.7055	119.453	80.087
Locus_10561_Transcript_1/1_Confidence_1.000	13.2838	21.2549	7.4078	39.2109	0.286197	0.811884
Locus_10562_Transcript_1/1_Confidence_1.000	43.1055	66.0612	52.8429	92.8842	33.5197	56.7851
Locus_10563_Transcript_1/1_Confidence_1.000	4.01516	6.0238	1.12988	5.99206	3.00109	2.06388
Locus_10564_Transcript_1/1_Confidence_1.000	2.88482	3.19681	0	3.33139	5.7336	1.80723
Locus_10565_Transcript_1/1_Confidence_1.000	7.85951	4.26376	1.18012	3.1428	18.2373	12.052
Locus_10566_Transcript_1/1_Confidence_1.000	21.4653	23.3263	55.7274	64.6091	32.4173	46.8484
Locus_10569_Transcript_1/1_Confidence_1.000	28.4854	27.4594	8.85247	12.7748	31.7582	36.0367
Locus_1057_Transcript_1/1_Confidence_1.000	121.987	123.565	233.197	149.313	105.033	205.811
Locus_10570_Transcript_1/1_Confidence_1.000	23.4002	36.6828	31.3183	31.109	26.9722	28.6037
Locus_10571_Transcript_1/1_Confidence_1.000	1.48483	0.658166	11.5427	2.05763	3.27902	1.86039
Locus_10572_Transcript_1/1_Confidence_1.000	47.1707	26.6113	4.90231	17.8275	14.2049	8.05929
Locus_10573_Transcript_1/1_Confidence_1.000	23.5059	1.3024	0	0	2.16288	2.86331
Locus_10574_Transcript_1/1_Confidence_1.000	104.712	122.382	3.58672	5.07238	1.73214	8.84472
Locus_10575_Transcript_1/1_Confidence_1.000	39.1544	47.189	26.2131	37.3546	52.8971	63.0589
Locus_10576_Transcript_1/1_Confidence_1.000	8.38581	10.8759	17.54	14.6335	10.4254	16.5385
Locus_10577_Transcript_1/1_Confidence_1.000	39.4688	33.0838	46.6305	30.7877	48.1588	35.2767
Locus_10578_Transcript_1/1_Confidence_1.000	18.3456	17.5824	45.3463	17.8646	25.841	30.2335
Locus_10579_Transcript_1/1_Confidence_1.000	115.5	112.662	51.1511	102.118	136.814	112.509
Locus_1058_Transcript_1/1_Confidence_1.000	22.5592	33.4233	32.29	25.4091	28.458	29.6202
Locus_10580_Transcript_1/1_Confidence_1.000	29.3253	43.4901	2.99104	1.81284	15.7929	1.18377
Locus_10581_Transcript_1/1_Confidence_1.000	72.7558	59.5379	78.7575	64.2127	75.9096	55.7955
Locus_10583_Transcript_1/1_Confidence_1.000	18.7061	25.3797	21.5707	15.0274	26.7255	29.7553
Locus_10584_Transcript_1/1_Confidence_1.000	12.3406	0	0	0	0	0
Locus_10585_Transcript_1/1_Confidence_1.000	27.2192	32.3759	93.5698	110.189	7.00774	66.7222
Locus_10586_Transcript_1/1_Confidence_1.000	114.777	121.249	233.825	221.595	71.6385	121.705
Locus_10587_Transcript_1/1_Confidence_1.000	55.4783	67.5056	4.72561	26.2547	7.80735	33.8465
Locus_10588_Transcript_1/1_Confidence_1.000	18.6498	22.8653	22.6813	26.4857	21.2936	17.4008
Locus_10589_Transcript_1/1_Confidence_1.000	35.2365	51.2301	12.8903	9.11483	59.1389	38.2623
Locus_1059_Transcript_1/1_Confidence_1.000	16.2419	26.0461	25.7345	29.2453	19.099	20.0475
Locus_10590_Transcript_1/1_Confidence_1.000	13.9831	0	0	0	0	0
Locus_10591_Transcript_1/1_Confidence_1.000	19.6925	22.4457	13.3788	20.012	8.69755	30.3128
Locus_10592_Transcript_1/1_Confidence_1.000	60.2339	71.0402	47.8808	92.7855	51.4373	64.5919
Locus_10593_Transcript_1/1_Confidence_1.000	18.5964	19.897	9.96991	10.0711	20.392	23.5678
Locus_10594_Transcript_1/1_Confidence_1.000	5.67626	11.3223	3.89345	2.62198	3.3427	9.48259
Locus_10595_Transcript_1/3_Confidence_0.571	3.93849	1.74577	0	0.909636	6.08828	0.822441
Locus_10595_Transcript_2/3_Confidence_0.714	25.5097	19.1357	14.357	6.34495	19.067	18.0298
Locus_10595_Transcript_3/3_Confidence_0.714	33.3589	40.8807	12.5624	6.34495	52.0009	15.5712
Locus_10596_Transcript_1/1_Confidence_1.000	0	0	9.82086	0	2.03263	0
Locus_10599_Transcript_1/1_Confidence_1.000	43.226	0	0	0	0	0
Locus_106_Transcript_1/1_Confidence_1.000	106.339	149.264	62.1341	90.0539	38.4866	50.5801
Locus_1060_Transcript_1/1_Confidence_1.000	111.318	68.4073	2.89225	2.92161	0.558703	7.39635
Locus_10600_Transcript_1/1_Confidence_1.000	1.65769	0.367394	1.89507	0	0.366076	27.3468
Locus_10602_Transcript_1/1_Confidence_1.000	43.1538	67.9875	77.3545	38.2726	60.7731	51.0819
Locus_10603_Transcript_1/1_Confidence_1.000	7.65691	9.6461	7.00268	12.286	6.40766	32.6517
Locus_10604_Transcript_1/1_Confidence_1.000	31.5723	50.9946	111.543	71.9207	56.5422	79.477
Locus_10605_Transcript_1/1_Confidence_1.000	4.46707	2.50114	5.1605	3.25805	3.94593	7.06979
Locus_10606_Transcript_1/1_Confidence_1.000	11.7512	14.2871	21.1872	19.8514	12.1597	13.7418
Locus_10609_Transcript_1/1_Confidence_1.000	73.3093	58.9288	66.1771	49.1278	97.9741	68.6901
Locus_1061_Transcript_1/1_Confidence_1.000	47.1311	22.708	0	1.89312	0	0.855824
Locus_10610_Transcript_1/1_Confidence_1.000	11.9797	16.9924	15.5821	10.0836	39.7419	14.8986
Locus_10611_Transcript_1/1_Confidence_1.000	7.26615	6.95691	8.24018	3.75915	9.5849	7.12132
Locus_10613_Transcript_1/1_Confidence_1.000	0.587027	3.12246	0.53687	9.21944	2.07417	2.45167
Locus_10614_Transcript_1/1_Confidence_1.000	38.8561	43.0118	48.2139	48.8974	33.3954	47.3681
Locus_10615_Transcript_1/1_Confidence_1.000	32.0682	8.32071	0	0	0.690904	0
Locus_10617_Transcript_1/1_Confidence_1.000	6.44001	2.19584	3.851	6.86487	3.50074	2.48273
Locus_10618_Transcript_1/1_Confidence_1.000	10.5176	8.39162	0.961892	2.91497	2.78717	4.39258
Locus_10619_Transcript_1/1_Confidence_1.000	6.50149	8.42387	13.9045	7.30002	15.1969	8.18767
Locus_10620_Transcript_1/1_Confidence_1.000	9.06004	4.72465	0.974815	7.38533	5.17846	4.4516
Locus_10621_Transcript_1/1_Confidence_1.000	12.0918	11.7122	4.0958	8.48162	16.0217	17.0205
Locus_10622_Transcript_1/1_Confidence_1.000	78.8328	56.2911	41.339	59.6552	88.1739	61.8026
Locus_10623_Transcript_1/1_Confidence_1.000	6.8826	8.89084	11.6898	11.8085	6.25336	9.03404
Locus_10624_Transcript_1/1_Confidence_1.000	39.3968	45.7011	54.6209	86.3447	32.2091	46.9108
Locus_10625_Transcript_1/1_Confidence_1.000	19.3193	23.8684	26.8789	10.8227	9.62202	17.1672
Locus_10626_Transcript_1/1_Confidence_1.000	2.3885	1.05873	0.546106	3.3099	5.80211	7.48156
Locus_10627_Transcript_1/1_Confidence_1.000	30.0029	42.3153	33.5509	32.1277	26.6232	25.1749
Locus_10628_Transcript_1/1_Confidence_1.000	6.3542	6.68114	1.35146	8.60063	4.69917	8.26993
Locus_1063_Transcript_1/1_Confidence_1.000	30.1283	16.9818	31.466	26.1156	40.2487	27.8065
Locus_10630_Transcript_1/1_Confidence_1.000	3.75221	1.33056	0	0.69329	9.94341	10.6562
Locus_10631_Transcript_1/1_Confidence_1.000	4.93793	4.54594	19.1062	4.56187	27.3455	7.29733
Locus_10632_Transcript_1/1_Confidence_1.000	2.49826	2.84754	5.2224	7.58342	4.41361	7.75082
Locus_10633_Transcript_1/1_Confidence_1.000	78.1627	27.4971	4.76562	2.06314	19.9461	9.53414
Locus_10634_Transcript_1/1_Confidence_1.000	19.763	13.2762	17.9621	21.2063	17.7827	23.3774
Locus_10635_Transcript_1/1_Confidence_1.000	31.6929	0	0	0	0	0
Locus_10636_Transcript_1/1_Confidence_1.000	106.625	53.7914	40.4132	31.0745	56.5113	108.894
Locus_10638_Transcript_1/1_Confidence_1.000	22.1588	4.00903	0.827164	0	13.5818	3.3996
Locus_10639_Transcript_1/1_Confidence_1.000	0.828847	1.46958	0.758028	1.53145	1.4643	1.38465
Locus_1064_Transcript_1/1_Confidence_1.000	55.1141	82.876	91.0269	136.423	44.1652	96.1512
Locus_10640_Transcript_1/1_Confidence_1.000	12.5498	60.0982	15.2692	110.868	8.90814	45.3
Locus_10641_Transcript_1/1_Confidence_1.000	21.0804	48.2546	36.1126	98.6828	36.8254	43.889
Locus_10644_Transcript_1/1_Confidence_1.000	42.7923	0	0	0	0	0
Locus_10645_Transcript_1/1_Confidence_1.000	42.414	36.4349	16.2377	21.87	26.7199	20.3229
Locus_10646_Transcript_1/1_Confidence_1.000	1.60964	7.1349	3.68028	3.71764	3.55465	7.39482
Locus_10648_Transcript_1/1_Confidence_1.000	41.3053	67.133	126.97	106.529	46.6217	47.4399
Locus_10649_Transcript_1/1_Confidence_1.000	14.4868	17.1238	16.9293	31.9717	9.95302	20.1677
Locus_1065_Transcript_1/1_Confidence_1.000	18.3428	16.0301	47.2261	15.9018	51.9876	9.29456
Locus_10650_Transcript_1/1_Confidence_1.000	0	2.48641	3.42006	0	2.47748	0.780903
Locus_10651_Transcript_1/1_Confidence_1.000	10.5062	11.088	14.6416	10.6304	11.4902	7.93989
Locus_10655_Transcript_1/1_Confidence_1.000	55.5964	55.8448	70.9954	46.9535	118.174	35.2776
Locus_10656_Transcript_1/1_Confidence_1.000	58.2101	14.1345	34.3905	23.345	43.4472	21.1072
Locus_10657_Transcript_1/1_Confidence_1.000	89.8847	78.1066	47.6136	34.9423	64.8553	80.2829
Locus_10658_Transcript_1/1_Confidence_1.000	102.226	98.4019	54.6139	44.8827	93.8764	139.213
Locus_1066_Transcript_1/1_Confidence_1.000	31.0224	75.0054	17.1169	22.0278	99.1954	35.1212
Locus_10660_Transcript_1/1_Confidence_1.000	7.1044	2.62425	8.66318	2.18778	7.32152	6.42872
Locus_10661_Transcript_1/1_Confidence_1.000	29.0639	55.2122	64.0782	63.2902	50.888	46.8192
Locus_10662_Transcript_1/1_Confidence_1.000	45.9065	37.1114	18.1253	34.1898	47.6965	44.5951
Locus_10663_Transcript_1/1_Confidence_1.000	70.8082	74.293	73.2471	110.741	55.2855	80.4107
Locus_10665_Transcript_1/1_Confidence_1.000	18.0233	13.315	2.74723	0.844601	25.2654	1.52728
Locus_10666_Transcript_1/1_Confidence_1.000	60.2418	34.4127	21.1455	46.4435	26.4195	34.3729
Locus_10667_Transcript_1/1_Confidence_1.000	15.3547	10.4927	11.4097	15.6629	16.3891	13.6271
Locus_10668_Transcript_1/1_Confidence_1.000	14.7469	28.388	21.1937	21.4089	14.1431	24.2838
Locus_1067_Transcript_1/1_Confidence_1.000	32.7278	34.1807	72.9837	47.631	51.0871	39.9446
Locus_10670_Transcript_1/1_Confidence_1.000	12.9437	15.1764	10.6922	26.2303	13.6466	18.4845
Locus_10671_Transcript_1/1_Confidence_1.000	20.9119	44.2872	38.9586	22.8969	25.6559	40.7573
Locus_10672_Transcript_1/1_Confidence_1.000	10.7022	25.8277	22.8382	28.563	12.6049	14.4024
Locus_10673_Transcript_1/1_Confidence_1.000	117.555	171.176	158.591	242.266	113.238	110.188
Locus_10674_Transcript_1/1_Confidence_1.000	30.0457	40.4134	11.3704	16.2716	21.0494	5.19243
Locus_10675_Transcript_1/1_Confidence_1.000	10.6385	13.2037	12.6483	27.5191	8.92748	23.104
Locus_10676_Transcript_1/1_Confidence_1.000	20.5016	31.8064	17.5271	13.5876	16.5351	24.7564
Locus_10677_Transcript_1/1_Confidence_1.000	62.2896	67.3882	92.4513	65.1047	71.343	66.1393
Locus_10679_Transcript_1/1_Confidence_1.000	9.8071	9.23758	3.92401	3.96384	5.41437	8.70371
Locus_1068_Transcript_1/1_Confidence_1.000	64.9195	134.542	216.812	130.87	64.1547	49.5047
Locus_10680_Transcript_1/1_Confidence_1.000	31.4039	25.3679	22.8435	26.3238	31.7031	34.6373
Locus_10681_Transcript_1/1_Confidence_1.000	3.65347	2.69906	1.11377	5.62538	8.60599	9.66368
Locus_10683_Transcript_1/1_Confidence_1.000	15.0746	31.4698	32.6875	55.9306	15.2489	40.4148
Locus_10684_Transcript_1/1_Confidence_1.000	69.4159	0	0	0	0	0
Locus_10687_Transcript_1/1_Confidence_1.000	24.0575	20.4388	9.62586	13.8908	25.6782	24.6999
Locus_10688_Transcript_1/1_Confidence_1.000	22.1761	71.2659	18.5912	123.35	8.57019	18.1375
Locus_10689_Transcript_1/1_Confidence_1.000	15.802	0	0	0	0	0
Locus_1069_Transcript_1/1_Confidence_1.000	61.1942	45.7618	22.4624	28.0746	25.7406	31.2947
Locus_10690_Transcript_1/1_Confidence_1.000	15.8363	8.42353	15.4488	5.85211	8.3933	14.9916
Locus_10691_Transcript_1/1_Confidence_1.000	81.5735	60.8432	60.6155	78.6218	15.5892	65.8441
Locus_10692_Transcript_1/1_Confidence_1.000	5.95961	14.1689	12.1395	18.7696	12.2037	13.8026
Locus_10693_Transcript_1/1_Confidence_1.000	59.1742	42.595	159.117	146.715	80.8634	60.8337
Locus_10694_Transcript_1/1_Confidence_1.000	22.1279	33.2759	128.469	50.5766	46.6217	29.9836
Locus_10695_Transcript_1/1_Confidence_1.000	48.7412	40.485	114.587	48.6801	30.6427	29.2203
Locus_10696_Transcript_1/1_Confidence_1.000	68.9562	30.973	11.772	143.548	2.43647	21.5033
Locus_10697_Transcript_1/1_Confidence_1.000	11.6039	16.1654	36.1327	20.9298	17.5716	22.1543
Locus_10698_Transcript_1/1_Confidence_1.000	0	0	0.793561	2.40485	0.766471	1.44955
Locus_10699_Transcript_1/1_Confidence_1.000	15.621	18.0028	14.6435	14.7921	20.008	25.4436
Locus_107_Transcript_1/1_Confidence_1.000	3.95251	1.75199	0	0.912873	3.4914	0
Locus_1070_Transcript_1/1_Confidence_1.000	6.01981	3.33542	16.5164	16.6841	14.6232	12.5706
Locus_10700_Transcript_1/1_Confidence_1.000	37.0218	27.9782	131.826	40.0896	9.91805	19.0105
Locus_10701_Transcript_1/1_Confidence_1.000	36.9047	43.103	23.0367	42.7529	21.7329	55.7802
Locus_10702_Transcript_1/1_Confidence_1.000	64.948	66.8519	85.3109	88.7944	61.799	95.0287
Locus_10704_Transcript_1/1_Confidence_1.000	54.21	91.8873	28.6562	40.566	20.8782	42.8356
Locus_10705_Transcript_1/1_Confidence_1.000	9.85258	6.35237	0.819159	3.3099	3.16478	4.48894
Locus_10706_Transcript_1/1_Confidence_1.000	22.0115	18.103	4.60826	12.4951	9.83894	12.1834
Locus_10707_Transcript_1/1_Confidence_1.000	9.40862	9.11682	2.0011	1.21285	7.73115	1.64488
Locus_10708_Transcript_1/1_Confidence_1.000	60.2285	88.3259	73.7545	53.3782	55.3663	53.3776
Locus_10709_Transcript_1/1_Confidence_1.000	30.4115	22.0458	39.8365	32.4854	42.2543	32.4144
Locus_1071_Transcript_1/1_Confidence_1.000	7.51797	4.88754	0.458374	2.31514	0.442727	2.51186
Locus_10710_Transcript_1/1_Confidence_1.000	19.5477	21.3772	12.3968	9.88633	15.6288	13.11
Locus_10711_Transcript_1/1_Confidence_1.000	0	0	0.492131	0	0	8.54
Locus_10713_Transcript_1/1_Confidence_1.000	30.2513	17.7877	15.386	23.5272	27.2675	29.1361
Locus_10714_Transcript_1/1_Confidence_1.000	12.0536	11.8307	16.5356	22.669	12.929	22.6535
Locus_10715_Transcript_1/1_Confidence_1.000	51.7715	26.6749	33.3865	44.5584	39.6733	42.1352
Locus_10716_Transcript_1/1_Confidence_1.000	31.1622	30.8135	40.5572	45.7671	32.1146	27.0305
Locus_10718_Transcript_1/1_Confidence_1.000	9.5077	12.0411	4.25894	6.81178	6.68453	8.42786
Locus_10719_Transcript_1/1_Confidence_1.000	7.91269	5.10164	3.28937	8.63918	8.26042	6.60936
Locus_10720_Transcript_1/1_Confidence_1.000	42.75	31.1445	42.1942	48.8791	21.6855	42.0724
Locus_10721_Transcript_1/1_Confidence_1.000	127.106	109.356	55.7637	44.6305	88.6621	62.2916
Locus_10722_Transcript_1/1_Confidence_1.000	41.8275	56.0159	45.1719	40.2864	58.1732	52.0352
Locus_10723_Transcript_1/1_Confidence_1.000	9.54327	4.43158	3.74052	6.29748	9.63421	3.41629
Locus_10724_Transcript_1/1_Confidence_1.000	8.2037	6.15386	10.9656	11.0769	13.3784	12.6506
Locus_10725_Transcript_1/1_Confidence_1.000	8.35079	0	0	0	0	0
Locus_10727_Transcript_1/1_Confidence_1.000	77.1288	32.6441	12.7425	6.89563	49.23	5.40335
Locus_10728_Transcript_1/1_Confidence_1.000	2.04666	6.04801	9.98288	6.9329	6.02631	7.40803
Locus_1073_Transcript_1/1_Confidence_1.000	29.6813	15.2785	196.584	64.1293	148.854	57.1823
Locus_10730_Transcript_1/1_Confidence_1.000	108.831	122.894	55.2536	71.1061	112.218	123.741
Locus_10731_Transcript_1/1_Confidence_1.000	78.1922	80.4484	96.6713	116.195	85.8414	97.2248
Locus_10733_Transcript_1/1_Confidence_1.000	7.75597	7.5634	2.95553	10.0314	7.42207	110.35
Locus_10734_Transcript_1/1_Confidence_1.000	2.66131	0	2.43392	3.27818	0	2.96394
Locus_10735_Transcript_1/1_Confidence_1.000	91.9547	149.32	222.999	141.974	144.969	94.0941
Locus_10736_Transcript_1/1_Confidence_1.000	19.2964	10.8998	56.6913	29.8166	22.0231	20.5398
Locus_10737_Transcript_1/1_Confidence_1.000	29.7671	8.65217	0	0	0	0
Locus_10738_Transcript_1/1_Confidence_1.000	56.0604	40.3436	27.1432	48.7444	60.0069	72.7186
Locus_10739_Transcript_1/1_Confidence_1.000	270.11	453.346	198.671	287.604	115.862	207.454
Locus_1074_Transcript_1/1_Confidence_1.000	288.852	174.021	177.665	185.106	109.608	150.371
Locus_10740_Transcript_1/1_Confidence_1.000	29.5174	4.43521	3.20284	7.85729	17.4562	5.43256
Locus_10741_Transcript_1/1_Confidence_1.000	31.246	6.2955	12.9892	9.84082	11.9185	14.236
Locus_10742_Transcript_1/1_Confidence_1.000	24.6403	0.326032	11.0993	10.1927	21.7658	7.06537
Locus_10743_Transcript_1/1_Confidence_1.000	43.331	47.0139	55.6971	58.2541	38.276	37.4543
Locus_10744_Transcript_1/1_Confidence_1.000	15.1453	12.4844	48.1148	21.356	22.7668	16.4236
Locus_10745_Transcript_1/1_Confidence_1.000	7.18659	5.95735	16.7301	6.55305	15.1697	7.63999
Locus_10746_Transcript_1/1_Confidence_1.000	10.9082	13.7363	18.7054	10.5355	11.1686	13.4601
Locus_10747_Transcript_1/1_Confidence_1.000	37.7665	0	0	0	0	0
Locus_10748_Transcript_1/1_Confidence_1.000	35.7972	39.2511	47.8156	52.4348	29.3326	40.3268
Locus_10749_Transcript_1/1_Confidence_1.000	37.1397	38.883	45.612	58.8192	33.7443	56.1355
Locus_1075_Transcript_1/1_Confidence_1.000	1127.45	418.409	216.095	29.3637	30.7251	230.426
Locus_10751_Transcript_1/1_Confidence_1.000	4.05941	0	0	1.5001	8.60599	4.74707
Locus_10752_Transcript_1/1_Confidence_1.000	25.8707	33.4137	34.2665	40.1774	31.1267	30.7375
Locus_10753_Transcript_1/1_Confidence_1.000	52.5159	103.266	177.042	66.3229	60.2073	86.5648
Locus_10754_Transcript_1/1_Confidence_1.000	69.7898	53.0314	24.6189	40.9875	62.0883	51.2158
Locus_10755_Transcript_1/1_Confidence_1.000	34.6247	36.6969	21.3139	23.9908	42.8391	40.1379
Locus_10756_Transcript_1/1_Confidence_1.000	5.38572	1.59151	0.547283	1.65852	8.45761	6.49799
Locus_10757_Transcript_1/1_Confidence_1.000	25.1638	18.9029	5.95059	5.50404	3.73931	11.6553
Locus_10758_Transcript_1/1_Confidence_1.000	67.6659	64.1242	38.411	47.4234	54.9626	72.7618
Locus_10759_Transcript_1/1_Confidence_1.000	4.89381	7.25447	13.2803	11.3398	11.0553	20.7737
Locus_1076_Transcript_1/1_Confidence_1.000	391.161	161.258	184.43	479.332	166.05	286.525
Locus_10760_Transcript_1/1_Confidence_1.000	263.103	141.55	276.44	441.135	128.18	201.312
Locus_10761_Transcript_1/1_Confidence_1.000	102.594	50.8997	66.2825	168.693	73.1655	106.137
Locus_10762_Transcript_1/1_Confidence_1.000	31.6143	20.1792	15.3652	6.00821	24.4154	22.7854
Locus_10763_Transcript_1/1_Confidence_1.000	19.3931	24.4738	29.8384	28.4551	16.9291	22.2971
Locus_10764_Transcript_1/1_Confidence_1.000	43.7014	42.9943	30.9504	39.3884	27.3046	44.7386
Locus_10765_Transcript_1/1_Confidence_1.000	37.311	43.077	23.0133	48.8986	42.1559	31.8901
Locus_10766_Transcript_1/1_Confidence_1.000	2.00479	0.888643	0	0	2.65636	0
Locus_10767_Transcript_1/1_Confidence_1.000	36.1309	26.7654	8.14779	7.16358	28.8554	19.7063
Locus_10768_Transcript_1/1_Confidence_1.000	61.8973	60.8875	9.01901	2.97224	86.7406	50.4167
Locus_10769_Transcript_1/1_Confidence_1.000	64.6937	43.5375	20.2979	28.3565	9.1768	14.9886
Locus_1077_Transcript_1/1_Confidence_1.000	1257.25	888.588	990.991	1267.91	567.408	937.364
Locus_10770_Transcript_1/1_Confidence_1.000	2.77664	2.46154	0.634849	1.92388	2.45271	2.8991
Locus_10771_Transcript_1/1_Confidence_1.000	31.0779	68.2005	18.6378	49.4208	24.7521	19.5756
Locus_10774_Transcript_1/1_Confidence_1.000	17.6015	7.02183	9.25611	7.31745	16.3255	4.77824
Locus_10775_Transcript_1/1_Confidence_1.000	3.25387	0.96154	1.9839	1.00202	4.79045	0
Locus_10776_Transcript_1/1_Confidence_1.000	7.04219	8.02677	3.68028	16.7294	7.99796	1.68064
Locus_10777_Transcript_1/1_Confidence_1.000	18.5484	10.9623	5.65452	6.75045	12.909	28.1694
Locus_10778_Transcript_1/1_Confidence_1.000	13.4997	14.1437	52.1909	32.3127	24.1206	30.4967
Locus_10779_Transcript_1/1_Confidence_1.000	0.974258	3.4548	0	1.80012	0	0.813784
Locus_1078_Transcript_1/1_Confidence_1.000	104.039	121.131	157.863	141.521	49.6808	115.4
Locus_10781_Transcript_1/1_Confidence_1.000	9.54598	14.3498	19.7382	17.638	9.34889	16.9873
Locus_10782_Transcript_1/1_Confidence_1.000	20.9583	27.6923	24.9056	18.8688	19.6924	29.7716
Locus_10783_Transcript_1/1_Confidence_1.000	18.1277	21.9501	35.1795	13.6836	15.4271	33.7921
Locus_10785_Transcript_1/1_Confidence_1.000	21.1345	11.6293	0	0	3.86253	0
Locus_10786_Transcript_1/1_Confidence_1.000	89.3384	93.2978	163.247	149.883	110.325	119.098
Locus_10787_Transcript_1/1_Confidence_1.000	16.278	28.9654	43.4835	24.9918	27.1029	21.2267
Locus_10788_Transcript_1/1_Confidence_1.000	0.808337	5.01624	0.369635	3.36049	6.78333	3.71355
Locus_10789_Transcript_1/1_Confidence_1.000	19.7107	21.5765	19.2806	26.6018	29.8261	32.0691
Locus_10790_Transcript_1/1_Confidence_1.000	30.391	26.3299	44.85	58.0673	67.1139	61.7322
Locus_10794_Transcript_1/1_Confidence_1.000	10.8251	11.8359	3.63006	22.5015	3.98426	4.06892
Locus_10795_Transcript_1/1_Confidence_1.000	19.1743	22.5928	26.526	19.1715	32.8028	19.7666
Locus_10796_Transcript_1/1_Confidence_1.000	13.3172	1.77089	2.43587	5.53634	1.17636	13.3484
Locus_10797_Transcript_1/1_Confidence_1.000	17.1844	0	0	0	0	0
Locus_10799_Transcript_1/1_Confidence_1.000	81.2883	0	0	0	0	0
Locus_108_Transcript_1/1_Confidence_1.000	17.9442	30.9786	4.89452	4.0717	41.9908	19.1959
Locus_10800_Transcript_1/1_Confidence_1.000	28.6843	26.4463	8.65703	38.9546	15.9629	17.7301
Locus_10802_Transcript_1/1_Confidence_1.000	66.0106	66.8796	74.7444	69.6953	73.1185	55.1377
Locus_10803_Transcript_1/1_Confidence_1.000	21.1024	20.8411	47.9099	37.6225	20.7663	33.8615
Locus_10804_Transcript_1/1_Confidence_1.000	29.1782	37.8271	39.3104	28.985	32.1485	36.9513
Locus_10805_Transcript_1/1_Confidence_1.000	51.2663	183.624	258.974	31.4687	104.856	23.2791
Locus_10806_Transcript_1/1_Confidence_1.000	0.851729	0.755074	0	0	3.76182	0
Locus_10807_Transcript_1/1_Confidence_1.000	13.4045	11.4589	8.97545	9.72997	14.5894	12.3962
Locus_10808_Transcript_1/1_Confidence_1.000	35.2413	62.7644	52.4644	101.322	28.4777	55.837
Locus_1081_Transcript_1/1_Confidence_1.000	79.7946	45.8851	212.027	31.8779	291.467	209.861
Locus_10810_Transcript_1/1_Confidence_1.000	21.9208	15.3846	40.0957	24.4704	38.727	56.4562
Locus_10812_Transcript_1/1_Confidence_1.000	22.2233	24.004	12.6152	29.4983	14.2153	16.0024
Locus_10813_Transcript_1/1_Confidence_1.000	0.713788	1.26557	0.652801	2.63771	1.26103	0
Locus_10814_Transcript_1/1_Confidence_1.000	35.5808	39.2078	65.0815	46.0809	43.7669	42.497
Locus_10815_Transcript_1/1_Confidence_1.000	14.891	19.0683	38.1047	26.4021	19.9299	40.4555
Locus_10816_Transcript_1/1_Confidence_1.000	20.5315	13.4345	29.507	28.0001	13.8181	17.9663
Locus_10817_Transcript_1/1_Confidence_1.000	44.5272	34.0539	7.53674	14.1213	23.2473	17.8748
Locus_10818_Transcript_1/1_Confidence_1.000	70.4489	69.7803	21.9174	29.7743	47.6307	72.1325
Locus_1082_Transcript_1/1_Confidence_1.000	60.3257	92.7962	45.5983	58.7852	68.8608	63.5042
Locus_10821_Transcript_1/1_Confidence_1.000	43.1381	19.3907	90.5736	33.1171	28.445	29.4351
Locus_10822_Transcript_1/1_Confidence_1.000	100.117	105.677	145.908	141.068	71.259	99.8706
Locus_10823_Transcript_1/1_Confidence_1.000	9.6399	9.4616	8.50138	6.99737	23.4171	21.8556
Locus_10824_Transcript_1/1_Confidence_1.000	34.576	42.3516	53.1052	55.595	20.9832	39.0222
Locus_10826_Transcript_1/1_Confidence_1.000	13.2221	15.7791	56.276	24.9	22.4607	27.6105
Locus_10827_Transcript_1/1_Confidence_1.000	2.22131	5.9077	6.9652	10.847	3.64402	6.36146
Locus_10828_Transcript_1/1_Confidence_1.000	55.038	62.1325	119.9	88.1719	73.1989	63.7071
Locus_10829_Transcript_1/1_Confidence_1.000	30.305	27.8506	10.8831	21.9872	29.9931	23.4579
Locus_1083_Transcript_1/1_Confidence_1.000	5.17386	3.05782	0.788632	7.16974	0.761711	6.48247
Locus_10830_Transcript_1/1_Confidence_1.000	25.2299	11.8973	6.13677	3.09953	0.829819	17.8234
Locus_10833_Transcript_1/1_Confidence_1.000	1.61903	14.353	1.4807	0.747864	2.14523	2.02853
Locus_10834_Transcript_1/1_Confidence_1.000	2.11151	0.935948	0	0	0	0.881857
Locus_10835_Transcript_1/1_Confidence_1.000	99.5861	149.171	60.5686	71.1541	74.9679	102.032
Locus_10837_Transcript_1/1_Confidence_1.000	14.4102	17.0333	28.1884	30.077	16.5007	20.7298
Locus_10838_Transcript_1/1_Confidence_1.000	5.04426	9.75673	2.93572	16.0985	0.810143	0.574554
Locus_10839_Transcript_1/1_Confidence_1.000	2.7401	0	1.67065	0.843807	0	0.762922
Locus_1084_Transcript_1/1_Confidence_1.000	4.73627	9.44728	8.12173	20.237	3.13779	14.341
Locus_10840_Transcript_1/1_Confidence_1.000	6.43591	4.89048	12.6129	15.2891	7.3094	6.1438
Locus_10841_Transcript_1/1_Confidence_1.000	0.62678	7.22349	0.573227	4.05332	0.553659	1.57062
Locus_10842_Transcript_1/1_Confidence_1.000	63.3878	86.8261	39.3299	85.8885	22.6167	42.5652
Locus_10844_Transcript_1/1_Confidence_1.000	12.4095	14.4392	8.51194	16.4802	10.2767	4.53491
Locus_10845_Transcript_1/1_Confidence_1.000	30.3431	28.1807	27.5303	42.7158	25.7396	30.1728
Locus_10846_Transcript_1/1_Confidence_1.000	3.51473	5.19313	0	2.1647	37.2563	3.9144
Locus_10848_Transcript_1/1_Confidence_1.000	12.7845	7.26066	13.7018	11.2572	11.8224	14.1827
Locus_10849_Transcript_1/1_Confidence_1.000	20.4834	12.644	38.0215	32.6604	33.775	79.2105
Locus_1085_Transcript_1/1_Confidence_1.000	12.3312	21.8636	65.7209	25.5339	21.4096	17.0483
Locus_10850_Transcript_1/1_Confidence_1.000	21.1996	0	0	0	0	0
Locus_10851_Transcript_1/1_Confidence_1.000	29.0695	25.7707	21.5436	13.4278	27.8918	14.6525
Locus_10852_Transcript_1/1_Confidence_1.000	17.2363	26.3454	28.7188	26.0818	18.0256	16.9623
Locus_10853_Transcript_1/1_Confidence_1.000	12.9694	12.63	15.7252	17.0648	14.7544	18.5477
Locus_10854_Transcript_1/1_Confidence_1.000	10.4633	14.443	2.63316	2.98427	32.9385	1.52507
Locus_10855_Transcript_1/1_Confidence_1.000	5.89937	0	19.0634	0	12.8541	2.95659
Locus_10856_Transcript_1/1_Confidence_1.000	30.942	55.5832	37.9792	42.8783	35.9635	32.6468
Locus_10857_Transcript_1/1_Confidence_1.000	61.3129	89.0753	90.6574	94.3225	79.9277	85.9579
Locus_10858_Transcript_1/1_Confidence_1.000	26.3083	14.6119	11.1606	17.1304	11.4796	9.5313
Locus_10859_Transcript_1/1_Confidence_1.000	32.435	22.9453	30.1132	25.8787	27.4935	29.2818
Locus_1086_Transcript_1/1_Confidence_1.000	30.7235	18.158	13.698	22.9435	31.3232	43.1992
Locus_10860_Transcript_1/1_Confidence_1.000	17.8726	14.1468	23.7399	25.1603	11.4648	20.2604
Locus_10861_Transcript_1/1_Confidence_1.000	31.9937	33.5851	28.3094	24.7554	32.6484	28.5569
Locus_10862_Transcript_1/1_Confidence_1.000	47.5223	48.47	39.9733	56.5307	27.3771	54.8291
Locus_10863_Transcript_1/1_Confidence_1.000	30.4338	30.1543	43.5512	25.3044	19.609	43.9632
Locus_10864_Transcript_1/1_Confidence_1.000	14.5832	16.0311	26.6743	5.92792	21.1263	11.2066
Locus_10865_Transcript_1/1_Confidence_1.000	8.03528	0	0	0	0	0
Locus_10866_Transcript_1/1_Confidence_1.000	12.7296	2.82125	8.73144	12.4951	8.43338	9.96827
Locus_10867_Transcript_1/1_Confidence_1.000	1.06385	0	0.972948	0.982825	0	0
Locus_10868_Transcript_1/1_Confidence_1.000	65.5595	52.4217	50.5528	35.2315	50.7196	68.3616
Locus_10869_Transcript_1/1_Confidence_1.000	153.699	229.076	72.773	232.916	41.8033	100.397
Locus_1087_Transcript_1/1_Confidence_1.000	51.9154	23.7543	9.18961	10.5206	11.2428	34.6913
Locus_10870_Transcript_1/1_Confidence_1.000	144.104	209.075	126.648	87.6705	117.357	123.01
Locus_10871_Transcript_1/1_Confidence_1.000	20.174	21.9231	19.0455	21.2428	13.7965	29.1722
Locus_10872_Transcript_1/1_Confidence_1.000	201.002	123.492	126.542	107.098	99.9251	121.04
Locus_10874_Transcript_1/1_Confidence_1.000	89.1652	36.0564	3.57661	5.78067	0.690904	1.30664
Locus_10875_Transcript_1/1_Confidence_1.000	21.4155	24.55	26.1706	11.939	18.9172	35.622
Locus_10876_Transcript_1/1_Confidence_1.000	15.4815	15.885	3.14638	7.28366	4.43184	29.5748
Locus_10877_Transcript_1/1_Confidence_1.000	7.78496	14.0906	16.0195	20.6772	11.4613	8.94116
Locus_10879_Transcript_1/1_Confidence_1.000	53.0145	54.6357	36.3636	30.6107	38.0492	41.5146
Locus_1088_Transcript_1/1_Confidence_1.000	1.11511	0	1.01984	0	0.985023	0.931439
Locus_10881_Transcript_1/1_Confidence_1.000	24.0923	32.2663	45.8775	28.9347	38.0789	17.2491
Locus_10882_Transcript_1/1_Confidence_1.000	151.823	174.792	818.663	331.354	520.694	398.321
Locus_10883_Transcript_1/2_Confidence_1.000	3.76493	0	0	0	0	0
Locus_10883_Transcript_2/2_Confidence_1.000	3.62959	0	0	0	0	0
Locus_10884_Transcript_1/1_Confidence_1.000	4.3737	7.87223	6.78788	8.93831	5.97079	4.31752
Locus_10885_Transcript_1/1_Confidence_1.000	25.5206	75.2778	32.676	30.4357	33.0361	58.4472
Locus_10887_Transcript_1/1_Confidence_1.000	28.0783	59.7083	70.8278	42.7246	51.7127	32.9574
Locus_10888_Transcript_1/1_Confidence_1.000	15.6546	39.297	113.632	55.1093	124.892	21.6099
Locus_10889_Transcript_1/1_Confidence_1.000	13.5124	17.8333	25.6448	14.0789	16.9616	23.422
Locus_1089_Transcript_1/1_Confidence_1.000	24.2734	33.0655	77.9686	30.6289	35.5617	41.5394
Locus_10890_Transcript_1/1_Confidence_1.000	13.6336	20.4277	15.4541	27.8515	24.2557	19.2472
Locus_10891_Transcript_1/1_Confidence_1.000	17.7132	14.7672	26.9281	25.1424	19.9988	16.1674
Locus_10892_Transcript_1/1_Confidence_1.000	86.0757	54.7693	64.7546	75.6726	50.2805	71.318
Locus_10893_Transcript_1/1_Confidence_1.000	35.803	35.792	46.3291	42.2251	29.6075	39.1319
Locus_10894_Transcript_1/1_Confidence_1.000	44.5505	64.294	45.4817	93.8011	40.2683	51.0588
Locus_10895_Transcript_1/1_Confidence_1.000	6.50312	6.46395	5.04635	21.3006	11.8371	7.40722
Locus_10897_Transcript_1/1_Confidence_1.000	51.6812	45.1196	75.4809	65.3547	46.5199	74.8474
Locus_10898_Transcript_1/1_Confidence_1.000	16.7403	13.4136	15.31	11.599	12.5124	15.3274
Locus_10899_Transcript_1/1_Confidence_1.000	40.042	36.0162	25.5721	18.7213	40.3621	45.0022
Locus_109_Transcript_1/1_Confidence_1.000	13.7044	20.0727	10.8987	24.2205	11.053	14.4333
Locus_1090_Transcript_1/1_Confidence_1.000	603.402	489.303	570.166	884.856	285.287	449.442
Locus_10900_Transcript_1/1_Confidence_1.000	44.1032	61.6762	54.8214	59.6819	50.4808	57.5929
Locus_10901_Transcript_1/1_Confidence_1.000	62.4264	97.7826	24.5183	14.1527	66.3077	20.7936
Locus_10902_Transcript_1/1_Confidence_1.000	7.74875	7.15565	2.65751	5.36897	10.5523	8.36021
Locus_10903_Transcript_1/1_Confidence_1.000	32.3116	37.741	33.9958	19.7065	26.0774	21.8772
Locus_10904_Transcript_1/1_Confidence_1.000	4.21584	6.0572	27.92	30.3523	12.713	19.7928
Locus_10905_Transcript_1/1_Confidence_1.000	31.7501	29.4748	10.6835	21.0305	2.91044	16.5127
Locus_10906_Transcript_1/1_Confidence_1.000	12.6654	21.5925	32.9676	17.1012	18.0726	8.13784
Locus_10908_Transcript_1/1_Confidence_1.000	11.2247	5.76106	3.24178	4.69372	12.107	12.534
Locus_10909_Transcript_1/1_Confidence_1.000	59.3037	43.002	65.4377	26.2026	95.3752	34.7287
Locus_1091_Transcript_1/1_Confidence_1.000	44.1327	46.1009	4.76562	26.5261	12.1179	13.5018
Locus_10911_Transcript_1/1_Confidence_1.000	8.14915	10.9022	12.8731	11.7719	15.3131	17.6978
Locus_10912_Transcript_1/1_Confidence_1.000	345.44	145.044	41.99	34.0003	91.0914	39.2635
Locus_10913_Transcript_1/1_Confidence_1.000	50.0235	27.3505	23.6809	21.8854	27.8363	28.0707
Locus_10914_Transcript_1/3_Confidence_0.733	4.65358	0.687582	2.12798	0	7.53625	1.94353
Locus_10914_Transcript_2/3_Confidence_0.667	30.7681	19.2932	4.11794	2.77316	33.1447	16.2977
Locus_10914_Transcript_3/3_Confidence_0.800	67.5398	31.2682	4.80426	2.07987	27.8416	20.0587
Locus_10915_Transcript_1/1_Confidence_1.000	31.6401	25.1659	25.421	30.8695	39.9643	45.4471
Locus_10916_Transcript_1/1_Confidence_1.000	22.3922	6.80611	21.0641	30.1437	20.9102	29.3918
Locus_10917_Transcript_1/1_Confidence_1.000	45.7889	43.8401	74.3728	111.676	34.6227	54.4634
Locus_10918_Transcript_1/1_Confidence_1.000	0.828847	2.20437	0.758028	2.29717	1.4643	0
Locus_10919_Transcript_1/1_Confidence_1.000	13.6964	16.5575	12.2415	10.9279	11.5486	11.9604
Locus_1092_Transcript_1/1_Confidence_1.000	65.6889	99.9485	126.544	99.422	31.6877	212.471
Locus_10920_Transcript_1/1_Confidence_1.000	136.11	187.431	116.181	146.701	116.223	186.452
Locus_10921_Transcript_1/1_Confidence_1.000	48.017	80.9718	35.3224	110.9	48.8697	155.636
Locus_10922_Transcript_1/1_Confidence_1.000	40.5012	57.9935	70.7054	88.1897	75.8999	79.5648
Locus_10923_Transcript_1/1_Confidence_1.000	42.9269	45.1097	82.3484	93.8242	34.7744	46.8754
Locus_10924_Transcript_1/1_Confidence_1.000	55.1556	32.1798	13.3652	24.8243	38.3106	16.9319
Locus_10925_Transcript_1/1_Confidence_1.000	23.2615	30.3518	19.3264	49.0334	29.5193	7.66253
Locus_10926_Transcript_1/1_Confidence_1.000	16.4868	10.8534	15.9738	16.5884	11.1028	8.72629
Locus_10927_Transcript_1/1_Confidence_1.000	22.3922	15.52	14.5215	9.77925	25.5341	10.5422
Locus_10929_Transcript_1/1_Confidence_1.000	1.66765	2.95681	2.28774	2.31097	0.736549	3.48241
Locus_1093_Transcript_1/1_Confidence_1.000	20.0817	26.0294	7.4259	27.9959	13.8965	22.8901
Locus_10930_Transcript_1/1_Confidence_1.000	8.25224	14.2012	28.8568	23.7682	12.4351	15.8133
Locus_10931_Transcript_1/1_Confidence_1.000	13.012	11.1444	15.7325	27.0983	9.35107	12.3425
Locus_10932_Transcript_1/1_Confidence_1.000	11.9855	0.885447	0	0	0.882269	0.834275
Locus_10935_Transcript_1/1_Confidence_1.000	24.5865	23.5401	5.6964	22.4112	21.4286	32.8588
Locus_10938_Transcript_1/1_Confidence_1.000	28.0468	26.5217	26.933	40.1618	37.1622	38.2643
Locus_10939_Transcript_1/1_Confidence_1.000	11.7975	13.447	2.31204	7.78505	4.83842	6.68686
Locus_1094_Transcript_1/1_Confidence_1.000	84.4829	62.9697	94.9812	62.1408	122.635	111.02
Locus_10940_Transcript_1/1_Confidence_1.000	1.52562	2.70499	4.18581	1.40944	4.49214	28.4601
Locus_10941_Transcript_1/1_Confidence_1.000	35.7814	27.5972	40.5779	26.4451	17.0678	14.9438
Locus_10942_Transcript_1/1_Confidence_1.000	32.7305	23.6966	30.4328	33.2616	20.7203	35.0854
Locus_10943_Transcript_1/1_Confidence_1.000	18.8415	24.7912	14.5108	13.3755	22.9503	20.3766
Locus_10944_Transcript_1/1_Confidence_1.000	3.75221	13.3056	2.57371	17.3322	2.48585	9.4025
Locus_10945_Transcript_1/1_Confidence_1.000	26.219	26.292	42.6508	28.3916	32.0826	29.7988
Locus_10948_Transcript_1/1_Confidence_1.000	259.197	106.413	188.796	547.156	7.57368	34.7066
Locus_10949_Transcript_1/1_Confidence_1.000	1.58665	3.51649	2.90216	3.66453	4.90542	3.75503
Locus_1095_Transcript_1/1_Confidence_1.000	54.097	59.8907	77.7294	94.7432	62.2802	76.2387
Locus_10950_Transcript_1/1_Confidence_1.000	72.9846	49.19	45.6923	54.026	57.962	55.0012
Locus_10951_Transcript_1/1_Confidence_1.000	56.5113	57.689	48.998	49.0434	47.9737	50.4725
Locus_10952_Transcript_1/1_Confidence_1.000	3.20628	1.70546	0.586465	0	1.13289	1.60689
Locus_10953_Transcript_1/1_Confidence_1.000	34.708	20.9955	13.4439	14.712	2.52485	6.13928
Locus_10954_Transcript_1/1_Confidence_1.000	54.8327	73.9497	34.4099	33.6814	115.422	40.9285
Locus_10955_Transcript_1/1_Confidence_1.000	8.95689	1.32341	2.0479	1.37913	4.61531	3.11732
Locus_10958_Transcript_1/1_Confidence_1.000	25.8107	26.4097	4.05554	9.66404	11.1487	20.0397
Locus_10959_Transcript_1/1_Confidence_1.000	14.0298	17.8211	14.1716	10.0595	19.7918	19.5897
Locus_1096_Transcript_1/1_Confidence_1.000	140.848	47.0306	310.969	28.9478	149.355	63.2296
Locus_10960_Transcript_1/1_Confidence_1.000	40.7873	51.6091	70.4321	67.6909	46.749	47.9405
Locus_10961_Transcript_1/1_Confidence_1.000	19.7844	14.2128	10.2948	20.4836	17.4763	26.213
Locus_10962_Transcript_1/1_Confidence_1.000	4.19379	3.56296	8.15035	13.2375	5.24809	14.5959
Locus_10963_Transcript_1/1_Confidence_1.000	50.7758	49.5151	101.918	55.7968	35.1736	60.7166
Locus_10964_Transcript_1/1_Confidence_1.000	10.2118	13.3639	8.0051	19.7667	17.1818	8.12358
Locus_10965_Transcript_1/1_Confidence_1.000	22.2131	10.6036	0	0	2.26404	0.713626
Locus_10966_Transcript_1/1_Confidence_1.000	23.9595	10.6203	3.40858	5.41072	8.70088	8.0052
Locus_10967_Transcript_1/1_Confidence_1.000	26.9076	18.7788	15.184	13.2225	23.2628	27.7358
Locus_10968_Transcript_1/1_Confidence_1.000	65.6735	122.435	130.724	165.509	82.7522	86.721
Locus_10969_Transcript_1/1_Confidence_1.000	30.9702	36.9231	39.4339	33.9145	36.4369	38.3574
Locus_1097_Transcript_1/1_Confidence_1.000	20.7305	25.0609	29.3007	33.6606	27.1907	37.7802
Locus_10971_Transcript_1/1_Confidence_1.000	29.9512	23.9869	25.9365	30.21	34.3814	29.2479
Locus_10972_Transcript_1/1_Confidence_1.000	29.824	85.7748	47.7854	28.941	40.6402	41.7123
Locus_10973_Transcript_1/1_Confidence_1.000	35.5979	7.64041	1.71349	4.67339	2.317	7.04236
Locus_10974_Transcript_1/1_Confidence_1.000	9.22426	13.7477	8.68064	11.2388	11.3365	11.8365
Locus_10975_Transcript_1/1_Confidence_1.000	20.9234	15.5082	39.2124	15.2104	24.2392	20.3421
Locus_10976_Transcript_1/1_Confidence_1.000	67.73	87.8565	117.45	72.5941	70.4474	72.0031
Locus_10977_Transcript_1/1_Confidence_1.000	148.892	95.0069	116.413	111.334	175.113	159.572
Locus_10978_Transcript_1/1_Confidence_1.000	19.5538	19.0683	26.8246	31.9141	27.0604	24.4995
Locus_1098_Transcript_1/1_Confidence_1.000	328.075	297.229	334.439	555.171	147.728	241.954
Locus_10980_Transcript_1/1_Confidence_1.000	14.2392	12.6233	8.79021	5.26189	22.3259	20.2194
Locus_10981_Transcript_1/1_Confidence_1.000	52.9565	146.233	51.7042	46.2789	86.6034	89.3641
Locus_10982_Transcript_1/1_Confidence_1.000	32.4218	42.0084	16.98	38.6568	19.8273	32.6366
Locus_10983_Transcript_1/1_Confidence_1.000	18.8328	21.4047	48.5797	32.5665	60.5712	58.8896
Locus_10984_Transcript_1/1_Confidence_1.000	23.4279	40.9616	60.9058	53.5079	34.6828	42.5806
Locus_10985_Transcript_1/1_Confidence_1.000	8.13666	1.80333	0.930181	4.69812	11.6796	5.94688
Locus_10986_Transcript_1/1_Confidence_1.000	81.2674	34.8218	1.85809	1.87696	2.99111	0
Locus_10987_Transcript_1/1_Confidence_1.000	21.6781	40.8894	34.5898	28.9754	27.705	25.0421
Locus_10989_Transcript_1/1_Confidence_1.000	29.5237	25.3009	22.1152	26.7557	30.1776	32.5287
Locus_1099_Transcript_1/1_Confidence_1.000	173.423	245.325	88.494	157.408	137.087	249.303
Locus_10990_Transcript_1/1_Confidence_1.000	31.4384	35.6745	60.4946	25.7911	23.1052	21.4282
Locus_10991_Transcript_1/1_Confidence_1.000	66.3599	64.5058	372.657	251.677	109.523	142.463
Locus_10992_Transcript_1/1_Confidence_1.000	60.7309	59.7705	24.0054	52.3019	55.0098	43.4194
Locus_10993_Transcript_1/1_Confidence_1.000	46.3582	73.5881	67.9244	29.3739	73.9672	56.3602
Locus_10995_Transcript_1/1_Confidence_1.000	25.1129	18.4826	17.7671	15.7587	24.276	20.9765
Locus_10996_Transcript_1/1_Confidence_1.000	36.9941	39.6131	27.1806	35.1367	4.03889	30.2062
Locus_10997_Transcript_1/1_Confidence_0.667	1.16665	1.03426	1.06697	2.15561	0	2.92347
Locus_10998_Transcript_1/1_Confidence_1.000	46.5533	60.3559	78.42	68.5066	106.138	56.0993
Locus_10999_Transcript_1/1_Confidence_1.000	56.2858	86.7953	57.6394	80.5622	63.1997	73.833
Locus_11_Transcript_1/1_Confidence_1.000	73.3411	48.8114	57.0429	68.5503	64.7849	68.9857
Locus_110_Transcript_1/1_Confidence_1.000	79.9032	66.029	77.7738	113.1	24.7035	62.4514
Locus_1100_Transcript_1/1_Confidence_1.000	22.9219	20.0325	8.17721	6.45799	13.0677	6.51789
Locus_11000_Transcript_1/1_Confidence_1.000	25.3469	10.4692	23.1812	18.8929	23.662	31.7578
Locus_11001_Transcript_1/1_Confidence_1.000	65.5135	85.7556	52.129	63.1461	59.7508	53.7347
Locus_11002_Transcript_1/1_Confidence_1.000	9.6829	11.3681	21.0619	24.1769	19.4182	14.2086
Locus_11004_Transcript_1/1_Confidence_1.000	6.12493	0	0	0	0	0
Locus_11005_Transcript_1/1_Confidence_1.000	83.3512	64.1941	106.959	87.11	108.14	102.04
Locus_11007_Transcript_1/1_Confidence_1.000	23.2504	12.2879	16.7657	11.1529	31.9918	20.9146
Locus_11008_Transcript_1/1_Confidence_1.000	23.2513	28.0429	54.6452	23.9782	22.927	24.1639
Locus_1101_Transcript_1/1_Confidence_1.000	375.975	131.91	61.3586	83.4602	204.784	150.365
Locus_11010_Transcript_1/1_Confidence_1.000	2.78592	2.46977	16.1366	6.00542	7.38273	8.53248
Locus_11011_Transcript_1/1_Confidence_1.000	37.7183	52.7473	54.0917	33.7006	27.0611	46.7407
Locus_11013_Transcript_1/1_Confidence_1.000	0	1.32579	0.911811	1.84213	0	20.403
Locus_11014_Transcript_1/1_Confidence_1.000	51.5414	36.6376	41.5328	24.9694	64.545	50.5333
Locus_11015_Transcript_1/1_Confidence_1.000	0	0.771643	0	0	0.768874	1.4541
Locus_11016_Transcript_1/1_Confidence_1.000	26.6115	25.5947	32.6034	35.2537	27.4987	30.6162
Locus_11018_Transcript_1/1_Confidence_1.000	40.2411	23.1884	24.8419	27.8823	21.3279	15.9661
Locus_1102_Transcript_1/1_Confidence_1.000	50.8309	39.993	29.0549	169.055	0.56126	12.7375
Locus_11020_Transcript_1/1_Confidence_1.000	35.1274	28.2594	54.3745	38.0707	49.8322	68.9304
Locus_11021_Transcript_1/1_Confidence_1.000	24.6656	18.7427	23.8471	33.204	21.1655	31.1985
Locus_11022_Transcript_1/1_Confidence_1.000	24.7681	29.8431	50.3531	38.2544	37.7965	46.6931
Locus_11023_Transcript_1/1_Confidence_1.000	8.14055	11.6096	9.06348	14.0602	11.8805	7.83442
Locus_11024_Transcript_1/1_Confidence_1.000	9.64854	14.256	36.2771	34.1693	26.0423	14.3276
Locus_11026_Transcript_1/4_Confidence_0.429	10.0512	3.34146	0	6.96427	1.10982	2.0989
Locus_11026_Transcript_2/4_Confidence_0.571	2.52421	2.23777	0	4.66395	0	1.05422
Locus_11026_Transcript_3/4_Confidence_0.429	10.0512	3.34146	0	6.96427	1.10982	2.0989
Locus_11026_Transcript_4/4_Confidence_0.571	10.0512	3.34146	0	6.96427	1.10982	2.0989
Locus_11027_Transcript_1/1_Confidence_1.000	40.662	39.0517	79.2454	54.1119	67.0475	42.6981
Locus_11028_Transcript_1/1_Confidence_1.000	24.4356	20.9728	15.0883	7.47696	17.048	19.7607
Locus_11029_Transcript_1/1_Confidence_1.000	11.2661	8.7392	6.65437	10.4081	7.67119	11.371
Locus_1103_Transcript_1/1_Confidence_1.000	83.8039	38.4896	31.3961	78.3544	2.67568	7.59038
Locus_11031_Transcript_1/1_Confidence_1.000	21.9952	37.2988	18.7317	12.0242	35.026	21.9118
Locus_11032_Transcript_1/1_Confidence_1.000	87.0932	46.2495	26.0248	31.0689	116.161	13.6852
Locus_11033_Transcript_1/1_Confidence_1.000	30.0523	26.5002	37.5719	38.6917	19.0625	36.051
Locus_11034_Transcript_1/1_Confidence_1.000	28.1935	25.4486	9.37622	10.2607	41.9602	26.2614
Locus_11035_Transcript_1/1_Confidence_1.000	68.2473	36.4673	37.6207	88.9605	29.7298	30.4552
Locus_11036_Transcript_1/1_Confidence_1.000	12.2386	0.678111	16.7894	22.6131	7.43245	5.75029
Locus_11037_Transcript_1/1_Confidence_1.000	84.9814	34.4401	19.0336	14.5803	51.0151	24.4821
Locus_11038_Transcript_1/1_Confidence_1.000	11.677	12.9169	13.2309	14.9882	19.9904	21.4061
Locus_11039_Transcript_1/1_Confidence_1.000	21.8043	22.0482	29.9119	39.6579	28.2889	23.6197
Locus_1104_Transcript_1/1_Confidence_1.000	43.9935	19.5005	22.096	20.9878	34.0831	27.7109
Locus_11040_Transcript_1/1_Confidence_1.000	89.4016	80.6087	63.6244	118.674	139.077	119.023
Locus_11042_Transcript_1/1_Confidence_1.000	66.7554	86.9688	179.616	91.8814	84.6056	77.9021
Locus_11043_Transcript_1/1_Confidence_1.000	40.4261	17.9193	8.75653	27.5191	8.45761	8.88614
Locus_11044_Transcript_1/1_Confidence_1.000	7.94535	6.94979	4.84432	7.92747	12.446	12.1229
Locus_11045_Transcript_1/1_Confidence_1.000	5.75469	0.728806	3.19539	1.70885	9.07738	2.4034
Locus_11046_Transcript_1/1_Confidence_1.000	0.873156	1.54814	2.39565	2.41997	0.771292	1.45867
Locus_11047_Transcript_1/1_Confidence_1.000	18.3054	12.2992	9.51612	4.45033	17.1911	7.88653
Locus_11048_Transcript_1/1_Confidence_1.000	51.0901	20.9042	15.627	30.7821	41.0546	41.8185
Locus_11049_Transcript_1/1_Confidence_1.000	8.92902	9.19248	11.3272	6.38632	7.12405	6.9771
Locus_1105_Transcript_1/1_Confidence_1.000	79.6421	102.606	53.3566	50.9377	126.382	96.9123
Locus_11050_Transcript_1/1_Confidence_1.000	4.19643	11.1606	8.3154	12.9228	0.617811	6.42623
Locus_11051_Transcript_1/1_Confidence_1.000	23.5494	20.3915	16.0277	32.3809	10.6429	34.7664
Locus_11053_Transcript_1/1_Confidence_1.000	21.6891	38.0749	44.189	94.6317	43.4393	29.9552
Locus_11054_Transcript_1/1_Confidence_1.000	33.022	26.3884	30.6259	34.3742	16.4336	33.7986
Locus_11056_Transcript_1/1_Confidence_1.000	8.75158	2.58615	9.21652	0.980009	8.19912	6.42399
Locus_11057_Transcript_1/1_Confidence_1.000	21.2614	24.0096	17.9787	24.7086	25.9357	18.8164
Locus_11058_Transcript_1/1_Confidence_1.000	3.99516	5.31268	2.74035	3.6909	8.82269	10.0113
Locus_11059_Transcript_1/1_Confidence_1.000	33.2971	35.5223	56.517	42.7529	32.4037	31.5837
Locus_1106_Transcript_1/1_Confidence_1.000	88.6096	69.9455	60.2239	77.0954	61.3847	52.2156
Locus_11060_Transcript_1/1_Confidence_1.000	12.5938	17.2786	12.0662	12.4657	7.94614	8.76619
Locus_11061_Transcript_1/1_Confidence_1.000	11.6855	8.12274	7.1652	9.32344	8.56278	11.2027
Locus_11062_Transcript_1/1_Confidence_1.000	9.2055	13.0953	3.32843	9.88887	3.97123	2.32465
Locus_11063_Transcript_1/1_Confidence_1.000	1.99042	7.05819	0	0	2.63732	0
Locus_11064_Transcript_1/1_Confidence_1.000	9.91656	18.9168	31.3376	9.57032	32.0667	76.2494
Locus_11065_Transcript_1/1_Confidence_1.000	69.4159	58.7831	22.7408	36.3719	21.9646	39.8086
Locus_11066_Transcript_1/1_Confidence_1.000	11.3076	18.378	20.1083	8.70534	13.8728	18.8901
Locus_11068_Transcript_1/1_Confidence_1.000	116.541	93.6079	54.3645	127.175	105.017	128.051
Locus_1107_Transcript_1/1_Confidence_1.000	71.7392	142.287	26.0532	60.5788	39.2034	42.0765
Locus_11070_Transcript_1/1_Confidence_1.000	11.9921	12.2668	1.68731	5.96552	1.62971	7.70526
Locus_11071_Transcript_1/1_Confidence_1.000	26.9017	6.81396	1.75737	0.887603	7.63819	8.0252
Locus_11072_Transcript_1/1_Confidence_1.000	15.1109	20.6524	0	0	8.34254	2.10366
Locus_11073_Transcript_1/1_Confidence_1.000	15.1109	0	0	0	0	0
Locus_11074_Transcript_1/1_Confidence_1.000	26.4679	38.7383	2.74035	8.76588	9.92553	13.9741
Locus_11076_Transcript_1/1_Confidence_1.000	163.332	273.304	490.14	101.381	224.982	140.265
Locus_11078_Transcript_1/1_Confidence_1.000	8.93767	8.45165	15.2582	11.5598	4.73699	6.9678
Locus_11079_Transcript_1/1_Confidence_1.000	4.40736	6.83762	6.04618	12.2151	0.973297	3.6814
Locus_1108_Transcript_1/1_Confidence_1.000	0.988127	0	0.903699	0.912873	1.7457	0.825368
Locus_11081_Transcript_1/1_Confidence_1.000	93.9156	136.57	31.9122	107.339	17.7067	31.3165
Locus_11082_Transcript_1/1_Confidence_1.000	36.3157	22.8045	5.53546	15.3771	21.386	3.79174
Locus_11083_Transcript_1/1_Confidence_1.000	17.5055	18.7421	13.3004	9.57897	19.1506	9.67305
Locus_11084_Transcript_1/1_Confidence_1.000	43.5802	30.6805	56.2682	9.47323	25.0507	45.9039
Locus_11085_Transcript_1/1_Confidence_1.000	17.818	12.1761	12.2217	9.25931	6.23014	62.323
Locus_11087_Transcript_1/1_Confidence_1.000	12.2379	14.2244	9.07815	13.9439	14.1733	16.9233
Locus_11088_Transcript_1/1_Confidence_1.000	41.4282	36.4465	35.2854	44.9928	48.8866	61.5482
Locus_1109_Transcript_1/1_Confidence_1.000	2.24829	0	1.02809	4.15413	1.986	4.69491
Locus_11090_Transcript_1/1_Confidence_1.000	35.4985	32.0127	27.8009	56.1662	26.3112	39.0239
Locus_11091_Transcript_1/1_Confidence_1.000	16.447	44.5994	31.853	14.3006	16.2374	24.2434
Locus_11092_Transcript_1/1_Confidence_1.000	1.27369	0	0	0	0	0
Locus_11093_Transcript_1/1_Confidence_1.000	8.13666	1.80333	0	0	0	0.849554
Locus_11095_Transcript_1/1_Confidence_1.000	25.9534	28.4219	13.6132	15.867	19.7228	25.9823
Locus_11096_Transcript_1/1_Confidence_1.000	11.0244	15.8396	20.2345	16.9981	18.805	19.4967
Locus_11097_Transcript_1/1_Confidence_1.000	32.6237	0	0	0	0	0
Locus_11098_Transcript_1/1_Confidence_1.000	9.52767	4.22323	8.09121	6.91591	11.4219	23.3065
Locus_11099_Transcript_1/1_Confidence_1.000	15.4093	13.3104	26.3786	15.6958	18.3233	18.8117
Locus_111_Transcript_1/1_Confidence_1.000	84.5894	128.302	95.7918	81.0171	49.603	45.9732
Locus_1110_Transcript_1/1_Confidence_1.000	436.749	547.042	366.868	776.493	430.234	380.908
Locus_11101_Transcript_1/1_Confidence_1.000	4.11964	13.1477	2.26059	3.04472	13.1005	8.94679
Locus_11102_Transcript_1/1_Confidence_1.000	134.644	71.3904	76.0051	105.345	34.7135	55.9641
Locus_11103_Transcript_1/1_Confidence_1.000	16.5769	16.7952	20.575	44.3026	21.9646	24.7258
Locus_11104_Transcript_1/1_Confidence_1.000	12.202	14.5834	70.5112	11.5232	21.3973	10.7206
Locus_11105_Transcript_1/1_Confidence_1.000	51.8147	44.5322	31.4711	33.9831	41.9266	26.4306
Locus_11106_Transcript_1/1_Confidence_1.000	7.60722	6.68151	5.21793	10.672	15.4928	17.8859
Locus_11107_Transcript_1/1_Confidence_1.000	14.5618	21.808	33.3586	22.9873	17.6085	41.9219
Locus_11108_Transcript_1/1_Confidence_1.000	26.6904	30.8467	26.5825	44.5387	41.8454	30.9316
Locus_11109_Transcript_1/1_Confidence_1.000	8.3337	8.73125	13.5111	10.4987	9.03453	5.37897
Locus_1111_Transcript_1/1_Confidence_1.000	185.356	163.007	98.66	135.279	249.855	239.979
Locus_11110_Transcript_1/1_Confidence_1.000	80.2755	103.068	17.916	58.0311	81.6315	42.1526
Locus_11111_Transcript_1/1_Confidence_1.000	3.04011	0	0	0	0	0
Locus_11112_Transcript_1/1_Confidence_1.000	100.276	84.0329	199.026	79.6865	84.0005	75.3576
Locus_11113_Transcript_1/1_Confidence_1.000	34.5756	60.522	76.6336	60.6254	35.2168	53.93
Locus_11114_Transcript_1/1_Confidence_1.000	9.42297	5.01219	12.6395	6.96427	11.6531	8.3956
Locus_11116_Transcript_1/1_Confidence_1.000	9.96401	0	0	0	0	0
Locus_11118_Transcript_1/1_Confidence_1.000	36.1707	40.8685	63.2416	64.2112	46.3603	42.0611
Locus_11119_Transcript_1/1_Confidence_1.000	7.32446	4.72238	4.87174	15.3787	14.1163	13.9046
Locus_1112_Transcript_1/1_Confidence_1.000	41.341	15.3163	4.23232	2.28015	0.545046	2.31928
Locus_11120_Transcript_1/1_Confidence_1.000	17.585	22.1441	4.84303	1.19997	32.6557	3.08793
Locus_11121_Transcript_1/1_Confidence_1.000	45.3963	28.3918	37.252	26.4273	56.0305	33.2439
Locus_11123_Transcript_1/1_Confidence_1.000	9.66656	11.6724	10.5173	14.7813	10.5999	14.6173
Locus_11124_Transcript_1/1_Confidence_1.000	65.2795	84.8072	65.2044	50.8588	62.4471	66.337
Locus_11125_Transcript_1/1_Confidence_1.000	10.8724	0.741428	0.764878	0	8.86521	1.39716
Locus_11126_Transcript_1/5_Confidence_0.250	95.1435	64.9813	17.3141	144.403	11.5775	434.663
Locus_11126_Transcript_2/5_Confidence_0.250	96.8364	66.1375	17.6221	146.973	11.7835	442.397
Locus_11126_Transcript_3/5_Confidence_0.375	97.3561	66.4925	17.7167	147.761	11.8467	444.771
Locus_11126_Transcript_4/5_Confidence_0.250	95.9825	65.5543	17.4667	145.676	11.6796	438.496
Locus_11126_Transcript_5/5_Confidence_0.375	102.217	69.4281	18.1385	153.159	12.1288	458.335
Locus_11127_Transcript_1/1_Confidence_1.000	14.4711	4.54356	5.51443	10.5838	10.6524	20.6494
Locus_11128_Transcript_1/1_Confidence_1.000	80.9191	61.1869	43.5325	51.3035	89.699	96.7472
Locus_11129_Transcript_1/1_Confidence_1.000	98.3619	96.8528	64.3977	82.8232	56.4283	65.1825
Locus_1113_Transcript_1/1_Confidence_1.000	430.14	384.784	362.488	748.742	212.747	314.424
Locus_11130_Transcript_1/1_Confidence_1.000	20.8059	24.8166	8.99513	22.7161	24.3934	27.8061
Locus_11131_Transcript_1/1_Confidence_1.000	41.4862	50.6788	83.9494	58.2445	67.8102	43.1114
Locus_11132_Transcript_1/1_Confidence_1.000	41.8615	89.4893	102.254	695.387	32.2971	93.391
Locus_11133_Transcript_1/1_Confidence_1.000	15.5608	18.537	10.2287	15.7235	3.86591	19.0904
Locus_11134_Transcript_1/1_Confidence_1.000	28.638	12.6941	29.2277	13.4202	54.6268	50.9618
Locus_11135_Transcript_1/1_Confidence_1.000	21.1777	0	15.0642	0	36.3749	9.09041
Locus_11136_Transcript_1/1_Confidence_1.000	27.3592	24.832	48.2559	42.4269	20.2834	24.4851
Locus_11137_Transcript_1/1_Confidence_1.000	21.2194	26.4966	15.8564	14.583	20.1154	29.3963
Locus_11138_Transcript_1/1_Confidence_1.000	25.5217	39.799	20.2477	13.0673	16.2971	11.5579
Locus_11139_Transcript_1/1_Confidence_1.000	34.0805	27.4025	37.6922	20.0137	25.6706	25.3775
Locus_1114_Transcript_1/1_Confidence_1.000	668.961	601.424	661.217	791.04	324.245	517.892
Locus_11141_Transcript_1/1_Confidence_1.000	39.3721	29.429	18.3571	27.3397	43.8714	32.0272
Locus_11142_Transcript_1/1_Confidence_1.000	21.3989	21.284	10.0239	17.8405	8.29864	23.1056
Locus_11146_Transcript_1/1_Confidence_1.000	2.19787	0.649483	2.01007	4.73779	1.94146	6.11948
Locus_11148_Transcript_1/1_Confidence_1.000	22.1946	19.8809	12.475	25.2032	24.0982	21.6286
Locus_11149_Transcript_1/1_Confidence_1.000	26.0532	24.6364	32.3471	26.4759	20.3637	31.2579
Locus_1115_Transcript_1/1_Confidence_1.000	191.813	162.063	119.146	169.163	119.321	222.4
Locus_11150_Transcript_1/1_Confidence_1.000	14.0105	14.3966	20.385	18.827	11.251	15.1605
Locus_11151_Transcript_1/1_Confidence_1.000	8.83475	4.75525	2.30854	2.62347	16.1656	2.63555
Locus_11153_Transcript_1/1_Confidence_1.000	135.819	115.064	72.0696	104.491	79.0272	71.6306
Locus_11154_Transcript_1/1_Confidence_1.000	65.8378	103.537	206.293	122.705	150.197	119.551
Locus_11155_Transcript_1/1_Confidence_1.000	40.7423	30.3519	27.8676	18.3453	22.6823	28.3118
Locus_11156_Transcript_1/1_Confidence_1.000	7.90501	2.62798	0	0	0	2.4761
Locus_11157_Transcript_1/1_Confidence_1.000	1.78371	1.31774	2.44695	3.84501	1.05041	4.22139
Locus_11158_Transcript_1/1_Confidence_1.000	137.635	113.74	104.859	153.91	76.7528	95.9703
Locus_1116_Transcript_1/1_Confidence_1.000	899.351	822.062	866.429	746.159	363.278	569.61
Locus_11160_Transcript_1/1_Confidence_1.000	13.7892	16.1139	12.611	28.9523	7.19756	9.42372
Locus_11161_Transcript_1/1_Confidence_1.000	16.0898	16.9129	34.4752	43.5315	15.2279	27.8391
Locus_11162_Transcript_1/1_Confidence_1.000	23.1386	21.8222	11.2562	13.6445	16.9602	16.4488
Locus_11163_Transcript_1/1_Confidence_1.000	8.08016	6.83762	8.73337	11.1972	6.81308	7.05602
Locus_11165_Transcript_1/1_Confidence_1.000	9.17163	15.9994	27.058	15.5796	22.4755	18.9052
Locus_11167_Transcript_1/1_Confidence_1.000	42.2321	34.4272	34.1842	64.3535	22.5117	18.6516
Locus_11168_Transcript_1/1_Confidence_1.000	57.6204	42.1979	49.0695	63.2614	40.0179	42.5493
Locus_11169_Transcript_1/1_Confidence_1.000	35.9499	36.8536	65.7564	32.9704	42.0332	37.0168
Locus_1117_Transcript_1/1_Confidence_1.000	80.9449	104.065	732.03	747.207	776.264	1074.25
Locus_11170_Transcript_1/2_Confidence_1.000	1.28846	6.28236	0	2.97584	5.12166	2.69058
Locus_11170_Transcript_2/2_Confidence_1.000	7.60722	5.39516	0	0	2.01592	0.63542
Locus_11171_Transcript_1/1_Confidence_1.000	39.3778	25.3986	13.6204	21.221	3.01014	18.5543
Locus_11172_Transcript_1/1_Confidence_1.000	21.6674	21.8171	58.225	41.2701	21.2663	24.5781
Locus_11173_Transcript_1/1_Confidence_1.000	60.8831	46.6139	21.0913	57.0985	52.9655	23.8863
Locus_11174_Transcript_1/1_Confidence_1.000	22.8974	10.0328	3.85121	1.45887	16.9713	4.17691
Locus_11175_Transcript_1/1_Confidence_1.000	60.303	72.2106	222.66	83.1498	100.97	96.9814
Locus_11176_Transcript_1/1_Confidence_1.000	14.6139	14.2194	20.6998	21.0746	14.4833	19.0544
Locus_11177_Transcript_1/1_Confidence_1.000	85.3942	82.0514	81.4935	249.167	71.4495	93.9232
Locus_11178_Transcript_1/1_Confidence_1.000	9.14317	21.7571	0	0.444571	17.0032	0.803911
Locus_11179_Transcript_1/3_Confidence_0.727	1.61903	1.4353	0	0	0.715075	0
Locus_11179_Transcript_2/3_Confidence_0.727	26.714	12.9177	0.740348	0	5.00553	2.02853
Locus_11179_Transcript_3/3_Confidence_0.636	1.24513	1.10383	0	0	1.09987	0
Locus_1118_Transcript_1/1_Confidence_1.000	327.199	234.733	359.172	489.23	254.297	268.666
Locus_11180_Transcript_1/1_Confidence_1.000	25.8077	36.3614	47.2053	40.8725	36.0273	28.1009
Locus_11181_Transcript_1/1_Confidence_1.000	13.5734	22.1042	25.6368	20.0362	18.3758	15.4044
Locus_11182_Transcript_1/1_Confidence_1.000	5.4802	4.04859	0	0.843807	2.42044	0.762922
Locus_11183_Transcript_1/1_Confidence_1.000	41.9051	39.4149	64.6533	53.3493	41.5305	49.2314
Locus_11185_Transcript_1/1_Confidence_1.000	20.9645	40.062	33.2337	40.8878	23.0456	31.1313
Locus_11186_Transcript_1/1_Confidence_1.000	20.124	16.3825	15.54	14.902	26.5606	31.6563
Locus_11187_Transcript_1/1_Confidence_1.000	32.5986	31.7893	36.1267	17.8924	44.0403	41.6446
Locus_11188_Transcript_1/1_Confidence_1.000	60.5652	97.917	185.705	132.043	146.801	58.4098
Locus_11189_Transcript_1/1_Confidence_1.000	21.0646	22.2488	13.7333	18.8823	25.4237	36.9901
Locus_1119_Transcript_1/1_Confidence_1.000	75.226	0.54219	0	0	0	0
Locus_11190_Transcript_1/1_Confidence_1.000	3.35208	1.48584	3.06567	0.516131	0.493503	4.19991
Locus_11191_Transcript_1/1_Confidence_1.000	7.81417	8.46684	6.51127	11.2296	11.1975	13.7794
Locus_11192_Transcript_1/1_Confidence_1.000	43.4755	38.2849	73.6901	54.356	52.2289	53.2612
Locus_11193_Transcript_1/1_Confidence_1.000	7.90314	8.87463	1.92743	2.43375	8.84278	2.20046
Locus_11195_Transcript_1/1_Confidence_1.000	37.3646	34.6439	70.5387	34.2023	76.0037	50.3943
Locus_11196_Transcript_1/1_Confidence_1.000	7.81477	13.8559	12.2521	15.6179	10.7068	7.32686
Locus_11197_Transcript_1/1_Confidence_1.000	57.1014	137.401	60.5438	38.2602	47.9456	134.44
Locus_11199_Transcript_1/1_Confidence_1.000	15.3922	16.8562	19.3215	14.22	9.59755	17.1425
Locus_1120_Transcript_1/1_Confidence_1.000	27.1281	10.8459	8.75653	9.82825	13.1563	21.3267
Locus_11200_Transcript_1/1_Confidence_1.000	7.00527	7.27673	12.684	7.12548	13.5011	13.0622
Locus_11201_Transcript_1/1_Confidence_1.000	22.6499	23.4859	26.2632	27.6508	35.7277	35.1355
Locus_11202_Transcript_1/1_Confidence_1.000	14.5097	0.584689	0	2.43722	0.582591	3.85629
Locus_11203_Transcript_1/1_Confidence_1.000	100.573	63.0699	60.8518	92.9136	116.419	104.742
Locus_11204_Transcript_1/1_Confidence_1.000	97.1823	76.2394	101.928	160.501	53.653	89.7112
Locus_11205_Transcript_1/1_Confidence_1.000	17.354	0	0	0	0	0
Locus_11207_Transcript_1/1_Confidence_1.000	37.9416	21.4047	18.9272	53.6403	25.8982	23.0488
Locus_11208_Transcript_1/1_Confidence_1.000	49.1064	41.384	44.9107	44.8065	35.8802	56.2097
Locus_11209_Transcript_1/1_Confidence_1.000	35.1548	31.4296	21.7974	18.8535	32.501	31.3551
Locus_1121_Transcript_1/1_Confidence_1.000	316.265	277.847	280.216	382.547	155.958	180.816
Locus_11210_Transcript_1/1_Confidence_1.000	21.6277	15.7291	12.7917	24.7664	31.4596	22.7169
Locus_11211_Transcript_1/1_Confidence_1.000	9.9552	7.48247	6.72949	8.79716	17.97	16.8116
Locus_11212_Transcript_1/1_Confidence_1.000	81.1063	307.049	62.8204	72.9768	45.507	63.3334
Locus_11213_Transcript_1/1_Confidence_1.000	28.7514	21.9486	31.1642	25.0861	25.6323	24.9051
Locus_11214_Transcript_1/1_Confidence_1.000	1.05176	0.932402	0.961892	0.971656	0.929056	1.75703
Locus_11215_Transcript_1/1_Confidence_1.000	35.3169	40.4859	94.392	79.0366	8.33706	84.43
Locus_11216_Transcript_1/1_Confidence_1.000	27.5588	24.6359	22.0404	27.9101	40.2334	39.1042
Locus_11217_Transcript_1/1_Confidence_1.000	2.87238	1.69762	0	3.53817	2.53728	1.59951
Locus_11218_Transcript_1/1_Confidence_1.000	15.3783	23.4793	10.9389	21.3107	33.2059	47.8129
Locus_1122_Transcript_1/1_Confidence_1.000	15.451	12.2876	16.2089	25.8197	13.4477	40.4261
Locus_11222_Transcript_1/1_Confidence_1.000	19.1622	5.99564	1.03088	0	8.62928	2.19689
Locus_11223_Transcript_1/1_Confidence_1.000	20.1762	16.5238	1.75737	13.4916	3.22501	6.42016
Locus_11224_Transcript_1/1_Confidence_1.000	49.28	40.8691	14.0539	19.5815	58.9773	34.9663
Locus_11225_Transcript_1/1_Confidence_1.000	20.4102	38.0729	35.3882	43.2112	30.0485	37.6484
Locus_11226_Transcript_1/1_Confidence_1.000	26.3703	31.6288	83.7007	50.6347	26.9478	29.3689
Locus_11227_Transcript_1/1_Confidence_1.000	35.2653	31.2634	18.9064	34.8264	73.4022	45.0313
Locus_11228_Transcript_1/1_Confidence_1.000	12.5734	3.71554	5.74957	5.80794	5.5533	6.12641
Locus_11229_Transcript_1/1_Confidence_1.000	45.2772	47.3931	47.6448	57.7038	75.8942	66.07
Locus_1123_Transcript_1/1_Confidence_1.000	86.2368	94.0931	59.8014	115.564	82.8731	64.9083
Locus_11230_Transcript_1/1_Confidence_1.000	8.57949	2.07433	1.42663	0	4.13378	0
Locus_11232_Transcript_1/1_Confidence_1.000	18.7513	0	0	0	0	0
Locus_11233_Transcript_1/1_Confidence_1.000	19.786	30.7936	22.3177	18.2791	42.3349	47.1936
Locus_11234_Transcript_1/1_Confidence_1.000	32.8663	40.1884	28.5034	50.7799	25.5282	25.0861
Locus_11235_Transcript_1/1_Confidence_1.000	59.7126	149.104	198.419	63.4398	109.888	48.2145
Locus_11237_Transcript_1/1_Confidence_1.000	60.8831	66.8542	55.892	32.5973	54.1877	82.2536
Locus_11238_Transcript_1/1_Confidence_1.000	299.406	250.371	307.171	270.536	304.288	296.248
Locus_11239_Transcript_1/1_Confidence_1.000	1.67773	1.48734	5.37032	0	1.482	2.10207
Locus_11240_Transcript_1/1_Confidence_1.000	11.1437	13.4466	8.20986	9.43709	25.7028	23.7875
Locus_11241_Transcript_1/1_Confidence_1.000	8.62152	16.7475	9.16037	17.4525	14.4475	14.5088
Locus_11246_Transcript_1/1_Confidence_1.000	44.3491	28.4901	19.986	46.3156	41.4462	54.224
Locus_11247_Transcript_1/1_Confidence_1.000	45.5111	39.5314	21.4419	23.7831	59.2873	56.4461
Locus_11248_Transcript_1/1_Confidence_1.000	43.1045	32.5473	32.7062	18.9687	19.2181	35.891
Locus_11249_Transcript_1/1_Confidence_1.000	6.08706	8.302	10.4202	8.65151	5.23906	7.8222
Locus_1125_Transcript_1/1_Confidence_1.000	100.823	31.922	5.1227	58.4002	65.0286	55.4756
Locus_11250_Transcript_1/1_Confidence_1.000	33.6325	20.8018	7.39166	17.342	27.0604	24.3906
Locus_11251_Transcript_1/1_Confidence_1.000	11.8403	13.4219	27.7816	19.5459	13.8024	12.2409
Locus_11252_Transcript_1/1_Confidence_1.000	111.177	64.8817	4.08756	19.0969	0.493503	1.86663
Locus_11254_Transcript_1/1_Confidence_1.000	69.2709	36.5168	47.806	50.4352	80.8686	66.826
Locus_11255_Transcript_1/1_Confidence_1.000	17.7362	14.0969	16.2208	19.2105	13.5061	11.2388
Locus_11256_Transcript_1/1_Confidence_1.000	45.6315	59.9166	93.308	40.9632	84.0385	63.2859
Locus_11257_Transcript_1/1_Confidence_1.000	4.33004	5.1582	10.7664	6.87546	5.25922	4.97312
Locus_11259_Transcript_1/1_Confidence_1.000	30.134	24.5677	13.5336	16.4052	28.5199	34.6095
Locus_1126_Transcript_1/1_Confidence_1.000	275.015	153.015	184.903	363.773	79.1574	118.361
Locus_11260_Transcript_1/1_Confidence_1.000	12.0584	13.8119	10.1498	12.7174	10.2746	13.1919
Locus_11261_Transcript_1/1_Confidence_1.000	5.65378	6.68292	6.31976	6.96427	7.21385	3.67307
Locus_11262_Transcript_1/1_Confidence_1.000	5.92876	3.50397	0	0	1.7457	1.65074
Locus_11263_Transcript_1/1_Confidence_1.000	51.1715	76.6815	41.0823	67.9569	34.0297	38.8571
Locus_11264_Transcript_1/1_Confidence_1.000	53.3114	13.7846	29.1184	13.6809	18.9676	18.5543
Locus_11266_Transcript_1/1_Confidence_1.000	5.5165	3.80371	0.560573	7.36142	10.8287	4.09586
Locus_11267_Transcript_1/1_Confidence_1.000	12.2813	11.5977	2.93007	18.0055	10.3768	15.3876
Locus_11268_Transcript_1/1_Confidence_1.000	37.6618	24.2226	27.6902	49.1203	54.7945	46.8791
Locus_11269_Transcript_1/1_Confidence_1.000	47.7234	38.4616	26.7827	34.4695	35.2577	31.7089
Locus_1127_Transcript_1/4_Confidence_0.500	0.795598	1.41063	1.45524	0.735007	1.40556	0
Locus_1127_Transcript_2/4_Confidence_0.333	0.782151	1.38678	1.43064	0.722584	1.38181	0
Locus_1127_Transcript_3/4_Confidence_0.500	0.800183	1.41876	1.46363	0.739243	1.41366	0
Locus_1127_Transcript_4/4_Confidence_0.333	0.779954	1.38289	1.42663	0.720554	1.37793	0
Locus_11270_Transcript_1/1_Confidence_1.000	64.6199	72.5036	95.1119	74.6232	81.1623	73.3737
Locus_11271_Transcript_1/1_Confidence_1.000	22.8217	13.7473	6.95724	12.9745	7.75356	1.95514
Locus_11272_Transcript_1/1_Confidence_1.000	7.00834	2.36687	2.44173	0.924942	2.06358	2.7876
Locus_11273_Transcript_1/1_Confidence_1.000	46.9037	156.617	120.169	173.025	116.5	126.271
Locus_11274_Transcript_1/1_Confidence_1.000	18.2274	5.38631	2.22266	5.33242	2.41514	4.06001
Locus_11275_Transcript_1/1_Confidence_1.000	8.27896	12.4206	3.49458	5.29508	5.06293	4.25557
Locus_11276_Transcript_1/1_Confidence_1.000	15.0478	20.4672	7.91793	7.427	19.6654	9.29779
Locus_11277_Transcript_1/1_Confidence_1.000	6.26982	4.76428	0	4.96485	8.70316	5.98525
Locus_11278_Transcript_1/1_Confidence_1.000	9.42831	5.85086	6.46705	10.8878	14.1582	23.626
Locus_11279_Transcript_1/1_Confidence_1.000	161.606	151.011	122.119	174.951	169.76	208.475
Locus_11280_Transcript_1/1_Confidence_1.000	0	2.93041	0	2.03585	0.973297	0
Locus_11281_Transcript_1/1_Confidence_1.000	5.95767	5.60169	12.2182	5.17037	5.74106	9.65111
Locus_11282_Transcript_1/1_Confidence_1.000	33.779	20.962	21.0072	15.6032	42.9671	33.2938
Locus_11284_Transcript_1/1_Confidence_1.000	11.4389	18.2534	9.25018	18.7994	22.8678	32.9889
Locus_11285_Transcript_1/1_Confidence_1.000	28.866	9.13939	7.54276	12.0639	12.7492	22.9632
Locus_11286_Transcript_1/1_Confidence_1.000	1.95538	0	0.894153	2.70969	1.72726	2.44995
Locus_11287_Transcript_1/1_Confidence_1.000	5.33969	4.05749	3.02309	8.45661	6.96282	8.70793
Locus_11288_Transcript_1/1_Confidence_1.000	9.7855	0	0	0	0.540244	0
Locus_1129_Transcript_1/1_Confidence_1.000	66.8109	68.6479	44.4721	39.4497	59.3776	67.2404
Locus_11290_Transcript_1/1_Confidence_1.000	32.0712	30.9124	36.2208	23.6632	42.7798	39.0143
Locus_11291_Transcript_1/1_Confidence_1.000	147.741	218.511	76.725	83.6768	313.474	114.724
Locus_11293_Transcript_1/1_Confidence_1.000	9.89133	0	0	0	0	0
Locus_11294_Transcript_1/1_Confidence_1.000	18.6926	17.2619	36.3279	21.4064	19.9519	22.282
Locus_11295_Transcript_1/1_Confidence_1.000	6.23594	5.09184	2.40132	6.82227	6.95804	10.0064
Locus_11296_Transcript_1/1_Confidence_1.000	31.8877	0	0	0	0	0
Locus_11297_Transcript_1/1_Confidence_1.000	32.0135	18.7312	32.7916	14.3934	13.7623	35.8321
Locus_11298_Transcript_1/1_Confidence_1.000	143.856	131.282	111.733	232.576	24.2935	140.924
Locus_11299_Transcript_1/1_Confidence_1.000	14.9511	0	0	0	0	0
Locus_113_Transcript_1/1_Confidence_1.000	750.309	1243.35	384.295	835.676	676.402	739.078
Locus_1130_Transcript_1/1_Confidence_1.000	36.2013	37.228	41.7163	34.782	20.1461	39.6123
Locus_11300_Transcript_1/1_Confidence_1.000	44.2652	100.781	93.3871	244.9	53.7641	89.0739
Locus_11301_Transcript_1/1_Confidence_1.000	42.9915	58.9591	39.7527	29.1846	19.5126	18.6495
Locus_11302_Transcript_1/1_Confidence_1.000	7.02193	8.22976	8.05466	9.45584	4.20524	7.25708
Locus_11303_Transcript_1/1_Confidence_1.000	18.7221	15.1931	9.08808	18.7598	22.2627	13.2324
Locus_11304_Transcript_1/1_Confidence_1.000	16.9355	17.1086	26.2944	35.6577	22.9615	21.7124
Locus_11305_Transcript_1/1_Confidence_1.000	80.2537	107.99	214.62	193.298	85.4492	111.625
Locus_11306_Transcript_1/1_Confidence_1.000	13.3418	12.5134	3.89044	16.077	15.0305	14.5359
Locus_11307_Transcript_1/1_Confidence_1.000	37.4433	33.1942	39.5808	55.706	20.6182	39.8056
Locus_11308_Transcript_1/1_Confidence_1.000	9.94497	11.285	5.09334	2.57252	23.1918	4.98413
Locus_11309_Transcript_1/1_Confidence_1.000	6.56637	1.6632	0.857903	0.866612	0	1.56708
Locus_1131_Transcript_1/1_Confidence_1.000	109.177	109.806	58.0782	75.7572	93.8296	86.097
Locus_11313_Transcript_1/1_Confidence_1.000	30.6737	42.5627	41.4695	30.8018	32.5143	42.9992
Locus_11314_Transcript_1/1_Confidence_1.000	43.5718	46.9586	32.4261	35.5178	71.3172	49.9538
Locus_11315_Transcript_1/1_Confidence_1.000	14.6347	11.5714	9.04343	19.0013	39.1315	21.1445
Locus_11316_Transcript_1/1_Confidence_1.000	21.6885	14.9794	24.6789	26.0944	18.9355	17.6948
Locus_11317_Transcript_1/1_Confidence_1.000	22.8217	6.74395	20.8717	15.5617	8.63968	19.9703
Locus_11318_Transcript_1/1_Confidence_1.000	9.49902	9.39273	13.0311	8.77559	8.71357	9.7654
Locus_11319_Transcript_1/1_Confidence_1.000	24.279	29.742	46.2259	33.441	25.7359	25.0733
Locus_11320_Transcript_1/1_Confidence_1.000	14.0667	14.6391	10.3478	7.91022	11.3451	13.7931
Locus_11321_Transcript_1/1_Confidence_1.000	5.45305	6.01013	42.7276	23.0103	14.5809	11.9411
Locus_11322_Transcript_1/1_Confidence_1.000	23.3434	28.8213	36.3018	45.6632	27.1317	28.7345
Locus_11323_Transcript_1/1_Confidence_1.000	42.9641	21.6024	89.1427	102.488	20.9585	41.2436
Locus_11324_Transcript_1/1_Confidence_1.000	6.6139	8.42191	7.14858	7.99881	15.19	18.4819
Locus_11325_Transcript_1/1_Confidence_1.000	44.2878	63.494	56.4837	31.9648	101.012	25.2881
Locus_11326_Transcript_1/1_Confidence_1.000	233.434	28.6298	34.3508	25.295	184.186	105.262
Locus_11327_Transcript_1/1_Confidence_1.000	13.034	10.5044	24.2019	24.4476	58.0905	83.1379
Locus_11328_Transcript_1/1_Confidence_1.000	58.5594	73.7879	216.029	66.2568	74.9761	56.0585
Locus_11329_Transcript_1/1_Confidence_1.000	4.57687	4.05749	6.51127	0.469812	7.63664	3.82299
Locus_1133_Transcript_1/1_Confidence_1.000	10.9719	16.8008	14.7096	18.4296	18.3926	23.9531
Locus_11331_Transcript_1/1_Confidence_1.000	18.3094	26.1598	68.1182	37.7714	29.0494	33.5569
Locus_11333_Transcript_1/1_Confidence_1.000	9.5056	10.8663	9.83729	7.62619	11.6006	18.805
Locus_11334_Transcript_1/1_Confidence_1.000	2.15243	0.954086	1.96852	0.994253	0.950662	0
Locus_11335_Transcript_1/1_Confidence_1.000	25.4271	15.3283	13.9527	33.8265	11.6796	5.94688
Locus_11336_Transcript_1/1_Confidence_1.000	125.955	111.47	134.194	85.7723	137.069	139.735
Locus_11337_Transcript_1/1_Confidence_1.000	100.771	185.098	11.9345	14.0649	21.7734	18.7723
Locus_1134_Transcript_1/1_Confidence_1.000	6.64267	3.53331	10.9352	5.72766	5.86772	8.50774
Locus_11340_Transcript_1/1_Confidence_1.000	21.2882	7.80925	13.0914	8.64665	19.1289	54.7247
Locus_11341_Transcript_1/1_Confidence_1.000	16.2768	20.7958	35.0261	12.8259	20.7212	57.5822
Locus_11342_Transcript_1/1_Confidence_1.000	18.5843	23.0655	25.3058	55.7038	13.2546	32.3113
Locus_11343_Transcript_1/1_Confidence_1.000	128.152	166.75	90.7377	83.384	93.7263	102.44
Locus_11344_Transcript_1/1_Confidence_1.000	25.9985	35.4941	53.974	17.2933	41.5674	25.1907
Locus_11345_Transcript_1/1_Confidence_1.000	4.16715	5.0553	7.42161	4.45765	10.4618	4.39675
Locus_11346_Transcript_1/1_Confidence_1.000	70.4616	79.8646	146.537	103.439	55.1362	76.8615
Locus_11347_Transcript_1/1_Confidence_1.000	43.886	57.6106	67.1512	70.9516	51.4398	41.592
Locus_11348_Transcript_1/1_Confidence_1.000	12.8059	12.9384	16.8797	17.1262	14.903	21.5629
Locus_11349_Transcript_1/1_Confidence_1.000	121.427	264.813	2.40613	0.373932	51.3066	2.7047
Locus_1135_Transcript_1/1_Confidence_1.000	20.8085	4.61179	2.37882	4.80594	0.574405	3.25895
Locus_11350_Transcript_1/1_Confidence_1.000	5.78466	2.33101	3.84757	1.45748	13.0068	3.51407
Locus_11351_Transcript_1/1_Confidence_1.000	36.8615	50.7937	133.016	67.7383	71.1392	34.1366
Locus_11352_Transcript_1/1_Confidence_1.000	23.3901	0	0	0	0	0
Locus_11353_Transcript_1/1_Confidence_1.000	35.6996	31.0623	35.3701	31.1485	60.7337	66.8174
Locus_11354_Transcript_1/1_Confidence_1.000	23.9048	22.8222	36.4372	20.3855	16.2431	14.8475
Locus_11356_Transcript_1/1_Confidence_1.000	3.20381	0.946747	3.90676	0	0	1.78406
Locus_11357_Transcript_1/1_Confidence_1.000	32.392	41.6602	28.1656	30.6052	40.4269	38.3302
Locus_11358_Transcript_1/1_Confidence_1.000	10.7622	1.27211	1.96852	1.98851	3.80265	2.39719
Locus_11359_Transcript_1/1_Confidence_1.000	23.7521	20.6873	16.2603	23.0981	20.4904	15.1989
Locus_11360_Transcript_1/1_Confidence_1.000	20.0579	0	0	0	0	0
Locus_11361_Transcript_1/1_Confidence_1.000	11.4836	11.2441	22.5724	23.7516	12.8691	16.8935
Locus_11362_Transcript_1/1_Confidence_1.000	9.87942	10.6021	5.23096	8.16628	9.18617	7.81781
Locus_11363_Transcript_1/1_Confidence_1.000	60.2525	19.5855	10.1025	13.9159	17.2976	20.5506
Locus_11364_Transcript_1/1_Confidence_1.000	27.2134	26.5764	27.6831	18.0154	31.3659	15.316
Locus_11365_Transcript_1/1_Confidence_1.000	2.44997	1.44797	5.22816	3.01785	3.60692	1.36428
Locus_11366_Transcript_1/1_Confidence_1.000	13.2221	16.4103	27.5706	15.6353	18.6873	26.0643
Locus_11369_Transcript_1/1_Confidence_1.000	49.3892	38.7119	80.4233	53.4179	33.7846	40.2479
Locus_1137_Transcript_1/1_Confidence_1.000	107.999	81.8544	161.265	57.2776	93.6328	69.6063
Locus_11370_Transcript_1/1_Confidence_1.000	11.4984	19.4824	22.3387	21.6855	19.9534	27.8473
Locus_11371_Transcript_1/1_Confidence_1.000	15.901	20.5129	69.9035	47.8184	29.1574	32.5176
Locus_11372_Transcript_1/1_Confidence_1.000	5.64527	6.85821	11.2819	7.72642	6.8336	9.25618
Locus_11374_Transcript_1/1_Confidence_1.000	31.5941	30.9713	35.5626	25.8201	15.2959	29.1814
Locus_11377_Transcript_1/1_Confidence_1.000	9.54171	8.45891	13.6714	10.8719	8.42855	15.6744
Locus_11378_Transcript_1/1_Confidence_1.000	13.8486	12.277	17.0982	17.2717	9.17472	13.881
Locus_11379_Transcript_1/1_Confidence_1.000	59.621	40.0189	547.086	295.598	27.3359	140.864
Locus_1138_Transcript_1/1_Confidence_1.000	171.487	132.558	184.778	74.9793	214.064	171.474
Locus_11380_Transcript_1/1_Confidence_1.000	16.5304	9.98209	1.97192	4.2052	14.8136	10.806
Locus_11382_Transcript_1/1_Confidence_1.000	88.5594	71.426	111.441	119.954	52.9361	71.1914
Locus_11383_Transcript_1/1_Confidence_1.000	10.7332	13.2385	2.13394	16.8137	17.3132	21.049
Locus_11384_Transcript_1/1_Confidence_1.000	20.5311	64.3005	14.9231	16.0686	32.2329	31.3032
Locus_11386_Transcript_1/1_Confidence_1.000	0	3.50397	0	0.912873	9.60135	0
Locus_11387_Transcript_1/1_Confidence_1.000	10.3515	7.55737	1.11377	11.8133	1.88256	7.37491
Locus_11388_Transcript_1/1_Confidence_1.000	99.8088	66.3064	70.2337	61.4717	70.4877	83.3688
Locus_11389_Transcript_1/1_Confidence_1.000	34.9601	32.1848	33.8176	58.3841	54.6366	73.5656
Locus_1139_Transcript_1/1_Confidence_1.000	153.246	151.1	249.314	269.6	157.259	131.384
Locus_11390_Transcript_1/1_Confidence_1.000	15.5348	21.0163	5.51927	20.5673	13.748	13.3137
Locus_11391_Transcript_1/1_Confidence_1.000	5.49052	1.3907	0	0	3.46428	0
Locus_11392_Transcript_1/1_Confidence_1.000	43.9058	10.812	0	0	18.3145	0.339573
Locus_11393_Transcript_1/1_Confidence_1.000	1.52284	3.15005	1.85696	6.56534	5.82911	6.36001
Locus_11394_Transcript_1/1_Confidence_1.000	29.7016	27.8907	26.9746	25.4318	28.2477	34.4046
Locus_11395_Transcript_1/1_Confidence_1.000	9.28939	6.9943	8.9612	9.40485	13.4888	14.562
Locus_11397_Transcript_1/1_Confidence_1.000	30.9542	30.0013	5.91539	25.1822	12.4472	19.0058
Locus_11398_Transcript_1/1_Confidence_1.000	5.99571	3.29916	50.1072	69.9072	17.8976	51.6356
Locus_11399_Transcript_1/1_Confidence_1.000	92.352	82.9491	85.0169	169.515	77.8212	84.7528
Locus_114_Transcript_1/1_Confidence_1.000	211.304	162.555	67.8769	54.0461	3.08517	8.02268
Locus_1140_Transcript_1/1_Confidence_1.000	210.327	305.147	156.856	167.962	160.948	225.642
Locus_11401_Transcript_1/1_Confidence_1.000	53.1051	54.4768	36.7726	23.8295	101.191	67.8042
Locus_11402_Transcript_1/1_Confidence_1.000	74.7623	75.5263	46.59	54.1304	56.0575	90.7672
Locus_11403_Transcript_1/1_Confidence_1.000	8.45676	14.9942	1.93355	10.4169	3.73509	8.82976
Locus_11404_Transcript_1/1_Confidence_1.000	16.0534	14.7587	50.5704	23.0701	12.6049	12.9125
Locus_11405_Transcript_1/1_Confidence_1.000	2.27967	14.1468	1.66791	0.842421	0.805487	1.52334
Locus_11406_Transcript_1/1_Confidence_1.000	180.949	165.947	204.293	268.046	138.895	163.653
Locus_11407_Transcript_1/1_Confidence_1.000	47.0213	44.8512	69.4047	45.3648	53.1026	51.4568
Locus_11409_Transcript_1/1_Confidence_1.000	39.2938	44.245	69.3181	47.312	35.3677	51.6433
Locus_11410_Transcript_1/1_Confidence_1.000	33.7645	44.019	39.5986	78.9002	31.9308	15.5946
Locus_11411_Transcript_1/1_Confidence_1.000	16.345	15.3791	12.8391	22.5113	13.4638	18.5107
Locus_11412_Transcript_1/1_Confidence_1.000	22.1814	30.1987	25.72	27.8107	16.7946	24.4832
Locus_11413_Transcript_1/1_Confidence_1.000	19.1248	15.6986	11.0127	17.0139	5.63122	4.14158
Locus_11414_Transcript_1/1_Confidence_1.000	5.56022	5.85348	25.1079	1.28419	11.358	3.19301
Locus_11415_Transcript_1/1_Confidence_1.000	34.8097	34.6267	37.0449	31.4904	47.4409	42.67
Locus_11416_Transcript_1/1_Confidence_1.000	88.2765	83.2057	39.7036	65.4696	36.0808	63.2956
Locus_11417_Transcript_1/1_Confidence_1.000	31.0292	15.0302	21.3567	23.0511	41.2552	36.339
Locus_11419_Transcript_1/1_Confidence_1.000	73.2179	92.9854	60.2228	85.892	80.1874	88.6592
Locus_1142_Transcript_1/1_Confidence_1.000	379.429	77.67	377.827	500.582	7.73913	570.251
Locus_11420_Transcript_1/1_Confidence_1.000	22.6142	31.5538	55.3919	36.8789	27.9664	40.7353
Locus_11421_Transcript_1/1_Confidence_1.000	24.6149	16.5315	6.6512	6.89099	24.0494	8.56686
Locus_11422_Transcript_1/1_Confidence_1.000	27.0082	19.3227	19.0671	21.4494	18.8348	33.6415
Locus_11423_Transcript_1/1_Confidence_1.000	20.3879	0	0	0	0	0
Locus_11424_Transcript_1/1_Confidence_1.000	123.311	111.595	67.7433	42.5221	260.967	109.974
Locus_11425_Transcript_1/1_Confidence_1.000	18.7716	38.83	0	0	0	0
Locus_11426_Transcript_1/1_Confidence_1.000	32.2055	64.3036	83.8504	90.8666	47.6702	76.4612
Locus_11427_Transcript_1/1_Confidence_1.000	6.12994	3.4216	1.24582	3.35591	10.6291	9.2923
Locus_11428_Transcript_1/1_Confidence_1.000	33.2339	23.1265	10.4583	9.24387	35.67	30.7447
Locus_11429_Transcript_1/1_Confidence_1.000	35.9527	27.97	12.4621	16.462	18.4254	22.0634
Locus_1143_Transcript_1/1_Confidence_1.000	34.6223	31.3011	14.1077	8.55058	29.3719	15.4619
Locus_11430_Transcript_1/1_Confidence_1.000	48.3635	34.8046	84.8199	38.3725	83.4323	58.9326
Locus_11431_Transcript_1/1_Confidence_1.000	14.1048	16.0768	22.1137	22.3382	18.155	19.5237
Locus_11432_Transcript_1/1_Confidence_1.000	44.3006	38.6549	33.497	38.0264	40.3649	30.5936
Locus_11433_Transcript_1/1_Confidence_1.000	21.9963	80.8268	5.39366	2.20882	52.6586	37.1458
Locus_11434_Transcript_1/1_Confidence_1.000	28.5977	61.6123	102.184	93.6979	68.1471	65.2732
Locus_11435_Transcript_1/1_Confidence_1.000	25.0429	35.7992	8.01613	14.749	14.3789	36.0835
Locus_11436_Transcript_1/1_Confidence_1.000	7.7255	8.46029	7.48103	2.93882	4.01425	4.93465
Locus_11437_Transcript_1/1_Confidence_1.000	13.3814	36.0122	72.117	34.4378	49.3919	22.7537
Locus_11438_Transcript_1/1_Confidence_1.000	0	0	0.97669	0	0.943349	0.892032
Locus_1144_Transcript_1/1_Confidence_1.000	79.1254	51.9031	78.4615	88.8974	44.0361	64.6397
Locus_11440_Transcript_1/1_Confidence_1.000	19.5443	20.1145	30.8179	35.074	18.2564	17.4509
Locus_11441_Transcript_1/1_Confidence_1.000	16.3143	33.4634	16.9683	13.2987	4.23855	20.8415
Locus_11443_Transcript_1/1_Confidence_1.000	33.1194	0	0	0	0	0
Locus_11444_Transcript_1/1_Confidence_1.000	24.7619	20.7812	9.05848	9.76047	12.8322	9.65219
Locus_11447_Transcript_1/1_Confidence_1.000	100.725	24.6154	44.3081	43.6964	30.6166	45.7459
Locus_11449_Transcript_1/1_Confidence_1.000	10.6794	6.85575	22.5649	4.42271	4.87939	8.30513
Locus_1145_Transcript_1/1_Confidence_1.000	38.2984	33.453	21.6338	41.1052	24.3778	25.4039
Locus_11450_Transcript_1/1_Confidence_1.000	14.2149	0	0	0	0	0
Locus_11451_Transcript_1/1_Confidence_1.000	30.0295	33.9523	34.6281	41.4127	30.3705	31.6266
Locus_11452_Transcript_1/1_Confidence_1.000	7.9795	15.4808	21.4701	19.2308	12.667	13.7167
Locus_11453_Transcript_1/1_Confidence_1.000	20.8566	19.4778	17.9097	19.4153	25.4553	29.9219
Locus_11454_Transcript_1/1_Confidence_1.000	28.3377	14.3843	0.209004	0	0.201869	1.14533
Locus_11456_Transcript_1/1_Confidence_1.000	31.4336	25.911	129.365	66.2309	39.9448	32.4746
Locus_11457_Transcript_1/1_Confidence_1.000	1.03994	0.921926	3.80434	0.960739	1.83723	2.60594
Locus_11459_Transcript_1/1_Confidence_1.000	73.0219	77.5226	103.884	73.2906	50.169	83.5846
Locus_1146_Transcript_1/1_Confidence_1.000	124.433	218.419	49.4223	97.2204	120.28	83.7436
Locus_11461_Transcript_1/1_Confidence_1.000	66.0179	72.1249	100.865	76.7758	55.2288	69.2541
Locus_11463_Transcript_1/1_Confidence_1.000	20.1937	31.1156	37.8161	39.3104	22.2973	34.739
Locus_11464_Transcript_1/1_Confidence_1.000	17.091	18.4149	2.16426	0.728742	6.73566	4.61221
Locus_11465_Transcript_1/1_Confidence_1.000	10.5665	9.36739	6.97931	9.76176	8.81523	19.8586
Locus_11467_Transcript_1/1_Confidence_1.000	52.4161	47.3649	18.5087	8.41347	54.3457	8.95933
Locus_11469_Transcript_1/1_Confidence_1.000	14.3293	13.6619	27.6935	30.9719	10.9858	28.2289
Locus_1147_Transcript_1/1_Confidence_1.000	96.5787	100.374	158.752	98.6438	96.7003	104.461
Locus_11470_Transcript_1/1_Confidence_1.000	1.70346	0.755074	1.55791	0.786863	9.02837	4.98006
Locus_11471_Transcript_1/1_Confidence_1.000	15.1127	31.5641	18.2724	10.4121	28.7356	37.4423
Locus_11472_Transcript_1/1_Confidence_1.000	9.25748	20.5174	13.3125	13.8415	53.9607	29.3026
Locus_11473_Transcript_1/1_Confidence_1.000	15.4601	20.8327	7.91793	10.2835	6.55512	20.1452
Locus_11474_Transcript_1/1_Confidence_1.000	42.7521	15.9581	14.405	18.7087	31.4042	22.5538
Locus_11475_Transcript_1/1_Confidence_1.000	9.24234	12.3774	19.7828	14.7152	12.6804	10.1838
Locus_11477_Transcript_1/1_Confidence_1.000	4.77188	7.66753	19.0932	4.13293	7.64001	10.712
Locus_11478_Transcript_1/1_Confidence_1.000	19.6022	15.8534	9.24674	21.2864	15.0674	28.1508
Locus_1148_Transcript_1/1_Confidence_1.000	12.4159	11.1737	27.1832	40.6674	20.9378	11.6278
Locus_11480_Transcript_1/1_Confidence_1.000	20.5923	17.3721	31.8943	29.1497	16.1362	23.8587
Locus_11481_Transcript_1/1_Confidence_1.000	20.5815	23.2221	9.24038	3.80282	12.561	14.6909
Locus_11483_Transcript_1/1_Confidence_1.000	38.8132	20.5129	2.73053	12.4121	31.6478	23.6916
Locus_11486_Transcript_1/1_Confidence_1.000	6.8034	5.27743	2.33329	0.785658	7.88773	3.19656
Locus_11487_Transcript_1/1_Confidence_1.000	18.8933	5.38369	2.77698	0.311686	4.76833	0.845425
Locus_11488_Transcript_1/1_Confidence_1.000	66.9325	60.8047	84.5744	63.3646	92.76	67.5634
Locus_11489_Transcript_1/1_Confidence_1.000	29.4614	25.4025	15.8712	29.4547	19.2509	23.2603
Locus_1149_Transcript_1/1_Confidence_1.000	26.0176	19.284	14.4328	12.0181	11.8679	97.2603
Locus_11490_Transcript_1/1_Confidence_1.000	2.36813	1.57455	0.541449	4.37556	4.18372	4.45065
Locus_11491_Transcript_1/1_Confidence_1.000	13.2024	8.90008	9.05579	10.6723	10.3259	10.6832
Locus_11492_Transcript_1/1_Confidence_1.000	86.7213	21.7195	4.62355	12.2151	29.1989	1.94898
Locus_11493_Transcript_1/1_Confidence_1.000	17.1472	27.469	37.692	27.5138	20.7271	17.0868
Locus_11494_Transcript_1/1_Confidence_1.000	2.22131	1.64103	3.72444	4.10428	4.90542	7.11247
Locus_11495_Transcript_1/1_Confidence_1.000	13.805	6.00376	3.81147	7.94097	7.36273	10.6609
Locus_11496_Transcript_1/1_Confidence_1.000	12.2379	18.0818	11.441	17.8381	12.0113	4.99748
Locus_11497_Transcript_1/1_Confidence_1.000	22.6217	24.2596	15.3498	25.618	12.2474	14.6289
Locus_11498_Transcript_1/1_Confidence_1.000	71.3125	59.1846	168.599	60.9754	34.1771	67.1705
Locus_115_Transcript_1/1_Confidence_1.000	22.8601	27.0531	14.2009	15.3412	22.1934	23.418
Locus_11502_Transcript_1/1_Confidence_1.000	10.6307	11.8926	11.5743	16.3685	11.6263	8.66824
Locus_11503_Transcript_1/1_Confidence_1.000	74.8313	103.001	120.666	121.891	100.022	102.805
Locus_11504_Transcript_1/1_Confidence_1.000	49.6778	32.4405	69.5697	51.4264	42.511	34.6411
Locus_11505_Transcript_1/1_Confidence_1.000	10.5704	9.75729	23.2213	37.048	7.12325	15.201
Locus_11506_Transcript_1/1_Confidence_1.000	27.9095	55.8288	64.1393	83.302	42.9856	50.809
Locus_11508_Transcript_1/1_Confidence_1.000	13.3279	40.1724	34.1295	33.2446	24.7233	31.1712
Locus_11509_Transcript_1/1_Confidence_1.000	3.68115	8.39162	44.247	111.74	5.57434	37.3369
Locus_1151_Transcript_1/1_Confidence_1.000	251.03	352.499	205.798	490.56	160.797	169.392
Locus_11510_Transcript_1/1_Confidence_1.000	17.4647	15.4828	18.2873	14.0301	27.0536	27.2732
Locus_11513_Transcript_1/1_Confidence_1.000	13.8631	17.099	43.732	22.088	22.5394	14.2648
Locus_11514_Transcript_1/1_Confidence_1.000	66.0542	83.2365	78.3178	80.6384	49.8044	56.1594
Locus_11515_Transcript_1/1_Confidence_1.000	9.04021	9.73168	12.9922	23.2655	21.1047	11.8661
Locus_11516_Transcript_1/1_Confidence_1.000	20.8994	27.174	17.2934	13.4235	62.2408	14.9631
Locus_11518_Transcript_1/1_Confidence_1.000	46.4546	34.8954	20.1076	40.6234	75.492	46.2079
Locus_11519_Transcript_1/1_Confidence_1.000	43.1076	92.2797	401.549	235.317	44.5743	131.744
Locus_11520_Transcript_1/1_Confidence_1.000	3.99516	0	0	0.922724	3.52908	1.66855
Locus_11521_Transcript_1/1_Confidence_1.000	16.9013	15.4114	9.27431	34.7971	17.0623	27.8314
Locus_11522_Transcript_1/1_Confidence_1.000	49.0468	20.1961	9.5595	19.0655	35.9857	25.2972
Locus_11523_Transcript_1/1_Confidence_1.000	52.3111	73.3797	113.624	81.7732	109.041	79.5297
Locus_11524_Transcript_1/1_Confidence_1.000	32.7706	39.2934	82.6938	56.904	42.9413	44.2837
Locus_11525_Transcript_1/1_Confidence_1.000	10.663	13.2341	17.9435	17.3376	7.91196	10.3317
Locus_11526_Transcript_1/1_Confidence_1.000	1.71515	4.0547	10.2831	75.0009	4.04015	4.93465
Locus_11527_Transcript_1/1_Confidence_1.000	43.1109	78.9475	40.2628	34.5117	43.8099	42.3422
Locus_11528_Transcript_1/1_Confidence_1.000	24.8821	32.9526	33.6233	37.8114	29.9636	37.4954
Locus_11529_Transcript_1/1_Confidence_1.000	12.1363	14.8345	0.672687	2.37831	11.2077	3.0719
Locus_1153_Transcript_1/1_Confidence_1.000	7.65739	7.37872	6.39416	5.22877	9.70496	13.6265
Locus_11530_Transcript_1/1_Confidence_1.000	8.48638	14.1063	17.7054	13.4751	10.5417	10.6328
Locus_11531_Transcript_1/1_Confidence_1.000	28.1927	22.4331	25.7838	19.0577	29.7629	38.7122
Locus_11532_Transcript_1/1_Confidence_1.000	10.6062	11.4518	28.6024	28.0134	11.1705	21.8072
Locus_11533_Transcript_1/1_Confidence_1.000	37.1676	20.3513	4.99881	26.2577	33.7972	20.0883
Locus_11534_Transcript_1/1_Confidence_1.000	5.39251	4.23937	1.02357	3.0079	10.0661	10.7083
Locus_11535_Transcript_1/1_Confidence_1.000	11.368	18.2663	16.8946	21.9234	16.6945	19.4658
Locus_11536_Transcript_1/1_Confidence_1.000	14.5048	8.63377	18.3822	11.6773	15.7413	6.92323
Locus_11537_Transcript_1/1_Confidence_1.000	3.84976	5.11932	2.64062	4.00114	5.52603	4.01955
Locus_11538_Transcript_1/1_Confidence_1.000	9.49602	17.847	8.33727	7.72008	19.7961	20.3056
Locus_11539_Transcript_1/1_Confidence_1.000	26.0056	26.4165	58.7158	41.0428	32.7825	23.5322
Locus_1154_Transcript_1/1_Confidence_1.000	35.7513	3.82304	0.127224	0	1.59746	0.580983
Locus_11541_Transcript_1/1_Confidence_1.000	26.3229	56.8338	27.3095	21.1803	36.5031	34.1627
Locus_11542_Transcript_1/1_Confidence_1.000	2.97497	2.63737	0.906927	3.66453	2.6279	1.65663
Locus_11544_Transcript_1/1_Confidence_1.000	16.728	29.8424	34.6582	45.1219	18.3337	21.3902
Locus_11545_Transcript_1/1_Confidence_1.000	11.0376	11.9255	6.62451	7.01041	14.0155	13.253
Locus_11546_Transcript_1/1_Confidence_1.000	8.46535	8.14796	7.74206	9.38478	6.19587	11.5156
Locus_11547_Transcript_1/1_Confidence_1.000	114.621	74.444	61.663	94.566	55.2265	65.5338
Locus_11549_Transcript_1/1_Confidence_1.000	78.5979	32.5601	53.072	57.0038	70.7262	58.9024
Locus_1155_Transcript_1/1_Confidence_1.000	31.8045	43.7185	142.821	60.4153	80.1786	115.516
Locus_11550_Transcript_1/1_Confidence_1.000	32.8985	23.9155	19.2561	34.6481	20.3424	10.9919
Locus_11551_Transcript_1/1_Confidence_1.000	12.4593	13.4122	36.6259	18.0878	11.0057	8.92032
Locus_11552_Transcript_1/1_Confidence_1.000	32.7746	49.2961	35.6997	122.815	5.20469	46.4472
Locus_11553_Transcript_1/1_Confidence_1.000	10.2743	12.0686	18.558	23.9669	7.71435	9.65474
Locus_11554_Transcript_1/1_Confidence_1.000	19.9313	27.4182	20.7426	45.081	30.9624	32.7226
Locus_11555_Transcript_1/1_Confidence_1.000	16.2596	7.20722	10.8668	7.51064	3.31447	8.88014
Locus_11556_Transcript_1/1_Confidence_1.000	5.55327	10.3932	3.38586	8.55058	9.26579	9.27713
Locus_11557_Transcript_1/1_Confidence_1.000	15.9947	17.2622	14.3968	15.7111	19.3223	16.7398
Locus_11559_Transcript_1/1_Confidence_1.000	28.4783	44.1815	29.3007	65.1159	13.8358	20.2194
Locus_11560_Transcript_1/1_Confidence_1.000	78.8366	64.1759	24.487	18.7807	93.7285	83.6599
Locus_11561_Transcript_1/1_Confidence_1.000	21.009	23.3506	31.5453	40.4112	19.5275	22.263
Locus_11562_Transcript_1/1_Confidence_1.000	1.83883	0	0	1.69879	0.812155	0
Locus_11564_Transcript_1/1_Confidence_1.000	189.716	266.76	121.512	154.955	354.866	172.897
Locus_11565_Transcript_1/1_Confidence_1.000	3.31183	5.04992	11.8731	8.81166	9.01043	17.2618
Locus_11566_Transcript_1/1_Confidence_1.000	28.2089	9.80694	62.7261	45.9892	16.1234	19.8664
Locus_11568_Transcript_1/1_Confidence_1.000	38.4901	75.2585	94.2617	50.6713	44.1053	58.5849
Locus_11569_Transcript_1/1_Confidence_1.000	7.37411	7.54303	1.81571	4.71635	4.50958	4.50116
Locus_1157_Transcript_1/1_Confidence_1.000	10.8651	12.5049	23.7669	15.3206	23.8536	23.4051
Locus_11570_Transcript_1/1_Confidence_1.000	49.668	28.3594	36.3137	31.2383	18.2187	22.1498
Locus_11572_Transcript_1/1_Confidence_1.000	3.13154	1.85078	1.90932	1.9287	0.922071	1.74382
Locus_11573_Transcript_1/1_Confidence_1.000	61.2256	28.5672	6.8765	31.2584	21.3485	5.38325
Locus_11575_Transcript_1/1_Confidence_1.000	106.113	0	0	0	0	0
Locus_11576_Transcript_1/1_Confidence_1.000	95.8433	86.2164	66.4773	118.121	50.1569	100.575
Locus_11578_Transcript_1/1_Confidence_1.000	38.431	36.1991	55.1374	43.9363	48.163	49.5556
Locus_1158_Transcript_1/1_Confidence_1.000	3.26115	7.02118	15.3386	10.76	6.99598	12.0634
Locus_11580_Transcript_1/1_Confidence_1.000	13.7581	22.6196	20.8185	20.3365	18.8925	20.3721
Locus_11581_Transcript_1/1_Confidence_1.000	19.6989	18.2656	23.3632	29.2593	18.815	28.7221
Locus_11583_Transcript_1/1_Confidence_1.000	33.3928	25.9537	25.9378	51.1344	36.3663	37.4448
Locus_11584_Transcript_1/1_Confidence_1.000	89.9907	47.0489	63.309	53.2931	79.4922	64.2461
Locus_11585_Transcript_1/1_Confidence_1.000	12.8514	22.2382	8.0239	10.0461	11.3521	3.92224
Locus_11587_Transcript_1/1_Confidence_1.000	35.7785	0.506143	51.3448	0	59.0062	14.1478
Locus_11588_Transcript_1/1_Confidence_1.000	6.868	3.04431	0	2.26605	9.53349	10.654
Locus_11589_Transcript_1/1_Confidence_1.000	63.8872	85.44	59.4273	61.2917	75.7277	65.9069
Locus_1159_Transcript_1/1_Confidence_1.000	18.8852	16.629	15.8712	24.9916	11.4971	18.5457
Locus_11590_Transcript_1/1_Confidence_1.000	24.0881	34.0518	36.3196	37.4902	27.2204	25.8302
Locus_11592_Transcript_1/1_Confidence_1.000	21.9208	24.4715	4.45508	1.5001	12.909	0.678153
Locus_11593_Transcript_1/1_Confidence_1.000	46.5929	20.8207	19.0541	20.9973	31.1189	32.5902
Locus_11594_Transcript_1/1_Confidence_1.000	75.5874	99.5462	106.091	153.386	60.2081	52.3709
Locus_11595_Transcript_1/1_Confidence_1.000	17.8799	14.2968	32.3837	22.3481	14.5552	19.6202
Locus_11598_Transcript_1/1_Confidence_1.000	26.9658	43.7026	0	2.72477	0.372186	0.35194
Locus_11599_Transcript_1/1_Confidence_1.000	22.42	33.636	6.30905	19.9159	12.9491	4.32165
Locus_116_Transcript_1/1_Confidence_1.000	40.0597	33.849	25.6458	34.3488	23.4434	24.5731
Locus_1160_Transcript_1/1_Confidence_1.000	549.799	996.053	592.713	408.044	614.805	455.134
Locus_11600_Transcript_1/1_Confidence_1.000	24.854	25.413	47.8315	18.5239	29.9012	17.003
Locus_11601_Transcript_1/1_Confidence_1.000	25.7831	5.27473	145.108	253.769	56.0619	29.8194
Locus_11602_Transcript_1/1_Confidence_1.000	3.10586	5.50681	4.54478	3.44318	4.93834	6.74512
Locus_11603_Transcript_1/1_Confidence_1.000	179.814	0	0	0	0	0
Locus_11605_Transcript_1/1_Confidence_1.000	25.1897	26.6182	70.5644	27.0053	32.5795	7.77716
Locus_11606_Transcript_1/1_Confidence_1.000	19.663	15.0505	13.3945	19.6169	31.515	32.8484
Locus_11607_Transcript_1/1_Confidence_1.000	7.65969	5.51725	7.00523	9.72997	4.65169	9.19716
Locus_11608_Transcript_1/1_Confidence_1.000	12.6211	0	0	0	0	0
Locus_11609_Transcript_1/1_Confidence_1.000	2.25743	6.00376	2.06455	4.86618	3.98814	6.91385
Locus_1161_Transcript_1/1_Confidence_1.000	122.746	90.827	100.489	96.0225	168.76	125.68
Locus_11610_Transcript_1/1_Confidence_1.000	18.1777	14.5034	9.55909	22.2511	16.4584	20.1182
Locus_11611_Transcript_1/1_Confidence_1.000	37.5633	31.5005	49.6737	21.1029	30.4907	34.344
Locus_11612_Transcript_1/1_Confidence_1.000	7.5084	10.9634	25.5824	12.7851	8.06299	12.5433
Locus_11613_Transcript_1/1_Confidence_1.000	205.826	158.377	117.569	62.4374	149.459	135.604
Locus_11615_Transcript_1/1_Confidence_1.000	15.0374	21.5166	31.3654	35.0959	19.342	15.4252
Locus_11616_Transcript_1/1_Confidence_1.000	14.0708	17.6715	48.4715	36.3977	25.2728	31.7334
Locus_11617_Transcript_1/1_Confidence_1.000	136.364	114.598	316.014	282.739	80.9394	227.29
Locus_11618_Transcript_1/1_Confidence_1.000	21.4048	17.6488	10.2671	13.5519	14.941	11.8777
Locus_11619_Transcript_1/1_Confidence_1.000	21.605	25.1829	23.8754	16.633	21.9118	18.5476
Locus_1162_Transcript_1/1_Confidence_1.000	136.728	98.213	4.48883	47.935	1.23874	4.68542
Locus_11620_Transcript_1/1_Confidence_1.000	4.89275	11.9282	15.6615	11.8653	3.24146	8.17369
Locus_11622_Transcript_1/1_Confidence_1.000	4.52712	3.74582	7.45257	4.18235	2.39939	5.29402
Locus_11623_Transcript_1/1_Confidence_1.000	55.6725	47.9092	46.0159	39.5966	42.5932	56.8147
Locus_11624_Transcript_1/1_Confidence_1.000	18.3075	20.4377	6.51127	1.87925	17.9686	8.49554
Locus_11625_Transcript_1/1_Confidence_1.000	16.2121	13.802	6.00135	0.713208	42.9622	17.8406
Locus_11626_Transcript_1/1_Confidence_1.000	7.97884	11.3174	0.729711	0	3.52401	0
Locus_11627_Transcript_1/1_Confidence_1.000	21.5752	0	34.7451	0	28.173	3.91771
Locus_11628_Transcript_1/1_Confidence_1.000	40.1915	41.7001	40.2361	37.5991	39.7585	40.8787
Locus_11629_Transcript_1/1_Confidence_1.000	18.6082	20.3781	15.0161	17.5281	17.0819	21.3337
Locus_1163_Transcript_1/1_Confidence_1.000	162.604	133.795	188.591	158.002	111.236	102.008
Locus_11630_Transcript_1/1_Confidence_1.000	10.8329	28.3052	0	5.2673	20.1454	31.4318
Locus_11631_Transcript_1/1_Confidence_1.000	0.728776	0.646074	1.33302	1.34655	3.21878	1.21747
Locus_11632_Transcript_1/1_Confidence_1.000	8.02935	25.6831	74.8223	151.665	24.1533	44.863
Locus_11634_Transcript_1/1_Confidence_1.000	154.175	151.429	111.923	120.744	173.421	128.78
Locus_11635_Transcript_1/1_Confidence_1.000	6.42409	12.023	34.5984	11.2103	6.93568	16.0979
Locus_11636_Transcript_1/1_Confidence_1.000	18.6703	7.0647	18.1162	38.4934	33.6883	27.7667
Locus_11637_Transcript_1/1_Confidence_1.000	43.2427	25.2207	4.75765	9.76207	1.72321	6.11052
Locus_11638_Transcript_1/1_Confidence_1.000	19.6991	25.5025	21.7336	26.865	34.2495	23.5062
Locus_1164_Transcript_1/1_Confidence_1.000	93.9353	81.1432	39.594	24.442	41.9014	60.0469
Locus_11641_Transcript_1/1_Confidence_1.000	25.4717	97.43	43.8796	26.879	32.7804	29.9884
Locus_11642_Transcript_1/1_Confidence_1.000	9.68594	11.7426	15.8239	10.3249	11.1154	14.5906
Locus_11643_Transcript_1/1_Confidence_1.000	28.9829	27.28	13.4169	11.5697	7.26962	48.1191
Locus_11644_Transcript_1/1_Confidence_1.000	19.4207	23.7313	18.2414	31.0342	20.4006	26.3057
Locus_11645_Transcript_1/1_Confidence_1.000	79.0858	65.5187	52.1144	38.2862	74.1304	98.9445
Locus_11646_Transcript_1/1_Confidence_1.000	76.1016	46.6844	24.156	19.3684	80.0557	97.0734
Locus_11647_Transcript_1/1_Confidence_1.000	12.1214	10.9957	40.7334	17.188	12.4503	22.3687
Locus_11648_Transcript_1/1_Confidence_1.000	35.1017	71.4126	1.4405	4.57324	11.9256	12.9684
Locus_11649_Transcript_1/1_Confidence_1.000	11.229	1.80996	0.933601	0.943078	1.80346	0.852678
Locus_1165_Transcript_1/1_Confidence_1.000	344.533	0.39259	117.047	0	203.806	15.5359
Locus_11650_Transcript_1/1_Confidence_1.000	58.0637	118.788	90.5468	77.7117	63.126	98.8649
Locus_11651_Transcript_1/1_Confidence_1.000	12.2499	5.59441	2.71593	2.05763	6.88595	2.17045
Locus_11652_Transcript_1/1_Confidence_1.000	87.8577	55.4765	63.1058	58.9607	155.033	73.2132
Locus_11653_Transcript_1/1_Confidence_1.000	37.6837	29.4325	33.5852	43.9857	44.8862	54.7497
Locus_11654_Transcript_1/1_Confidence_1.000	35.2884	0	0	0	0	0
Locus_11655_Transcript_1/1_Confidence_1.000	17.4861	16.3535	18.1009	38.3445	11.3724	22.6311
Locus_11657_Transcript_1/1_Confidence_1.000	34.8878	18.4935	17.4337	8.97146	22.2396	11.1157
Locus_11659_Transcript_1/1_Confidence_1.000	64.8149	56.0409	59.2769	40.6584	81.9925	42.108
Locus_1166_Transcript_1/1_Confidence_1.000	258.155	383.73	198	213.019	195.258	154.741
Locus_11660_Transcript_1/1_Confidence_1.000	7.97467	2.5708	0	0.669758	0	0
Locus_11661_Transcript_1/1_Confidence_1.000	33.7585	28.0571	29.0731	47.561	57.5281	28.433
Locus_11662_Transcript_1/1_Confidence_1.000	28.2921	33.516	48.5439	44.4106	22.3376	27.3964
Locus_11664_Transcript_1/1_Confidence_1.000	40.8762	68.2311	88.5757	71.784	63.4321	34.1433
Locus_11666_Transcript_1/1_Confidence_1.000	19.4562	10.9142	5.83075	3.96048	19.6139	19.3733
Locus_11667_Transcript_1/1_Confidence_1.000	64.0762	45.5722	36.75	46.8219	43.1702	33.5646
Locus_11669_Transcript_1/1_Confidence_1.000	6.03617	14.8644	11.6542	10.5333	13.6262	12.8849
Locus_1167_Transcript_1/1_Confidence_1.000	1.92155	0	0	0	0	0
Locus_11670_Transcript_1/1_Confidence_1.000	11.8648	19.4807	16.116	33.8564	13.3333	12.8426
Locus_11671_Transcript_1/1_Confidence_1.000	9.2376	17.9215	18.9781	12.9867	13.2451	11.2945
Locus_11672_Transcript_1/1_Confidence_1.000	4.33849	4.8077	0	7.01414	6.70662	11.7776
Locus_11674_Transcript_1/1_Confidence_1.000	31.1175	35.367	36.8504	38.3302	16.9152	6.99784
Locus_11675_Transcript_1/1_Confidence_1.000	25.7992	33.7354	38.6365	33.964	31.3354	44.4462
Locus_11677_Transcript_1/1_Confidence_1.000	43.8053	29.9666	15.7726	11.1529	21.3279	7.20274
Locus_11679_Transcript_1/1_Confidence_1.000	6.52115	13.6921	26.367	26.6347	14.5525	15.1943
Locus_1168_Transcript_1/1_Confidence_1.000	418.004	337.223	412.144	654.324	227.248	291.059
Locus_11680_Transcript_1/1_Confidence_1.000	15.3707	26.3737	49.881	33.5915	78.1071	62.3998
Locus_11681_Transcript_1/1_Confidence_1.000	79.712	64.1885	78.3689	133.782	43.4211	77.1245
Locus_11682_Transcript_1/1_Confidence_1.000	8.19067	0	0	0	0	0
Locus_11683_Transcript_1/1_Confidence_1.000	26.5723	30.2661	17.6881	26.8792	68.3371	37.367
Locus_11686_Transcript_1/1_Confidence_1.000	31.7281	32.3847	15.3713	20.1221	22.2698	37.3893
Locus_11687_Transcript_1/1_Confidence_1.000	9.9879	11.5108	15.9854	14.7636	24.2624	8.34275
Locus_11688_Transcript_1/1_Confidence_1.000	6.93863	10.0943	12.3661	6.68413	10.1105	10.9475
Locus_11689_Transcript_1/1_Confidence_1.000	66.2522	58.0739	73.5267	118.287	69.0441	70.2625
Locus_1169_Transcript_1/1_Confidence_1.000	12.0601	16.9076	37.9627	31.8703	19.0766	23.4271
Locus_11690_Transcript_1/1_Confidence_1.000	57.1855	73.2602	26.9055	35.7292	67.7415	39.483
Locus_11691_Transcript_1/1_Confidence_1.000	13.5044	13.7239	13.8567	21.6047	20.0755	17.3327
Locus_11692_Transcript_1/1_Confidence_1.000	21.8657	28.1955	35.1152	45.7169	17.4665	37.14
Locus_11693_Transcript_1/1_Confidence_1.000	64.1613	60.803	57.6675	81.7585	34.2011	48.9729
Locus_11695_Transcript_1/1_Confidence_1.000	37.6539	0	0	0	0	0
Locus_11696_Transcript_1/1_Confidence_1.000	33.3392	31.4394	63.3728	41.3689	34.5025	34.9462
Locus_11697_Transcript_1/1_Confidence_1.000	22.0691	51.3399	43.373	58.4177	28.8961	48.7651
Locus_1170_Transcript_1/1_Confidence_1.000	75.3266	16.8165	29.6682	59.4307	0.485685	2.06669
Locus_11700_Transcript_1/1_Confidence_1.000	15.1971	24.6996	37.6421	29.2494	17.3396	20.6276
Locus_11701_Transcript_1/1_Confidence_1.000	24.0914	27.077	28.1574	23.162	37.8727	36.5628
Locus_11702_Transcript_1/1_Confidence_1.000	17.5635	11.1824	38.989	19.4711	21.8614	17.0712
Locus_11703_Transcript_1/1_Confidence_1.000	62.3963	0	0	0	0	0
Locus_11704_Transcript_1/1_Confidence_1.000	9.4239	14.0452	14.7392	30.0301	7.84191	5.36185
Locus_11706_Transcript_1/1_Confidence_1.000	90.3884	39.2799	1.08059	10.9156	1.04371	0.493465
Locus_11707_Transcript_1/1_Confidence_1.000	7.74581	12.7527	29.9263	10.2957	14.6618	16.7031
Locus_11708_Transcript_1/1_Confidence_1.000	26.1375	31.231	33.6045	40.5948	28.1074	20.883
Locus_11709_Transcript_1/1_Confidence_1.000	49.6205	52.4131	72.899	60.4718	52.4581	61.73
Locus_1171_Transcript_1/1_Confidence_1.000	87.8049	52.2352	65.51	49.4534	51.0272	50.5031
Locus_11710_Transcript_1/1_Confidence_1.000	35.086	0	0	0	0	0
Locus_11711_Transcript_1/1_Confidence_1.000	5.0727	5.20711	1.46504	4.93302	4.71675	8.69731
Locus_11712_Transcript_1/1_Confidence_1.000	21.3869	32.5721	17.5534	39.1784	16.1469	17.4061
Locus_11713_Transcript_1/1_Confidence_1.000	181.277	143.721	42.8624	69.984	161.431	88.1426
Locus_11714_Transcript_1/1_Confidence_1.000	8.53224	9.94126	36.7867	42.5652	14.2124	17.919
Locus_11715_Transcript_1/1_Confidence_1.000	34.02	56.7707	38.4341	168.701	27.8416	44.2962
Locus_11716_Transcript_1/1_Confidence_1.000	17.9442	16.7452	24.1847	21.8127	12.5138	29.1883
Locus_11717_Transcript_1/1_Confidence_1.000	2.01937	0.895106	6.46391	2.79837	0	0.843376
Locus_11718_Transcript_1/1_Confidence_1.000	11.0434	10.1399	9.73915	8.74491	11.1487	5.92999
Locus_1172_Transcript_1/1_Confidence_1.000	33.8657	77.6502	12.8105	9.50064	55.4444	25.0293
Locus_11720_Transcript_1/1_Confidence_1.000	27.3405	33.5253	38.0909	42.1758	41.8315	30.1649
Locus_11721_Transcript_1/1_Confidence_1.000	24.7616	24.1715	32.8238	22.6188	29	30.2111
Locus_11722_Transcript_1/1_Confidence_1.000	8.22707	14.283	1.88103	0	1.51402	3.14964
Locus_11723_Transcript_1/1_Confidence_1.000	4.15664	3.68494	0.760298	13.8243	5.14041	3.47198
Locus_11724_Transcript_1/1_Confidence_1.000	1.08888	0	0.995841	1.00595	0.961846	1.81905
Locus_11725_Transcript_1/1_Confidence_1.000	83.6794	78.7816	37.6324	27.4726	73.3063	68.4521
Locus_11726_Transcript_1/1_Confidence_1.000	5.5165	23.6373	0	0	0	0
Locus_11727_Transcript_1/1_Confidence_1.000	7.6465	8.47347	8.74146	7.06416	3.79938	3.59269
Locus_11728_Transcript_1/1_Confidence_1.000	22.0645	20.7227	12.1875	18.9714	14.6661	22.2622
Locus_11729_Transcript_1/1_Confidence_1.000	19.7706	20.0229	16.9941	14.8547	21.4985	18.9703
Locus_1173_Transcript_1/1_Confidence_1.000	58.588	26.9371	18.2701	20.6268	45.9697	17.3876
Locus_11730_Transcript_1/1_Confidence_1.000	135.646	122.371	0.485544	0	23.4485	1.10864
Locus_11731_Transcript_1/1_Confidence_1.000	23.1386	17.9487	8.81734	32.0647	10.2196	11.2743
Locus_11732_Transcript_1/1_Confidence_1.000	13.4448	12.3077	22.3199	8.64058	8.39084	20.6294
Locus_11733_Transcript_1/1_Confidence_1.000	36.4961	20.4858	17.4437	39.4772	61.2367	69.2415
Locus_11734_Transcript_1/1_Confidence_1.000	12.9539	17.9747	26.7847	9.36574	38.8055	21.6404
Locus_11735_Transcript_1/1_Confidence_1.000	48.3353	76.4214	53.025	25.4236	56.3053	28.3894
Locus_11736_Transcript_1/1_Confidence_1.000	52.4852	36.0226	39.4845	43.0136	42.6233	42.4259
Locus_11737_Transcript_1/1_Confidence_1.000	34.7351	76.7909	109.597	70.798	51.969	45.3339
Locus_11738_Transcript_1/1_Confidence_1.000	11.1517	20.1479	16.0084	21.3873	4.86302	26.1759
Locus_11739_Transcript_1/1_Confidence_1.000	2.03865	2.89168	1.11868	2.63674	1.08049	2.04342
Locus_1174_Transcript_1/1_Confidence_1.000	47.2141	42.3545	55.5171	50.888	67.0274	47.4185
Locus_11740_Transcript_1/1_Confidence_1.000	23.7662	49.0748	81.6649	35.7805	128.208	37.334
Locus_11741_Transcript_1/1_Confidence_1.000	29.1142	39.7511	28.1881	50.2243	32.6234	82.1131
Locus_11742_Transcript_1/1_Confidence_1.000	15.4258	5.47009	21.6319	18.0512	21.8018	24.9108
Locus_11743_Transcript_1/1_Confidence_1.000	4.03107	6.04112	16.2388	18.177	18.2279	5.1308
Locus_11744_Transcript_1/1_Confidence_1.000	83.8317	64.4641	51.2538	42.5746	82.2343	71.7643
Locus_11746_Transcript_1/1_Confidence_1.000	51.1971	37.6183	30.3715	42.6108	53.7803	54.7073
Locus_11747_Transcript_1/1_Confidence_1.000	10.2838	3.03894	7.52413	5.70038	15.7458	14.3166
Locus_11748_Transcript_1/1_Confidence_1.000	42.4377	59.4783	99.0623	67.5832	45.6982	69.2071
Locus_11749_Transcript_1/1_Confidence_1.000	35.1572	15.7915	8.2884	11.6927	5.52101	15.923
Locus_1175_Transcript_1/1_Confidence_1.000	378.822	376.653	22.9694	26.4251	15.4065	58.8562
Locus_11750_Transcript_1/1_Confidence_1.000	37.2277	163.43	38.6559	251.561	11.2009	111.212
Locus_11751_Transcript_1/1_Confidence_1.000	21.5149	13.6752	2.5988	3.37523	16.4948	6.10338
Locus_11752_Transcript_1/1_Confidence_1.000	23.1846	30.3411	8.0776	41.308	12.678	5.99417
Locus_11753_Transcript_1/1_Confidence_1.000	132.146	73.2187	41.0044	27.6138	40.9943	34.8221
Locus_11754_Transcript_1/1_Confidence_1.000	3.40692	2.26522	0	0	0	1.42287
Locus_11755_Transcript_1/1_Confidence_1.000	30.7904	32.3331	46.9327	16.7625	68.9672	28.7805
Locus_11756_Transcript_1/1_Confidence_1.000	49.8548	57.0881	56.9939	26.2275	63.6114	88.4914
Locus_11757_Transcript_1/1_Confidence_1.000	169.811	147.15	20.2872	0.706659	68.9191	4.47245
Locus_11758_Transcript_1/1_Confidence_1.000	7.73817	10.7945	17.1721	14.0874	6.93594	13.7826
Locus_11759_Transcript_1/1_Confidence_1.000	9.46581	4.79521	4.12239	12.9091	6.76884	11.2952
Locus_1176_Transcript_1/1_Confidence_1.000	66.6774	65.8663	50.3088	95.919	70.2577	68.2259
Locus_11760_Transcript_1/1_Confidence_1.000	13.678	0	0	0	0	0
Locus_11761_Transcript_1/1_Confidence_1.000	4.39341	6.23175	1.60721	0	3.10469	2.9358
Locus_11764_Transcript_1/1_Confidence_1.000	46.4084	84.8988	41.5439	57.5892	69.3081	56.1753
Locus_11765_Transcript_1/1_Confidence_1.000	30.4426	15.4217	13.1559	13.9076	13.5933	16.207
Locus_11766_Transcript_1/1_Confidence_1.000	18.0075	15.964	19.1251	13.4162	21.0379	12.6153
Locus_11767_Transcript_1/1_Confidence_1.000	0	1.9536	1.0077	2.03585	0.973297	3.6814
Locus_11768_Transcript_1/1_Confidence_1.000	27.6332	36.8936	31.0573	30.7575	28.2326	20.3007
Locus_11769_Transcript_1/1_Confidence_1.000	11.9169	19.5444	31.6062	17.6149	24.0358	20.7375
Locus_1177_Transcript_1/1_Confidence_1.000	160.831	98.4137	28.6007	82.5458	26.9068	43.8753
Locus_11770_Transcript_1/1_Confidence_1.000	15.2842	20.3247	37.2755	25.1026	32.2527	31.2075
Locus_11771_Transcript_1/1_Confidence_1.000	14.4142	0	0	0	0	0
Locus_11772_Transcript_1/1_Confidence_1.000	28.6639	8.2137	9.53266	7.48956	8.18422	7.25532
Locus_11773_Transcript_1/1_Confidence_1.000	8.63547	14.1333	18.8328	19.6377	7.62804	9.43249
Locus_11774_Transcript_1/1_Confidence_1.000	7.9144	13.4479	15.6827	20.7164	6.99109	20.9341
Locus_11775_Transcript_1/1_Confidence_1.000	17.7454	25.4483	19.5705	3.37523	34.5777	3.05169
Locus_11776_Transcript_1/1_Confidence_1.000	13.9122	13.8751	7.95217	12.3171	18.4337	32.4409
Locus_11777_Transcript_1/1_Confidence_1.000	26.1355	63.0214	29.0654	53.5055	19.0233	27.5939
Locus_11779_Transcript_1/1_Confidence_1.000	12.9013	16.0121	13.7654	13.5079	14.4351	22.1511
Locus_11780_Transcript_1/1_Confidence_1.000	16.349	32.571	29.0005	20.8301	21.0277	23.2604
Locus_11781_Transcript_1/1_Confidence_1.000	8.49006	7.52661	3.17645	7.30869	7.32915	9.50922
Locus_11782_Transcript_1/1_Confidence_1.000	7.76335	4.10013	11.3298	14.9546	21.5943	8.4162
Locus_11783_Transcript_1/1_Confidence_1.000	110.801	118.577	85.5885	101.139	180.541	110.249
Locus_11786_Transcript_1/1_Confidence_1.000	116.825	117.056	88.9533	204.812	71.9973	113.468
Locus_11787_Transcript_1/1_Confidence_1.000	23.9209	19.2378	17.2616	15.199	21.3085	21.4983
Locus_11788_Transcript_1/1_Confidence_1.000	15.4063	16.7621	28.9805	24.099	24.8982	26.6147
Locus_11789_Transcript_1/1_Confidence_1.000	100.324	91.1849	74.6063	45.4054	139.643	99.0351
Locus_11793_Transcript_1/1_Confidence_1.000	18.1918	15.2785	10.5078	14.5949	13.9551	11.9963
Locus_11794_Transcript_1/1_Confidence_1.000	5.87887	0.400903	1.65433	4.17781	9.9866	8.68787
Locus_11796_Transcript_1/1_Confidence_1.000	26.8932	61.3063	30.6644	18.7145	52.1393	25.0891
Locus_11797_Transcript_1/1_Confidence_1.000	10.3882	16.3895	70.2077	33.183	22.5519	31.767
Locus_11798_Transcript_1/1_Confidence_1.000	1.71928	2.28626	0	0	0	1.43609
Locus_11799_Transcript_1/1_Confidence_1.000	59.9169	0	0	0	0	0
Locus_1180_Transcript_1/1_Confidence_1.000	185.195	154.843	165.848	124.818	218.497	151.472
Locus_11800_Transcript_1/1_Confidence_1.000	11.0091	9.67343	15.5928	16.0211	11.7042	12.2068
Locus_11801_Transcript_1/1_Confidence_1.000	5.14192	7.97722	13.5199	15.4385	7.94859	13.9586
Locus_11802_Transcript_1/1_Confidence_1.000	7.81259	4.39895	4.15186	7.90034	15.481	14.4625
Locus_11803_Transcript_1/1_Confidence_1.000	8.0599	28.9383	23.2194	38.3473	19.223	17.8406
Locus_11804_Transcript_1/1_Confidence_1.000	7.77458	0	0	0	0	0
Locus_11805_Transcript_1/1_Confidence_1.000	6.12944	11.4111	19.62	15.8554	27.0718	30.719
Locus_11807_Transcript_1/1_Confidence_1.000	10.8117	15.6842	18.2027	24.9707	10.4186	15.3935
Locus_11808_Transcript_1/1_Confidence_1.000	16.8765	18.0587	23.8288	20.5695	16.32	27.8967
Locus_11809_Transcript_1/2_Confidence_1.000	34.263	18.0145	8.54604	4.796	17.1637	24.2831
Locus_11809_Transcript_2/2_Confidence_1.000	34.263	18.0145	8.54604	4.796	17.1637	24.2831
Locus_1181_Transcript_1/1_Confidence_1.000	277.142	242.609	407.702	257.32	171.244	317.613
Locus_11810_Transcript_1/1_Confidence_1.000	0	9.11682	5.6431	5.70038	0.90841	9.44893
Locus_11811_Transcript_1/1_Confidence_1.000	6.73941	16.7289	8.62901	34.8664	13.6923	19.7026
Locus_11812_Transcript_1/1_Confidence_1.000	68.9977	58.9436	64.2497	61.8114	62.7952	57.6328
Locus_11814_Transcript_1/1_Confidence_1.000	86.1715	115.195	116.337	76.1338	262.79	97.9697
Locus_11815_Transcript_1/1_Confidence_1.000	3.4708	13.2442	3.45026	0.836469	8.39786	2.52096
Locus_11816_Transcript_1/1_Confidence_1.000	12.2211	10.4009	13.8594	13.0968	15.9771	13.0664
Locus_11817_Transcript_1/1_Confidence_1.000	17.872	13.7773	17.0556	10.0501	21.9646	24.2313
Locus_11819_Transcript_1/1_Confidence_1.000	38.8729	18.4616	55.1049	83.3681	41.9413	60.5333
Locus_11820_Transcript_1/1_Confidence_1.000	0.773436	0	32.5382	2.85813	7.51526	0.64604
Locus_11822_Transcript_1/1_Confidence_1.000	28.1036	35.8767	13.3652	21.8092	8.44049	5.1644
Locus_11823_Transcript_1/1_Confidence_1.000	41.1486	61.8558	105.045	56.5264	49.6231	54.0967
Locus_11824_Transcript_1/1_Confidence_1.000	4.71538	7.71744	32.5096	27.9807	10.7336	6.96845
Locus_11826_Transcript_1/1_Confidence_1.000	103.766	75.2843	132.86	201.864	66.1641	75.7154
Locus_11827_Transcript_1/1_Confidence_1.000	25.867	16.0361	155.011	37.9345	124.793	31.5785
Locus_11829_Transcript_1/1_Confidence_1.000	28.237	5.56281	0.717343	5.797	0	0
Locus_11830_Transcript_1/1_Confidence_1.000	1.04385	1.85078	0.954659	6.75045	4.61035	6.10338
Locus_11831_Transcript_1/1_Confidence_1.000	41.5611	20.3822	0	0	3.12447	4.43175
Locus_11832_Transcript_1/1_Confidence_1.000	24.1747	12.8588	17.0556	4.46672	9.76202	17.885
Locus_11833_Transcript_1/1_Confidence_1.000	23.9668	41.7167	52.2581	49.2783	35.6288	31.0052
Locus_11834_Transcript_1/1_Confidence_1.000	7.42085	12.6092	10.1802	6.8557	55.7185	7.74816
Locus_11835_Transcript_1/1_Confidence_1.000	10.5507	31.7103	50.835	49.9246	42.7349	40.84
Locus_11836_Transcript_1/1_Confidence_1.000	72.1925	62.5935	29.0216	43.2415	46.9518	103.374
Locus_11838_Transcript_1/1_Confidence_1.000	9.99589	6.89232	14.2206	5.13035	6.86758	2.78314
Locus_11839_Transcript_1/1_Confidence_1.000	3.97571	4.08847	1.89073	4.2606	7.02379	6.37604
Locus_1184_Transcript_1/1_Confidence_1.000	3.25387	5.76924	3.9678	5.0101	3.83236	3.62388
Locus_11841_Transcript_1/1_Confidence_1.000	22.8526	76.1678	32.5609	25.7333	41.3261	52.7594
Locus_11842_Transcript_1/1_Confidence_1.000	44.9846	35.7542	84.41	42.2752	42.4771	38.2228
Locus_11844_Transcript_1/1_Confidence_1.000	3.38614	7.5047	1.54841	5.47445	8.22555	0
Locus_11845_Transcript_1/1_Confidence_1.000	13.7542	0	0	0	0	0
Locus_11846_Transcript_1/1_Confidence_1.000	35.5409	39.877	4.57091	33.3472	20.6027	28.7591
Locus_11847_Transcript_1/1_Confidence_1.000	14.6989	13.9178	20.1293	20.547	13.7319	15.4276
Locus_11849_Transcript_1/1_Confidence_1.000	9.00374	7.7245	4.25003	9.123	12.3149	12.6153
Locus_1185_Transcript_1/1_Confidence_1.000	75.8609	143.496	56.0445	59.5417	82.3169	41.8318
Locus_11850_Transcript_1/1_Confidence_1.000	38.9441	54.6087	127.911	47.0483	57.059	40.8181
Locus_11851_Transcript_1/1_Confidence_1.000	50.6238	0	0	0	0	0
Locus_11852_Transcript_1/1_Confidence_1.000	40.0191	30.2218	9.26291	7.5312	10.9106	16.7137
Locus_11853_Transcript_1/1_Confidence_1.000	54.0952	82.4985	133.543	87.7191	58.4774	60.0359
Locus_11855_Transcript_1/1_Confidence_1.000	16.5745	15.7847	36.6951	31.6856	34.5727	26.5923
Locus_11856_Transcript_1/1_Confidence_1.000	288.77	263.161	317.655	193.088	475.379	377.832
Locus_11857_Transcript_1/1_Confidence_1.000	8.24743	8.93629	5.86659	1.69318	4.85685	0.76544
Locus_11858_Transcript_1/1_Confidence_1.000	7.11405	17.5824	13.8011	20.3143	13.9012	11.7045
Locus_1186_Transcript_1/1_Confidence_1.000	35.848	47.8384	51.5525	28.4369	44.4218	29.7317
Locus_11860_Transcript_1/1_Confidence_1.000	11.655	26.7427	32.3956	30.1909	10.0934	24.6245
Locus_11861_Transcript_1/1_Confidence_1.000	62.1594	56.3193	54.5945	55.1487	46.4418	74.336
Locus_11862_Transcript_1/1_Confidence_1.000	84.8938	106.029	102.091	94.4608	91.5622	70.9105
Locus_11864_Transcript_1/1_Confidence_1.000	9.32486	10.4337	9.68729	6.44011	8.87677	10.0575
Locus_11865_Transcript_1/1_Confidence_1.000	28.4368	52.4692	35.5219	46.1347	50.8513	39.5881
Locus_11867_Transcript_1/1_Confidence_1.000	63.9488	88.122	63.9394	127.646	55.3176	81.9222
Locus_11869_Transcript_1/1_Confidence_1.000	1.20374	3.55714	2.56875	10.3793	0.708875	0.335157
Locus_1187_Transcript_1/1_Confidence_1.000	134.565	175.45	152.484	123.71	201.203	197.386
Locus_11870_Transcript_1/1_Confidence_1.000	143.373	135.73	149.516	240.934	107.736	155.522
Locus_11871_Transcript_1/1_Confidence_1.000	17.6905	14.3192	16.179	14.2115	9.51189	13.4917
Locus_11872_Transcript_1/1_Confidence_1.000	34.159	44.1261	54.2243	48.9141	36.6398	57.065
Locus_11873_Transcript_1/1_Confidence_1.000	8.88919	10.6167	15.0173	10.0371	8.72462	15.4688
Locus_11875_Transcript_1/1_Confidence_1.000	6.08091	23.6368	44.7474	74.8463	47.4344	44.0726
Locus_11876_Transcript_1/1_Confidence_1.000	83.1277	74.4541	140.555	125.356	56.7757	82.7975
Locus_11877_Transcript_1/1_Confidence_1.000	21.1266	26.1826	21.4902	25.4924	25.5173	22.8687
Locus_11878_Transcript_1/1_Confidence_1.000	16.8006	9.05719	16.4033	13.2139	10.6291	20.481
Locus_11879_Transcript_1/1_Confidence_1.000	18.3208	24.4112	25.3839	23.9186	33.239	23.6418
Locus_1188_Transcript_1/1_Confidence_1.000	76.9414	80.1727	25.8686	47.2279	16.7334	41.7254
Locus_11880_Transcript_1/1_Confidence_1.000	16.8503	11.0412	31.1562	21.6585	14.2374	19.5823
Locus_11881_Transcript_1/1_Confidence_1.000	71.4126	141.612	90.2323	49.0464	86.322	56.118
Locus_11882_Transcript_1/1_Confidence_1.000	7.46519	4.04436	1.89649	4.59777	9.52508	5.36951
Locus_11883_Transcript_1/1_Confidence_1.000	5.78466	3.26341	2.88568	0.485828	0.929056	36.0192
Locus_11884_Transcript_1/1_Confidence_1.000	1.71397	4.81166	6.27011	6.06985	3.78504	5.72663
Locus_11885_Transcript_1/1_Confidence_1.000	0.864996	4.60101	2.37327	2.39736	2.29225	2.89007
Locus_11886_Transcript_1/1_Confidence_1.000	15.0211	10.8954	7.28515	10.0925	13.4698	18.06
Locus_11887_Transcript_1/1_Confidence_1.000	3.25966	5.25409	1.35507	10.1293	3.92643	1.23761
Locus_11888_Transcript_1/1_Confidence_1.000	38.5386	50.6304	49.6838	61.3411	36.5035	50.0314
Locus_1189_Transcript_1/1_Confidence_1.000	62.147	59.0137	40.3535	58.5136	87.7898	54.964
Locus_11890_Transcript_1/1_Confidence_1.000	26.2304	49.2308	28.9599	27.0708	21.2916	42.6353
Locus_11892_Transcript_1/1_Confidence_1.000	28.3295	28.7457	58.8415	44.3032	24.8738	30.7907
Locus_11894_Transcript_1/1_Confidence_1.000	57.7044	150.718	39.5805	118.084	85.3652	77.3526
Locus_11895_Transcript_1/1_Confidence_1.000	37.908	42.7715	11.2562	35.021	24.788	32.0752
Locus_11896_Transcript_1/1_Confidence_1.000	53.1414	63.0108	106.922	62.2883	69.2391	35.2331
Locus_11898_Transcript_1/1_Confidence_1.000	37.4425	59.3008	79.6446	44.3075	40.8785	41.1146
Locus_11899_Transcript_1/1_Confidence_1.000	8.16205	8.46454	11.1266	7.2559	6.52967	7.46081
Locus_119_Transcript_1/1_Confidence_1.000	170.87	153.17	178.595	398.518	94.6718	118.513
Locus_1190_Transcript_1/1_Confidence_1.000	97.5239	183.377	96.8606	129.55	175.585	138.405
Locus_11901_Transcript_1/1_Confidence_1.000	16.5982	26.2761	20.1677	17.3056	21.1549	25.5497
Locus_11902_Transcript_1/1_Confidence_1.000	20.0802	22.9119	14.0589	32.3975	27.7521	34.0269
Locus_11904_Transcript_1/1_Confidence_1.000	94.7814	96.2407	223.39	113.793	47.5788	66.614
Locus_11905_Transcript_1/1_Confidence_1.000	8.57328	17.1621	13.911	14.3077	21.0093	8.77816
Locus_11906_Transcript_1/1_Confidence_1.000	2.18633	4.19948	1.66627	1.34655	2.57502	2.13058
Locus_11907_Transcript_1/1_Confidence_1.000	5.00989	10.591	23.6141	26.168	21.1059	17.8654
Locus_11908_Transcript_1/1_Confidence_1.000	19.6534	26.9013	25.8828	30.2127	19.0272	20.7501
Locus_11909_Transcript_1/1_Confidence_1.000	20.4627	21.2106	16.3151	41.4926	22.803	37.8658
Locus_1191_Transcript_1/1_Confidence_1.000	28.3362	32.4561	21.6316	29.2792	21.5138	22.2995
Locus_11910_Transcript_1/1_Confidence_1.000	13.9998	40.1884	23.1685	86.8402	11.1888	33.411
Locus_11911_Transcript_1/1_Confidence_1.000	3.48824	1.23696	10.2086	9.02322	0.616258	9.32375
Locus_11912_Transcript_1/1_Confidence_1.000	0	0	11.1406	0	6.32957	0
Locus_11913_Transcript_1/1_Confidence_1.000	31.0728	67.454	18.9453	81.7028	16.5391	19.2996
Locus_11914_Transcript_1/1_Confidence_1.000	12.4875	23.4433	17.8026	39.3598	10.3818	11.351
Locus_11915_Transcript_1/1_Confidence_1.000	6.36436	6.95425	4.46695	5.74292	5.88336	30.0419
Locus_11916_Transcript_1/1_Confidence_1.000	11.9204	7.28806	4.6991	7.02527	10.7113	10.3003
Locus_11917_Transcript_1/1_Confidence_1.000	5.41489	4.00034	12.3806	4.44667	7.97197	9.29723
Locus_11918_Transcript_1/1_Confidence_1.000	6.80156	13.4782	19.0272	16.633	7.42174	7.68639
Locus_11919_Transcript_1/1_Confidence_1.000	19.417	12.0495	6.2153	11.6599	18.867	15.4078
Locus_1192_Transcript_1/1_Confidence_1.000	30.7945	28.6649	51.1634	34.8503	29.0154	25.9365
Locus_11920_Transcript_1/1_Confidence_1.000	12.8561	9.53894	12.0132	9.68233	8.5172	5.01908
Locus_11921_Transcript_1/1_Confidence_1.000	27.4262	29.0258	20.9996	23.6679	21.5974	71.1235
Locus_11922_Transcript_1/1_Confidence_1.000	11.6502	0.860679	0	0	0	0
Locus_11923_Transcript_1/1_Confidence_1.000	8.24743	12.1859	0	2.53977	3.2379	2.29632
Locus_11924_Transcript_1/1_Confidence_1.000	49.0601	34.3556	4.90158	2.6661	9.28642	32.3701
Locus_11925_Transcript_1/1_Confidence_1.000	9.30964	6.68114	5.67613	4.36858	12.7922	7.52934
Locus_11926_Transcript_1/1_Confidence_1.000	16.2178	16.8122	22.9658	27.9112	15.5966	15.6221
Locus_11928_Transcript_1/1_Confidence_1.000	63.8127	78.9718	50.0045	62.3818	71.2483	51.2746
Locus_11929_Transcript_1/1_Confidence_1.000	3.11982	5.53156	0.951084	7.68591	3.67447	0.868645
Locus_1193_Transcript_1/1_Confidence_1.000	54.1502	58.5595	88.8612	50.381	96.3443	46.1932
Locus_11931_Transcript_1/1_Confidence_1.000	56.1264	41.1453	83.9061	81.7664	48.6251	58.6019
Locus_11932_Transcript_1/1_Confidence_1.000	4.7406	4.20263	0	0	5.98221	0.565679
Locus_11933_Transcript_1/1_Confidence_1.000	28.1688	26.7559	49.6838	27.8823	56.8744	17.6467
Locus_11934_Transcript_1/1_Confidence_1.000	12.3942	11.5981	10.8629	13.8357	15.0538	15.9603
Locus_11935_Transcript_1/1_Confidence_1.000	23.6528	28.2622	3.76207	0	20.8934	0.858994
Locus_11936_Transcript_1/1_Confidence_1.000	9.94679	7.69232	6.19364	3.32378	14.2078	4.06582
Locus_11938_Transcript_1/1_Confidence_1.000	37.0015	34.6	33.7473	60.032	17.014	30.7375
Locus_11939_Transcript_1/1_Confidence_1.000	26.653	20.0393	0.617107	4.3636	0.596041	2.25447
Locus_1194_Transcript_1/1_Confidence_1.000	325.159	323.887	122.222	214.238	271.598	218.758
Locus_11940_Transcript_1/1_Confidence_1.000	65.3884	53.0954	71.2417	71.4396	76.5111	65.8581
Locus_11941_Transcript_1/1_Confidence_1.000	64.0038	48.8136	46.0534	49.1296	49.4699	75.0819
Locus_11942_Transcript_1/1_Confidence_1.000	50.4843	39.4454	24.2592	36.363	51.3973	62.1811
Locus_11943_Transcript_1/1_Confidence_1.000	2.59499	0.575127	0.593316	3.59604	20.0572	0
Locus_11944_Transcript_1/1_Confidence_1.000	3.28874	6.66407	3.8671	8.24675	3.32008	5.49407
Locus_11945_Transcript_1/1_Confidence_1.000	17.5136	15.2027	7.00753	49.5506	11.2805	13.4098
Locus_11946_Transcript_1/1_Confidence_1.000	104.557	138.116	75.9918	52.4549	151.689	54.3672
Locus_11947_Transcript_1/1_Confidence_1.000	13.7426	13.1522	26.9936	13.9945	13.105	14.7401
Locus_11948_Transcript_1/1_Confidence_1.000	41.1612	25.1514	15.3129	29.6477	28.5533	39.6259
Locus_11949_Transcript_1/1_Confidence_1.000	119.658	83.3295	66.9788	107.348	84.3039	98.985
Locus_1195_Transcript_1/1_Confidence_1.000	30.7532	26.871	15.5803	15.9429	42.4094	32.4638
Locus_11950_Transcript_1/1_Confidence_1.000	145.713	68.8945	94.7646	100.962	138.01	160.93
Locus_11951_Transcript_1/1_Confidence_1.000	7.76883	32.3954	5.26299	6.64553	17.7917	29.8022
Locus_11952_Transcript_1/1_Confidence_1.000	38.734	75.022	99.9201	84.2092	69.918	79.4781
Locus_11953_Transcript_1/1_Confidence_1.000	49.046	24.5453	5.06432	13.1547	0	1.32153
Locus_11954_Transcript_1/1_Confidence_1.000	20.6426	23.6825	5.92279	13.0876	16.8043	28.0613
Locus_11955_Transcript_1/1_Confidence_1.000	65.6396	89.7209	81.2556	36.5366	84.3043	74.4419
Locus_11956_Transcript_1/1_Confidence_1.000	0.802496	1.42286	0	1.48276	0	2.01094
Locus_11957_Transcript_1/1_Confidence_1.000	60.687	61.907	63.865	40.7048	43.3263	26.3871
Locus_11959_Transcript_1/1_Confidence_1.000	2.29221	2.9804	24.5973	1.83529	14.4436	6.38218
Locus_1196_Transcript_1/1_Confidence_1.000	10.4758	11.6332	26.6243	18.8466	11.2992	21.3691
Locus_11960_Transcript_1/1_Confidence_1.000	0.372953	0	1.19381	1.29206	0.494166	51.0896
Locus_11961_Transcript_1/1_Confidence_1.000	20.1646	15.4644	31.9803	16.1894	43.4702	23.0592
Locus_11962_Transcript_1/1_Confidence_1.000	32.0932	24.0058	23.0616	21.3103	16.8323	24.4135
Locus_11963_Transcript_1/1_Confidence_1.000	15.1203	10.358	1.88569	10.794	7.89238	3.44448
Locus_11964_Transcript_1/1_Confidence_1.000	16.3826	24.7644	20.5533	32.0161	23.7479	29.4735
Locus_11965_Transcript_1/1_Confidence_1.000	4.27833	4.17211	2.73895	4.743	3.77921	5.7178
Locus_11966_Transcript_1/1_Confidence_1.000	33.3753	40.6833	32.6433	85.3916	20.4734	53.8972
Locus_11967_Transcript_1/1_Confidence_1.000	105.205	137.983	134.439	119.383	82.3227	128.002
Locus_11968_Transcript_1/1_Confidence_1.000	29.1183	80.6685	8.55976	13.9307	16.9944	23.0191
Locus_11969_Transcript_1/1_Confidence_1.000	17.1905	16.2336	11.2786	3.7977	12.214	7.49163
Locus_1197_Transcript_1/1_Confidence_1.000	152.111	192.087	96.178	126.978	211.383	147.598
Locus_11970_Transcript_1/1_Confidence_1.000	5.76179	4.37824	12.7973	21.7989	1.21181	1.14589
Locus_11971_Transcript_1/1_Confidence_1.000	26.502	39.7683	61.15	64.5786	42.8472	33.0021
Locus_11972_Transcript_1/1_Confidence_1.000	20.8354	25.2563	8.55539	6.28526	29.6729	25.0397
Locus_11973_Transcript_1/1_Confidence_1.000	13.8065	12.693	10.7562	16.0619	24.3916	26.0546
Locus_11974_Transcript_1/1_Confidence_1.000	28.6341	34.8718	43.3813	36.6072	10.9861	23.4344
Locus_11975_Transcript_1/1_Confidence_1.000	21.0641	22.6349	39.9882	26.2414	12.9683	23.726
Locus_11976_Transcript_1/1_Confidence_1.000	0	2.4493	0	0	0	0
Locus_11977_Transcript_1/1_Confidence_1.000	12.8456	6.56995	0.45185	0.912873	5.2371	2.06342
Locus_11978_Transcript_1/1_Confidence_1.000	23.8739	17.0237	27.0552	11.9868	21.0887	22.5426
Locus_11979_Transcript_1/1_Confidence_1.000	48.4413	47.8141	19.1825	26.2976	44.5546	46.7194
Locus_1198_Transcript_1/1_Confidence_1.000	38.6844	50.1361	82.4315	58.4148	41.8036	55.6037
Locus_11980_Transcript_1/1_Confidence_1.000	35.1968	0	0	0	0	0
Locus_11981_Transcript_1/1_Confidence_1.000	9.82502	3.78699	2.73473	4.34106	0.754679	0.356813
Locus_11982_Transcript_1/1_Confidence_1.000	4.05941	6.11787	10.0239	4.5003	4.66158	2.37354
Locus_11984_Transcript_1/1_Confidence_1.000	212.094	123.727	139.7	40.2712	86.7184	53.2395
Locus_11985_Transcript_1/1_Confidence_1.000	16.0314	0	0	0	0	0
Locus_11986_Transcript_1/1_Confidence_1.000	25.8885	16.9706	11.3381	25.0959	45.2535	28.9339
Locus_11988_Transcript_1/1_Confidence_1.000	11.8891	35.2221	23.9488	22.3844	19.409	16.4675
Locus_11989_Transcript_1/1_Confidence_1.000	3.37585	11.2228	9.26223	11.6953	2.98202	4.2297
Locus_11990_Transcript_1/1_Confidence_1.000	122.885	111.989	103.52	53.1522	106.339	78.8765
Locus_11991_Transcript_1/1_Confidence_1.000	12.1222	12.1988	27.7161	13.9231	8.39275	22.4403
Locus_11992_Transcript_1/1_Confidence_1.000	11.1065	10.5495	9.43204	11.7265	12.6139	6.62652
Locus_11993_Transcript_1/1_Confidence_1.000	20.2805	7.66753	4.63692	1.65317	9.7476	4.98235
Locus_11994_Transcript_1/1_Confidence_0.667	0	1.90817	1.96852	0.994253	0	0.898947
Locus_11995_Transcript_1/1_Confidence_1.000	22.6279	11.7017	0	0.435513	0.416419	0.393766
Locus_11996_Transcript_1/1_Confidence_1.000	15.2443	31.8553	13.9418	17.1012	5.77108	19.1
Locus_11998_Transcript_1/1_Confidence_1.000	8.07749	11.7643	6.06816	32.6477	7.89963	15.0603
Locus_11999_Transcript_1/1_Confidence_1.000	47.6999	0	0	0	0	0
Locus_12_Transcript_1/1_Confidence_1.000	6.33672	5.61763	0.526845	2.12877	1.01772	2.88707
Locus_120_Transcript_1/1_Confidence_1.000	70.0339	45.2865	1.50706	1.52236	10.9171	6.88215
Locus_12001_Transcript_1/1_Confidence_1.000	39.4483	27.9194	22.125	25.8732	29.3593	22.0277
Locus_12002_Transcript_1/1_Confidence_1.000	81.5797	26.918	27.4348	18.5882	36.8391	65.3922
Locus_12003_Transcript_1/1_Confidence_1.000	9.87338	14.4692	22.4823	16.1952	14.0612	17.8406
Locus_12004_Transcript_1/1_Confidence_1.000	14.7207	16.6503	11.1418	17.1168	50.22	21.412
Locus_12005_Transcript_1/1_Confidence_1.000	6.53019	6.25227	4.30001	1.93052	4.15322	2.40001
Locus_12006_Transcript_1/1_Confidence_1.000	20.9694	15.641	13.4905	22.0445	31.8086	17.455
Locus_12007_Transcript_1/1_Confidence_1.000	23.0785	23.017	64.6391	30.6488	29.9422	29.5181
Locus_12008_Transcript_1/1_Confidence_1.000	105.471	135.863	107.651	139.967	80.8133	113.409
Locus_12009_Transcript_1/1_Confidence_1.000	11.7219	0	0	0	0	0
Locus_12010_Transcript_1/1_Confidence_1.000	73.4909	39.6139	22.8751	37.3871	77.9504	52.2308
Locus_12011_Transcript_1/1_Confidence_1.000	21.4688	8.88185	28.7973	2.64451	19.5964	12.5528
Locus_12013_Transcript_1/1_Confidence_1.000	3.12372	6.35898	13.226	6.73358	5.72299	5.31502
Locus_12014_Transcript_1/1_Confidence_1.000	8.23928	2.19128	0	9.13415	0.727807	0.688215
Locus_12015_Transcript_1/1_Confidence_1.000	6.35698	5.03177	2.07636	1.25847	8.22249	6.44772
Locus_12016_Transcript_1/1_Confidence_1.000	73.1794	0	0	0	0	0
Locus_12017_Transcript_1/1_Confidence_1.000	6.40608	4.96923	16.6608	17.0148	9.37228	12.7084
Locus_12018_Transcript_1/1_Confidence_1.000	19.573	58.9156	37.0502	62.237	76.7979	73.3806
Locus_12019_Transcript_1/1_Confidence_1.000	10.0077	13.221	7.1785	9.42678	11.2669	14.7516
Locus_1202_Transcript_1/1_Confidence_1.000	35.6996	54.1539	49.3368	75.4894	28.0309	29.8194
Locus_12020_Transcript_1/1_Confidence_1.000	19.5998	21.2368	10.9542	8.0476	9.61846	39.1095
Locus_12021_Transcript_1/1_Confidence_1.000	18.3547	22.5035	13.572	13.349	18.2832	19.2458
Locus_12022_Transcript_1/1_Confidence_1.000	39.3849	18.6216	0	5.45781	1.73951	1.64488
Locus_12023_Transcript_1/1_Confidence_1.000	42.9939	48.0006	84.0799	36.629	21.8894	43.2602
Locus_12024_Transcript_1/1_Confidence_1.000	34.93	19.4194	3.24869	3.82862	27.1942	10.8794
Locus_12025_Transcript_1/1_Confidence_1.000	17.2494	16.4041	19.6956	56.1132	16.807	70.4692
Locus_12026_Transcript_1/1_Confidence_1.000	14.9415	10.3024	4.93455	8.05211	10.2654	11.7871
Locus_12027_Transcript_1/1_Confidence_1.000	24.8564	41.2049	49.3463	45.9267	33.5596	30.7212
Locus_12028_Transcript_1/1_Confidence_1.000	70.5001	42.65	18.0792	4.00663	45.9716	21.9881
Locus_1203_Transcript_1/1_Confidence_1.000	290.518	262.489	402.463	264.434	152.159	202.221
Locus_12030_Transcript_1/1_Confidence_1.000	17.1606	16.0861	0.257284	3.50859	0.745504	5.75709
Locus_12031_Transcript_1/1_Confidence_1.000	21.6773	20.2329	9.42904	20.6777	17.8251	16.2666
Locus_12033_Transcript_1/1_Confidence_1.000	17.0215	14.6184	15.0807	23.5878	20.6742	22.6597
Locus_12034_Transcript_1/1_Confidence_1.000	29.5855	49.4435	61.0625	43.2146	43.0857	42.5786
Locus_12035_Transcript_1/1_Confidence_1.000	16.5861	19.0606	17.7907	17.9713	14.1085	18.1301
Locus_12037_Transcript_1/1_Confidence_1.000	36.3366	39.6745	26.4227	33.6441	43.2494	47.2509
Locus_12039_Transcript_1/1_Confidence_1.000	48.1124	43.9258	63.7038	70.3211	64.7007	65.7797
Locus_1204_Transcript_1/1_Confidence_1.000	94.5238	95.02	97.2534	63.1547	59.6403	81.0692
Locus_12040_Transcript_1/1_Confidence_1.000	5.59691	10.0917	13.1872	10.9548	11.5638	11.014
Locus_12041_Transcript_1/1_Confidence_1.000	19.6175	20.3345	36.1588	35.9682	19.7283	28.4868
Locus_12042_Transcript_1/1_Confidence_1.000	8.15247	11.9038	14.0346	15.5062	6.35417	8.01134
Locus_12043_Transcript_1/1_Confidence_1.000	33.736	27.1501	35.7769	20.5567	10.6731	47.7646
Locus_12044_Transcript_1/1_Confidence_1.000	28.3201	26.3687	22.5724	27.7711	29.7679	32.6418
Locus_12045_Transcript_1/1_Confidence_1.000	72.3175	96.1664	57.9733	62.6859	49.6851	38.779
Locus_12047_Transcript_1/1_Confidence_1.000	22.2536	0	0	0	0	0
Locus_12048_Transcript_1/1_Confidence_1.000	27.8085	9.7117	28.9005	26.8584	8.1881	19.0047
Locus_12049_Transcript_1/1_Confidence_1.000	33.4576	44.6441	86.434	69.4668	27.4216	39.471
Locus_1205_Transcript_1/1_Confidence_1.000	72.5065	65.5098	56.4028	40.2934	74.3542	27.9613
Locus_12050_Transcript_1/1_Confidence_1.000	19.2498	13.4454	24.5404	60.357	7.21385	27.7729
Locus_12051_Transcript_1/1_Confidence_1.000	57.5451	58.632	141.859	86.3761	41.8438	60.154
Locus_12052_Transcript_1/1_Confidence_1.000	88.7426	156.533	72.7932	49.2327	34.548	90.3642
Locus_12053_Transcript_1/1_Confidence_1.000	30.1901	9.80093	2.33329	2.35697	16.1511	1.77587
Locus_12054_Transcript_1/1_Confidence_1.000	78.6496	125.196	117.631	89.5201	92.5043	70.4133
Locus_12055_Transcript_1/1_Confidence_1.000	13.1438	9.8316	14.6504	17.0759	14.8759	29.1626
Locus_12056_Transcript_1/1_Confidence_1.000	171.951	139.784	174.392	217.164	149.527	179.954
Locus_12057_Transcript_1/1_Confidence_1.000	89.4753	41.8837	21.7249	28.2852	86.0313	63.0528
Locus_12058_Transcript_1/1_Confidence_1.000	19.0868	20.2555	14.1431	13.6432	20.0598	11.4044
Locus_12059_Transcript_1/1_Confidence_1.000	3.79711	6.31165	2.60451	2.19246	12.9973	12.6867
Locus_1206_Transcript_1/1_Confidence_1.000	23.4983	17.4306	11.4032	27.9112	25.4167	16.4232
Locus_12060_Transcript_1/1_Confidence_1.000	24.2199	5.36785	11.8663	0	19.1021	0.722518
Locus_12061_Transcript_1/1_Confidence_1.000	6.14157	10.0296	5.02558	4.47935	5.71061	17.8199
Locus_12063_Transcript_1/1_Confidence_1.000	34.1511	48.3752	28.1778	14.7463	35.7413	47.4399
Locus_12064_Transcript_1/1_Confidence_1.000	6.15511	9.39751	10.9457	8.21361	6.94733	13.9957
Locus_12065_Transcript_1/1_Confidence_1.000	28.3311	6.50848	125.162	23.9996	117.148	50.3167
Locus_12066_Transcript_1/1_Confidence_1.000	87.5598	83.8611	147.287	105.087	71.5901	78.2527
Locus_12067_Transcript_1/1_Confidence_1.000	37.5974	42.1573	35.6585	52.294	41.6985	44.4316
Locus_12068_Transcript_1/1_Confidence_1.000	81.1882	85.8901	168.303	143.01	76.4977	99.0103
Locus_1207_Transcript_1/1_Confidence_1.000	371.436	226.721	330.233	891.06	206.544	242.101
Locus_12070_Transcript_1/1_Confidence_1.000	308.563	276.21	158.172	153.038	182.721	117.219
Locus_12071_Transcript_1/1_Confidence_1.000	13.2046	11.381	13.4182	13.5544	16.2002	15.0125
Locus_12072_Transcript_1/1_Confidence_1.000	15.0088	14.9688	12.0106	12.4214	11.4625	10.4472
Locus_12073_Transcript_1/1_Confidence_1.000	5.19969	8.91195	11.096	10.2479	11.942	10.4237
Locus_12074_Transcript_1/1_Confidence_1.000	4.20841	18.1676	15.3117	10.565	0.242442	7.41254
Locus_12076_Transcript_1/1_Confidence_1.000	5.82802	11.0714	6.47222	9.99917	22.0633	13.9087
Locus_12077_Transcript_1/1_Confidence_1.000	8.39286	17.361	14.9251	13.9997	13.5918	11.0998
Locus_12078_Transcript_1/1_Confidence_1.000	16.9142	14.275	12.6227	14.876	10.5184	11.3025
Locus_12079_Transcript_1/1_Confidence_1.000	36.2071	40.5025	26.5325	98.3439	35.5143	32.7237
Locus_1208_Transcript_1/1_Confidence_1.000	418.68	78.1777	0	5.13768	0	1.9908
Locus_12080_Transcript_1/1_Confidence_1.000	14.2856	18.5508	13.9851	13.3835	21.8611	35.7976
Locus_12081_Transcript_1/1_Confidence_1.000	20.0516	19.5839	50.9744	22.9201	13.2092	19.5876
Locus_12082_Transcript_1/1_Confidence_1.000	3.34087	3.78446	2.37644	4.80113	3.77087	4.96103
Locus_12083_Transcript_1/1_Confidence_1.000	56.5764	46.2604	48.9794	73.8343	38.3311	47.4868
Locus_12084_Transcript_1/1_Confidence_1.000	11.9199	13.6752	24.3679	14.251	4.95497	11.4207
Locus_12085_Transcript_1/1_Confidence_1.000	29.4289	48.7904	58.5476	28.4235	32.7478	69.1156
Locus_12086_Transcript_1/1_Confidence_1.000	20.7889	20.5482	15.2976	20.3095	24.6959	28.7415
Locus_12087_Transcript_1/1_Confidence_1.000	17.1708	12.252	3.44714	8.12498	17.3872	6.2967
Locus_12088_Transcript_1/1_Confidence_1.000	8.36929	17.0213	13.5074	24.5602	11.3068	11.103
Locus_1209_Transcript_1/1_Confidence_1.000	86.7699	181.657	291.99	55.7021	559.131	555.476
Locus_12090_Transcript_1/1_Confidence_1.000	5.06377	17.2083	2.31556	0.779688	4.47302	1.4099
Locus_12091_Transcript_1/1_Confidence_1.000	10.6191	14.8156	24.5183	32.326	14.6086	18.3216
Locus_12092_Transcript_1/1_Confidence_1.000	5.40464	7.18698	15.4464	30.5824	18.4997	6.77163
Locus_12093_Transcript_1/1_Confidence_1.000	37.2882	44.2723	15.5287	27.3741	36.4671	72.0257
Locus_12094_Transcript_1/1_Confidence_1.000	37.8557	41.1473	28.2991	20.3754	47.5421	41.7938
Locus_12095_Transcript_1/1_Confidence_1.000	17.1397	0	0	0	0	0
Locus_12096_Transcript_1/1_Confidence_1.000	90.6213	53.3441	72.27	64.2968	83.5714	39.9668
Locus_12097_Transcript_1/1_Confidence_1.000	14.2125	36.9795	9.51084	46.5425	24.9047	15.7321
Locus_12098_Transcript_1/1_Confidence_1.000	31.4657	37.1305	51.1379	40.0685	27.2314	40.3122
Locus_12099_Transcript_1/1_Confidence_1.000	6.868	11.3074	1.79462	6.34495	1.73336	4.91721
Locus_12100_Transcript_1/1_Confidence_1.000	58.5227	58.993	57.0238	59.4554	47.6692	86.0404
Locus_12101_Transcript_1/1_Confidence_1.000	40.821	85.6344	21.8085	24.6436	34.6307	32.0716
Locus_12102_Transcript_1/1_Confidence_1.000	28.8845	18.9985	60.5023	8.60796	27.1609	21.0136
Locus_12103_Transcript_1/1_Confidence_1.000	17.1936	13.8775	24.4082	22.5223	23.575	22.0782
Locus_12104_Transcript_1/1_Confidence_1.000	170.828	134.616	91.7555	117.737	141.797	112.793
Locus_12105_Transcript_1/1_Confidence_1.000	2.26664	1.00471	5.18244	0	2.00221	0
Locus_12106_Transcript_1/1_Confidence_1.000	16.2407	14.8621	37.1327	22.7478	15.9657	20.5672
Locus_12107_Transcript_1/1_Confidence_1.000	97.9671	40.306	575.2	169.011	272.045	153.263
Locus_12108_Transcript_1/1_Confidence_1.000	73.456	62.5154	21.4975	30.5378	36.3364	44.7904
Locus_12109_Transcript_1/1_Confidence_1.000	5.46386	6.60521	11.8111	8.71883	11.8467	6.22348
Locus_1211_Transcript_1/1_Confidence_1.000	8.65535	7.98006	5.69939	4.15801	12.233	8.96481
Locus_12111_Transcript_1/1_Confidence_1.000	10.7726	13.3702	27.3397	21.646	6.42319	14.3971
Locus_12112_Transcript_1/1_Confidence_1.000	158.188	187.833	189.77	230.653	271.935	159.559
Locus_12113_Transcript_1/1_Confidence_1.000	70.1759	71.8698	70.2041	56.1717	54.3803	55.0195
Locus_12114_Transcript_1/1_Confidence_1.000	50.5913	67.7967	15.6022	30.9777	19.4866	15.4783
Locus_12115_Transcript_1/1_Confidence_1.000	19.6925	12.5114	14.7081	13.6445	23.1935	10.4176
Locus_12116_Transcript_1/1_Confidence_1.000	34.1651	13.2189	5.95791	6.28588	23.6575	52.4801
Locus_12118_Transcript_1/1_Confidence_1.000	61.2323	74.0852	178.568	78.2716	53.0683	47.9297
Locus_12119_Transcript_1/1_Confidence_1.000	13.3868	8.80075	16.2323	9.44917	12.4894	8.16649
Locus_1212_Transcript_1/1_Confidence_1.000	11.8671	11.1182	24.0496	18.5629	13.2225	24.4431
Locus_12120_Transcript_1/1_Confidence_1.000	0	2.90733	0.999762	4.03964	0	10.9572
Locus_12122_Transcript_1/1_Confidence_1.000	15.5272	16.5182	15.203	18.7325	20.1703	29.4488
Locus_12123_Transcript_1/1_Confidence_1.000	8.91376	19.7556	19.5652	20.1755	17.7162	17.8693
[truncated: 44,535 more rows]
