# Supplementary material for: RNA Sequencing Analysis of the Gametophyte Transcriptome from the Liverwort, Marchantia polymorpha
Source: PLoS One. 2014 May 19;9(5):e97497. doi: 10.1371/journal.pone.0097497 (PMC4026138; doi:10.1371/journal.pone.0097497)
Supplement: Table S3 — Number of transcripts expressed in six developmental stages of M. polymorpha . Table showing percentage of transcripts expressed and number of transcripts not for which reads are not mapped in each of the six tissues. (XLSX) [file pone.0097497.s007.xlsx]

## Sheet: Sheet1
Number of transcripts expressed in six developmental stages of Marchantia
Developmental stage	Number of transcripts expressing	Percentage of expressing transcripts	Number of transcripts not expressing
VM	37827	81.2907	8706
VF	37895	81.4368	8638
IMM	37707	81.0328	8826
IMF	36793	79.0686	9740
MM	40089	86.1518	6444
MF	39476	84.8344	7057
