# Supplementary material for: RNA Sequencing Analysis of the Gametophyte Transcriptome from the Liverwort, Marchantia polymorpha
Source: PLoS One. 2014 May 19;9(5):e97497. doi: 10.1371/journal.pone.0097497 (PMC4026138; doi:10.1371/journal.pone.0097497)
Supplement: Table S4 — Table used for preparing Box plots depicting concentration of transcripts in six developmental stages. RPKM values of 46,533 Marchantia transcripts are log10 transformed and then maximum value, minimum value, 25th percentile and 75th percentile of data is calculated for each of the 6 stages. RPKM 0 was removed before log-transformation. (XLSX) [file pone.0097497.s008.xlsx]

## Sheet: Sheet1
Table used for preparing Box plots depicting concentration of transcripts in six developmental stages.
	VM log	VF log	IMM log	IMF log	MM log	MF log
Locus_1_Transcript_1/1_Confidence_1.000	0.259775	0.57544		0.9787	0.506932	0.850616
Locus_10_Transcript_1/1_Confidence_1.000	1.87087	1.83876	1.74665	1.81528	1.9646	1.71968
Locus_100_Transcript_1/1_Confidence_1.000	1.95928	2.36718	1.36285	0.479941	1.58386	0.933503
Locus_1000_Transcript_1/1_Confidence_1.000	1.24779	1.31142	1.59588	1.45608	1.30068	1.36807
Locus_10000_Transcript_1/1_Confidence_1.000	0.860271	1.13346	1.33094	1.0698	1.02445	1.02604
Locus_10001_Transcript_1/1_Confidence_0.455	0.399502	0.870069			0.169538	0.145246
Locus_10002_Transcript_1/1_Confidence_1.000	1.30198	1.45657	1.72071	1.45001	1.18645	1.38913
Locus_10004_Transcript_1/1_Confidence_1.000	1.12273	1.34838	1.39239	1.35832	1.39533	1.28546
Locus_10005_Transcript_1/1_Confidence_1.000	1.07632	0.789923	-0.342682	0.263765	0.596477	0.316912
Locus_10007_Transcript_1/1_Confidence_1.000	1.31228	1.28601	1.45604	1.24757	1.1152	1.37286
Locus_10008_Transcript_1/1_Confidence_1.000	1.4431	1.59124	1.92886	1.84955	1.62262	1.72811
Locus_10009_Transcript_1/1_Confidence_1.000	2.17365	2.07558	2.04826	2.09349	2.07029	2.16338
Locus_10010_Transcript_1/1_Confidence_1.000	1.05881	1.5071	0.241867	1.65279	1.57897	1.2994
Locus_10011_Transcript_1/1_Confidence_1.000	1.39797	1.33005	1.51254	1.52405	1.08677	1.29347
Locus_10012_Transcript_1/1_Confidence_1.000	0.983266	0.984398	1.28027	1.11094	1.13545	0.930211
Locus_10013_Transcript_1/1_Confidence_1.000	1.18961	1.03951	1.18125	1.15521	0.939943	1.11145
Locus_10014_Transcript_1/1_Confidence_1.000	0.9697	1.19822	1.17955	0.990815	1.16447	1.10541
Locus_10015_Transcript_1/1_Confidence_1.000	1.37197	0.607524	0.352201	0.11355	0.906992
Locus_10016_Transcript_1/1_Confidence_1.000	0.142489	-0.210853		-0.192943	0.565737	0.541445
Locus_10017_Transcript_1/1_Confidence_1.000	0.701187	0.675204	0.873251	1.04245	0.999496	0.697655
Locus_10018_Transcript_1/1_Confidence_1.000	1.08402	1.35756	1.07005	1.36324	1.17991	1.39865
Locus_10019_Transcript_1/1_Confidence_1.000	0.999067	1.23824	1.14262	1.10125	0.862219	0.920902
Locus_1002_Transcript_1/1_Confidence_1.000	2.31404	2.35905	2.26665	2.26437	2.08952	2.12043
Locus_10020_Transcript_1/1_Confidence_1.000	1.40349	1.49084	1.30024	1.32166	1.26743	1.35429
Locus_10021_Transcript_1/1_Confidence_1.000	0.982768	1.00787	1.10571	1.07987	0.747475	0.738977
Locus_10022_Transcript_1/1_Confidence_1.000	1.57892	1.41189	1.16301	1.41438	1.72869	1.57211
Locus_10023_Transcript_1/1_Confidence_1.000	1.35445	1.62815	1.56839	1.51112	1.44507	1.33499
Locus_10024_Transcript_1/1_Confidence_1.000	1.23792	1.39015	1.09624	1.21358	1.35559	1.26473
Locus_10025_Transcript_1/1_Confidence_1.000	0.934509	0.777462	1.09201	1.58005	1.25302	1.12519
Locus_10026_Transcript_1/1_Confidence_1.000	0.692358	0.429193	0.141686	0.498255	0.904753	0.646378
Locus_10027_Transcript_1/1_Confidence_1.000	1.21939	1.39348	0.736481	1.0575	0.901004	0.86965
Locus_10028_Transcript_1/1_Confidence_1.000	1.27063	1.44529	1.17699	0.904708	1.32097	1.25092
Locus_10029_Transcript_1/1_Confidence_1.000	1.70779	1.53788	1.34184	1.55161	1.90636	1.82433
Locus_1003_Transcript_1/1_Confidence_1.000	0.929553	0.326333	0.816978	0.934068	1.03329	1.24386
Locus_10030_Transcript_1/1_Confidence_1.000	1.85126	1.71352	1.75226	1.73845	1.52269	1.71288
Locus_10031_Transcript_1/1_Confidence_1.000	1.15564	1.35412	1.49001	1.28873	1.21374	1.55702
Locus_10032_Transcript_1/1_Confidence_1.000	1.81297	1.92177	1.80951	1.94972	1.76276	1.70035
Locus_10033_Transcript_1/1_Confidence_1.000	1.21333	1.49747	0.0776267	0.457677	1.13718	0.64031
Locus_10034_Transcript_1/1_Confidence_1.000	2.09238	2.35468	2.35773	2.32292	2.48544	2.14651
Locus_10035_Transcript_1/1_Confidence_1.000	1.12142	1.12422	1.37332	1.03555	1.22449	1.18016
Locus_10036_Transcript_1/1_Confidence_1.000	1.79676	1.89388	1.90108	1.96425	1.80569	1.94419
Locus_10037_Transcript_1/1_Confidence_1.000	1.42492	0.168491	0.182014
Locus_10038_Transcript_1/1_Confidence_1.000	1.30413	1.19746	0.460865	0.465251	1.0612	0.797152
Locus_10039_Transcript_1/1_Confidence_1.000	1.5795	1.45553	1.49915	1.57539	1.70664	1.91132
Locus_1004_Transcript_1/1_Confidence_1.000	1.73794	1.03241	0.121655	-0.174988	0.898963	-0.218751
Locus_10040_Transcript_1/1_Confidence_1.000	1.1139	1.33779	1.57571	1.27138	1.27457	1.41895
Locus_10041_Transcript_1/1_Confidence_1.000	1.60738	1.51539	1.61123	1.83809	1.49056	1.71887
Locus_10042_Transcript_1/1_Confidence_1.000	0.801628	0.61669	-0.214885	0.488472	0.673121	0.859682
Locus_10043_Transcript_1/1_Confidence_1.000	2.23362	2.2592	1.85148	2.1586	2.24714	2.20384
Locus_10044_Transcript_1/1_Confidence_1.000	1.6869	1.92941	1.81263	1.69921	1.70251	1.85275
Locus_10045_Transcript_1/1_Confidence_1.000	0.700009	1.02791	0.916493	0.869727	0.646136	1.00206
Locus_10046_Transcript_1/1_Confidence_1.000	2.49959	2.50665	2.56475	2.41739	2.28643	2.42387
Locus_10047_Transcript_1/1_Confidence_1.000	1.00839	1.08735	1.08157	1.36678	1.08579	1.59187
Locus_10048_Transcript_1/1_Confidence_1.000	0.984127	0.408936		0.426845
Locus_10049_Transcript_1/1_Confidence_1.000	1.34451	1.53087	1.61497	1.55669	1.44304	1.5207
Locus_1005_Transcript_1/1_Confidence_1.000	0.741663	0.81429	0.945912	0.92911	1.07101	1.10283
Locus_10050_Transcript_1/1_Confidence_1.000	1.18311
Locus_10052_Transcript_1/1_Confidence_1.000	0.827219
Locus_10054_Transcript_1/1_Confidence_1.000	0.486071	0.43376	1.01155	0.275578	0.654047	0.629755
Locus_10055_Transcript_1/1_Confidence_1.000	1.4189
Locus_10056_Transcript_1/1_Confidence_1.000	0.400812	0.269319	0.362023	-0.110711	0.847541	0.866715
Locus_10057_Transcript_1/1_Confidence_1.000	0.698493	0.881394	1.24091	1.19236	0.94565	1.29987
Locus_10058_Transcript_1/1_Confidence_1.000	0.812865	0.681372	0.632747	0.699282	0.782473	0.926585
Locus_10059_Transcript_1/1_Confidence_1.000	1.52454	1.5487	1.60114	1.77885	1.67208	1.63224
Locus_1006_Transcript_1/1_Confidence_1.000	1.37239	1.18269	1.43198	1.16919	1.41689	1.26373
Locus_10061_Transcript_1/1_Confidence_1.000	1.57291	1.69276	1.60607	1.78766	1.28663	1.50251
Locus_10062_Transcript_1/1_Confidence_1.000	2.06135	1.92375	1.89424	1.7359	2.18244	2.0927
Locus_10063_Transcript_1/1_Confidence_1.000	2.01755	1.68334	0.933438	1.33576	0.219384	0.672213
Locus_10064_Transcript_1/1_Confidence_1.000	1.45938	1.62772	1.82507	1.57958	1.68347	1.78805
Locus_10066_Transcript_1/1_Confidence_1.000	1.68167	1.88208	1.73334	1.70297	1.60911	1.87863
Locus_10067_Transcript_1/1_Confidence_1.000	1.991	2.00832	1.92894	1.75922	1.91782	2.00442
Locus_10068_Transcript_1/1_Confidence_1.000	2.04858	2.11821	2.73209	2.11049	2.3412	2.00218
Locus_10069_Transcript_1/1_Confidence_1.000	1.63098	1.75048	1.52868	1.54543	1.41697	1.49945
Locus_1007_Transcript_1/1_Confidence_1.000	1.19726	1.38535	1.25062	1.52857	1.40012	1.37437
Locus_10070_Transcript_1/1_Confidence_1.000	1.62712
Locus_10072_Transcript_1/1_Confidence_1.000	1.31	1.23401	1.3973	1.45207	1.39911	1.28183
Locus_10073_Transcript_1/1_Confidence_1.000	1.26889	1.03386	1.22124	1.29955	0.935387	1.06432
Locus_10074_Transcript_1/1_Confidence_1.000	1.45721	1.44765	1.13212	1.54019	1.30267	1.33162
Locus_10075_Transcript_1/1_Confidence_1.000	1.99535	1.91804	2.08302	1.89197	1.96416	1.67742
Locus_10076_Transcript_1/1_Confidence_1.000	0.471548	0.963304	0.733789	0.613237	0.417675	0.791323
Locus_10077_Transcript_1/1_Confidence_1.000	1.35681	1.21555	0.856692	0.73614	1.76181	1.27864
Locus_10078_Transcript_1/1_Confidence_1.000	0.958429	0.620881	0.894816	0.638791	0.473192	1.34099
Locus_10079_Transcript_1/1_Confidence_1.000	0.739712	0.93782	1.03538	1.03572	0.921367	1.17209
Locus_1008_Transcript_1/1_Confidence_1.000	1.74657	1.82046	2.00374	1.91121	1.73133	1.88313
Locus_10080_Transcript_1/1_Confidence_1.000	0.51924	0.370018			-0.233603	-0.257896
Locus_10081_Transcript_1/1_Confidence_1.000	1.75714	1.65286	2.12725	1.7481	1.35756	1.28752
Locus_10082_Transcript_1/1_Confidence_1.000	1.1365	0.607066	0.319559	0.749914	1.23389	0.882242
Locus_10083_Transcript_1/1_Confidence_1.000	1.59012	1.27063	0.585186	0.765664		0.24478
Locus_10086_Transcript_1/1_Confidence_1.000	2.12782	2.15955	2.35512	2.22483	2.16452	2.20258
Locus_10087_Transcript_1/1_Confidence_1.000	0.91778	0.724736	1.36885	0.768658	1.95236	1.16331
Locus_1009_Transcript_1/1_Confidence_1.000	1.54937	1.60225	1.60296	1.61763	1.56656	1.51696
Locus_10090_Transcript_1/1_Confidence_1.000	1.98261	2.01005	1.97876	1.81485	2.03952	1.91456
Locus_10091_Transcript_1/1_Confidence_1.000	1.02971	1.21348	0.857862	1.01303	1.18669	0.585571
Locus_10092_Transcript_1/1_Confidence_1.000	0.63938	0.286038		0.383128	1.26675	0.737306
Locus_10093_Transcript_1/1_Confidence_1.000	1.6062		1.44977			0.660274
Locus_10094_Transcript_1/1_Confidence_1.000	1.28448	1.35075	1.26864	1.31846	1.34533	1.48489
Locus_10096_Transcript_1/1_Confidence_1.000	1.05169	1.27192	1.0331	1.16243	1.0618	1.13797
Locus_10097_Transcript_1/1_Confidence_1.000	1.7716	1.79052	2.25354	1.89124	2.93208	1.70823
Locus_10098_Transcript_1/1_Confidence_1.000	1.69199	1.73506	1.84016	1.74056	1.70397	1.73493
Locus_10099_Transcript_1/1_Confidence_1.000	0.941206	1.01383	0.864628	0.957956	1.26805	1.0269
Locus_1010_Transcript_1/1_Confidence_1.000	2.36578	2.12046	1.93833	2.38811	1.97636	2.07622
Locus_10100_Transcript_1/1_Confidence_1.000	0.622237	0.360665	0.0519689	0.398778	0.928979	0.887654
Locus_10101_Transcript_1/1_Confidence_1.000	1.47401
Locus_10102_Transcript_1/1_Confidence_1.000	1.61606	1.97688	2.15117	1.9314	1.80266	2.23006
Locus_10103_Transcript_1/1_Confidence_1.000	2.18126	1.77784	1.11012	1.28083	1.59472	1.29948
Locus_10104_Transcript_1/1_Confidence_1.000	1.76462	1.7222	1.88213	1.98259	1.65075	1.67428
Locus_10105_Transcript_1/1_Confidence_1.000	1.5761	1.58402	1.59336	1.57286	1.38062	1.58443
Locus_10106_Transcript_1/1_Confidence_1.000	1.03634	1.20479	1.72995	1.52536	1.46677	1.39553
Locus_10107_Transcript_1/1_Confidence_1.000	1.25319	1.66096	1.98412	1.70144	1.31582	1.55244
Locus_10108_Transcript_1/1_Confidence_1.000	0.801714	0.971252	0.829872	0.688131	1.29191	1.22415
Locus_10109_Transcript_1/1_Confidence_1.000	1.45311	1.57548	1.85019	1.56724	1.37763	1.57162
Locus_1011_Transcript_1/1_Confidence_1.000	2.0149	2.22951	1.60287	1.94489	2.01647	1.78315
Locus_10110_Transcript_1/1_Confidence_1.000	2.17768	2.16478	1.82742	2.15682	2.10388	1.91533
Locus_10111_Transcript_1/1_Confidence_1.000	1.49281	1.54221	1.4276	1.12287	1.38094	1.48801
Locus_10113_Transcript_1/1_Confidence_1.000	0.904945	0.0567535	0.74697	-0.0502759	1.16914	0.684113
Locus_10114_Transcript_1/1_Confidence_1.000	1.14569	1.23535	1.22306	0.921964	1.15876	1.41387
Locus_10115_Transcript_1/1_Confidence_1.000	-0.11519		1.53622	-0.149592	1.433	1.39771
Locus_10116_Transcript_1/1_Confidence_1.000	1.21002	0.935855	0.574919	0.341944	1.07347	0.800857
Locus_10117_Transcript_1/1_Confidence_1.000	0.727516	0.772114	0.885021	0.802258	1.08382	0.96562
Locus_10118_Transcript_1/1_Confidence_1.000	0.992074	0.587579	0.175134	0.848527	0.284988	0.737817
Locus_10119_Transcript_1/1_Confidence_1.000	0.817459	0.677997	0.980315	0.671083	1.19931	1.79481
Locus_1012_Transcript_1/1_Confidence_1.000	1.60704	1.65682	1.70179	1.8273	1.71453	1.78172
Locus_10120_Transcript_1/1_Confidence_1.000	0.81855	-0.0119133	0.30264	0.307026	0.287555	0.962233
Locus_10121_Transcript_1/1_Confidence_1.000	1.20345	1.15113	1.12119	1.27819	1.27451	1.28018
Locus_10124_Transcript_1/1_Confidence_1.000	1.54378	1.72459	1.55529	1.82722	1.39679	1.31719
Locus_10125_Transcript_1/1_Confidence_1.000	1.22964	0.914086	1.20061	1.02891	1.06379	1.0395
Locus_10126_Transcript_1/1_Confidence_1.000	1.77558	0.260873			0.657252	1.34896
Locus_10127_Transcript_1/1_Confidence_1.000	1.65502	1.73557	1.44887	1.40714	1.89158	1.75368
Locus_10128_Transcript_1/1_Confidence_1.000	1.75842	1.51063	1.89762	1.6864	1.497	1.54573
Locus_1013_Transcript_1/1_Confidence_1.000	1.03677	1.05449	0.776128	0.855148	1.34225	1.20164
Locus_10133_Transcript_1/1_Confidence_1.000	1.4173	1.67299	1.73997	1.79919	1.60153	1.77533
Locus_10134_Transcript_1/1_Confidence_1.000	1.49138	1.19128	0.0908629	0.873401	0.774749	1.13067
Locus_10135_Transcript_1/1_Confidence_1.000	1.67934	1.41942	1.31725	1.50227	1.25386	1.40052
Locus_10137_Transcript_1/1_Confidence_1.000	0.921336	0.823266	0.183577	0.903967	0.398941	0.95038
Locus_10138_Transcript_1/1_Confidence_1.000	1.21422	1.24431	1.51814	1.20804	1.29569	1.53915
Locus_10139_Transcript_1/1_Confidence_1.000	0.265982	0.116761	0.880406	0.93055	0.442558	1.14206
Locus_1014_Transcript_1/1_Confidence_1.000	1.40718	0.994717	0.628029	0.933445	1.48801	1.30466
Locus_10140_Transcript_1/1_Confidence_1.000	1.43663	1.31679	1.64532	1.4785	1.40969	1.45188
Locus_10141_Transcript_1/1_Confidence_1.000	1.69533	2.09118	1.87445	1.93746	1.94108	1.84347
Locus_10142_Transcript_1/1_Confidence_1.000	1.94451	2.05884	2.14538	1.73402	2.21355	1.79978
Locus_10143_Transcript_1/1_Confidence_1.000	1.82849	2.03317	2.02665	2.09339	2.00855	1.9631
Locus_10145_Transcript_1/1_Confidence_1.000	1.50675	1.53362	1.98318	1.65846	1.4982	1.7827
Locus_10147_Transcript_1/1_Confidence_1.000	0.0335859		-0.00520299	-0.000816514	0.280743
Locus_10148_Transcript_1/1_Confidence_1.000	1.70375	1.53293			0.999889
Locus_10149_Transcript_1/1_Confidence_1.000	0.635256	0.673121	-0.216446	1.2351	0.722712	0.557091
Locus_1015_Transcript_1/1_Confidence_1.000	1.68572	1.91393	1.68691	1.85475	1.46787	1.56351
Locus_10150_Transcript_1/1_Confidence_1.000	1.34985	1.55539	1.2423	1.52534	1.33595	1.49477
Locus_10151_Transcript_1/1_Confidence_1.000	0.840625	0.904818	1.07409	1.08439	0.876928	1.04646
Locus_10152_Transcript_1/1_Confidence_1.000	1.33043	1.27812	1.13515	1.0959	1.34825	0.85986
Locus_10153_Transcript_1/1_Confidence_1.000	1.38894	1.64385	1.69053	1.76527	1.4229	1.73298
Locus_10154_Transcript_1/1_Confidence_1.000	0.670464	1.01609	0.534765	0.958281	0.871864	0.990239
Locus_10155_Transcript_1/1_Confidence_1.000	1.86806	1.84176	2.12694	2.13669	1.56132	1.56715
Locus_10156_Transcript_1/1_Confidence_1.000	1.7358	1.32761			0.610049	0.187817
Locus_10157_Transcript_1/1_Confidence_1.000	1.08664	1.09462	1.36698	0.885289	1.05964	1.37777
Locus_10158_Transcript_1/1_Confidence_1.000	0.605242	0.251901	0.45448	0.507171	0.589158	0.703169
Locus_10159_Transcript_1/1_Confidence_1.000	1.61623	1.47165	1.84863	1.51403	2.12909	2.04098
Locus_10160_Transcript_1/1_Confidence_1.000	1.39479	1.35584	1.19327	1.36038	1.39207	1.52747
Locus_10161_Transcript_1/1_Confidence_1.000	0.070607	0.0182953		0.0362046	0.317764
Locus_10163_Transcript_1/1_Confidence_1.000	1.35045	1.32201	1.35373	1.26398	1.30388	1.42226
Locus_10164_Transcript_1/1_Confidence_1.000	1.32598	1.22398	1.65851	1.80256	1.23538	1.44304
Locus_10165_Transcript_1/1_Confidence_1.000	1.41456	0.957838	1.51232	1.57916	1.46816	1.60753
Locus_10166_Transcript_1/1_Confidence_1.000	1.32408	1.31027	-0.416565	-0.111149	0.988857	0.71039
Locus_10168_Transcript_1/1_Confidence_1.000	1.3837	1.11289	1.3789	1.19295	1.23418	1.40042
Locus_10169_Transcript_1/1_Confidence_1.000	1.21561	1.09347	1.33685	1.1063	1.41268	1.44487
Locus_1017_Transcript_1/1_Confidence_1.000	2.65324	2.65056	2.9175	2.9355	2.71108	2.56536
Locus_10170_Transcript_1/1_Confidence_1.000	0.71652	0.664209	0.615583	0.585208	0.901529	0.638355
Locus_10171_Transcript_1/1_Confidence_1.000	-0.0218639			0.420855	-0.075737	0.377092
Locus_10172_Transcript_1/1_Confidence_1.000	1.82201	1.83159	1.71562	1.53468	1.7257	1.65115
Locus_10173_Transcript_1/1_Confidence_1.000	1.39836	1.459	1.48451	1.37388	1.49954	1.46304
Locus_10175_Transcript_1/1_Confidence_1.000	0.341428	0.465208		0.307026
Locus_10176_Transcript_1/1_Confidence_1.000	1.36106	1.3813	1.61933	1.28526	1.19007	1.12232
Locus_10177_Transcript_1/1_Confidence_1.000	2.01406	1.84757	1.41333	1.50949	1.71598	1.88387
Locus_10178_Transcript_1/1_Confidence_1.000	1.93826	2.22306	1.47236	1.87924	1.60989	1.43753
Locus_10179_Transcript_1/1_Confidence_1.000	1.28162	1.35972	1.30439	1.4778	1.45572	1.39895
Locus_1018_Transcript_1/1_Confidence_1.000	2.52176	2.55368	2.42815	2.57493	2.36885	2.36234
Locus_10180_Transcript_1/1_Confidence_1.000	1.39089	1.31029	1.30678	1.40808	1.32108	1.35376
Locus_10181_Transcript_1/1_Confidence_1.000	1.23903	1.64041	1.01816	1.05731	0.970191	0.816053
Locus_10182_Transcript_1/1_Confidence_1.000	1.22806
Locus_10183_Transcript_1/1_Confidence_1.000	1.27011	1.23568	0.955117	1.22086	1.56394	1.54453
Locus_10184_Transcript_1/1_Confidence_1.000	0.908155	0.933009	1.12598	1.26684	0.712952	1.04454
Locus_10185_Transcript_1/1_Confidence_1.000	0.807872	0.778423	0.757184	0.921271	1.1203	1.21072
Locus_10189_Transcript_1/1_Confidence_1.000	0.982155	1.01563	1.09727	1.20136	0.971034	1.53032
Locus_1019_Transcript_1/1_Confidence_1.000	0.819662	1.71082	1.36667	1.0766	1.33811	0.958206
Locus_10190_Transcript_1/1_Confidence_1.000	1.23987	1.34321	1.45468	1.48736	1.22875	1.53815
Locus_10191_Transcript_1/1_Confidence_1.000	0.842546	0.831627	1.23512	1.32666	0.867854	0.968501
Locus_10193_Transcript_1/1_Confidence_1.000	1.2275	1.36707	1.41056	1.56107	1.28942	1.2265
Locus_10195_Transcript_1/1_Confidence_1.000	1.10064	0.959387	0.844668	0.991855	1.31329	1.37733
Locus_10196_Transcript_1/1_Confidence_1.000	1.38553	1.45696	1.29079	1.59074	1.3364	1.54972
Locus_10197_Transcript_1/1_Confidence_1.000	1.52377	1.87374	1.65701	0.854562	2.05495	1.30669
Locus_10198_Transcript_1/1_Confidence_1.000	1.82986	1.65313	2.04143	2.14256	1.98478	1.74378
Locus_10199_Transcript_1/1_Confidence_1.000	0.645119	1.02854	0.807976	1.16039	0.817025	1.05061
Locus_102_Transcript_1/1_Confidence_1.000	2.29942	2.3398	2.52413	2.25293	2.67449	2.32422
Locus_1020_Transcript_1/1_Confidence_1.000	2.07253	2.1315	2.39564	2.50026	2.16286	2.20374
Locus_10200_Transcript_1/1_Confidence_1.000	1.73667	1.69939	1.91108	1.7431	1.60239	1.98478
Locus_10202_Transcript_1/1_Confidence_1.000	1.28403	1.00532	0.217209	0.443445	0.503155	-0.299288
Locus_10203_Transcript_1/1_Confidence_1.000	2.52598	2.1605	2.27003	2.04594	2.10158	1.87622
Locus_10204_Transcript_1/1_Confidence_1.000	1.72289	1.55213	1.36643	1.58583	1.4784	1.48111
Locus_10205_Transcript_1/1_Confidence_1.000	0.801479	-0.0959311				-0.121785
Locus_10206_Transcript_1/1_Confidence_1.000	1.64437	1.66332	1.20229	1.22915	1.6098	1.80004
Locus_10207_Transcript_1/1_Confidence_1.000	1.55174	1.25892	0.816003	0.830373	1.37157	1.62172
Locus_10208_Transcript_1/1_Confidence_1.000	1.08789	1.0437	0.279068	0.69094	0.932991	0.683389
Locus_10209_Transcript_1/1_Confidence_1.000	1.26376	1.49639	0.387697	1.66218	1.75732	1.19342
Locus_1021_Transcript_1/1_Confidence_1.000	2.34597	2.31866	1.32297	1.5962	1.62416	1.63578
Locus_10210_Transcript_1/1_Confidence_1.000	0.677292	0.566988	0.337473	0.64289	0.623419	0.842165
Locus_10213_Transcript_1/1_Confidence_1.000	1.58024	1.68899	2.22109	1.73263	1.79838	1.84396
Locus_10214_Transcript_1/1_Confidence_1.000	1.69697	1.7116	1.3647	1.51414	1.77652	1.63744
Locus_10215_Transcript_1/1_Confidence_1.000	1.78786	1.65489	0.45534	0.459727	0.440256	0.841933
Locus_10216_Transcript_1/1_Confidence_1.000	1.74924	1.62411	1.72759	1.43374	1.44126	1.55479
Locus_10217_Transcript_1/1_Confidence_1.000	1.58845	1.67425	1.70755	1.7421	1.47259	1.41763
Locus_10218_Transcript_1/1_Confidence_1.000	1.42777	1.55598	1.69664	1.94124	1.67326	1.88694
Locus_10219_Transcript_1/1_Confidence_1.000	1.32696	1.31203	1.52347	1.54456	1.25819	1.30372
Locus_1022_Transcript_1/1_Confidence_1.000	1.12303
Locus_10220_Transcript_1/1_Confidence_1.000	1.31743	1.46583	1.52323	1.55603	1.42865	1.45344
Locus_10221_Transcript_1/1_Confidence_1.000	1.54662	1.67312	1.31503	1.68003	1.5319	1.73095
Locus_10223_Transcript_1/1_Confidence_1.000	1.03528	1.1291	1.42785	0.955119	1.28244	1.29954
Locus_10225_Transcript_1/1_Confidence_1.000	1.75707	1.79833	1.33664	1.76341	1.58376	1.96912
Locus_10226_Transcript_1/1_Confidence_1.000	1.7922	1.3845	1.48518	1.83199	1.78281	1.68316
Locus_10227_Transcript_1/1_Confidence_1.000	0.42233
Locus_10229_Transcript_1/1_Confidence_1.000	0.49035	0.674128	0.912292	0.719189	0.628363	0.81967
Locus_1023_Transcript_1/1_Confidence_1.000	1.35967	1.71613	1.49747	1.40122	1.52467	1.68796
Locus_10230_Transcript_1/1_Confidence_1.000	1.1847	1.37178	1.41761	1.42359	1.14694	1.23259
Locus_10231_Transcript_1/1_Confidence_1.000	0.989123					-0.0184616
Locus_10232_Transcript_1/1_Confidence_1.000	0.883479	1.03226	1.06363	0.991745	1.1184	1.14774
Locus_10233_Transcript_1/1_Confidence_1.000	1.08621	1.17028	1.64204	1.51173	1.30054	1.42657
Locus_10236_Transcript_1/1_Confidence_1.000	0.663923	0.389762	0.227194		0.212109
Locus_10237_Transcript_1/1_Confidence_1.000	1.57002	1.69224	1.75322	1.58071	1.81918	1.87078
Locus_1024_Transcript_1/1_Confidence_1.000	1.60089	1.73538	1.5621	1.55681	1.64735	1.33105
Locus_10240_Transcript_1/1_Confidence_1.000	1.11404	1.3175	1.36249	1.41123	1.37675	1.1143
Locus_10241_Transcript_1/1_Confidence_1.000	-0.000525803	0.881661	0.841499	1.61635	1.01006	0.684737
Locus_10242_Transcript_1/1_Confidence_1.000	0.389161	0.536422	0.50164	0.53085	0.460227	0.574238
Locus_10244_Transcript_1/1_Confidence_1.000	1.42551	1.25351	1.42898	1.34781	1.34213	1.30405
Locus_10245_Transcript_1/1_Confidence_1.000	1.69792	1.70156	1.61237	1.61169	1.48001	1.41996
Locus_10246_Transcript_1/1_Confidence_1.000	0.24555	0.0682992	0.303671	0.211147	0.367768	0.0424457
Locus_10247_Transcript_1/1_Confidence_1.000	1.01082
Locus_10248_Transcript_1/1_Confidence_1.000	2.20774	1.67227	2.09383	1.94504	1.64438	1.97911
Locus_10249_Transcript_1/1_Confidence_1.000	1.95685	1.91409	1.61703	1.67578	1.81797	1.65684
Locus_10250_Transcript_1/1_Confidence_1.000	1.39642	1.28499	1.53635	1.60393	1.47725	1.55562
Locus_10251_Transcript_1/1_Confidence_1.000	1.3261	1.28656	1.30008	1.42466	1.38065	1.46718
Locus_10253_Transcript_1/1_Confidence_1.000	1.75093	1.72067	1.39263	1.72103	1.47821	1.0707
Locus_10254_Transcript_1/1_Confidence_1.000	1.76216	2.0645	1.92118	1.93083	1.56438	2.10577
Locus_10256_Transcript_1/1_Confidence_1.000	1.38685	1.75304	1.89024	1.7343	1.6138	1.51033
Locus_10259_Transcript_1/1_Confidence_1.000	1.79654	1.74033	1.63925	1.48752	1.55007	1.70788
Locus_1026_Transcript_1/1_Confidence_1.000	1.83957	1.77058	1.84843	1.96806	1.7012	1.82019
Locus_10261_Transcript_1/1_Confidence_1.000	1.04826	1.02813	0.196558	0.501974		0.157181
Locus_10263_Transcript_1/1_Confidence_1.000	0.790306	0.637325	0.833188	0.635929	1.44722	1.03507
Locus_10264_Transcript_1/1_Confidence_1.000	0.72727	0.723263	0.554942	0.763449	0.954831	0.986858
Locus_10265_Transcript_1/1_Confidence_1.000	0.89636	0.742591	1.03366	0.958868	1.09574	1.43798
Locus_10266_Transcript_1/1_Confidence_1.000	1.02027	0.738287	1.59123	1.36153	1.19134	1.05724
Locus_10268_Transcript_1/1_Confidence_1.000	1.18213	1.51462	0.891749	1.41681	-0.0667202	0.718173
Locus_10269_Transcript_1/1_Confidence_1.000	1.74536	1.66385	1.62388	1.65354	1.68334	1.76758
Locus_1027_Transcript_1/1_Confidence_1.000	1.62461	1.15837	1.22305	1.06907	1.39985	1.45988
Locus_10270_Transcript_1/1_Confidence_1.000	1.88004	1.86342	1.90617	2.03004	1.77883	1.78629
Locus_10271_Transcript_1/1_Confidence_1.000	0.810051	1.27332	-0.484011	0.775648		0.555794
Locus_10272_Transcript_1/1_Confidence_1.000	1.36434	1.49911	1.37794	1.42011	1.37261	1.31836
Locus_10273_Transcript_1/1_Confidence_1.000	1.377	0.707389	0.954995	0.959381	0.974673	0.681535
Locus_10274_Transcript_1/1_Confidence_1.000	1.18698		-0.130564
Locus_10275_Transcript_1/1_Confidence_1.000	1.61725	0.815891	0.688085	1.08368		1.52154
Locus_10276_Transcript_1/1_Confidence_1.000	0.761274	0.532871	0.91437	1.07366	0.929249	1.30865
Locus_10277_Transcript_1/1_Confidence_1.000	0.647639	1.07245	0.30782	0.789328	0.894796	0.870504
Locus_10278_Transcript_1/1_Confidence_1.000	1.00237	0.836113	0.803878	0.594385	0.232491	1.01438
Locus_10279_Transcript_1/1_Confidence_1.000	1.64694	1.64093	1.04749	0.997254	1.4504	1.38002
Locus_1028_Transcript_1/1_Confidence_1.000	1.49857	1.74728	1.28369	1.93434	1.66029	1.6167
Locus_10280_Transcript_1/1_Confidence_1.000	1.00839	0.804808	0.21627	-0.256464	1.47994	0.845901
Locus_10281_Transcript_1/1_Confidence_1.000	1.18014	1.02309	1.10916	1.18288	1.17742	1.31282
Locus_10283_Transcript_1/1_Confidence_1.000	0.783467	1.03219	1.20061	1.73004	0.838738	1.00633
Locus_10284_Transcript_1/1_Confidence_1.000	1.6682	1.56938	1.48599	1.67272	1.56403	1.49986
Locus_10285_Transcript_1/1_Confidence_1.000	1.40761	1.73592	1.62242	1.78587	1.57857	1.71214
Locus_10286_Transcript_1/1_Confidence_1.000	1.05141	1.21512	1.00286	1.17671	1.30811	1.20084
Locus_10287_Transcript_1/1_Confidence_1.000	1.48516	1.211	0.504363	-0.0933105	1.24895	0.641078
Locus_10288_Transcript_1/1_Confidence_1.000	0.454069	0.480939	0.31837	0.623787	0.877317	0.907383
Locus_10289_Transcript_1/1_Confidence_1.000	1.39576	1.39693	1.1696	1.46049	1.28654	1.47213
Locus_1029_Transcript_1/2_Confidence_1.000						0.0309
Locus_1029_Transcript_2/2_Confidence_1.000						0.0329153
Locus_10291_Transcript_1/1_Confidence_1.000	1.441	1.61854	0.746468	1.43114	0.707902	1.0911
Locus_10292_Transcript_1/1_Confidence_1.000	2.20541	2.04235	1.45478	1.22233	2.17549	1.49426
Locus_10293_Transcript_1/1_Confidence_1.000	1.39803	1.36345	1.6542	1.67948	1.53605	1.58639
Locus_10294_Transcript_1/1_Confidence_1.000	1.02489	1.60284	0.414714	1.36448	-0.641763	0.865424
Locus_10295_Transcript_1/1_Confidence_1.000	1.71122	1.56714	1.85024	1.65017	1.40517	1.52169
Locus_10296_Transcript_1/1_Confidence_1.000	1.5254	1.54091	1.44153	1.5119	1.72578	1.62128
Locus_10297_Transcript_1/1_Confidence_1.000	1.67048	1.73404	1.50315	1.62884	1.45551	1.28038
Locus_10298_Transcript_1/1_Confidence_1.000	1.59297	1.46482	1.35341	1.17012	1.55326	1.42148
Locus_10299_Transcript_1/1_Confidence_1.000	1.22362	1.31193	1.31256	1.45188	1.29866	1.48541
Locus_1030_Transcript_1/1_Confidence_1.000	1.52457	0.945776	0.181148	0.787594	1.0007	0.971075
Locus_10300_Transcript_1/1_Confidence_1.000	0.616519	0.196231		0.582117	0.319608	0.392226
Locus_10301_Transcript_1/1_Confidence_1.000	2.35675	2.36538	2.80426	2.81159	2.67353	2.73113
Locus_10302_Transcript_1/1_Confidence_1.000	1.13531	1.03185	0.890467	0.651815	0.959704	0.881054
Locus_10303_Transcript_1/1_Confidence_1.000	0.996361	0.834905			0.465367
Locus_10306_Transcript_1/1_Confidence_1.000	0.760022	0.649718	0.295264	0.299651	-0.196941	0.0797965
Locus_10307_Transcript_1/1_Confidence_1.000	1.17258	1.23023	1.2351	1.3695	1.31867	1.22936
Locus_10308_Transcript_1/1_Confidence_1.000	1.85903	1.46817	1.76439	1.60278	1.23486	1.26786
Locus_10309_Transcript_1/1_Confidence_1.000	0.529705	0.778423	-0.111144	-0.106757	0.475832	0.326601
Locus_1031_Transcript_1/1_Confidence_1.000	1.52902	1.35177	1.20188	1.10465	1.38224	1.42942
Locus_10311_Transcript_1/1_Confidence_1.000	0.923129	0.838633	0.852156	1.05435	1.14637	1.04126
Locus_10312_Transcript_1/1_Confidence_1.000	0.624916		1.13897	0.949536	0.571043	0.604743
Locus_10313_Transcript_1/1_Confidence_1.000	1.97117	2.16034	1.89935	1.67491	1.9097	2.03877
Locus_10314_Transcript_1/1_Confidence_1.000	2.19342	2.23011	2.2751	2.15544	2.17129	1.98072
Locus_10317_Transcript_1/1_Confidence_1.000	1.31059	1.19613	1.44927	1.31569	1.47856	1.4877
Locus_10318_Transcript_1/1_Confidence_1.000	1.195	1.14269	1.13139	1.13577	0.965036	1.33868
Locus_10319_Transcript_1/1_Confidence_1.000	1.013	1.22601	0.99649	1.11482	1.0026	0.860204
Locus_1032_Transcript_1/1_Confidence_1.000	1.98929	1.9878	2.41134	1.91846	1.95589	2.2
Locus_10320_Transcript_1/1_Confidence_1.000	1.32689	1.37428	1.00086	1.3326	1.1796	1.1553
Locus_10321_Transcript_1/1_Confidence_1.000	1.36541	0.79555	0.995629	0.677797	0.994118	1.00817
Locus_10322_Transcript_1/1_Confidence_1.000	0.485433	0.579249	0.446644	0.229182	-0.26741	0.310358
Locus_10323_Transcript_1/1_Confidence_1.000	1.94487	1.76121	2.14574	2.08091	1.89768	1.94175
Locus_10324_Transcript_1/1_Confidence_1.000	2.16683	2.43859	2.3503	2.38564	2.22324	2.07401
Locus_10325_Transcript_1/1_Confidence_1.000	1.41462	1.51582	1.4188	1.44766	1.33939	1.4924
Locus_10326_Transcript_1/1_Confidence_1.000	0.412294	0.971802	0.0310827		2.10872	-0.105204
Locus_10327_Transcript_1/1_Confidence_1.000		-0.0873592				0.84103
Locus_1033_Transcript_1/1_Confidence_1.000	1.61523	1.631	1.5716	1.53524	1.57863	1.73043
Locus_10330_Transcript_1/1_Confidence_1.000	1.86355	1.38604	0.0254246	-0.0493702	0.346132	-0.314982
Locus_10331_Transcript_1/1_Confidence_1.000	2.35249	2.31171	2.50947	2.43218	2.21983	2.105
Locus_10332_Transcript_1/1_Confidence_1.000	1.06861	1.39051	0.945106	-0.261361	0.955957	1.38285
Locus_10333_Transcript_1/1_Confidence_1.000	1.22829	1.63507	1.77811	1.56787	1.49105	1.61289
Locus_10334_Transcript_1/1_Confidence_1.000	1.40349	1.0929		-0.0933105	0.489279	0.340048
Locus_10335_Transcript_1/1_Confidence_1.000	1.00156	0.597068
Locus_10336_Transcript_1/1_Confidence_1.000	1.29821	1.38212	1.45049	1.79461	1.20862	1.63149
Locus_10338_Transcript_1/1_Confidence_1.000	0.917452	0.928809	0.502999	0.88305	1.03198	0.975506
Locus_1034_Transcript_1/1_Confidence_1.000	0.825471	0.113107	0.511981	0.608138	0.82275	0.941126
Locus_10340_Transcript_1/1_Confidence_1.000	1.25876	0.943811	0.963964	0.86481	1.39415	1.42101
Locus_10341_Transcript_1/1_Confidence_1.000	1.8092	1.6306	1.39424	1.4884	1.57516	1.58056
Locus_10342_Transcript_1/1_Confidence_1.000	1.59092	1.26825	1.53041	1.44888	1.49246	1.15524
Locus_10343_Transcript_1/1_Confidence_1.000	2.00087
Locus_10344_Transcript_1/1_Confidence_1.000	0.793154	0.740843	0.779189	0.732423	0.97123	1.11801
Locus_10345_Transcript_1/1_Confidence_1.000	1.42259	1.59851	1.8627	1.77855	1.63341	1.81975
Locus_10346_Transcript_1/1_Confidence_1.000	1.94677	2.26424	0.511624	0.937016	0.816875	0.333945
Locus_10348_Transcript_1/1_Confidence_1.000	2.19112	2.2072	2.01333	2.32259	1.71686	2.02767
Locus_10349_Transcript_1/1_Confidence_1.000	1.13599	1.30964	1.03822	1.15958	1.01917	1.18534
Locus_1035_Transcript_1/1_Confidence_1.000	1.7892	1.7257	2.0305	2.06512	1.71148	1.85224
Locus_10350_Transcript_1/1_Confidence_1.000	0.73737	1.02085	1.31837	1.10091	0.683497	0.881054
Locus_10351_Transcript_1/1_Confidence_1.000	0.828973	0.69748	0.556101		0.17304	0.148748
Locus_10352_Transcript_1/1_Confidence_1.000	1.7633	1.76282	1.60564	2.06233	0.59853	1.26524
Locus_10355_Transcript_1/1_Confidence_1.000	1.85591	1.78851	1.49151	1.77087	1.82295	1.79392
Locus_10357_Transcript_1/1_Confidence_1.000	1.34559
Locus_10358_Transcript_1/1_Confidence_1.000	1.48417	1.64625	1.97194	1.57701	1.52163	1.51567
Locus_10359_Transcript_1/1_Confidence_1.000	2.05544	1.79059	1.7618	1.89207	2.00015	1.68671
Locus_1036_Transcript_1/1_Confidence_1.000	-0.289678	-0.34199	0.273593	0.717312	1.18793	0.862605
Locus_10360_Transcript_1/1_Confidence_1.000	1.39759	1.74985	1.11992	1.69641	1.65302	1.44852
Locus_10361_Transcript_1/1_Confidence_1.000	0.52357	0.471258	1.02885	0.857144	0.805489	0.708646
Locus_10364_Transcript_1/1_Confidence_1.000	1.04087	1.18709	1.24229	0.99648	1.38097	1.52876
Locus_10365_Transcript_1/1_Confidence_1.000	1.37449	1.21548	1.06377	1.08006	1.31193	1.23648
Locus_10366_Transcript_1/1_Confidence_1.000	0.386614	-0.142819	0.472764	0.352212	0.85562	0.308449
Locus_10367_Transcript_1/1_Confidence_1.000	1.22735	1.52722	0.732632	1.30689	1.34957	1.39223
Locus_10368_Transcript_1/1_Confidence_1.000	1.95936	2.03675	1.80406	2.10176	1.76904	1.71769
Locus_10369_Transcript_1/1_Confidence_1.000	1.81895	1.80775	1.81846	1.66471	1.71966	1.68147
Locus_1037_Transcript_1/1_Confidence_1.000	1.83676	1.92398	1.06827	0.498626	1.50548	1.5892
Locus_10370_Transcript_1/1_Confidence_1.000	0.515807	0.287404			0.285842	-0.0394799
Locus_10371_Transcript_1/1_Confidence_1.000	0.594714	0.688531	0.459015	0.463402	0.686969	0.118609
Locus_10372_Transcript_1/1_Confidence_1.000	1.66151	1.52846	1.65268	1.93772	1.72868	1.81059
Locus_10373_Transcript_1/1_Confidence_1.000	1.74065	1.8783	2.08957	1.88405	1.9168	1.73193
Locus_10374_Transcript_1/1_Confidence_1.000	1.00465	1.87723	1.35866	1.97533	1.93252	1.77158
Locus_10375_Transcript_1/1_Confidence_1.000	0.787026	0.838719	1.07409	1.04592	1.28374	1.19608
Locus_10376_Transcript_1/1_Confidence_1.000	1.10357	1.42233	0.741476	0.0691685	1.44327	0.268444
Locus_10377_Transcript_1/1_Confidence_1.000	1.40923	1.11928	1.58225	0.608915	1.6849	1.19778
Locus_10378_Transcript_1/1_Confidence_1.000	1.75085	2.13945	1.29639	1.34789	1.61501	1.90415
Locus_1038_Transcript_1/1_Confidence_1.000	1.58485	2.06552	1.99685	2.00921	1.86348	1.70938
Locus_10380_Transcript_1/1_Confidence_1.000	1.88387	1.91588	2.02118	1.90603	1.64316	1.84322
Locus_10381_Transcript_1/1_Confidence_1.000	1.77345	1.91147	2.06836	2.02277	1.82508	1.89342
Locus_10382_Transcript_1/1_Confidence_1.000	1.82333	1.61467	1.92192	2.13773	1.58828	1.80189
Locus_10385_Transcript_1/1_Confidence_1.000	1.735	1.71857	1.7343	1.70659	1.71198	1.71013
Locus_10386_Transcript_1/1_Confidence_1.000	1.39031	1.4404	1.60625	1.61603	1.42181	1.47222
Locus_10387_Transcript_1/1_Confidence_1.000	1.67993	1.20953	0.557157	1.25468	0.387171	0.975158
Locus_10388_Transcript_1/1_Confidence_1.000	2.18527	2.13539	2.39418	2.13737	2.11282	2.24368
Locus_1039_Transcript_1/1_Confidence_1.000	2.81213	2.85745	2.70502	2.8155	2.68368	2.61122
Locus_10391_Transcript_1/1_Confidence_1.000	1.40329	1.48226	1.3645	1.64359	1.49918	1.5718
Locus_10392_Transcript_1/1_Confidence_1.000	1.11808	1.21383	1.33381	1.1226	1.30725	1.29064
Locus_10393_Transcript_1/1_Confidence_1.000	1.24217	1.26565	1.1205	1.26137	1.3286	1.25048
Locus_10394_Transcript_1/1_Confidence_1.000	1.56745	1.53878	2.01181	1.78254	0.960297	1.94033
Locus_10395_Transcript_1/1_Confidence_1.000	0.742469	0.877678	0.752899	0.906724	0.958109	0.938462
Locus_10396_Transcript_1/1_Confidence_1.000	1.45965	1.31156	1.25483	1.4408	0.678777	1.22529
Locus_10398_Transcript_1/1_Confidence_1.000	1.27085	1.41133	0.955852	1.11994	0.889615	1.69463
Locus_10399_Transcript_1/1_Confidence_1.000	0.706554
Locus_104_Transcript_1/1_Confidence_1.000	2.76898	2.51922	1.85107	2.24656	2.26407	1.9246
Locus_1040_Transcript_1/1_Confidence_1.000	2.7132	2.7071	2.76054	2.87659	2.54801	2.56887
Locus_10400_Transcript_1/1_Confidence_1.000	1.60864	1.58373	1.4496	1.53183	1.50789	1.47219
Locus_10402_Transcript_1/1_Confidence_1.000	0.937326	1.28959	-0.215406		0.37157	-0.254782
Locus_10403_Transcript_1/1_Confidence_1.000	0.757777	0.861813	1.48902	1.0363	1.44251	1.04552
Locus_10404_Transcript_1/1_Confidence_1.000	2.31224	2.63154	1.5766	1.7006	2.20159	2.35741
Locus_10405_Transcript_1/1_Confidence_1.000	0.682594	0.755221	0.643805	0.887074	0.93693	0.834878
Locus_10406_Transcript_1/1_Confidence_1.000	1.6261	1.67069	1.91026	1.80159	1.68973	1.7312
Locus_10407_Transcript_1/1_Confidence_1.000	1.20788	1.33694	1.36082	1.30575	1.38486	1.48316
Locus_10408_Transcript_1/1_Confidence_1.000	1.07354	1.2569	-0.0196069	0.69799	1.09025	0.0659555
Locus_10409_Transcript_1/1_Confidence_1.000	1.74903	1.55281	0.8725	1.06141	0.405119	0.681856
Locus_1041_Transcript_1/1_Confidence_1.000	2.7362	2.62812	2.39737	2.16266	2.71227	2.64083
Locus_10411_Transcript_1/1_Confidence_1.000	0.901837	1.11331	1.42624	1.01271	1.01806	1.25038
Locus_10412_Transcript_1/1_Confidence_1.000	0.962509	0.949706	1.01087	0.921158	1.43151	1.25232
Locus_10413_Transcript_1/1_Confidence_1.000	1.02696	1.15758	1.26801	1.36053	1.25293	1.35085
Locus_10414_Transcript_1/1_Confidence_1.000	0.351266	-0.178167	0.136386	0.793985	0.422332	0.574131
Locus_10415_Transcript_1/1_Confidence_1.000	2.25404	2.42848	2.46046	2.21679	2.4272	2.27279
Locus_10416_Transcript_1/1_Confidence_1.000	1.32958	1.44132	1.62603	1.66213	1.23074	1.29859
Locus_10418_Transcript_1/1_Confidence_1.000	1.41156	1.24052	1.3238	1.35137	1.12699	1.654
Locus_1042_Transcript_1/1_Confidence_1.000	2.88235	2.66736	2.62124	2.40954	1.84106	2.20522
Locus_10421_Transcript_1/1_Confidence_1.000	1.6936	1.62661	1.8901	1.72483	1.82917	1.90111
Locus_10422_Transcript_1/1_Confidence_1.000	1.39729	1.48597	1.66836	1.39166	1.34341	1.52026
Locus_10423_Transcript_1/1_Confidence_1.000	1.07125	1.07218	1.16209	1.39939	1.36322	1.43753
Locus_10424_Transcript_1/1_Confidence_1.000	1.82399	1.89985	2.08623	2.04269	1.92177	1.96507
Locus_10425_Transcript_1/1_Confidence_1.000	1.34523	1.40207	1.1792	1.00285	1.5639	1.21591
Locus_10426_Transcript_1/1_Confidence_1.000	1.39932	1.43132	1.40004	1.17303	1.39429	1.3881
Locus_10427_Transcript_1/1_Confidence_1.000	0.236693	0.00829013	-0.580247		0.726888	0.526505
Locus_10429_Transcript_1/1_Confidence_1.000	1.13553	1.13033	1.18266	1.16808	1.35707	1.28192
Locus_1043_Transcript_1/1_Confidence_1.000	1.98369	1.99802	1.67057	1.25031	1.68994	1.61496
Locus_10430_Transcript_1/1_Confidence_1.000	1.051	1.01342	1.28221	1.23544	1.02609	1.24283
Locus_10432_Transcript_1/1_Confidence_1.000	0.984701	0.952593	1.0039	0.742023	0.812729	0.186377
Locus_10434_Transcript_1/1_Confidence_1.000	0.375333			-0.136191	0.543309	-0.179953
Locus_10436_Transcript_1/1_Confidence_1.000	1.57398	1.4784	1.74489	1.85894	1.46425	1.68421
Locus_10437_Transcript_1/1_Confidence_1.000	0.607924	0.792974	1.1712	0.994527	0.848451	1.04467
Locus_10438_Transcript_1/1_Confidence_1.000	1.18081	1.13433	1.32201	1.11603	1.25334	1.23341
Locus_10439_Transcript_1/1_Confidence_1.000	1.69019	1.90225	1.7408	1.87013	1.72572	1.87639
Locus_10440_Transcript_1/1_Confidence_1.000	1.04589	1.11462	0.70607	1.16093	1.08268	1.08877
Locus_10441_Transcript_1/1_Confidence_1.000	1.94897	1.77583	1.68208	1.48777	0.974275	-0.196145
Locus_10442_Transcript_1/1_Confidence_1.000	1.83552	1.87438	1.87477	1.882	1.80278	1.89988
Locus_10443_Transcript_1/1_Confidence_1.000	2.09772	1.98657	1.98869	2.20036	2.15277	2.15803
Locus_10444_Transcript_1/1_Confidence_1.000	2.16102	2.23918	2.31927	2.30776	2.21811	2.13982
Locus_10445_Transcript_1/1_Confidence_1.000	1.1531	1.0305	1.18763	1.23988	0.867278	1.25269
Locus_10447_Transcript_1/1_Confidence_1.000	2.04444	1.99355	1.95091	2.46014	2.14618	1.6848
Locus_10448_Transcript_1/1_Confidence_1.000	2.0725	1.99073	2.15865	2.15223	1.91755	1.96233
Locus_10449_Transcript_1/1_Confidence_1.000	1.92821	1.81608	1.81469	1.89221	1.88381	1.75592
Locus_10451_Transcript_1/1_Confidence_1.000	1.40384	1.53767	1.61639	1.61946	1.53304	1.5428
Locus_10452_Transcript_1/1_Confidence_1.000	1.6886	2.06462	1.97589	1.91397	1.97218	1.96979
Locus_10453_Transcript_1/1_Confidence_1.000	0.464274	-0.0651588			-0.0667202
Locus_10454_Transcript_1/1_Confidence_1.000	1.76034	1.84066	0.60539	0.278783	1.89278	0.946224
Locus_10456_Transcript_1/1_Confidence_1.000	1.05527	1.38255	1.70021	1.43353	1.2754	1.22228
Locus_10457_Transcript_1/1_Confidence_1.000	1.56525	1.53387	1.59111	1.53882	1.42572	1.42059
Locus_10458_Transcript_1/1_Confidence_1.000	1.50866	1.47532	1.51407	1.48385	1.47189	1.65196
Locus_10459_Transcript_1/1_Confidence_1.000	1.16739	1.33692	1.31692	1.36465	1.48677	1.40848
Locus_1046_Transcript_1/1_Confidence_1.000	0.699879	0.798835	1.08706	0.853467	1.00616	1.20054
Locus_10460_Transcript_1/1_Confidence_1.000	1.01409	0.677781	0.0544821	-0.418253	0.603669	0.316136
Locus_10461_Transcript_1/1_Confidence_1.000	1.40295	1.41758	0.88704	1.40331	0.747016	1.34251
Locus_10462_Transcript_1/1_Confidence_1.000	0.850602	0.594171	1.1218	1.13496	1.04999	0.854624
Locus_10463_Transcript_1/1_Confidence_1.000	0.93724	1.10678	0.921932	0.914736	0.582336	0.915556
Locus_10464_Transcript_1/1_Confidence_1.000	1.83793	2.03229	2.21324	2.14258	1.97776	1.87392
Locus_10467_Transcript_1/1_Confidence_1.000	1.37386	1.24588	0.785075	1.10688	1.72237	1.54358
Locus_10469_Transcript_1/1_Confidence_1.000	1.52355	1.77227			-0.143109
Locus_1047_Transcript_1/1_Confidence_1.000	1.52579	1.41348	1.50079	1.88084	1.6663	1.68054
Locus_10470_Transcript_1/1_Confidence_1.000	0.458992	0.281741	-0.181857		0.405119	-0.221234
Locus_10471_Transcript_1/1_Confidence_1.000	0.272524	-0.381847	0.108797	0.590304	0.218651	0.194359
Locus_10472_Transcript_1/1_Confidence_1.000	1.55693	1.40196	1.39573	1.50701	1.2243	1.47876
Locus_10473_Transcript_1/1_Confidence_1.000	1.00204	0.686485	1.24408	1.13036	0.985954	0.727578
Locus_10475_Transcript_1/1_Confidence_1.000	1.63506	1.77147	0.472615	0.890005	1.58311	1.90865
Locus_10476_Transcript_1/1_Confidence_1.000	1.23275	1.15276	1.36826	1.42658	1.17348	1.23732
Locus_10477_Transcript_1/1_Confidence_1.000	1.0046	0.928809	1.33051	1.20996	1.37095	0.878132
Locus_10478_Transcript_1/1_Confidence_1.000	0.543152	1.03491			0.489279
Locus_10479_Transcript_1/1_Confidence_1.000	0.873644	1.06731	1.0567	1.30941	0.839974	1.18926
Locus_10481_Transcript_1/1_Confidence_1.000	0.990436	0.778423	0.536674	0.988218	0.864012	1.12055
Locus_10482_Transcript_1/1_Confidence_1.000	1.49189	1.40286	1.8849	1.87156	1.23155	1.42531
Locus_10483_Transcript_1/1_Confidence_1.000	1.44299	1.36896	1.12888	1.20234	1.2077	1.06906
Locus_10484_Transcript_1/1_Confidence_1.000	1.40166	1.43696	1.58267	1.36212	1.49025	1.55545
Locus_10485_Transcript_1/1_Confidence_0.750	0.473482		-0.0424279	0.262989		0.219226
Locus_10486_Transcript_1/1_Confidence_1.000	1.79582	1.95201	2.12635	2.12467	1.78013	1.62367
Locus_10487_Transcript_1/1_Confidence_1.000	1.29334	1.45758	1.78654	1.64351	1.66047	1.74198
Locus_10488_Transcript_1/1_Confidence_1.000	1.8924	1.85782	1.99191	2.17676	1.79826	2.08724
Locus_10489_Transcript_1/1_Confidence_1.000	0.89636
Locus_1049_Transcript_1/1_Confidence_1.000	1.43065	1.409	1.58863	1.85534	1.59222	1.45848
Locus_10490_Transcript_1/1_Confidence_1.000	-0.105484	0.620355	0.156757	0.559083	0.743733	0.661449
Locus_10491_Transcript_1/1_Confidence_1.000	1.84243	1.89213	2.07618	1.77073	1.97413	1.80854
Locus_10492_Transcript_1/1_Confidence_1.000	1.11446
Locus_10493_Transcript_1/1_Confidence_1.000	2.29402	2.46983	2.46377	2.32949	2.38853	2.41551
Locus_10494_Transcript_1/1_Confidence_1.000	1.51505	1.28503	1.29205	1.14036	1.36157	1.38452
Locus_10495_Transcript_1/1_Confidence_1.000	2.05407	2.07652	2.22847	1.95682	1.91286	2.03942
Locus_10496_Transcript_1/1_Confidence_1.000	1.11503	1.21056	1.11543	1.24696	1.33736	1.47178
Locus_10497_Transcript_1/1_Confidence_1.000	0.810051	0.0587688	0.373322	0.474618	0.659267	0.333945
Locus_10499_Transcript_1/1_Confidence_1.000	1.14606	1.19223	1.23023	1.0245	1.26031	1.05992
Locus_105_Transcript_1/1_Confidence_1.000	0.796381	1.0451	0.757592	1.11416	0.985546	0.514095
Locus_10500_Transcript_1/1_Confidence_1.000	0.535034	0.181692	-0.105815	-0.101428	1.02523	-0.145191
Locus_10501_Transcript_1/1_Confidence_1.000	1.50507	1.57461	1.36205	1.54723	1.64657	1.46941
Locus_10502_Transcript_1/1_Confidence_1.000	1.88656	1.68738	1.8413	1.52662	2.35666	1.98813
Locus_10503_Transcript_1/1_Confidence_1.000	0.869488	0.877874	0.529669	0.996453	0.718705	0.444535
Locus_10504_Transcript_1/1_Confidence_1.000	1.01718	1.08225	0.877717	1.05185	1.09197	1.12007
Locus_10505_Transcript_1/1_Confidence_1.000	1.417	1.23436	0.946848	1.29366	1.25398	1.22969
Locus_10506_Transcript_1/1_Confidence_1.000	1.7291	1.75535	1.81898	1.40109	1.75379	1.80396
Locus_10507_Transcript_1/1_Confidence_1.000	1.4413	1.50121	1.66878	1.34088	1.21961	1.12425
Locus_10508_Transcript_1/1_Confidence_1.000	0.80861
Locus_10509_Transcript_1/1_Confidence_1.000	1.7095	1.84974	2.19547	1.77701	1.97438	1.57424
Locus_1051_Transcript_1/1_Confidence_1.000	2.47141	2.37601	0.874317	0.498492	2.27281	1.70515
Locus_10510_Transcript_1/1_Confidence_1.000	1.31356	1.29081	1.65566	1.56356	1.81383	1.47404
Locus_10511_Transcript_1/1_Confidence_1.000	1.40032	1.40049	1.28315	1.32849	1.54707	1.52528
Locus_10512_Transcript_1/1_Confidence_1.000	1.92023	1.87993	1.87325	2.20084	1.92688	2.09599
Locus_10513_Transcript_1/1_Confidence_1.000	1.8483	1.84038	1.73928	1.34573	1.82217	1.48683
Locus_10514_Transcript_1/1_Confidence_1.000	1.36434	1.65389	1.5815	1.62481	1.46781	1.59328
Locus_10516_Transcript_1/1_Confidence_1.000	1.71126	1.63369	1.37389	1.7801	1.90427	1.77694
Locus_10517_Transcript_1/1_Confidence_1.000	0.305216	0.428996	0.567457	-0.0302161	0.251343	0.403142
Locus_10519_Transcript_1/1_Confidence_1.000	0.220803		0.835226	-0.11463
Locus_1052_Transcript_1/1_Confidence_1.000	2.56984	2.8326	2.64595	2.59016	2.73682	2.81212
Locus_10520_Transcript_1/1_Confidence_1.000	1.51342	1.52248	1.69141	1.52322	1.56108	1.63523
Locus_10522_Transcript_1/1_Confidence_1.000	0.800925	0.826219	0.690443	0.716549	0.981922	0.784278
Locus_10523_Transcript_1/1_Confidence_1.000	0.73312	0.379778	0.615149	0.522626	0.746193	0.575773
Locus_10524_Transcript_1/1_Confidence_1.000	0.873853	-0.0815492	0.233004	0.781458	0.394011	0.494657
Locus_10526_Transcript_1/1_Confidence_1.000	1.41222	1.23338	1.26565	1.10897	1.08055	1.25583
Locus_10527_Transcript_1/1_Confidence_1.000	1.5659	1.54338	1.71084	1.54664	1.51713	1.3462
Locus_10528_Transcript_1/1_Confidence_1.000	0.784641	0.837064	0.248527	0.638265	0.906859	1.06302
Locus_10529_Transcript_1/1_Confidence_1.000	1.18411	1.09264	-0.61811		0.829203	-0.657487
Locus_1053_Transcript_1/1_Confidence_1.000	1.58933	1.94955	1.8628	1.91721	2.05913	1.54356
Locus_10530_Transcript_1/1_Confidence_1.000	1.16859	1.12818	1.32169	1.26808	1.10248	0.914335
Locus_10531_Transcript_1/1_Confidence_1.000	0.57078	0.59765	0.946965	0.615559	0.516907	0.747887
Locus_10533_Transcript_1/1_Confidence_1.000	0.595093	0.604929	0.556304	0.560691	0.682549	0.850142
Locus_10534_Transcript_1/1_Confidence_1.000	1.2208	1.39894	1.06662	0.913399	1.33326	1.20958
Locus_10537_Transcript_1/1_Confidence_1.000	1.32238	1.2809	1.28796	1.22431	1.03254	1.31116
Locus_10538_Transcript_1/1_Confidence_1.000	1.10289	1.23321	1.32374	1.35446	1.02882	1.25634
Locus_10539_Transcript_1/1_Confidence_1.000	1.04961	0.837594	0.799964	1.28147	0.726888	0.857498
Locus_10541_Transcript_1/1_Confidence_1.000	0.676363	1.22611	0.704521	1.66315	0.32146	0.422107
Locus_10542_Transcript_1/1_Confidence_1.000	1.24797	1.13766	0.959299	1.40738	1.22042	1.19613
Locus_10543_Transcript_1/1_Confidence_1.000	1.32005	1.40139	1.69834	1.55839	1.27776	1.56205
Locus_10544_Transcript_1/1_Confidence_1.000	1.18533	1.01245	0.975359	1.20354	0.897375	1.14496
Locus_10545_Transcript_1/1_Confidence_1.000	1.65309	1.79049	1.28173	1.66334	1.52059	1.71348
Locus_10546_Transcript_1/1_Confidence_1.000	1.43531	1.42439	1.08752	1.17242	1.32231	1.17308
Locus_10547_Transcript_1/1_Confidence_1.000	1.18363
Locus_10548_Transcript_1/1_Confidence_1.000	1.37278	1.31464	1.12483	1.45307	1.3997	1.36568
Locus_10549_Transcript_1/1_Confidence_1.000	1.14596	1.0472	1.10718	1.09226	1.24447	1.28965
Locus_1055_Transcript_1/1_Confidence_1.000	1.88663	1.79382	1.7902	1.89589	1.89286	1.86363
Locus_10550_Transcript_1/1_Confidence_1.000	1.29363	1.16862	1.08799	1.10588	1.18685	1.30388
Locus_10551_Transcript_1/1_Confidence_1.000	1.31397	1.36488	1.51059	1.39918	1.20362	1.09284
Locus_10552_Transcript_1/1_Confidence_1.000	1.49664	1.7363	1.94612	1.71037	1.65209	1.68855
Locus_10554_Transcript_1/1_Confidence_1.000	0.998582	1.19135	1.14063	1.35732	0.894153	1.1545
Locus_10555_Transcript_1/1_Confidence_1.000	0.780761
Locus_10556_Transcript_1/1_Confidence_1.000	1.54411	1.60029	1.59751	1.854	1.51588	1.44181
Locus_10557_Transcript_1/2_Confidence_1.000	1.28886	0.794188				0.256451
Locus_10557_Transcript_2/2_Confidence_1.000	1.27662	0.856335				0.432542
Locus_10559_Transcript_1/1_Confidence_1.000	1.18592	0.964464	0.956797	0.701546	1.24274	0.792482
Locus_1056_Transcript_1/1_Confidence_1.000	1.31389	1.27352	1.03076	1.08393	1.34889	1.08647
Locus_10560_Transcript_1/1_Confidence_1.000	1.88981	1.96783	1.99045	1.86157	2.0772	1.90356
Locus_10561_Transcript_1/1_Confidence_1.000	1.12332	1.32746	0.869689	1.59341	-0.543335	-0.0905058
Locus_10562_Transcript_1/1_Confidence_1.000	1.63453	1.81995	1.72299	1.96794	1.5253	1.75423
Locus_10563_Transcript_1/1_Confidence_1.000	0.603703	0.77987	0.0530304	0.777576	0.477279	0.314684
Locus_10564_Transcript_1/1_Confidence_1.000	0.460118	0.504717		0.522626	0.758428	0.257014
Locus_10565_Transcript_1/1_Confidence_1.000	0.895396	0.629793	0.0719246	0.497316	1.26096	1.08106
Locus_10566_Transcript_1/1_Confidence_1.000	1.33174	1.36785	1.74607	1.81029	1.51078	1.67069
Locus_10569_Transcript_1/1_Confidence_1.000	1.45462	1.43869	0.947064	1.10635	1.50186	1.55674
Locus_1057_Transcript_1/1_Confidence_1.000	2.08631	2.0919	2.36772	2.1741	2.02132	2.31347
Locus_10570_Transcript_1/1_Confidence_1.000	1.36922	1.56446	1.4958	1.49289	1.43092	1.45642
Locus_10571_Transcript_1/1_Confidence_1.000	0.171677	-0.181664	1.06231	0.313366	0.515744	0.269603
Locus_10572_Transcript_1/1_Confidence_1.000	1.67367	1.42507	0.6904	1.25109	1.15244	0.906297
Locus_10573_Transcript_1/1_Confidence_1.000	1.37118	0.114745			0.335033	0.456869
Locus_10574_Transcript_1/1_Confidence_1.000	2.02	2.08772	0.554697	0.705211	0.238583	0.946684
Locus_10575_Transcript_1/1_Confidence_1.000	1.59278	1.67384	1.41852	1.57234	1.72343	1.79975
Locus_10576_Transcript_1/1_Confidence_1.000	0.923545	1.03647	1.24403	1.16535	1.01809	1.2185
Locus_10577_Transcript_1/1_Confidence_1.000	1.59625	1.51962	1.66867	1.48838	1.68268	1.54749
Locus_10578_Transcript_1/1_Confidence_1.000	1.26353	1.24508	1.65654	1.25199	1.41231	1.48049
Locus_10579_Transcript_1/1_Confidence_1.000	2.06258	2.05178	1.70885	2.0091	2.13613	2.05119
Locus_1058_Transcript_1/1_Confidence_1.000	1.35332	1.52405	1.50907	1.40499	1.4542	1.47159
Locus_10580_Transcript_1/1_Confidence_1.000	1.46724	1.63839	0.475822	0.25836	1.19846	0.0732682
Locus_10581_Transcript_1/1_Confidence_1.000	1.86187	1.77479	1.89629	1.80762	1.8803	1.7466
Locus_10583_Transcript_1/1_Confidence_1.000	1.27198	1.40449	1.33386	1.17688	1.42693	1.47356
Locus_10584_Transcript_1/1_Confidence_1.000	1.09134
Locus_10585_Transcript_1/1_Confidence_1.000	1.43488	1.51022	1.97114	2.04214	0.845578	1.82427
Locus_10586_Transcript_1/1_Confidence_1.000	2.05985	2.08368	2.36889	2.34556	1.85515	2.08531
Locus_10587_Transcript_1/1_Confidence_1.000	1.74412	1.82934	0.674458	1.41921	0.892503	1.52951
Locus_10588_Transcript_1/1_Confidence_1.000	1.27067	1.35918	1.35567	1.42301	1.32825	1.24057
Locus_10589_Transcript_1/1_Confidence_1.000	1.54699	1.70952	1.11026	0.959748	1.77187	1.58277
Locus_1059_Transcript_1/1_Confidence_1.000	1.21064	1.41574	1.41052	1.46606	1.28101	1.30206
Locus_10590_Transcript_1/1_Confidence_1.000	1.1456
Locus_10591_Transcript_1/1_Confidence_1.000	1.2943	1.35113	1.12642	1.30129	0.939397	1.48163
Locus_10592_Transcript_1/1_Confidence_1.000	1.77984	1.8515	1.68016	1.96748	1.71128	1.81018
Locus_10593_Transcript_1/1_Confidence_1.000	1.26943	1.29879	0.998691	1.00308	1.30946	1.37232
Locus_10594_Transcript_1/1_Confidence_1.000	0.754062	1.05393	0.590335	0.41863	0.524098	0.976927
Locus_10595_Transcript_1/3_Confidence_0.571	0.59533	0.241988		-0.0411325	0.784495	-0.0848953
Locus_10595_Transcript_2/3_Confidence_0.714	1.40671	1.28184	1.15706	0.802428	1.28028	1.25599
Locus_10595_Transcript_3/3_Confidence_0.714	1.52321	1.61152	1.09907	0.802428	1.71601	1.19232
Locus_10596_Transcript_1/1_Confidence_1.000			0.99215		0.308059
Locus_10599_Transcript_1/1_Confidence_1.000	1.63575
Locus_106_Transcript_1/1_Confidence_1.000	2.02669	2.17395	1.79333	1.9545	1.58531	1.70398
Locus_1060_Transcript_1/1_Confidence_1.000	2.04657	1.8351	0.461236	0.465622	-0.252819	0.869017
Locus_10600_Transcript_1/1_Confidence_1.000	0.219504	-0.434868	0.277625		-0.436429	1.43691
Locus_10602_Transcript_1/1_Confidence_1.000	1.63502	1.83243	1.88849	1.58289	1.78371	1.70827
Locus_10603_Transcript_1/1_Confidence_1.000	0.884053	0.984352	0.845265	1.08941	0.806699	1.51391
Locus_10604_Transcript_1/1_Confidence_1.000	1.49931	1.70752	2.04744	1.85685	1.75237	1.90024
Locus_10605_Transcript_1/1_Confidence_1.000	0.650023	0.398139	0.712691	0.512958	0.59615	0.849406
Locus_10606_Transcript_1/1_Confidence_1.000	1.07008	1.15494	1.32607	1.29779	1.08492	1.13804
Locus_10609_Transcript_1/1_Confidence_1.000	1.86516	1.77033	1.82071	1.69133	1.99111	1.83689
Locus_1061_Transcript_1/1_Confidence_1.000	1.67331	1.35618		0.277177		-0.0676155
Locus_10610_Transcript_1/1_Confidence_1.000	1.07845	1.23026	1.19263	1.00362	1.59925	1.17314
Locus_10611_Transcript_1/1_Confidence_1.000	0.861304	0.842416	0.915937	0.57509	0.981588	0.85256
Locus_10613_Transcript_1/1_Confidence_1.000	-0.231342	0.494497	-0.270131	0.964704	0.316845	0.389463
Locus_10614_Transcript_1/1_Confidence_1.000	1.58946	1.63359	1.68317	1.68929	1.52369	1.67549
Locus_10615_Transcript_1/1_Confidence_1.000	1.50607	0.92016			-0.160582
Locus_10617_Transcript_1/1_Confidence_1.000	0.808887	0.341602	0.585573	0.836632	0.54416	0.394929
Locus_10618_Transcript_1/1_Confidence_1.000	1.02192	0.923846	-0.0168738	0.464634	0.445163	0.64272
Locus_10619_Transcript_1/1_Confidence_1.000	0.813013	0.925511	1.14315	0.863324	1.18175	0.91316
Locus_10620_Transcript_1/1_Confidence_1.000	0.95713	0.67437	-0.0110776	0.86837	0.714201	0.648516
Locus_10621_Transcript_1/1_Confidence_1.000	1.08249	1.06864	0.612338	0.928479	1.20471	1.23097
Locus_10622_Transcript_1/1_Confidence_1.000	1.89671	1.75044	1.61636	1.77565	1.94534	1.79101
Locus_10623_Transcript_1/1_Confidence_1.000	0.837752	0.948943	1.06781	1.0722	0.796114	0.955882
Locus_10624_Transcript_1/1_Confidence_1.000	1.59546	1.65993	1.73736	1.93624	1.50798	1.67127
Locus_10625_Transcript_1/1_Confidence_1.000	1.28599	1.37782	1.42941	1.03434	0.983266	1.2347
Locus_10626_Transcript_1/1_Confidence_1.000	0.378126	0.0247843	-0.262723	0.519815	0.763586	0.873992
Locus_10627_Transcript_1/1_Confidence_1.000	1.47716	1.6265	1.5257	1.50688	1.42526	1.40097
Locus_10628_Transcript_1/1_Confidence_1.000	0.803061	0.824851	0.130803	0.93453	0.672022	0.917502
Locus_1063_Transcript_1/1_Confidence_1.000	1.47897	1.22998	1.49784	1.4169	1.60475	1.44415
Locus_10630_Transcript_1/1_Confidence_1.000	0.574287	0.124036		-0.159085	0.997535	1.0276
Locus_10631_Transcript_1/1_Confidence_1.000	0.693545	0.657624	1.28118	0.659143	1.43689	0.863164
Locus_10632_Transcript_1/1_Confidence_1.000	0.397637	0.45447	0.717871	0.879865	0.644794	0.889348
Locus_10633_Transcript_1/1_Confidence_1.000	1.893	1.43929	0.678119	0.314529	1.29986	0.979282
Locus_10634_Transcript_1/1_Confidence_1.000	1.29585	1.12307	1.25436	1.32647	1.25	1.3688
Locus_10635_Transcript_1/1_Confidence_1.000	1.50096
Locus_10636_Transcript_1/1_Confidence_1.000	2.02786	1.73071	1.60652	1.4924	1.75214	2.03701
Locus_10638_Transcript_1/1_Confidence_1.000	1.34555	0.603039	-0.0824082		1.13296	0.531428
Locus_10639_Transcript_1/1_Confidence_1.000	-0.0815258	0.167192	-0.120315	0.185102	0.165631	0.141339
Locus_1064_Transcript_1/1_Confidence_1.000	1.74126	1.91843	1.95917	2.13489	1.64508	1.98295
Locus_10640_Transcript_1/1_Confidence_1.000	1.09864	1.77886	1.18382	2.0448	0.949787	1.6561
Locus_10641_Transcript_1/1_Confidence_1.000	1.32388	1.68354	1.55766	1.99424	1.56615	1.64236
Locus_10644_Transcript_1/1_Confidence_1.000	1.63137
Locus_10645_Transcript_1/1_Confidence_1.000	1.62751	1.56152	1.21052	1.33985	1.42683	1.30799
Locus_10646_Transcript_1/1_Confidence_1.000	0.20673	0.853388	0.565881	0.570268	0.550797	0.868927
Locus_10648_Transcript_1/1_Confidence_1.000	1.61601	1.82694	2.1037	2.02747	1.66859	1.67614
Locus_10649_Transcript_1/1_Confidence_1.000	1.16097	1.2336	1.22864	1.50477	0.997955	1.30466
Locus_1065_Transcript_1/1_Confidence_1.000	1.26347	1.20494	1.67418	1.20145	1.7159	0.968229
Locus_10650_Transcript_1/1_Confidence_1.000		0.395572	0.534034		0.394011	-0.107403
Locus_10651_Transcript_1/1_Confidence_1.000	1.02145	1.04485	1.16559	1.02655	1.06033	0.899814
Locus_10655_Transcript_1/1_Confidence_1.000	1.74505	1.74698	1.85123	1.67167	2.07252	1.5475
Locus_10656_Transcript_1/1_Confidence_1.000	1.765	1.15028	1.53644	1.36819	1.63796	1.32443
Locus_10657_Transcript_1/1_Confidence_1.000	1.95369	1.89269	1.67773	1.54335	1.81195	1.90462
Locus_10658_Transcript_1/1_Confidence_1.000	2.00956	1.993	1.7373	1.65208	1.97256	2.14368
Locus_1066_Transcript_1/1_Confidence_1.000	1.49168	1.87509	1.23342	1.34297	1.99649	1.54557
Locus_10660_Transcript_1/1_Confidence_1.000	0.851527	0.419004	0.937677	0.340004	0.864601	0.808124
Locus_10661_Transcript_1/1_Confidence_1.000	1.46335	1.74203	1.80671	1.80134	1.70662	1.67042
Locus_10662_Transcript_1/1_Confidence_1.000	1.66187	1.56951	1.25829	1.5339	1.67849	1.64929
Locus_10663_Transcript_1/1_Confidence_1.000	1.85008	1.87095	1.86479	2.04431	1.74261	1.90531
Locus_10665_Transcript_1/1_Confidence_1.000	1.25583	1.12434	0.438895	-0.0733486	1.40253	0.183919
Locus_10666_Transcript_1/1_Confidence_1.000	1.7799	1.53672	1.32522	1.66693	1.42193	1.53622
Locus_10667_Transcript_1/1_Confidence_1.000	1.18624	1.02089	1.05728	1.19487	1.21455	1.1344
Locus_10668_Transcript_1/1_Confidence_1.000	1.1687	1.45314	1.32621	1.33059	1.15054	1.38532
Locus_1067_Transcript_1/1_Confidence_1.000	1.51492	1.53378	1.86323	1.67789	1.70831	1.60146
Locus_10670_Transcript_1/1_Confidence_1.000	1.11206	1.18117	1.02907	1.4188	1.13503	1.26681
Locus_10671_Transcript_1/1_Confidence_1.000	1.32039	1.64628	1.5906	1.35978	1.40919	1.61021
Locus_10672_Transcript_1/1_Confidence_1.000	1.02947	1.41209	1.35866	1.4558	1.10054	1.15843
Locus_10673_Transcript_1/1_Confidence_1.000	2.07024	2.23344	2.20028	2.38429	2.05399	2.04213
Locus_10674_Transcript_1/1_Confidence_1.000	1.47778	1.60653	1.05578	1.21143	1.32324	0.71537
Locus_10675_Transcript_1/1_Confidence_1.000	1.02688	1.12069	1.10203	1.43963	0.950729	1.36369
Locus_10676_Transcript_1/1_Confidence_1.000	1.31179	1.50252	1.24371	1.13314	1.21841	1.39369
Locus_10677_Transcript_1/1_Confidence_1.000	1.79442	1.82858	1.96591	1.81361	1.85335	1.82046
Locus_10679_Transcript_1/1_Confidence_1.000	0.991541	0.965558	0.59373	0.598116	0.733548	0.939705
Locus_1068_Transcript_1/1_Confidence_1.000	1.81238	2.12886	2.33608	2.11684	1.80723	1.69465
Locus_10680_Transcript_1/1_Confidence_1.000	1.49698	1.40428	1.35876	1.42035	1.5011	1.53954
Locus_10681_Transcript_1/1_Confidence_1.000	0.562705	0.431212	0.0467953	0.750152	0.934801	0.985143
Locus_10683_Transcript_1/1_Confidence_1.000	1.17824	1.49789	1.51438	1.74765	1.18324	1.60654
Locus_10684_Transcript_1/1_Confidence_1.000	1.84146
Locus_10687_Transcript_1/1_Confidence_1.000	1.38125	1.31046	0.98344	1.14273	1.40956	1.3927
Locus_10688_Transcript_1/1_Confidence_1.000	1.34589	1.85288	1.26931	2.09114	0.932991	1.25858
Locus_10689_Transcript_1/1_Confidence_1.000	1.19871
Locus_1069_Transcript_1/1_Confidence_1.000	1.78671	1.6605	1.35146	1.44831	1.41062	1.49547
Locus_10690_Transcript_1/1_Confidence_1.000	1.19965	0.925494	1.18889	0.767312	0.923933	1.17585
Locus_10691_Transcript_1/1_Confidence_1.000	1.91155	1.78421	1.78258	1.89554	1.19283	1.81852
Locus_10692_Transcript_1/1_Confidence_1.000	0.775218	1.15134	1.0842	1.27345	1.08649	1.13996
Locus_10693_Transcript_1/1_Confidence_1.000	1.77213	1.62936	2.20172	2.16647	1.90775	1.78414
Locus_10694_Transcript_1/1_Confidence_1.000	1.34494	1.52213	2.1088	1.70395	1.66859	1.47688
Locus_10695_Transcript_1/1_Confidence_1.000	1.6879	1.60729	2.05914	1.68735	1.48633	1.46568
Locus_10696_Transcript_1/1_Confidence_1.000	1.83857	1.49098	1.07085	2.157	0.38676	1.3325
Locus_10697_Transcript_1/1_Confidence_1.000	1.0646	1.20859	1.5579	1.32076	1.24481	1.34546
Locus_10698_Transcript_1/1_Confidence_1.000			-0.10042	0.381088	-0.115504	0.161234
Locus_10699_Transcript_1/1_Confidence_1.000	1.19371	1.25534	1.16564	1.17003	1.3012	1.40558
Locus_107_Transcript_1/1_Confidence_1.000	0.596873	0.243531		-0.0395897	0.543
Locus_1070_Transcript_1/1_Confidence_1.000	0.779583	0.523151	1.21792	1.2223	1.16504	1.09936
Locus_10700_Transcript_1/1_Confidence_1.000	1.56846	1.44682	2.12	1.60303	0.996426	1.27899
Locus_10701_Transcript_1/1_Confidence_1.000	1.56708	1.63451	1.36242	1.63097	1.33712	1.74648
Locus_10702_Transcript_1/1_Confidence_1.000	1.81257	1.82511	1.931	1.94839	1.79098	1.97785
Locus_10704_Transcript_1/1_Confidence_1.000	1.73408	1.96326	1.45722	1.60816	1.31969	1.63181
Locus_10705_Transcript_1/1_Confidence_1.000	0.99355	0.802936	-0.0866316	0.519815	0.500344	0.652143
Locus_10706_Transcript_1/1_Confidence_1.000	1.34265	1.25775	0.663537	1.09674	0.992948	1.08577
Locus_10707_Transcript_1/1_Confidence_1.000	0.973526	0.959844	0.301269	0.0838062	0.888244	0.216135
Locus_10708_Transcript_1/1_Confidence_1.000	1.7798	1.94609	1.86779	1.72736	1.74325	1.72736
Locus_10709_Transcript_1/1_Confidence_1.000	1.48304	1.34333	1.60028	1.51169	1.62587	1.51074
Locus_1071_Transcript_1/1_Confidence_1.000	0.8761	0.68909	-0.33878	0.364577	-0.353864	0.399995
Locus_10710_Transcript_1/1_Confidence_1.000	1.2911	1.32995	1.09331	0.995035	1.19392	1.1176
Locus_10711_Transcript_1/1_Confidence_1.000			-0.30792			0.931458
Locus_10713_Transcript_1/1_Confidence_1.000	1.48074	1.25012	1.18713	1.37157	1.43564	1.46443
Locus_10714_Transcript_1/1_Confidence_1.000	1.08112	1.07301	1.21842	1.35543	1.11157	1.35513
Locus_10715_Transcript_1/1_Confidence_1.000	1.71409	1.4261	1.52357	1.64893	1.5985	1.62464
Locus_10716_Transcript_1/1_Confidence_1.000	1.49363	1.48874	1.60807	1.66055	1.5067	1.43185
Locus_10718_Transcript_1/1_Confidence_1.000	0.978075	1.08067	0.629302	0.833261	0.825071	0.925717
Locus_10719_Transcript_1/1_Confidence_1.000	0.898324	0.70771	0.517113	0.936473	0.917002	0.820159
Locus_10720_Transcript_1/1_Confidence_1.000	1.63094	1.49338	1.62525	1.68912	1.33617	1.624
Locus_10721_Transcript_1/1_Confidence_1.000	2.10417	2.03884	1.74635	1.64963	1.94774	1.79443
Locus_10722_Transcript_1/1_Confidence_1.000	1.62146	1.74831	1.65487	1.60516	1.76472	1.7163
Locus_10723_Transcript_1/1_Confidence_1.000	0.979697	0.646559	0.572931	0.799167	0.983816	0.533555
Locus_10724_Transcript_1/1_Confidence_1.000	0.91401	0.789147	1.04003	1.04442	1.1264	1.10211
Locus_10725_Transcript_1/1_Confidence_1.000	0.921727
Locus_10727_Transcript_1/1_Confidence_1.000	1.88722	1.5138	1.10525	0.838574	1.69223	0.732663
Locus_10728_Transcript_1/1_Confidence_1.000	0.311046	0.781613	0.999256	0.840915	0.780051	0.869703
Locus_1073_Transcript_1/1_Confidence_1.000	1.47248	1.18408	2.29355	1.80706	2.17276	1.75726
Locus_10730_Transcript_1/1_Confidence_1.000	2.03675	2.08953	1.74236	1.85191	2.05006	2.09251
Locus_10731_Transcript_1/1_Confidence_1.000	1.89316	1.90552	1.9853	2.06519	1.9337	1.98778
Locus_10733_Transcript_1/1_Confidence_1.000	0.889636	0.878717	0.470636	1.00136	0.870525	2.04277
Locus_10734_Transcript_1/1_Confidence_1.000	0.425096		0.386307	0.515632		0.471869
Locus_10735_Transcript_1/1_Confidence_1.000	1.96357	2.17412	2.3483	2.15221	2.16127	1.97356
Locus_10736_Transcript_1/1_Confidence_1.000	1.28548	1.03742	1.75352	1.47446	1.34288	1.3126
Locus_10737_Transcript_1/1_Confidence_1.000	1.47374	0.937125
Locus_10738_Transcript_1/1_Confidence_1.000	1.74866	1.60577	1.43366	1.68792	1.7782	1.86165
Locus_10739_Transcript_1/1_Confidence_1.000	2.43154	2.65643	2.29814	2.45879	2.06394	2.31692
Locus_1074_Transcript_1/1_Confidence_1.000	2.46067	2.2406	2.2496	2.26742	2.03984	2.17716
Locus_10740_Transcript_1/1_Confidence_1.000	1.47008	0.646914	0.505535	0.895273	1.24195	0.735004
Locus_10741_Transcript_1/1_Confidence_1.000	1.49479	0.799031	1.11358	0.993031	1.07622	1.15339
Locus_10742_Transcript_1/1_Confidence_1.000	1.39165	-0.48674	1.0453	1.00829	1.33777	0.849135
Locus_10743_Transcript_1/1_Confidence_1.000	1.6368	1.67223	1.74583	1.76533	1.58293	1.5735
Locus_10744_Transcript_1/1_Confidence_1.000	1.18028	1.09637	1.68228	1.32952	1.3573	1.21547
Locus_10745_Transcript_1/1_Confidence_1.000	0.856523	0.775053	1.2235	0.816443	1.18098	0.883093
Locus_10746_Transcript_1/1_Confidence_1.000	1.03775	1.13787	1.27197	1.02266	1.048	1.12905
Locus_10747_Transcript_1/1_Confidence_1.000	1.57711
Locus_10748_Transcript_1/1_Confidence_1.000	1.55385	1.59385	1.67957	1.71962	1.46735	1.60559
Locus_10749_Transcript_1/1_Confidence_1.000	1.56984	1.58976	1.65908	1.76952	1.5282	1.74924
Locus_1075_Transcript_1/1_Confidence_1.000	3.0521	2.6216	2.33465	1.46781	1.48749	2.36253
Locus_10751_Transcript_1/1_Confidence_1.000	0.608463			0.17612	0.934801	0.676426
Locus_10752_Transcript_1/1_Confidence_1.000	1.41281	1.52392	1.53487	1.60398	1.49313	1.48767
Locus_10753_Transcript_1/1_Confidence_1.000	1.72029	2.01396	2.24808	1.82166	1.77965	1.93734
Locus_10754_Transcript_1/1_Confidence_1.000	1.84379	1.72453	1.39127	1.61265	1.79301	1.7094
Locus_10755_Transcript_1/1_Confidence_1.000	1.53939	1.56463	1.32866	1.38005	1.63184	1.60355
Locus_10756_Transcript_1/1_Confidence_1.000	0.731244	0.201811	-0.261788	0.21972	0.927248	0.812779
Locus_10757_Transcript_1/1_Confidence_1.000	1.40078	1.27653	0.77456	0.740682	0.572791	1.06653
Locus_10758_Transcript_1/1_Confidence_1.000	1.83037	1.80702	1.58446	1.67599	1.74007	1.8619
Locus_10759_Transcript_1/1_Confidence_1.000	0.689647	0.860606	1.12321	1.05461	1.04357	1.31751
Locus_1076_Transcript_1/1_Confidence_1.000	2.59236	2.20752	2.26583	2.68064	2.22024	2.45716
Locus_10760_Transcript_1/1_Confidence_1.000	2.42013	2.15091	2.4416	2.64457	2.10782	2.30387
Locus_10761_Transcript_1/1_Confidence_1.000	2.01112	1.70672	1.8214	2.2271	1.86431	2.02587
Locus_10762_Transcript_1/1_Confidence_1.000	1.49988	1.3049	1.18654	0.778745	1.38766	1.35766
Locus_10763_Transcript_1/1_Confidence_1.000	1.28765	1.3887	1.47478	1.45416	1.22863	1.34825
Locus_10764_Transcript_1/1_Confidence_1.000	1.6405	1.63341	1.49067	1.59537	1.43624	1.65068
Locus_10765_Transcript_1/1_Confidence_1.000	1.57184	1.63425	1.36198	1.6893	1.62486	1.50366
Locus_10766_Transcript_1/1_Confidence_1.000	0.302069	-0.0512725			0.424287
Locus_10767_Transcript_1/1_Confidence_1.000	1.55788	1.42757	0.91104	0.85513	1.46023	1.29461
Locus_10768_Transcript_1/1_Confidence_1.000	1.79167	1.78453	0.955159	0.473084	1.93822	1.70257
Locus_10769_Transcript_1/1_Confidence_1.000	1.81086	1.63886	1.30745	1.45265	0.962691	1.17576
Locus_1077_Transcript_1/1_Confidence_1.000	3.09942	2.9487	2.99607	3.10309	2.7539	2.97191
Locus_10770_Transcript_1/1_Confidence_1.000	0.443519	0.391207	-0.19733	0.284178	0.389646	0.462264
Locus_10771_Transcript_1/1_Confidence_1.000	1.49245	1.83379	1.27039	1.69391	1.39361	1.29172
Locus_10774_Transcript_1/1_Confidence_1.000	1.24555	0.84645	0.966429	0.86436	1.21287	0.679268
Locus_10775_Transcript_1/1_Confidence_1.000	0.5124	-0.0170327	0.29752	0.000876644	0.680376
Locus_10776_Transcript_1/1_Confidence_1.000	0.847708	0.904541	0.565881	1.22348	0.902979	0.225475
Locus_10777_Transcript_1/1_Confidence_1.000	1.26831	1.0399	0.752396	0.829333	1.11089	1.44978
Locus_10778_Transcript_1/1_Confidence_1.000	1.13032	1.15056	1.71759	1.50937	1.38239	1.48425
Locus_10779_Transcript_1/1_Confidence_1.000	-0.0113259	0.538422		0.255302		-0.0894911
Locus_1078_Transcript_1/1_Confidence_1.000	2.0172	2.08325	2.19828	2.15082	1.69619	2.06221
Locus_10781_Transcript_1/1_Confidence_1.000	0.979821	1.15685	1.29531	1.24645	0.97076	1.23012
Locus_10782_Transcript_1/1_Confidence_1.000	1.32136	1.44236	1.3963	1.27574	1.2943	1.4738
Locus_10783_Transcript_1/1_Confidence_1.000	1.25834	1.34144	1.54629	1.1362	1.18828	1.52882
Locus_10785_Transcript_1/1_Confidence_1.000	1.32499	1.06555			0.586872
Locus_10786_Transcript_1/1_Confidence_1.000	1.95104	1.96987	2.21284	2.17575	2.04267	2.07591
Locus_10787_Transcript_1/1_Confidence_1.000	1.2116	1.46188	1.63832	1.3978	1.43302	1.32688
Locus_10788_Transcript_1/1_Confidence_1.000	-0.0924077	0.700379	-0.432227	0.526402	0.831443	0.56979
Locus_10789_Transcript_1/1_Confidence_1.000	1.2947	1.33398	1.28512	1.42491	1.4746	1.50609
Locus_10790_Transcript_1/1_Confidence_1.000	1.48275	1.42045	1.65176	1.76393	1.82681	1.79051
Locus_10794_Transcript_1/1_Confidence_1.000	1.03443	1.0732	0.559914	1.35221	0.600347	0.609479
Locus_10795_Transcript_1/1_Confidence_1.000	1.28272	1.35397	1.42367	1.28266	1.51591	1.29593
Locus_10796_Transcript_1/1_Confidence_1.000	1.12441	0.248192	0.386654	0.743223	0.0705398	1.12543
Locus_10797_Transcript_1/1_Confidence_1.000	1.23513
Locus_10799_Transcript_1/1_Confidence_1.000	1.91003
Locus_108_Transcript_1/1_Confidence_1.000	1.25393	1.49106	0.68971	0.609776	1.62315	1.28321
Locus_10800_Transcript_1/1_Confidence_1.000	1.45764	1.42237	0.937369	1.59056	1.20311	1.24871
Locus_10802_Transcript_1/1_Confidence_1.000	1.81961	1.82529	1.87358	1.8432	1.86403	1.74145
Locus_10803_Transcript_1/1_Confidence_1.000	1.32433	1.31892	1.68043	1.57545	1.31736	1.52971
Locus_10804_Transcript_1/1_Confidence_1.000	1.46506	1.5778	1.59451	1.46217	1.50716	1.56763
Locus_10805_Transcript_1/1_Confidence_1.000	1.70983	2.26393	2.41326	1.49788	2.02059	1.36697
Locus_10806_Transcript_1/1_Confidence_1.000	-0.0696986	-0.12201			0.575398
Locus_10807_Transcript_1/1_Confidence_1.000	1.12725	1.05914	0.953056	0.988111	1.16404	1.09329
Locus_10808_Transcript_1/1_Confidence_1.000	1.54705	1.79771	1.71986	2.0057	1.4545	1.74692
Locus_1081_Transcript_1/1_Confidence_1.000	1.90197	1.66167	2.32639	1.50349	2.46459	2.32193
Locus_10810_Transcript_1/1_Confidence_1.000	1.34086	1.18709	1.6031	1.38864	1.58801	1.75171
Locus_10812_Transcript_1/1_Confidence_1.000	1.34681	1.38028	1.10089	1.4698	1.15276	1.20419
Locus_10813_Transcript_1/1_Confidence_1.000	-0.146431	0.102288	-0.185219	0.421227	0.100726
Locus_10814_Transcript_1/1_Confidence_1.000	1.55122	1.59337	1.81346	1.66352	1.64115	1.62836
Locus_10815_Transcript_1/1_Confidence_1.000	1.17292	1.28031	1.58098	1.42164	1.29951	1.60698
Locus_10816_Transcript_1/1_Confidence_1.000	1.31242	1.12822	1.46993	1.44716	1.14045	1.25446
Locus_10817_Transcript_1/1_Confidence_1.000	1.64863	1.53217	0.877183	1.14988	1.36637	1.25224
Locus_10818_Transcript_1/1_Confidence_1.000	1.84787	1.84373	1.34079	1.47384	1.67789	1.85813
Locus_1082_Transcript_1/1_Confidence_1.000	1.7805	1.96753	1.65895	1.76927	1.83797	1.8028
Locus_10821_Transcript_1/1_Confidence_1.000	1.63486	1.28759	1.957	1.52005	1.45401	1.46887
Locus_10822_Transcript_1/1_Confidence_1.000	2.00051	2.02398	2.16408	2.14943	1.85284	1.99944
Locus_10823_Transcript_1/1_Confidence_1.000	0.984073	0.975965	0.92949	0.844935	1.36953	1.33956
Locus_10824_Transcript_1/1_Confidence_1.000	1.53877	1.62687	1.72514	1.74504	1.32187	1.59131
Locus_10826_Transcript_1/1_Confidence_1.000	1.1213	1.19808	1.75032	1.3962	1.35142	1.44107
Locus_10827_Transcript_1/1_Confidence_1.000	0.346609	0.771419	0.842933	1.03531	0.561581	0.803557
Locus_10828_Transcript_1/1_Confidence_1.000	1.74066	1.79332	2.07882	1.94533	1.8645	1.80419
Locus_10829_Transcript_1/1_Confidence_1.000	1.48151	1.44483	1.03675	1.34217	1.47702	1.37029
Locus_1083_Transcript_1/1_Confidence_1.000	0.713814	0.485411	-0.103126	0.855503	-0.11821	0.81174
Locus_10830_Transcript_1/1_Confidence_1.000	1.40192	1.07545	0.78794	0.491296	-0.0810166	1.25099
Locus_10833_Transcript_1/1_Confidence_1.000	0.209255	1.15694	0.170466	-0.126178	0.331473	0.307181
Locus_10834_Transcript_1/1_Confidence_1.000	0.324593	-0.0287485				-0.054602
Locus_10835_Transcript_1/1_Confidence_1.000	1.9982	2.17368	1.78225	1.8522	1.87488	2.00874
Locus_10837_Transcript_1/1_Confidence_1.000	1.15867	1.2313	1.45007	1.47823	1.2175	1.31659
Locus_10838_Transcript_1/1_Confidence_1.000	0.702798	0.989304	0.467714	1.20679	-0.0914383	-0.240669
Locus_10839_Transcript_1/1_Confidence_1.000	0.437767		0.222887	-0.073757		-0.11752
Locus_1084_Transcript_1/1_Confidence_1.000	0.675436	0.975307	0.909649	1.30615	0.496624	1.15658
Locus_10840_Transcript_1/1_Confidence_1.000	0.80861	0.689352	1.10081	1.18438	0.863881	0.788437
Locus_10841_Transcript_1/1_Confidence_1.000	-0.202885	0.858747	-0.241674	0.607811	-0.256758	0.196071
Locus_10842_Transcript_1/1_Confidence_1.000	1.80201	1.93865	1.59472	1.93394	1.35443	1.62905
Locus_10844_Transcript_1/1_Confidence_1.000	1.09376	1.15954	0.930028	1.21696	1.01185	0.656569
Locus_10845_Transcript_1/1_Confidence_1.000	1.48206	1.44995	1.43981	1.63059	1.4106	1.47962
Locus_10846_Transcript_1/1_Confidence_1.000	0.545892	0.715429		0.335398	1.5712	0.592665
Locus_10848_Transcript_1/1_Confidence_1.000	1.10668	0.860976	1.13678	1.05143	1.07271	1.15176
Locus_10849_Transcript_1/1_Confidence_1.000	1.3114	1.10188	1.58003	1.51402	1.5286	1.89878
Locus_1085_Transcript_1/1_Confidence_1.000	1.091	1.33972	1.8177	1.40712	1.33061	1.23168
Locus_10850_Transcript_1/1_Confidence_1.000	1.32633
Locus_10851_Transcript_1/1_Confidence_1.000	1.46344	1.41113	1.33332	1.128	1.44548	1.16591
Locus_10852_Transcript_1/1_Confidence_1.000	1.23645	1.42071	1.45817	1.41634	1.25589	1.22948
Locus_10853_Transcript_1/1_Confidence_1.000	1.11292	1.1014	1.1966	1.2321	1.16892	1.26829
Locus_10854_Transcript_1/1_Confidence_1.000	1.01967	1.15966	0.420477	0.474838	1.5177	0.18329
Locus_10855_Transcript_1/1_Confidence_1.000	0.770806		1.2802		1.10904	0.470792
Locus_10856_Transcript_1/1_Confidence_1.000	1.49055	1.74494	1.57955	1.63224	1.55586	1.51384
Locus_10857_Transcript_1/1_Confidence_1.000	1.78755	1.94976	1.9574	1.97462	1.9027	1.93429
Locus_10858_Transcript_1/1_Confidence_1.000	1.42009	1.16471	1.04769	1.23377	1.05993	0.979152
Locus_10859_Transcript_1/1_Confidence_1.000	1.51101	1.36069	1.47876	1.41294	1.43923	1.4666
Locus_1086_Transcript_1/1_Confidence_1.000	1.48747	1.25907	1.13666	1.36066	1.49587	1.63548
Locus_10860_Transcript_1/1_Confidence_1.000	1.25219	1.15066	1.37548	1.40072	1.05937	1.30665
Locus_10861_Transcript_1/1_Confidence_1.000	1.50506	1.52615	1.45193	1.39367	1.51386	1.45571
Locus_10862_Transcript_1/1_Confidence_1.000	1.6769	1.68547	1.60177	1.75228	1.43739	1.73901
Locus_10863_Transcript_1/1_Confidence_1.000	1.48336	1.47935	1.639	1.4032	1.29246	1.64309
Locus_10864_Transcript_1/1_Confidence_1.000	1.16385	1.20496	1.42609	0.772902	1.32482	1.04947
Locus_10865_Transcript_1/1_Confidence_1.000	0.905001
Locus_10866_Transcript_1/1_Confidence_1.000	1.10481	0.450442	0.941086	1.09674	0.926002	0.99862
Locus_10867_Transcript_1/1_Confidence_1.000	0.0268785		-0.0119104	-0.0075239
Locus_10868_Transcript_1/1_Confidence_1.000	1.81664	1.71951	1.70374	1.54693	1.70518	1.83481
Locus_10869_Transcript_1/1_Confidence_1.000	2.18667	2.35998	1.86197	2.3672	1.62121	2.00172
Locus_1087_Transcript_1/1_Confidence_1.000	1.7153	1.37574	0.963297	1.02204	1.05087	1.54022
Locus_10870_Transcript_1/1_Confidence_1.000	2.15868	2.3203	2.1026	1.94285	2.06951	2.08994
Locus_10871_Transcript_1/1_Confidence_1.000	1.30479	1.3409	1.27979	1.32721	1.13977	1.46497
Locus_10872_Transcript_1/1_Confidence_1.000	2.3032	2.09164	2.10224	2.02978	1.99967	2.08293
Locus_10874_Transcript_1/1_Confidence_1.000	1.9502	1.55698	0.553472	0.761978	-0.160582	0.116155
Locus_10875_Transcript_1/1_Confidence_1.000	1.33073	1.39005	1.41781	1.07697	1.27686	1.55172
Locus_10876_Transcript_1/1_Confidence_1.000	1.18981	1.20099	0.497812	0.86235	0.646584	1.47092
Locus_10877_Transcript_1/1_Confidence_1.000	0.891256	1.14893	1.20465	1.31549	1.05923	0.951394
Locus_10879_Transcript_1/1_Confidence_1.000	1.72439	1.73748	1.56067	1.48587	1.58035	1.6182
Locus_1088_Transcript_1/1_Confidence_1.000	0.0473196		0.00853079		-0.00655348	-0.0308456
Locus_10881_Transcript_1/1_Confidence_1.000	1.38188	1.50875	1.6616	1.46142	1.58068	1.23677
Locus_10882_Transcript_1/1_Confidence_1.000	2.18134	2.24252	2.91311	2.52029	2.71658	2.60023
Locus_10883_Transcript_1/2_Confidence_1.000	0.575757
Locus_10883_Transcript_2/2_Confidence_1.000	0.559858
Locus_10884_Transcript_1/1_Confidence_1.000	0.640849	0.896098	0.831734	0.951255	0.776032	0.635234
Locus_10885_Transcript_1/1_Confidence_1.000	1.40689	1.87667	1.51423	1.48338	1.51899	1.76676
Locus_10887_Transcript_1/1_Confidence_1.000	1.44837	1.77603	1.8502	1.63068	1.7136	1.51795
Locus_10888_Transcript_1/1_Confidence_1.000	1.19464	1.59436	2.0555	1.74123	2.09653	1.33465
Locus_10889_Transcript_1/1_Confidence_1.000	1.13073	1.25123	1.409	1.14857	1.22947	1.36962
Locus_1089_Transcript_1/1_Confidence_1.000	1.38513	1.51937	1.89192	1.48613	1.55098	1.61846
Locus_10890_Transcript_1/1_Confidence_1.000	1.13461	1.31022	1.18904	1.44485	1.38481	1.28437
Locus_10891_Transcript_1/1_Confidence_1.000	1.2483	1.1693	1.43021	1.40041	1.301	1.20864
Locus_10892_Transcript_1/1_Confidence_1.000	1.93488	1.73854	1.81127	1.87894	1.7014	1.8532
Locus_10893_Transcript_1/1_Confidence_1.000	1.55392	1.55379	1.66585	1.62557	1.4714	1.59253
Locus_10894_Transcript_1/1_Confidence_1.000	1.64885	1.80817	1.65784	1.97221	1.60496	1.70807
Locus_10895_Transcript_1/1_Confidence_1.000	0.813122	0.810498	0.702977	1.32839	1.07324	0.869655
Locus_10897_Transcript_1/1_Confidence_1.000	1.71333	1.65436	1.87784	1.81528	1.66764	1.87418
Locus_10898_Transcript_1/1_Confidence_1.000	1.22376	1.12755	1.18497	1.06442	1.09734	1.18547
Locus_10899_Transcript_1/1_Confidence_1.000	1.60252	1.5565	1.40777	1.27234	1.60597	1.65323
Locus_109_Transcript_1/1_Confidence_1.000	1.13686	1.3026	1.03737	1.38418	1.04348	1.15937
Locus_1090_Transcript_1/1_Confidence_1.000	2.78061	2.68958	2.756	2.94687	2.45528	2.65267
Locus_10900_Transcript_1/1_Confidence_1.000	1.64447	1.79012	1.73895	1.77584	1.70313	1.76037
Locus_10901_Transcript_1/1_Confidence_1.000	1.79537	1.99026	1.38949	1.15084	1.82156	1.31793
Locus_10902_Transcript_1/1_Confidence_1.000	0.889232	0.854649	0.424474	0.729891	1.02335	0.922217
Locus_10903_Transcript_1/1_Confidence_1.000	1.50936	1.57681	1.53143	1.29461	1.41626	1.33999
Locus_10904_Transcript_1/1_Confidence_1.000	0.624884	0.782272	1.44592	1.48219	1.10425	1.29651
Locus_10905_Transcript_1/1_Confidence_1.000	1.50175	1.46945	1.02872	1.32285	0.463959	1.21782
Locus_10906_Transcript_1/1_Confidence_1.000	1.10262	1.3343	1.51809	1.23303	1.25702	0.910509
Locus_10908_Transcript_1/1_Confidence_1.000	1.05017	0.760502	0.510784	0.671517	1.08304	1.09809
Locus_10909_Transcript_1/1_Confidence_1.000	1.77308	1.63349	1.81583	1.41834	1.97944	1.54069
Locus_1091_Transcript_1/1_Confidence_1.000	1.64476	1.66371	0.678119	1.42367	1.08343	1.13039
Locus_10911_Transcript_1/1_Confidence_1.000	0.911112	1.03752	1.10968	1.07085	1.18506	1.24792
Locus_10912_Transcript_1/1_Confidence_1.000	2.53837	2.1615	1.62315	1.53148	1.95948	1.59399
Locus_10913_Transcript_1/1_Confidence_1.000	1.69917	1.43696	1.3744	1.34015	1.44461	1.44825
Locus_10914_Transcript_1/3_Confidence_0.733	0.667787	-0.162676	0.327968		0.877156	0.288592
Locus_10914_Transcript_2/3_Confidence_0.667	1.4881	1.2854	0.61468	0.442975	1.52041	1.21213
Locus_10914_Transcript_3/3_Confidence_0.800	1.82956	1.4951	0.681626	0.318036	1.44469	1.3023
Locus_10915_Transcript_1/1_Confidence_1.000	1.50024	1.40081	1.40519	1.48953	1.60167	1.65751
Locus_10916_Transcript_1/1_Confidence_1.000	1.3501	0.832899	1.32354	1.4792	1.32036	1.46823
Locus_10917_Transcript_1/1_Confidence_1.000	1.66076	1.64187	1.87141	2.04796	1.53936	1.7361
Locus_10918_Transcript_1/1_Confidence_1.000	-0.0815258	0.343284	-0.120315	0.361193	0.165631
Locus_10919_Transcript_1/1_Confidence_1.000	1.13661	1.21899	1.08783	1.03854	1.06253	1.07775
Locus_1092_Transcript_1/1_Confidence_1.000	1.81749	1.99978	2.10224	1.99748	1.50089	2.3273
Locus_10920_Transcript_1/1_Confidence_1.000	2.13389	2.27284	2.06514	2.16643	2.06529	2.27057
Locus_10921_Transcript_1/1_Confidence_1.000	1.6814	1.90833	1.54805	2.04493	1.68904	2.19211
Locus_10922_Transcript_1/1_Confidence_1.000	1.60747	1.76338	1.84945	1.94542	1.88024	1.90072
Locus_10923_Transcript_1/1_Confidence_1.000	1.63273	1.65427	1.91566	1.97231	1.54126	1.67095
Locus_10924_Transcript_1/1_Confidence_1.000	1.74159	1.50758	1.12598	1.39488	1.58332	1.22871
Locus_10925_Transcript_1/1_Confidence_1.000	1.36664	1.48218	1.28615	1.69049	1.47011	0.884372
Locus_10926_Transcript_1/1_Confidence_1.000	1.21714	1.03556	1.20341	1.2198	1.04543	0.940829
Locus_10927_Transcript_1/1_Confidence_1.000	1.3501	1.19089	1.16201	0.990306	1.40712	1.02293
Locus_10929_Transcript_1/1_Confidence_1.000	0.222105	0.470823	0.359407	0.363794	-0.132798	0.54188
Locus_1093_Transcript_1/1_Confidence_1.000	1.3028	1.41546	0.870749	1.44709	1.14291	1.35965
Locus_10930_Transcript_1/1_Confidence_1.000	0.916572	1.15233	1.46025	1.376	1.09465	1.19902
Locus_10931_Transcript_1/1_Confidence_1.000	1.11435	1.04706	1.1968	1.43294	0.970861	1.0914
Locus_10932_Transcript_1/1_Confidence_1.000	1.07866	-0.0528375			-0.0543989	-0.078691
Locus_10935_Transcript_1/1_Confidence_1.000	1.3907	1.37181	0.7556	1.35046	1.33099	1.51665
Locus_10938_Transcript_1/1_Confidence_1.000	1.44788	1.4236	1.43028	1.60381	1.5701	1.58279
Locus_10939_Transcript_1/1_Confidence_1.000	1.07179	1.12862	0.363996	0.891261	0.684704	0.825222
Locus_1094_Transcript_1/1_Confidence_1.000	1.92677	1.79913	1.97764	1.79338	2.08862	2.0454
Locus_10940_Transcript_1/1_Confidence_1.000	0.183448	0.432166	0.62178	0.149045	0.652453	1.45424
Locus_10941_Transcript_1/1_Confidence_1.000	1.55366	1.44086	1.60829	1.42234	1.23218	1.17446
Locus_10942_Transcript_1/1_Confidence_1.000	1.51495	1.37469	1.48334	1.52194	1.3164	1.54513
Locus_10943_Transcript_1/1_Confidence_1.000	1.27511	1.3943	1.16169	1.12631	1.36079	1.30913
Locus_10944_Transcript_1/1_Confidence_1.000	0.574287	1.12404	0.41056	1.23885	0.395475	0.973243
Locus_10945_Transcript_1/1_Confidence_1.000	1.41862	1.41982	1.62993	1.45319	1.50627	1.4742
Locus_10948_Transcript_1/1_Confidence_1.000	2.41363	2.027	2.27599	2.73811	0.879307	1.54041
Locus_10949_Transcript_1/1_Confidence_1.000	0.200481	0.546109	0.462722	0.564019	0.690676	0.574613
Locus_1095_Transcript_1/1_Confidence_1.000	1.73317	1.77736	1.89059	1.97655	1.79435	1.88218
Locus_10950_Transcript_1/1_Confidence_1.000	1.86323	1.69188	1.65984	1.7326	1.76314	1.74037
Locus_10951_Transcript_1/1_Confidence_1.000	1.75214	1.76109	1.69018	1.69058	1.681	1.70305
Locus_10952_Transcript_1/1_Confidence_1.000	0.506001	0.231841	-0.231758		0.054188	0.205987
Locus_10953_Transcript_1/1_Confidence_1.000	1.54043	1.32213	1.12852	1.16767	0.402235	0.788117
Locus_10954_Transcript_1/1_Confidence_1.000	1.73904	1.86894	1.53668	1.52739	2.06229	1.61203
Locus_10955_Transcript_1/1_Confidence_1.000	0.952157	0.121694	0.311308	0.139604	0.664201	0.493781
Locus_10958_Transcript_1/1_Confidence_1.000	1.4118	1.42176	0.608049	0.985159	1.04722	1.30189
Locus_10959_Transcript_1/1_Confidence_1.000	1.14705	1.25093	1.15142	1.00258	1.29649	1.29203
Locus_1096_Transcript_1/1_Confidence_1.000	2.14875	1.67238	2.49272	1.46161	2.17422	1.80092
Locus_10960_Transcript_1/1_Confidence_1.000	1.61052	1.71273	1.84777	1.83053	1.66977	1.6807
Locus_10961_Transcript_1/1_Confidence_1.000	1.29632	1.15268	1.01262	1.31141	1.24245	1.41852
Locus_10962_Transcript_1/1_Confidence_1.000	0.622606	0.551811	0.911176	1.12181	0.720001	1.16423
Locus_10963_Transcript_1/1_Confidence_1.000	1.70566	1.69474	2.00825	1.74661	1.54622	1.78331
Locus_10964_Transcript_1/1_Confidence_1.000	1.0091	1.12593	0.903367	1.29593	1.23507	0.909748
Locus_10965_Transcript_1/1_Confidence_1.000	1.34661	1.02545			0.354884	-0.14653
Locus_10966_Transcript_1/1_Confidence_1.000	1.37948	1.02614	0.532574	0.733255	0.939563	0.903372
Locus_10967_Transcript_1/1_Confidence_1.000	1.42988	1.27367	1.18139	1.12131	1.36666	1.44304
Locus_10968_Transcript_1/1_Confidence_1.000	1.81739	2.08791	2.11635	2.21882	1.91778	1.93812
Locus_10969_Transcript_1/1_Confidence_1.000	1.49094	1.5673	1.59587	1.53039	1.56154	1.58385
Locus_1097_Transcript_1/1_Confidence_1.000	1.31661	1.399	1.46688	1.52712	1.43442	1.57726
Locus_10971_Transcript_1/1_Confidence_1.000	1.47641	1.37997	1.41391	1.48015	1.53632	1.46609
Locus_10972_Transcript_1/1_Confidence_1.000	1.47457	1.93336	1.6793	1.46151	1.60896	1.62026
Locus_10973_Transcript_1/1_Confidence_1.000	1.55142	0.883117	0.233882	0.669632	0.364926	0.847718
Locus_10974_Transcript_1/1_Confidence_1.000	0.964932	1.13823	0.938552	1.05072	1.05448	1.07322
Locus_10975_Transcript_1/1_Confidence_1.000	1.32063	1.19056	1.59342	1.18214	1.38452	1.3084
Locus_10976_Transcript_1/1_Confidence_1.000	1.83078	1.94377	2.06985	1.8609	1.84786	1.85735
Locus_10977_Transcript_1/1_Confidence_1.000	2.17287	1.97776	2.066	2.04663	2.24332	2.20296
Locus_10978_Transcript_1/1_Confidence_1.000	1.29123	1.28031	1.42853	1.50398	1.43233	1.38916
Locus_1098_Transcript_1/1_Confidence_1.000	2.51597	2.47309	2.52432	2.74443	2.16946	2.38373
Locus_10980_Transcript_1/1_Confidence_1.000	1.15348	1.10117	0.943999	0.721142	1.34881	1.30577
Locus_10981_Transcript_1/1_Confidence_1.000	1.72392	2.16505	1.71353	1.66538	1.93753	1.95116
Locus_10982_Transcript_1/1_Confidence_1.000	1.51084	1.62334	1.22994	1.58723	1.29726	1.51371
Locus_10983_Transcript_1/1_Confidence_1.000	1.27492	1.33051	1.68645	1.51277	1.78227	1.77004
Locus_10984_Transcript_1/1_Confidence_1.000	1.36973	1.61238	1.78466	1.72842	1.54011	1.62921
Locus_10985_Transcript_1/1_Confidence_1.000	0.910446	0.256075	-0.0314325	0.671924	1.06743	0.774289
Locus_10986_Transcript_1/1_Confidence_1.000	1.90992	1.54185	0.269068	0.273454	0.475832
Locus_10987_Transcript_1/1_Confidence_1.000	1.33602	1.61161	1.53895	1.46203	1.44256	1.39867
Locus_10989_Transcript_1/1_Confidence_1.000	1.47017	1.40314	1.34469	1.42742	1.47969	1.51227
Locus_1099_Transcript_1/1_Confidence_1.000	2.23911	2.38974	1.94691	2.19703	2.137	2.39673
Locus_10990_Transcript_1/1_Confidence_1.000	1.49746	1.55236	1.78172	1.41147	1.36371	1.33098
Locus_10991_Transcript_1/1_Confidence_1.000	1.82191	1.8096	2.57131	2.40084	2.03951	2.1537
Locus_10992_Transcript_1/1_Confidence_1.000	1.78341	1.77649	1.38031	1.71852	1.74044	1.63768
Locus_10993_Transcript_1/1_Confidence_1.000	1.66613	1.86681	1.83203	1.46796	1.86904	1.75097
Locus_10995_Transcript_1/1_Confidence_1.000	1.3999	1.26676	1.24962	1.19752	1.38518	1.32173
Locus_10996_Transcript_1/1_Confidence_1.000	1.56813	1.59784	1.43426	1.54576	0.606262	1.4801
Locus_10997_Transcript_1/1_Confidence_0.667	0.066942	0.0146303	0.0281532	0.33357		0.465898
Locus_10998_Transcript_1/1_Confidence_1.000	1.66795	1.78072	1.89443	1.83573	2.02587	1.74896
Locus_10999_Transcript_1/1_Confidence_1.000	1.7504	1.9385	1.76072	1.90613	1.80071	1.86825
Locus_11_Transcript_1/1_Confidence_1.000	1.86535	1.68852	1.7562	1.83601	1.81147	1.83876
Locus_110_Transcript_1/1_Confidence_1.000	1.90256	1.81973	1.89083	2.05346	1.39276	1.79554
Locus_1100_Transcript_1/1_Confidence_1.000	1.36025	1.30173	0.912605	0.810097	1.1162	0.814107
Locus_11000_Transcript_1/1_Confidence_1.000	1.40392	1.01991	1.36514	1.2763	1.37405	1.50185
Locus_11001_Transcript_1/1_Confidence_1.000	1.81633	1.93326	1.71708	1.80035	1.77634	1.73025
Locus_11002_Transcript_1/1_Confidence_1.000	0.986005	1.05569	1.3235	1.3834	1.28821	1.15255
Locus_11004_Transcript_1/1_Confidence_1.000	0.787101
Locus_11005_Transcript_1/1_Confidence_1.000	1.92091	1.80749	2.02922	1.94007	2.03399	2.00877
Locus_11007_Transcript_1/1_Confidence_1.000	1.36643	1.08948	1.22442	1.04739	1.50504	1.32045
Locus_11008_Transcript_1/1_Confidence_1.000	1.36645	1.44782	1.73755	1.37982	1.36035	1.38317
Locus_1101_Transcript_1/1_Confidence_1.000	2.57516	2.12028	1.78788	1.92148	2.3113	2.17715
Locus_11010_Transcript_1/1_Confidence_1.000	0.444969	0.392657	1.20781	0.778543	0.868217	0.931075
Locus_11011_Transcript_1/1_Confidence_1.000	1.57655	1.7222	1.73313	1.52764	1.43235	1.66969
Locus_11013_Transcript_1/1_Confidence_1.000		0.122473	-0.0400951	0.265321		1.30969
Locus_11014_Transcript_1/1_Confidence_1.000	1.71216	1.56393	1.61839	1.39741	1.80986	1.70358
Locus_11015_Transcript_1/1_Confidence_1.000		-0.112583			-0.114145	0.162593
Locus_11016_Transcript_1/1_Confidence_1.000	1.42507	1.40815	1.51326	1.54721	1.43931	1.48595
Locus_11018_Transcript_1/1_Confidence_1.000	1.60467	1.36527	1.39518	1.44533	1.32895	1.2032
Locus_1102_Transcript_1/1_Confidence_1.000	1.70613	1.60198	1.46322	2.22803	-0.250836	1.10508
Locus_11020_Transcript_1/1_Confidence_1.000	1.54565	1.45116	1.7354	1.58059	1.69751	1.83841
Locus_11021_Transcript_1/1_Confidence_1.000	1.39209	1.27283	1.37744	1.52119	1.32563	1.49413
Locus_11022_Transcript_1/1_Confidence_1.000	1.39389	1.47484	1.70203	1.58268	1.57745	1.66925
Locus_11023_Transcript_1/1_Confidence_1.000	0.910654	1.06482	0.957295	1.14799	1.07484	0.894007
Locus_11024_Transcript_1/1_Confidence_1.000	0.984462	1.154	1.55963	1.53364	1.41568	1.15617
Locus_11026_Transcript_1/4_Confidence_0.429	1.00222	0.523936		0.842876	0.0452536	0.321992
Locus_11026_Transcript_2/4_Confidence_0.571	0.402126	0.349815		0.668754		0.0229311
Locus_11026_Transcript_3/4_Confidence_0.429	1.00222	0.523936		0.842876	0.0452536	0.321992
Locus_11026_Transcript_4/4_Confidence_0.571	1.00222	0.523936		0.842876	0.0452536	0.321992
Locus_11027_Transcript_1/1_Confidence_1.000	1.60919	1.59164	1.89897	1.73329	1.82638	1.63041
Locus_11028_Transcript_1/1_Confidence_1.000	1.38802	1.32166	1.17864	0.873725	1.23167	1.2958
Locus_11029_Transcript_1/1_Confidence_1.000	1.05178	0.941472	0.823107	1.01737	0.884863	1.0558
Locus_1103_Transcript_1/1_Confidence_1.000	1.92326	1.58534	1.49688	1.89406	0.427434	0.880264
Locus_11031_Transcript_1/1_Confidence_1.000	1.34233	1.57169	1.27258	1.08006	1.54439	1.34068
Locus_11032_Transcript_1/1_Confidence_1.000	1.93998	1.66511	1.41539	1.49233	2.06506	1.13625
Locus_11033_Transcript_1/1_Confidence_1.000	1.47788	1.42325	1.57486	1.58762	1.28018	1.55692
Locus_11034_Transcript_1/1_Confidence_1.000	1.45015	1.40566	0.972028	1.01118	1.62284	1.41932
Locus_11035_Transcript_1/1_Confidence_1.000	1.83409	1.5619	1.57543	1.9492	1.47319	1.48366
Locus_11036_Transcript_1/1_Confidence_1.000	1.08773	-0.168699	1.22503	1.35436	0.871132	0.75969
Locus_11037_Transcript_1/1_Confidence_1.000	1.92932	1.53706	1.27952	1.16377	1.7077	1.38885
Locus_11038_Transcript_1/1_Confidence_1.000	1.06733	1.11116	1.12159	1.17575	1.30082	1.33054
Locus_11039_Transcript_1/1_Confidence_1.000	1.33854	1.34337	1.47584	1.59833	1.45162	1.37327
Locus_1104_Transcript_1/1_Confidence_1.000	1.64339	1.29005	1.34431	1.32197	1.53254	1.44265
Locus_11040_Transcript_1/1_Confidence_1.000	1.95135	1.90638	1.80362	2.07436	2.14325	2.07563
Locus_11042_Transcript_1/1_Confidence_1.000	1.82449	1.93936	2.25434	1.96323	1.9274	1.89155
Locus_11043_Transcript_1/1_Confidence_1.000	1.60666	1.25332	0.942332	1.43963	0.927248	0.948713
Locus_11044_Transcript_1/1_Confidence_1.000	0.900113	0.841972	0.685233	0.899135	1.09503	1.08361
Locus_11045_Transcript_1/1_Confidence_1.000	0.760022	-0.137388	0.504524	0.232704	0.957961	0.380826
Locus_11046_Transcript_1/1_Confidence_1.000	-0.0589081	0.18981	0.379424	0.383811	-0.112781	0.163957
Locus_11047_Transcript_1/1_Confidence_1.000	1.26258	1.08988	0.97846	0.648393	1.2353	0.896886
Locus_11048_Transcript_1/1_Confidence_1.000	1.70834	1.32023	1.19388	1.4883	1.61336	1.62137
Locus_11049_Transcript_1/1_Confidence_1.000	0.950804	0.963433	1.05412	0.805251	0.852727	0.843675
Locus_1105_Transcript_1/1_Confidence_1.000	1.90114	2.01117	1.72719	1.70704	2.10168	1.98638
Locus_11050_Transcript_1/1_Confidence_1.000	0.62288	1.04769	0.919883	1.11136	-0.209145	0.807956
Locus_11051_Transcript_1/1_Confidence_1.000	1.37198	1.30945	1.20487	1.51029	1.02706	1.54116
Locus_11053_Transcript_1/1_Confidence_1.000	1.33624	1.58064	1.64531	1.97604	1.63788	1.47647
Locus_11054_Transcript_1/1_Confidence_1.000	1.5188	1.42141	1.48609	1.53623	1.21573	1.5289
Locus_11056_Transcript_1/1_Confidence_1.000	0.942086	0.412653	0.964567	-0.00877008	0.913767	0.807805
Locus_11057_Transcript_1/1_Confidence_1.000	1.32759	1.38038	1.25476	1.39285	1.4139	1.27454
Locus_11058_Transcript_1/1_Confidence_1.000	0.601534	0.725314	0.437807	0.567132	0.945601	1.00049
Locus_11059_Transcript_1/1_Confidence_1.000	1.52241	1.5505	1.75218	1.63097	1.51059	1.49946
Locus_1106_Transcript_1/1_Confidence_1.000	1.94748	1.84476	1.77977	1.88703	1.78806	1.7178
Locus_11060_Transcript_1/1_Confidence_1.000	1.10016	1.23751	1.08157	1.09572	0.900156	0.942811
Locus_11061_Transcript_1/1_Confidence_1.000	1.06765	0.909702	0.855228	0.969576	0.932615	1.04932
Locus_11062_Transcript_1/1_Confidence_1.000	0.964047	1.11712	0.522239	0.995147	0.598925	0.366357
Locus_11063_Transcript_1/1_Confidence_1.000	0.298945	0.848693			0.421163
Locus_11064_Transcript_1/1_Confidence_1.000	0.996361	1.27685	1.49607	0.980926	1.50605	1.88224
Locus_11065_Transcript_1/1_Confidence_1.000	1.84146	1.76925	1.35681	1.56077	1.34172	1.59998
Locus_11066_Transcript_1/1_Confidence_1.000	1.05337	1.2643	1.30338	0.939786	1.14216	1.27623
Locus_11068_Transcript_1/1_Confidence_1.000	2.06648	1.97131	1.73532	2.1044	2.02126	2.10738
Locus_1107_Transcript_1/1_Confidence_1.000	1.85576	2.15317	1.41586	1.78232	1.59332	1.62404
Locus_11070_Transcript_1/1_Confidence_1.000	1.0789	1.08873	0.227194	0.775648	0.212109	0.886787
Locus_11071_Transcript_1/1_Confidence_1.000	1.42978	0.833399	0.244862	-0.0517812	0.882991	0.904456
Locus_11072_Transcript_1/1_Confidence_1.000	1.17929	1.31497			0.921299	0.322975
Locus_11073_Transcript_1/1_Confidence_1.000	1.17929
Locus_11074_Transcript_1/1_Confidence_1.000	1.42272	1.58814	0.437807	0.942795	0.996754	1.14532
Locus_11076_Transcript_1/1_Confidence_1.000	2.21307	2.43665	2.69032	2.00596	2.35215	2.14695
Locus_11078_Transcript_1/1_Confidence_1.000	0.951224	0.926941	1.1835	1.06295	0.675502	0.843096
Locus_11079_Transcript_1/1_Confidence_1.000	0.644178	0.834905	0.781481	1.0869	-0.0117547	0.566013
Locus_1108_Transcript_1/1_Confidence_1.000	-0.00518733		-0.0439762	-0.0395897	0.24197	-0.0833525
Locus_11081_Transcript_1/1_Confidence_1.000	1.97274	2.13535	1.50396	2.03076	1.24814	1.49577
Locus_11082_Transcript_1/1_Confidence_1.000	1.56009	1.35802	0.743154	1.18687	1.33013	0.578839
Locus_11083_Transcript_1/1_Confidence_1.000	1.24317	1.27282	1.12387	0.981319	1.28218	0.985564
Locus_11084_Transcript_1/1_Confidence_1.000	1.63929	1.48686	1.75026	0.976498	1.39882	1.66185
Locus_11085_Transcript_1/1_Confidence_1.000	1.25086	1.08551	1.08713	0.966579	0.794498	1.79465
Locus_11087_Transcript_1/1_Confidence_1.000	1.08771	1.15303	0.957997	1.14438	1.15147	1.22848
Locus_11088_Transcript_1/1_Confidence_1.000	1.6173	1.56166	1.5476	1.65314	1.68919	1.78922
Locus_1109_Transcript_1/1_Confidence_1.000	0.351852		0.0120332	0.61848	0.297979	0.671627
Locus_11090_Transcript_1/1_Confidence_1.000	1.55021	1.50532	1.44406	1.74947	1.42014	1.59133
Locus_11091_Transcript_1/1_Confidence_1.000	1.21609	1.64933	1.50315	1.15535	1.21052	1.38459
Locus_11092_Transcript_1/1_Confidence_1.000	0.105062
Locus_11093_Transcript_1/1_Confidence_1.000	0.910446	0.256075				-0.0708089
Locus_11095_Transcript_1/1_Confidence_1.000	1.41419	1.45365	1.13396	1.2005	1.29497	1.41468
Locus_11096_Transcript_1/1_Confidence_1.000	1.04236	1.19974	1.30609	1.2304	1.27427	1.28996
Locus_11097_Transcript_1/1_Confidence_1.000	1.51353
Locus_11098_Transcript_1/1_Confidence_1.000	0.978987	0.625645	0.908013	0.839849	1.05774	1.36748
Locus_11099_Transcript_1/1_Confidence_1.000	1.18778	1.12419	1.42125	1.19578	1.263	1.27443
Locus_111_Transcript_1/1_Confidence_1.000	1.92732	2.10823	1.98133	1.90858	1.69551	1.6625
Locus_1110_Transcript_1/1_Confidence_1.000	2.64023	2.73802	2.56451	2.89014	2.6337	2.58082
Locus_11101_Transcript_1/1_Confidence_1.000	0.614859	1.11885	0.354221	0.483547	1.11729	0.951667
Locus_11102_Transcript_1/1_Confidence_1.000	2.12919	1.85364	1.88084	2.02261	1.5405	1.74791
Locus_11103_Transcript_1/1_Confidence_1.000	1.2195	1.22518	1.31334	1.64643	1.34172	1.39315
Locus_11104_Transcript_1/1_Confidence_1.000	1.08643	1.16386	1.84826	1.06157	1.33036	1.03022
Locus_11105_Transcript_1/1_Confidence_1.000	1.71445	1.64867	1.49791	1.53126	1.62249	1.42211
Locus_11106_Transcript_1/1_Confidence_1.000	0.881226	0.824874	0.717499	1.02824	1.19013	1.25251
Locus_11107_Transcript_1/1_Confidence_1.000	1.16321	1.33862	1.52321	1.36149	1.24572	1.62244
Locus_11108_Transcript_1/1_Confidence_1.000	1.42635	1.48921	1.4246	1.64874	1.62165	1.4904
Locus_11109_Transcript_1/1_Confidence_1.000	0.920838	0.941077	1.13069	1.02113	0.955906	0.730699
Locus_1111_Transcript_1/1_Confidence_1.000	2.26801	2.21221	1.99414	2.13123	2.39769	2.38017
Locus_11110_Transcript_1/1_Confidence_1.000	1.90458	2.01312	1.25324	1.76366	1.91186	1.62482
Locus_11111_Transcript_1/1_Confidence_1.000	0.48289
Locus_11112_Transcript_1/1_Confidence_1.000	2.0012	1.92445	2.29891	1.90138	1.92428	1.87713
Locus_11113_Transcript_1/1_Confidence_1.000	1.53877	1.78191	1.88442	1.78265	1.54675	1.73183
Locus_11114_Transcript_1/1_Confidence_1.000	0.974188	0.700028	1.10173	0.842876	1.06644	0.924051
Locus_11116_Transcript_1/1_Confidence_1.000	0.998434
Locus_11118_Transcript_1/1_Confidence_1.000	1.55836	1.61139	1.801	1.80761	1.66615	1.62388
Locus_11119_Transcript_1/1_Confidence_1.000	0.864776	0.674161	0.687684	1.18692	1.14972	1.14316
Locus_1112_Transcript_1/1_Confidence_1.000	1.61638	1.18515	0.626579	0.357964	-0.263567	0.365354
Locus_11120_Transcript_1/1_Confidence_1.000	1.24514	1.34526	0.685117	0.0791714	1.51396	0.489667
Locus_11121_Transcript_1/1_Confidence_1.000	1.65702	1.45319	1.57115	1.42205	1.74842	1.52171
Locus_11123_Transcript_1/1_Confidence_1.000	0.985272	1.06716	1.0219	1.16971	1.0253	1.16487
Locus_11124_Transcript_1/1_Confidence_1.000	1.81478	1.92843	1.81428	1.70637	1.79551	1.82176
Locus_11125_Transcript_1/1_Confidence_1.000	1.03632	-0.129931	-0.116408		0.947689	0.145246
Locus_11126_Transcript_1/5_Confidence_0.250	1.97838	1.81279	1.2384	2.15958	1.06361	2.63815
Locus_11126_Transcript_2/5_Confidence_0.250	1.98604	1.82045	1.24606	2.16724	1.07127	2.64581
Locus_11126_Transcript_3/5_Confidence_0.375	1.98836	1.82277	1.24838	2.16956	1.0736	2.64814
Locus_11126_Transcript_4/5_Confidence_0.250	1.98219	1.8166	1.24221	2.16339	1.06743	2.64197
Locus_11126_Transcript_5/5_Confidence_0.375	2.00952	1.84154	1.2586	2.18514	1.08382	2.66118
Locus_11127_Transcript_1/1_Confidence_1.000	1.1605	0.657397	0.7415	1.02464	1.02745	1.31491
Locus_11128_Transcript_1/1_Confidence_1.000	1.90805	1.78666	1.63881	1.71015	1.95279	1.98564
Locus_11129_Transcript_1/1_Confidence_1.000	1.99283	1.98611	1.80887	1.91815	1.7515	1.81413
Locus_1113_Transcript_1/1_Confidence_1.000	2.63361	2.58522	2.55929	2.87433	2.32786	2.49752
Locus_11130_Transcript_1/1_Confidence_1.000	1.31819	1.39474	0.954007	1.35633	1.38727	1.44414
Locus_11131_Transcript_1/1_Confidence_1.000	1.6179	1.70483	1.92402	1.76525	1.83129	1.63459
Locus_11132_Transcript_1/1_Confidence_1.000	1.62181	1.95177	2.00968	2.84223	1.50916	1.9703
Locus_11133_Transcript_1/1_Confidence_1.000	1.19203	1.26804	1.00982	1.19655	0.587252	1.28082
Locus_11134_Transcript_1/1_Confidence_1.000	1.45694	1.1036	1.46579	1.12776	1.73741	1.70724
Locus_11135_Transcript_1/1_Confidence_1.000	1.32588		1.17795		1.5608	0.958584
Locus_11136_Transcript_1/1_Confidence_1.000	1.4371	1.39501	1.68355	1.62764	1.30714	1.3889
Locus_11137_Transcript_1/1_Confidence_1.000	1.32673	1.42319	1.20021	1.16385	1.30353	1.46829
Locus_11138_Transcript_1/1_Confidence_1.000	1.40691	1.59987	1.30637	1.11619	1.21211	1.06288
Locus_11139_Transcript_1/1_Confidence_1.000	1.53251	1.43779	1.57625	1.30133	1.40944	1.40445
Locus_1114_Transcript_1/1_Confidence_1.000	2.8254	2.77918	2.82034	2.8982	2.51087	2.71424
Locus_11141_Transcript_1/1_Confidence_1.000	1.59519	1.46878	1.2638	1.43679	1.64218	1.50552
Locus_11142_Transcript_1/1_Confidence_1.000	1.33039	1.32805	1.00104	1.25141	0.919007	1.36372
Locus_11146_Transcript_1/1_Confidence_1.000	0.342001	-0.187432	0.303212	0.675575	0.288128	0.786715
Locus_11148_Transcript_1/1_Confidence_1.000	1.34625	1.29844	1.09604	1.40146	1.38198	1.33503
Locus_11149_Transcript_1/1_Confidence_1.000	1.41586	1.39158	1.50984	1.42285	1.30886	1.49496
Locus_1115_Transcript_1/1_Confidence_1.000	2.28288	2.20968	2.07608	2.2283	2.07672	2.34714
Locus_11150_Transcript_1/1_Confidence_1.000	1.14646	1.15826	1.30931	1.27478	1.05119	1.18071
Locus_11151_Transcript_1/1_Confidence_1.000	0.946194	0.677174	0.363337	0.418876	1.20859	0.420871
Locus_11153_Transcript_1/1_Confidence_1.000	2.13296	2.06094	1.85775	2.01908	1.89778	1.8551
Locus_11154_Transcript_1/1_Confidence_1.000	1.81848	2.0151	2.31448	2.08886	2.17666	2.07755
Locus_11155_Transcript_1/1_Confidence_1.000	1.61005	1.48219	1.4451	1.26352	1.35569	1.45197
Locus_11156_Transcript_1/1_Confidence_1.000	0.897903	0.419622				0.393769
Locus_11157_Transcript_1/1_Confidence_1.000	0.251323	0.11983	0.388626	0.584898	0.021359	0.625456
Locus_11158_Transcript_1/1_Confidence_1.000	2.13873	2.05591	2.02061	2.18727	1.88509	1.98214
Locus_1116_Transcript_1/1_Confidence_1.000	2.95393	2.9149	2.93773	2.87283	2.56024	2.75558
Locus_11160_Transcript_1/1_Confidence_1.000	1.13954	1.2072	1.10075	1.46168	0.857185	0.974223
Locus_11161_Transcript_1/1_Confidence_1.000	1.20655	1.22822	1.53751	1.6388	1.18264	1.44465
Locus_11162_Transcript_1/1_Confidence_1.000	1.36434	1.3389	1.05139	1.13496	1.22943	1.21613
Locus_11163_Transcript_1/1_Confidence_1.000	0.90742	0.834905	0.941182	1.04911	0.833343	0.84856
Locus_11165_Transcript_1/1_Confidence_1.000	0.962446	1.2041	1.4323	1.19256	1.35171	1.27658
Locus_11167_Transcript_1/1_Confidence_1.000	1.62564	1.5369	1.53382	1.80857	1.35241	1.27072
Locus_11168_Transcript_1/1_Confidence_1.000	1.76058	1.62529	1.69081	1.80114	1.60225	1.62889
Locus_11169_Transcript_1/1_Confidence_1.000	1.5557	1.56648	1.81794	1.51812	1.62359	1.5684
Locus_1117_Transcript_1/1_Confidence_1.000	1.90819	2.01731	2.86453	2.87344	2.89001	3.03111
Locus_11170_Transcript_1/2_Confidence_1.000	0.110072	0.798123		0.473609	0.709411	0.429847
Locus_11170_Transcript_2/2_Confidence_1.000	0.881226	0.732004			0.304474	-0.196939
Locus_11171_Transcript_1/1_Confidence_1.000	1.59525	1.40481	1.13419	1.32677	0.478587	1.26844
Locus_11172_Transcript_1/1_Confidence_1.000	1.33581	1.3388	1.76511	1.61564	1.32769	1.39055
Locus_11173_Transcript_1/1_Confidence_1.000	1.7845	1.66852	1.3241	1.75662	1.72399	1.37815
Locus_11174_Transcript_1/1_Confidence_1.000	1.35979	1.00142	0.585598	0.164015	1.22972	0.620855
Locus_11175_Transcript_1/1_Confidence_1.000	1.78034	1.8586	2.34764	1.91986	2.00419	1.98669
Locus_11176_Transcript_1/1_Confidence_1.000	1.16477	1.15288	1.31597	1.32376	1.16087	1.28
Locus_11177_Transcript_1/1_Confidence_1.000	1.93143	1.91409	1.91112	2.39649	1.854	1.97277
Locus_11178_Transcript_1/1_Confidence_1.000	0.961097	1.3376		-0.352059	1.23053	-0.094792
Locus_11179_Transcript_1/3_Confidence_0.727	0.209255	0.156943			-0.145648
Locus_11179_Transcript_2/3_Confidence_0.727	1.42674	1.11119	-0.130564		0.69945	0.307181
Locus_11179_Transcript_3/3_Confidence_0.636	0.0952141	0.0429024			0.041341
Locus_1118_Transcript_1/1_Confidence_1.000	2.51481	2.37057	2.5553	2.68951	2.40534	2.42921
Locus_11180_Transcript_1/1_Confidence_1.000	1.41175	1.56064	1.67399	1.61143	1.55663	1.44872
Locus_11181_Transcript_1/1_Confidence_1.000	1.13269	1.34447	1.40886	1.30181	1.26425	1.18764
Locus_11182_Transcript_1/1_Confidence_1.000	0.738797	0.607304		-0.073757	0.383894	-0.11752
Locus_11183_Transcript_1/1_Confidence_1.000	1.62227	1.59566	1.81059	1.72713	1.61837	1.69224
Locus_11185_Transcript_1/1_Confidence_1.000	1.32149	1.60273	1.52158	1.61159	1.36259	1.4932
Locus_11186_Transcript_1/1_Confidence_1.000	1.30371	1.21438	1.19145	1.17325	1.42424	1.50046
Locus_11187_Transcript_1/1_Confidence_1.000	1.5132	1.50228	1.55783	1.25267	1.64385	1.61956
Locus_11188_Transcript_1/1_Confidence_1.000	1.78222	1.99086	2.26882	2.12071	2.16673	1.76649
Locus_11189_Transcript_1/1_Confidence_1.000	1.32355	1.34731	1.13778	1.27606	1.40524	1.56809
Locus_1119_Transcript_1/1_Confidence_1.000	1.87637	-0.265849
Locus_11190_Transcript_1/1_Confidence_1.000	0.525314	0.171972	0.486525	-0.28724	-0.306711	0.62324
Locus_11191_Transcript_1/1_Confidence_1.000	0.892883	0.927721	0.813666	1.05037	1.04912	1.13923
Locus_11192_Transcript_1/1_Confidence_1.000	1.63824	1.58303	1.86741	1.73525	1.71791	1.72641
Locus_11193_Transcript_1/1_Confidence_1.000	0.8978	0.94815	0.28498	0.386276	0.946589	0.342513
Locus_11195_Transcript_1/1_Confidence_1.000	1.57246	1.53963	1.84843	1.53406	1.88083	1.70238
Locus_11196_Transcript_1/1_Confidence_1.000	0.892916	1.14163	1.08821	1.19362	1.02966	0.864918
Locus_11197_Transcript_1/1_Confidence_1.000	1.75665	2.13799	1.78207	1.58275	1.68075	2.12853
Locus_11199_Transcript_1/1_Confidence_1.000	1.1873	1.22676	1.28604	1.1529	0.982161	1.23407
Locus_1120_Transcript_1/1_Confidence_1.000	1.43342	1.03526	0.942332	0.992476	1.11913	1.32892
Locus_11200_Transcript_1/1_Confidence_1.000	0.845425	0.861936	1.10326	0.852814	1.13037	1.11602
Locus_11201_Transcript_1/1_Confidence_1.000	1.35507	1.37081	1.41935	1.44171	1.55301	1.54575
Locus_11202_Transcript_1/1_Confidence_1.000	1.16166	-0.233075		0.386895	-0.234636	0.58617
Locus_11203_Transcript_1/1_Confidence_1.000	2.00248	1.79982	1.78427	1.96808	2.06602	2.02012
Locus_11204_Transcript_1/1_Confidence_1.000	1.98759	1.88218	2.0083	2.20548	1.72959	1.95285
Locus_11205_Transcript_1/1_Confidence_1.000	1.2394
Locus_11207_Transcript_1/1_Confidence_1.000	1.57912	1.33051	1.27709	1.72949	1.41327	1.36265
Locus_11208_Transcript_1/1_Confidence_1.000	1.69114	1.61683	1.65235	1.65134	1.55486	1.74981
Locus_11209_Transcript_1/1_Confidence_1.000	1.54599	1.49734	1.3384	1.27539	1.5119	1.49631
Locus_1121_Transcript_1/1_Confidence_1.000	2.50005	2.44381	2.44749	2.58268	2.19301	2.25724
Locus_11210_Transcript_1/1_Confidence_1.000	1.33501	1.1967	1.10693	1.39386	1.49775	1.35635
Locus_11211_Transcript_1/1_Confidence_1.000	0.99805	0.874045	0.827982	0.944343	1.25455	1.22561
Locus_11212_Transcript_1/1_Confidence_1.000	1.90905	2.48721	1.7981	1.86319	1.65808	1.80163
Locus_11213_Transcript_1/1_Confidence_1.000	1.45866	1.34141	1.49366	1.39943	1.40879	1.39629
Locus_11214_Transcript_1/1_Confidence_1.000	0.0219151	-0.0303967	-0.0168738	-0.0124873	-0.0319581	0.24478
Locus_11215_Transcript_1/1_Confidence_1.000	1.54798	1.6073	1.97493	1.89783	0.921013	1.9265
Locus_11216_Transcript_1/1_Confidence_1.000	1.44026	1.39157	1.34322	1.44576	1.60459	1.59222
Locus_11217_Transcript_1/1_Confidence_1.000	0.458242	0.229839		0.548779	0.404369	0.203986
Locus_11218_Transcript_1/1_Confidence_1.000	1.18691	1.37069	1.03897	1.3286	1.52122	1.67955
Locus_1122_Transcript_1/1_Confidence_1.000	1.18896	1.08947	1.20975	1.41195	1.12865	1.60666
Locus_11222_Transcript_1/1_Confidence_1.000	1.28244	0.777835	0.0132069		0.935975	0.341807
Locus_11223_Transcript_1/1_Confidence_1.000	1.30484	1.21811	0.244862	1.13006	0.508532	0.807546
Locus_11224_Transcript_1/1_Confidence_1.000	1.69267	1.6114	1.1478	1.29185	1.77069	1.54365
Locus_11225_Transcript_1/1_Confidence_1.000	1.30985	1.58062	1.54886	1.6356	1.47782	1.57575
Locus_11226_Transcript_1/1_Confidence_1.000	1.42111	1.50008	1.92273	1.70445	1.43052	1.46789
Locus_11227_Transcript_1/1_Confidence_1.000	1.54735	1.49504	1.27661	1.54191	1.86571	1.65351
Locus_11228_Transcript_1/1_Confidence_1.000	1.09945	0.570021	0.759636	0.764022	0.744551	0.787206
Locus_11229_Transcript_1/1_Confidence_1.000	1.65588	1.67572	1.67802	1.7612	1.88021	1.82
Locus_1123_Transcript_1/1_Confidence_1.000	1.93569	1.97356	1.77671	2.06282	1.91841	1.8123
Locus_11230_Transcript_1/1_Confidence_1.000	0.933462	0.316879	0.15431		0.616347
Locus_11232_Transcript_1/1_Confidence_1.000	1.27303
Locus_11233_Transcript_1/1_Confidence_1.000	1.29636	1.48846	1.34865	1.26196	1.6267	1.67388
Locus_11234_Transcript_1/1_Confidence_1.000	1.51675	1.6041	1.4549	1.70569	1.40702	1.39943
Locus_11235_Transcript_1/1_Confidence_1.000	1.77607	2.17349	2.29758	1.80236	2.04095	1.68318
Locus_11237_Transcript_1/1_Confidence_1.000	1.7845	1.82513	1.74735	1.51318	1.7339	1.91516
Locus_11238_Transcript_1/1_Confidence_1.000	2.47626	2.39858	2.48738	2.43222	2.48328	2.47166
Locus_11239_Transcript_1/1_Confidence_1.000	0.224721	0.172409	0.73		0.170848	0.322647
Locus_11240_Transcript_1/1_Confidence_1.000	1.04703	1.12861	0.914336	0.974838	1.40998	1.37635
Locus_11241_Transcript_1/1_Confidence_1.000	0.935584	1.22395	0.961913	1.24186	1.15979	1.16163
Locus_11246_Transcript_1/1_Confidence_1.000	1.64688	1.45469	1.30073	1.66573	1.61748	1.73419
Locus_11247_Transcript_1/1_Confidence_1.000	1.65812	1.59694	1.33126	1.37627	1.77296	1.75163
Locus_11248_Transcript_1/1_Confidence_1.000	1.63452	1.51252	1.51463	1.27804	1.28371	1.55499
Locus_11249_Transcript_1/1_Confidence_1.000	0.784408	0.919183	1.01788	0.937092	0.719254	0.893329
Locus_1125_Transcript_1/1_Confidence_1.000	2.00356	1.50409	0.709499	1.76641	1.8131	1.7441
Locus_11250_Transcript_1/1_Confidence_1.000	1.52676	1.3181	0.868742	1.2391	1.43233	1.38722
Locus_11251_Transcript_1/1_Confidence_1.000	1.07336	1.12781	1.44376	1.29106	1.13995	1.08781
Locus_11252_Transcript_1/1_Confidence_1.000	2.04602	1.81212	0.611464	1.28096	-0.306711	0.271057
Locus_11254_Transcript_1/1_Confidence_1.000	1.84055	1.56249	1.67948	1.70273	1.90778	1.82495
Locus_11255_Transcript_1/1_Confidence_1.000	1.24886	1.14912	1.21007	1.28354	1.13053	1.05072
Locus_11256_Transcript_1/1_Confidence_1.000	1.65927	1.77755	1.96992	1.61239	1.92448	1.80131
Locus_11257_Transcript_1/1_Confidence_1.000	0.636492	0.712498	1.03207	0.837302	0.720921	0.696629
Locus_11259_Transcript_1/1_Confidence_1.000	1.47906	1.39036	1.13141	1.21498	1.45515	1.53919
Locus_1126_Transcript_1/1_Confidence_1.000	2.43936	2.18473	2.26694	2.56083	1.89849	2.07321
Locus_11260_Transcript_1/1_Confidence_1.000	1.08129	1.14025	1.00646	1.1044	1.01177	1.12031
Locus_11261_Transcript_1/1_Confidence_1.000	0.752339	0.824966	0.800701	0.842876	0.858167	0.56503
Locus_11262_Transcript_1/1_Confidence_1.000	0.772964	0.544561			0.24197	0.217677
Locus_11263_Transcript_1/1_Confidence_1.000	1.70903	1.88469	1.61366	1.83223	1.53186	1.58947
Locus_11264_Transcript_1/1_Confidence_1.000	1.72682	1.1394	1.46417	1.13612	1.27801	1.26844
Locus_11266_Transcript_1/1_Confidence_1.000	0.741663	0.580207	-0.251368	0.866962	1.03458	0.612346
Locus_11267_Transcript_1/1_Confidence_1.000	1.08924	1.06437	0.466878	1.25541	1.01607	1.18717
Locus_11268_Transcript_1/1_Confidence_1.000	1.5759	1.38422	1.44233	1.69126	1.73874	1.67098
Locus_11269_Transcript_1/1_Confidence_1.000	1.67873	1.58503	1.42785	1.53744	1.54725	1.50118
Locus_1127_Transcript_1/4_Confidence_0.500	-0.0993064	0.149412	0.162935	-0.133709	0.14785
Locus_1127_Transcript_2/4_Confidence_0.333	-0.106709	0.142009	0.155532	-0.141112	0.140448
Locus_1127_Transcript_3/4_Confidence_0.500	-0.0968105	0.151908	0.165431	-0.131213	0.150346
Locus_1127_Transcript_4/4_Confidence_0.333	-0.107931	0.140787	0.15431	-0.142333	0.139226
Locus_11270_Transcript_1/1_Confidence_1.000	1.81037	1.86036	1.97823	1.87287	1.90935	1.86554
Locus_11271_Transcript_1/1_Confidence_1.000	1.35835	1.13822	0.842437	1.11309	0.889501	0.291178
Locus_11272_Transcript_1/1_Confidence_1.000	0.845615	0.374174	0.387697	-0.0338855	0.314621	0.44523
Locus_11273_Transcript_1/1_Confidence_1.000	1.67121	2.19484	2.07979	2.23811	2.06633	2.1013
Locus_11274_Transcript_1/1_Confidence_1.000	1.26072	0.731291	0.346874	0.726924	0.382942	0.608528
Locus_11275_Transcript_1/1_Confidence_1.000	0.917976	1.09414	0.543395	0.723873	0.704402	0.628957
Locus_11276_Transcript_1/1_Confidence_1.000	1.17747	1.31106	0.898612	0.870814	1.2937	0.96838
Locus_11277_Transcript_1/1_Confidence_1.000	0.797255	0.677997		0.695906	0.939677	0.777082
Locus_11278_Transcript_1/1_Confidence_1.000	0.974434	0.76722	0.810706	1.03694	1.15101	1.37339
Locus_11279_Transcript_1/1_Confidence_1.000	2.20846	2.17901	2.08678	2.24292	2.22984	2.31905
Locus_11280_Transcript_1/1_Confidence_1.000		0.466928		0.308746	-0.0117547
Locus_11281_Transcript_1/1_Confidence_1.000	0.775077	0.748319	1.08701	0.713522	0.758992	0.984577
Locus_11282_Transcript_1/1_Confidence_1.000	1.52865	1.32143	1.32237	1.19321	1.63314	1.52236
Locus_11284_Transcript_1/1_Confidence_1.000	1.05838	1.26134	0.96615	1.27414	1.35923	1.51837
Locus_11285_Transcript_1/1_Confidence_1.000	1.46039	0.960917	0.87753	1.08149	1.10548	1.36103
Locus_11286_Transcript_1/1_Confidence_1.000	0.291231		-0.0485882	0.43292	0.237358	0.389157
Locus_11287_Transcript_1/1_Confidence_1.000	0.727516	0.608257	0.480451	0.927196	0.842785	0.939915
Locus_11288_Transcript_1/1_Confidence_1.000	0.990583				-0.26741
Locus_1129_Transcript_1/1_Confidence_1.000	1.82485	1.83663	1.64809	1.59604	1.77362	1.82763
Locus_11290_Transcript_1/1_Confidence_1.000	1.50612	1.49013	1.55896	1.37407	1.63124	1.59122
Locus_11291_Transcript_1/1_Confidence_1.000	2.1695	2.33947	1.88494	1.9226	2.4962	2.05965
Locus_11293_Transcript_1/1_Confidence_1.000	0.995254
Locus_11294_Transcript_1/1_Confidence_1.000	1.27167	1.23709	1.56024	1.33054	1.29998	1.34795
Locus_11295_Transcript_1/1_Confidence_1.000	0.794902	0.706875	0.38045	0.833929	0.842487	1.00028
Locus_11296_Transcript_1/1_Confidence_1.000	1.50362
Locus_11297_Transcript_1/1_Confidence_1.000	1.50533	1.27257	1.51576	1.15816	1.13869	1.55427
Locus_11298_Transcript_1/1_Confidence_1.000	2.15793	2.11821	2.04818	2.36656	1.38549	2.14899
Locus_11299_Transcript_1/1_Confidence_1.000	1.17467
Locus_113_Transcript_1/1_Confidence_1.000	2.87524	3.09459	2.58466	2.92204	2.83021	2.86869
Locus_1130_Transcript_1/1_Confidence_1.000	1.55872	1.57087	1.62031	1.54135	1.30419	1.59783
Locus_11300_Transcript_1/1_Confidence_1.000	1.64606	2.00338	1.97029	2.38899	1.73049	1.94975
Locus_11301_Transcript_1/1_Confidence_1.000	1.63338	1.77055	1.59937	1.46515	1.29031	1.27067
Locus_11302_Transcript_1/1_Confidence_1.000	0.846456	0.915387	0.906047	0.9757	0.623791	0.860762
Locus_11303_Transcript_1/1_Confidence_1.000	1.27236	1.18165	0.958472	1.27323	1.34758	1.12164
Locus_11304_Transcript_1/1_Confidence_1.000	1.2288	1.23321	1.41986	1.55215	1.361	1.33671
Locus_11305_Transcript_1/1_Confidence_1.000	1.90447	2.03338	2.33167	2.28623	1.93171	2.04776
Locus_11306_Transcript_1/1_Confidence_1.000	1.12521	1.09738	0.589998	1.2062	1.17697	1.16244
Locus_11307_Transcript_1/1_Confidence_1.000	1.57337	1.52106	1.59748	1.7459	1.31425	1.59994
Locus_11308_Transcript_1/1_Confidence_1.000	0.997604	1.0525	0.707003	0.410359	1.36533	0.69759
Locus_11309_Transcript_1/1_Confidence_1.000	0.817325	0.220946	-0.0665616	-0.0621751		0.195092
Locus_1131_Transcript_1/1_Confidence_1.000	2.03813	2.04063	1.76401	1.87942	1.97234	1.93499
Locus_11313_Transcript_1/1_Confidence_1.000	1.48677	1.62903	1.61773	1.48858	1.51207	1.63346
Locus_11314_Transcript_1/1_Confidence_1.000	1.63921	1.67172	1.51089	1.55045	1.85319	1.69857
Locus_11315_Transcript_1/1_Confidence_1.000	1.16538	1.06338	0.956333	1.27878	1.59253	1.3252
Locus_11316_Transcript_1/1_Confidence_1.000	1.33623	1.17549	1.39233	1.41655	1.27728	1.24785
Locus_11317_Transcript_1/1_Confidence_1.000	1.35835	0.828914	1.31956	1.19206	0.936497	1.30039
Locus_11318_Transcript_1/1_Confidence_1.000	0.977679	0.972792	1.11498	0.943276	0.940196	0.98969
Locus_11319_Transcript_1/1_Confidence_1.000	1.38523	1.47337	1.66488	1.52428	1.41054	1.39921
Locus_11320_Transcript_1/1_Confidence_1.000	1.14819	1.16552	1.01485	0.898189	1.05481	1.13966
Locus_11321_Transcript_1/1_Confidence_1.000	0.73664	0.778884	1.63071	1.36192	1.16378	1.07704
Locus_11322_Transcript_1/1_Confidence_1.000	1.36816	1.45971	1.55993	1.65957	1.43348	1.4584
Locus_11323_Transcript_1/1_Confidence_1.000	1.63311	1.3345	1.95009	2.01067	1.32136	1.61536
Locus_11324_Transcript_1/1_Confidence_1.000	0.820458	0.92541	0.85422	0.903025	1.18156	1.26675
Locus_11325_Transcript_1/1_Confidence_1.000	1.64628	1.80273	1.75192	1.50467	2.00437	1.40292
Locus_11326_Transcript_1/1_Confidence_1.000	2.36816	1.45682	1.53594	1.40303	2.26526	2.02227
Locus_11327_Transcript_1/1_Confidence_1.000	1.11508	1.02137	1.38385	1.38824	1.7641	1.9198
Locus_11328_Transcript_1/1_Confidence_1.000	1.7676	1.86799	2.33451	1.82123	1.87492	1.74864
Locus_11329_Transcript_1/1_Confidence_1.000	0.660569	0.608257	0.813666	-0.328076	0.882902	0.582404
Locus_1133_Transcript_1/1_Confidence_1.000	1.04028	1.22533	1.1676	1.26552	1.26464	1.37936
Locus_11331_Transcript_1/1_Confidence_1.000	1.26268	1.41763	1.83326	1.57716	1.46314	1.52578
Locus_11333_Transcript_1/1_Confidence_1.000	0.97798	1.03608	0.992876	0.882308	1.06448	1.27427
Locus_11334_Transcript_1/1_Confidence_1.000	0.332929	-0.0204124	0.29414	-0.0025031	-0.0219738
Locus_11335_Transcript_1/1_Confidence_1.000	1.4053	1.18549	1.14466	1.52926	1.06743	0.774289
Locus_11336_Transcript_1/1_Confidence_1.000	2.10022	2.04716	2.12773	1.93335	2.13694	2.14531
Locus_11337_Transcript_1/1_Confidence_1.000	2.00334	2.2674	1.0768	1.14814	1.33793	1.27352
Locus_1134_Transcript_1/1_Confidence_1.000	0.822343	0.548182	1.03883	0.757977	0.76847	0.929814
Locus_11340_Transcript_1/1_Confidence_1.000	1.32814	0.89261	1.11699	0.936848	1.28169	1.73818
Locus_11341_Transcript_1/1_Confidence_1.000	1.21157	1.31798	1.54439	1.10809	1.31641	1.76029
Locus_11342_Transcript_1/1_Confidence_1.000	1.26915	1.36296	1.40322	1.74588	1.12237	1.50935
Locus_11343_Transcript_1/1_Confidence_1.000	2.10773	2.22206	1.95779	1.92108	1.97186	2.01047
Locus_11344_Transcript_1/1_Confidence_1.000	1.41495	1.55016	1.73218	1.23788	1.61875	1.40124
Locus_11345_Transcript_1/1_Confidence_1.000	0.619839	0.703747	0.870498	0.649106	1.01961	0.643131
Locus_11346_Transcript_1/1_Confidence_1.000	1.84795	1.90235	2.16595	2.01469	1.74144	1.88571
Locus_11347_Transcript_1/1_Confidence_1.000	1.64233	1.7605	1.82705	1.85096	1.7113	1.61901
Locus_11348_Transcript_1/1_Confidence_1.000	1.10741	1.11188	1.22737	1.23366	1.17327	1.33371
Locus_11349_Transcript_1/1_Confidence_1.000	2.08432	2.42294	0.381319	-0.427208	1.71017	0.43212
Locus_1135_Transcript_1/1_Confidence_1.000	1.31824	0.663869	0.376362	0.681779	-0.240782	0.513077
Locus_11350_Transcript_1/1_Confidence_1.000	0.762278	0.367543	0.585186	0.163604	1.11417	0.54581
Locus_11351_Transcript_1/1_Confidence_1.000	1.56657	1.70581	2.1239	1.83083	1.85211	1.53322
Locus_11352_Transcript_1/1_Confidence_1.000	1.36903
Locus_11353_Transcript_1/1_Confidence_1.000	1.55266	1.49223	1.54864	1.49344	1.78343	1.82489
Locus_11354_Transcript_1/1_Confidence_1.000	1.37849	1.35836	1.56155	1.30932	1.21067	1.17165
Locus_11356_Transcript_1/1_Confidence_1.000	0.505667	-0.0237661	0.591817			0.25141
Locus_11357_Transcript_1/1_Confidence_1.000	1.51044	1.61972	1.44972	1.4858	1.60667	1.58354
Locus_11358_Transcript_1/1_Confidence_1.000	1.0319	0.104526	0.29414	0.298527	0.580086	0.379703
Locus_11359_Transcript_1/1_Confidence_1.000	1.3757	1.3157	1.21113	1.36358	1.31155	1.18181
Locus_11360_Transcript_1/1_Confidence_1.000	1.30228
Locus_11361_Transcript_1/1_Confidence_1.000	1.06008	1.05092	1.35358	1.37569	1.10955	1.22772
Locus_11362_Transcript_1/1_Confidence_1.000	0.994731	1.02539	0.718582	0.912024	0.963135	0.893085
Locus_11363_Transcript_1/1_Confidence_1.000	1.77998	1.29193	1.00443	1.14351	1.23799	1.31282
Locus_11364_Transcript_1/1_Confidence_1.000	1.43478	1.4245	1.44222	1.25564	1.49646	1.18515
Locus_11365_Transcript_1/1_Confidence_1.000	0.389161	0.160758	0.718349	0.479698	0.557137	0.134905
Locus_11366_Transcript_1/1_Confidence_1.000	1.1213	1.21512	1.44045	1.19411	1.27155	1.41605
Locus_11369_Transcript_1/1_Confidence_1.000	1.69363	1.58784	1.90538	1.72769	1.52872	1.60474
Locus_1137_Transcript_1/1_Confidence_1.000	2.03342	1.91304	2.20754	1.75798	1.97143	1.84265
Locus_11370_Transcript_1/1_Confidence_1.000	1.06064	1.28964	1.34906	1.33617	1.30002	1.44478
Locus_11371_Transcript_1/1_Confidence_1.000	1.20142	1.31203	1.8445	1.67959	1.46475	1.51212
Locus_11372_Transcript_1/1_Confidence_1.000	0.751685	0.836211	1.05238	0.887979	0.83465	0.966432
Locus_11374_Transcript_1/1_Confidence_1.000	1.49961	1.49096	1.55099	1.41196	1.18457	1.46511
Locus_11377_Transcript_1/1_Confidence_1.000	0.979626	0.927314	1.13581	1.0363	0.925753	1.19519
Locus_11378_Transcript_1/1_Confidence_1.000	1.1414	1.08909	1.23295	1.23734	0.962593	1.14242
Locus_11379_Transcript_1/1_Confidence_1.000	1.7754	1.60227	2.73806	2.4707	1.43673	2.1488
Locus_1138_Transcript_1/1_Confidence_1.000	2.23423	2.1224	2.26665	1.87494	2.33054	2.2342
Locus_11380_Transcript_1/1_Confidence_1.000	1.21828	0.999222	0.294889	0.623787	1.17066	1.03366
Locus_11382_Transcript_1/1_Confidence_1.000	1.94723	1.85386	2.04705	2.07902	1.72375	1.85243
Locus_11383_Transcript_1/1_Confidence_1.000	1.03073	1.12184	0.329183	1.22566	1.23838	1.32323
Locus_11384_Transcript_1/1_Confidence_1.000	1.31241	1.80821	1.17386	1.20598	1.5083	1.49559
Locus_11386_Transcript_1/1_Confidence_1.000		0.544561		-0.0395897	0.982332
Locus_11387_Transcript_1/1_Confidence_1.000	1.015	0.87837	0.0467953	1.07237	0.274749	0.867757
Locus_11388_Transcript_1/1_Confidence_1.000	1.99917	1.82156	1.84655	1.78868	1.84811	1.921
Locus_11389_Transcript_1/1_Confidence_1.000	1.54357	1.50765	1.52914	1.76629	1.73748	1.86668
Locus_1139_Transcript_1/1_Confidence_1.000	2.18539	2.17926	2.39675	2.43072	2.19662	2.11854
Locus_11390_Transcript_1/1_Confidence_1.000	1.19131	1.32256	0.741882	1.31318	1.13824	1.1243
Locus_11391_Transcript_1/1_Confidence_1.000	0.739614	0.143234			0.539613
Locus_11392_Transcript_1/1_Confidence_1.000	1.64252	1.03391			1.2628	-0.469067
Locus_11393_Transcript_1/1_Confidence_1.000	0.182653	0.498318	0.268803	0.817257	0.765602	0.803458
Locus_11394_Transcript_1/1_Confidence_1.000	1.47278	1.44546	1.43095	1.40538	1.45098	1.53662
Locus_11395_Transcript_1/1_Confidence_1.000	0.967987	0.844744	0.952366	0.973352	1.12997	1.16322
Locus_11397_Transcript_1/1_Confidence_1.000	1.49072	1.47714	0.771984	1.40109	1.09507	1.27889
Locus_11398_Transcript_1/1_Confidence_1.000	0.777841	0.518404	1.6999	1.84452	1.2528	1.71295
Locus_11399_Transcript_1/1_Confidence_1.000	1.96545	1.91881	1.92951	2.22921	1.8911	1.92815
Locus_114_Transcript_1/1_Confidence_1.000	2.32491	2.211	1.83172	1.73276	0.489279	0.904319
Locus_1140_Transcript_1/1_Confidence_1.000	2.3229	2.48451	2.1955	2.22521	2.20669	2.35342
Locus_11401_Transcript_1/1_Confidence_1.000	1.72514	1.73621	1.56552	1.37711	2.00514	1.83126
Locus_11402_Transcript_1/1_Confidence_1.000	1.87368	1.8781	1.66829	1.73344	1.74863	1.95793
Locus_11403_Transcript_1/1_Confidence_1.000	0.927204	1.17592	0.286355	1.01774	0.572301	0.945949
Locus_11404_Transcript_1/1_Confidence_1.000	1.20557	1.16905	1.7039	1.36305	1.10054	1.11101
Locus_11405_Transcript_1/1_Confidence_1.000	0.357872	1.15066	0.222173	-0.0744707	-0.0939414	0.182796
Locus_11406_Transcript_1/1_Confidence_1.000	2.25756	2.21997	2.31025	2.42821	2.14269	2.21392
Locus_11407_Transcript_1/1_Confidence_1.000	1.67229	1.65177	1.84139	1.65672	1.72512	1.71144
Locus_11409_Transcript_1/1_Confidence_1.000	1.59432	1.64586	1.84085	1.67497	1.54861	1.71301
Locus_11410_Transcript_1/1_Confidence_1.000	1.52846	1.64364	1.59768	1.89708	1.50421	1.19297
Locus_11411_Transcript_1/1_Confidence_1.000	1.21338	1.18693	1.10854	1.3524	1.12917	1.26742
Locus_11412_Transcript_1/1_Confidence_1.000	1.34599	1.47999	1.41027	1.44421	1.22517	1.38887
Locus_11413_Transcript_1/1_Confidence_1.000	1.2816	1.19586	1.04189	1.2308	0.750602	0.617166
Locus_11414_Transcript_1/1_Confidence_1.000	0.745092	0.767414	1.39981	0.10863	1.0553	0.5042
Locus_11415_Transcript_1/1_Confidence_1.000	1.5417	1.53941	1.56873	1.49818	1.67615	1.63012
Locus_11416_Transcript_1/1_Confidence_1.000	1.94585	1.92015	1.59883	1.81604	1.55728	1.80137
Locus_11417_Transcript_1/1_Confidence_1.000	1.49177	1.17696	1.32953	1.36269	1.61548	1.56037
Locus_11419_Transcript_1/1_Confidence_1.000	1.86462	1.96841	1.77976	1.93395	1.90411	1.94772
Locus_1142_Transcript_1/1_Confidence_1.000	2.57913	1.89025	2.57729	2.69948	0.888692	2.75607
Locus_11420_Transcript_1/1_Confidence_1.000	1.35438	1.49905	1.74345	1.56678	1.44664	1.60997
Locus_11421_Transcript_1/1_Confidence_1.000	1.3912	1.21831	0.8229	0.838282	1.3811	0.932822
Locus_11422_Transcript_1/1_Confidence_1.000	1.4315	1.28607	1.28029	1.33142	1.27496	1.52688
Locus_11423_Transcript_1/1_Confidence_1.000	1.30937
Locus_11424_Transcript_1/1_Confidence_1.000	2.091	2.04764	1.83087	1.62862	2.41658	2.04129
Locus_11425_Transcript_1/1_Confidence_1.000	1.2735	1.58917
Locus_11426_Transcript_1/1_Confidence_1.000	1.50793	1.80824	1.92351	1.9584	1.67825	1.88344
Locus_11427_Transcript_1/1_Confidence_1.000	0.787456	0.53423	0.0954549	0.52581	1.0265	0.968123
Locus_11428_Transcript_1/1_Confidence_1.000	1.52158	1.36411	1.01946	0.965854	1.5523	1.48777
Locus_11429_Transcript_1/1_Confidence_1.000	1.55573	1.44669	1.09559	1.21648	1.26542	1.34367
Locus_1143_Transcript_1/1_Confidence_1.000	1.53936	1.49556	1.14946	0.931995	1.46793	1.18926
Locus_11430_Transcript_1/1_Confidence_1.000	1.68452	1.54164	1.9285	1.58402	1.92133	1.77036
Locus_11431_Transcript_1/1_Confidence_1.000	1.14937	1.2062	1.34466	1.34905	1.259	1.29056
Locus_11432_Transcript_1/1_Confidence_1.000	1.64641	1.5872	1.52501	1.58009	1.606	1.48563
Locus_11433_Transcript_1/1_Confidence_1.000	1.34235	1.90756	0.731884	0.34416	1.72147	1.56991
Locus_11434_Transcript_1/1_Confidence_1.000	1.45633	1.78967	2.00938	1.97173	1.83345	1.81474
Locus_11435_Transcript_1/1_Confidence_1.000	1.39869	1.55387	0.903965	1.16876	1.15773	1.55731
Locus_11436_Transcript_1/1_Confidence_1.000	0.887927	0.927385	0.873961	0.468173	0.603605	0.693256
Locus_11437_Transcript_1/1_Confidence_1.000	1.1265	1.55645	1.85804	1.53704	1.69366	1.35705
Locus_11438_Transcript_1/1_Confidence_1.000			-0.0102432		-0.0253275	-0.0496196
Locus_1144_Transcript_1/1_Confidence_1.000	1.89832	1.71519	1.89466	1.94889	1.64381	1.8105
Locus_11440_Transcript_1/1_Confidence_1.000	1.29102	1.30351	1.4888	1.54498	1.26142	1.24182
Locus_11441_Transcript_1/1_Confidence_1.000	1.21257	1.52457	1.22964	1.12381	0.627217	1.31893
Locus_11443_Transcript_1/1_Confidence_1.000	1.52008
Locus_11444_Transcript_1/1_Confidence_1.000	1.39378	1.31767	0.957055	0.989471	1.1083	0.984626
Locus_11447_Transcript_1/1_Confidence_1.000	2.00314	1.39121	1.64648	1.64045	1.48596	1.66035
Locus_11449_Transcript_1/1_Confidence_1.000	1.02855	0.836055	1.35343	0.645689	0.688366	0.919346
Locus_1145_Transcript_1/1_Confidence_1.000	1.58318	1.52444	1.33513	1.6139	1.387	1.4049
Locus_11450_Transcript_1/1_Confidence_1.000	1.15274
Locus_11451_Transcript_1/1_Confidence_1.000	1.47755	1.53087	1.53943	1.61713	1.48245	1.50005
Locus_11452_Transcript_1/1_Confidence_1.000	0.901976	1.18979	1.33183	1.284	1.10268	1.13725
Locus_11453_Transcript_1/1_Confidence_1.000	1.31924	1.28954	1.25309	1.28814	1.40578	1.47599
Locus_11454_Transcript_1/1_Confidence_1.000	1.45236	1.15789	-0.679846		-0.69493	0.0589288
Locus_11456_Transcript_1/1_Confidence_1.000	1.49739	1.41348	2.11182	1.82106	1.60146	1.51154
Locus_11457_Transcript_1/1_Confidence_1.000	0.0170077	-0.035304	0.580279	-0.0173947	0.264165	0.415964
Locus_11459_Transcript_1/1_Confidence_1.000	1.86345	1.88943	2.01655	1.86505	1.70044	1.92213
Locus_1146_Transcript_1/1_Confidence_1.000	2.09494	2.33929	1.69392	1.98776	2.08019	1.92295
Locus_11461_Transcript_1/1_Confidence_1.000	1.81966	1.85809	2.00374	1.88522	1.74217	1.84045
Locus_11463_Transcript_1/1_Confidence_1.000	1.30522	1.49298	1.57768	1.59451	1.34825	1.54082
Locus_11464_Transcript_1/1_Confidence_1.000	1.23277	1.26517	0.335309	-0.137426	0.82838	0.663909
Locus_11465_Transcript_1/1_Confidence_1.000	1.02393	0.971619	0.843812	0.989528	0.945234	1.29795
Locus_11467_Transcript_1/1_Confidence_1.000	1.71946	1.67546	1.26738	0.924975	1.73517	0.952276
Locus_11469_Transcript_1/1_Confidence_1.000	1.15622	1.13551	1.44238	1.49097	1.04083	1.45069
Locus_1147_Transcript_1/1_Confidence_1.000	1.98488	2.00162	2.20072	1.99407	1.98543	2.01895
Locus_11470_Transcript_1/1_Confidence_1.000	0.231331	-0.12201	0.192543	-0.104101	0.95561	0.697234
Locus_11471_Transcript_1/1_Confidence_1.000	1.17934	1.49919	1.2618	1.01754	1.45842	1.57336
Locus_11472_Transcript_1/1_Confidence_1.000	0.966493	1.31212	1.12426	1.14118	1.73208	1.46691
Locus_11473_Transcript_1/1_Confidence_1.000	1.18921	1.31874	0.898612	1.01214	0.816581	1.30417
Locus_11474_Transcript_1/1_Confidence_1.000	1.63096	1.20298	1.15851	1.27204	1.49699	1.35322
Locus_11475_Transcript_1/1_Confidence_1.000	0.965782	1.09263	1.29629	1.16777	1.10313	1.00791
Locus_11477_Transcript_1/1_Confidence_1.000	0.678689	0.884656	1.28088	0.616258	0.883094	1.02987
Locus_11478_Transcript_1/1_Confidence_1.000	1.29231	1.20012	0.965989	1.3281	1.17804	1.44949
Locus_1148_Transcript_1/1_Confidence_1.000	1.09398	1.0482	1.4343	1.60925	1.32093	1.0655
Locus_11480_Transcript_1/1_Confidence_1.000	1.3137	1.23985	1.50371	1.46463	1.2078	1.37765
Locus_11481_Transcript_1/1_Confidence_1.000	1.31348	1.3659	0.96569	0.580105	1.09903	1.16705
Locus_11483_Transcript_1/1_Confidence_1.000	1.58898	1.31203	0.436247	1.09385	1.50034	1.37459
Locus_11486_Transcript_1/1_Confidence_1.000	0.832726	0.722422	0.367968	-0.104767	0.896952	0.504683
Locus_11487_Transcript_1/1_Confidence_1.000	1.27631	0.73108	0.443573	-0.506283	0.678366	-0.0729248
Locus_11488_Transcript_1/1_Confidence_1.000	1.82564	1.78394	1.92724	1.80185	1.96736	1.82971
Locus_11489_Transcript_1/1_Confidence_1.000	1.46925	1.40488	1.20061	1.46916	1.28445	1.36661
Locus_1149_Transcript_1/1_Confidence_1.000	1.41527	1.2852	1.15935	1.07984	1.07438	1.98794
Locus_11490_Transcript_1/1_Confidence_1.000	0.374406	0.197156	-0.266443	0.641034	0.621563	0.648423
Locus_11491_Transcript_1/1_Confidence_1.000	1.12065	0.949394	0.956926	1.02826	1.01393	1.0287
Locus_11492_Transcript_1/1_Confidence_1.000	1.93813	1.33685	0.664975	1.0869	1.46537	0.289807
Locus_11493_Transcript_1/1_Confidence_1.000	1.23419	1.43884	1.57625	1.43955	1.31654	1.23266
Locus_11494_Transcript_1/1_Confidence_1.000	0.346609	0.215116	0.571062	0.613237	0.690676	0.85202
Locus_11495_Transcript_1/1_Confidence_1.000	1.14004	0.778423	0.581093	0.899873	0.867039	1.02779
Locus_11496_Transcript_1/1_Confidence_1.000	1.08771	1.25724	1.05846	1.25135	1.07959	0.698751
Locus_11497_Transcript_1/1_Confidence_1.000	1.35453	1.38488	1.1861	1.40855	1.08804	1.16521
Locus_11498_Transcript_1/1_Confidence_1.000	1.85317	1.77221	2.22686	1.78515	1.53373	1.82718
Locus_115_Transcript_1/1_Confidence_1.000	1.35908	1.43222	1.15232	1.18586	1.34622	1.36955
Locus_11502_Transcript_1/1_Confidence_1.000	1.02656	1.07528	1.06349	1.21401	1.06544	0.937931
Locus_11503_Transcript_1/1_Confidence_1.000	1.87408	2.01284	2.08159	2.08597	2.00009	2.01201
Locus_11504_Transcript_1/1_Confidence_1.000	1.69616	1.51109	1.84242	1.71119	1.6285	1.53959
Locus_11505_Transcript_1/1_Confidence_1.000	1.02409	0.989329	1.36589	1.56877	0.852678	1.18187
Locus_11506_Transcript_1/1_Confidence_1.000	1.44575	1.74686	1.80712	1.92066	1.63332	1.70594
Locus_11508_Transcript_1/1_Confidence_1.000	1.12476	1.60393	1.53313	1.52172	1.39311	1.49375
Locus_11509_Transcript_1/1_Confidence_1.000	0.565983	0.923846	1.64588	2.04821	0.746193	1.57214
Locus_1151_Transcript_1/1_Confidence_1.000	2.39973	2.54716	2.31344	2.69069	2.20628	2.22889
Locus_11510_Transcript_1/1_Confidence_1.000	1.24216	1.18985	1.26215	1.14706	1.43222	1.43574
Locus_11513_Transcript_1/1_Confidence_1.000	1.14186	1.23297	1.6408	1.34416	1.35294	1.15426
Locus_11514_Transcript_1/1_Confidence_1.000	1.8199	1.92031	1.89386	1.90654	1.69727	1.74942
Locus_11515_Transcript_1/1_Confidence_1.000	0.956179	0.988188	1.11368	1.36671	1.32438	1.07431
Locus_11516_Transcript_1/1_Confidence_1.000	1.32013	1.43415	1.23788	1.12787	1.79407	1.17502
Locus_11518_Transcript_1/1_Confidence_1.000	1.66703	1.54277	1.30336	1.60878	1.8779	1.66472
Locus_11519_Transcript_1/1_Confidence_1.000	1.63455	1.96511	2.60374	2.37165	1.64908	2.11973
Locus_11520_Transcript_1/1_Confidence_1.000	0.601534			-0.0349282	0.547661	0.222339
Locus_11521_Transcript_1/1_Confidence_1.000	1.22792	1.18784	0.967282	1.54154	1.23204	1.44454
Locus_11522_Transcript_1/1_Confidence_1.000	1.69061	1.30527	0.980435	1.28025	1.55613	1.40307
Locus_11523_Transcript_1/1_Confidence_1.000	1.71859	1.86558	2.05547	1.91261	2.03759	1.90053
Locus_11524_Transcript_1/1_Confidence_1.000	1.51548	1.59432	1.91747	1.75514	1.63288	1.64624
Locus_11525_Transcript_1/1_Confidence_1.000	1.02788	1.12169	1.25391	1.23899	0.898284	1.01417
Locus_11526_Transcript_1/1_Confidence_1.000	0.234302	0.607959	1.01212	1.87507	0.606398	0.693256
Locus_11527_Transcript_1/1_Confidence_1.000	1.63459	1.89734	1.6049	1.53797	1.64157	1.62677
Locus_11528_Transcript_1/1_Confidence_1.000	1.39589	1.51789	1.52664	1.57762	1.47659	1.57398
Locus_11529_Transcript_1/1_Confidence_1.000	1.08409	1.17127	-0.172187	0.376268	1.04952	0.487407
Locus_1153_Transcript_1/1_Confidence_1.000	0.884081	0.867981	0.805783	0.718399	0.986994	1.13438
Locus_11530_Transcript_1/1_Confidence_1.000	0.928722	1.14941	1.24811	1.12953	1.02291	1.02665
Locus_11531_Transcript_1/1_Confidence_1.000	1.45014	1.35089	1.41135	1.28007	1.47368	1.58785
Locus_11532_Transcript_1/1_Confidence_1.000	1.02556	1.05888	1.4564	1.44737	1.04807	1.3386
Locus_11533_Transcript_1/1_Confidence_1.000	1.57016	1.30859	0.698866	1.41926	1.52888	1.30294
Locus_11534_Transcript_1/1_Confidence_1.000	0.731791	0.627302	0.0101193	0.478263	1.00286	1.02972
Locus_11535_Transcript_1/1_Confidence_1.000	1.05568	1.26165	1.22775	1.34091	1.22257	1.28927
Locus_11536_Transcript_1/1_Confidence_1.000	1.16151	0.9362	1.2644	1.06734	1.19704	0.840309
Locus_11537_Transcript_1/1_Confidence_1.000	0.585433	0.709213	0.421706	0.602183	0.742413	0.604178
Locus_11538_Transcript_1/1_Confidence_1.000	0.977542	1.25157	0.921024	0.887622	1.29658	1.30762
Locus_11539_Transcript_1/1_Confidence_1.000	1.41507	1.42188	1.76875	1.61324	1.51564	1.37166
Locus_1154_Transcript_1/1_Confidence_1.000	1.55329	0.582408	-0.89543		0.203429	-0.235837
Locus_11541_Transcript_1/1_Confidence_1.000	1.42033	1.75461	1.43631	1.32593	1.56233	1.53355
Locus_11542_Transcript_1/1_Confidence_1.000	0.473482	0.42117	-0.0424279	0.564019	0.419609	0.219226
Locus_11544_Transcript_1/1_Confidence_1.000	1.22344	1.47483	1.53981	1.65439	1.26325	1.33021
Locus_11545_Transcript_1/1_Confidence_1.000	1.04287	1.07648	0.821154	0.845743	1.14661	1.12232
Locus_11546_Transcript_1/1_Confidence_1.000	0.927645	0.911049	0.888856	0.972424	0.792102	1.06129
Locus_11547_Transcript_1/1_Confidence_1.000	2.05926	1.87183	1.79002	1.97573	1.74215	1.81647
Locus_11549_Transcript_1/1_Confidence_1.000	1.89541	1.51269	1.72487	1.7559	1.84958	1.77013
Locus_1155_Transcript_1/1_Confidence_1.000	1.50249	1.64067	2.15479	1.78115	1.90406	2.06264
Locus_11550_Transcript_1/1_Confidence_1.000	1.51718	1.37868	1.28457	1.53968	1.3084	1.04107
Locus_11551_Transcript_1/1_Confidence_1.000	1.09549	1.1275	1.56379	1.25738	1.04162	0.95038
Locus_11552_Transcript_1/1_Confidence_1.000	1.51554	1.69281	1.55266	2.08925	0.716395	1.66696
Locus_11553_Transcript_1/1_Confidence_1.000	1.01175	1.08166	1.26853	1.37961	0.887299	0.984741
Locus_11554_Transcript_1/1_Confidence_1.000	1.29954	1.43804	1.31686	1.65399	1.49083	1.51485
Locus_11555_Transcript_1/1_Confidence_1.000	1.21111	0.857768	1.0361	0.875677	0.520414	0.94842
Locus_11556_Transcript_1/1_Confidence_1.000	0.744549	1.01675	0.529669	0.931995	0.966882	0.967414
Locus_11557_Transcript_1/1_Confidence_1.000	1.20398	1.2371	1.15827	1.19621	1.28606	1.22375
Locus_11559_Transcript_1/1_Confidence_1.000	1.45451	1.64524	1.46688	1.81369	1.141	1.30577
Locus_11560_Transcript_1/1_Confidence_1.000	1.89673	1.80737	1.38894	1.27371	1.97187	1.92252
Locus_11561_Transcript_1/1_Confidence_1.000	1.32241	1.3683	1.49893	1.6065	1.29065	1.34758
Locus_11562_Transcript_1/1_Confidence_1.000	0.264542			0.23014	-0.0903611
Locus_11564_Transcript_1/1_Confidence_1.000	2.2781	2.42612	2.08462	2.19021	2.55006	2.23779
Locus_11565_Transcript_1/1_Confidence_1.000	0.520068	0.703284	1.07456	0.945058	0.954745	1.23709
Locus_11566_Transcript_1/1_Confidence_1.000	1.45039	0.991534	1.79745	1.66266	1.20746	1.29812
Locus_11568_Transcript_1/1_Confidence_1.000	1.58535	1.87656	1.97434	1.70476	1.64449	1.76779
Locus_11569_Transcript_1/1_Confidence_1.000	0.86771	0.877546	0.259045	0.673606	0.654136	0.653325
Locus_1157_Transcript_1/1_Confidence_1.000	1.03603	1.09708	1.37597	1.18528	1.37755	1.36931
Locus_11570_Transcript_1/1_Confidence_1.000	1.69608	1.4527	1.56007	1.49469	1.26052	1.34537
Locus_11572_Transcript_1/1_Confidence_1.000	0.495759	0.267356	0.280878	0.285265	-0.0352358	0.241502
Locus_11573_Transcript_1/1_Confidence_1.000	1.78693	1.45587	0.837368	1.49497	1.32937	0.731044
Locus_11575_Transcript_1/1_Confidence_1.000	2.02577
Locus_11576_Transcript_1/1_Confidence_1.000	1.98156	1.93559	1.82267	2.07233	1.70033	2.00249
Locus_11578_Transcript_1/1_Confidence_1.000	1.58468	1.5587	1.74145	1.64282	1.68271	1.69509
Locus_1158_Transcript_1/1_Confidence_1.000	0.513371	0.84641	1.18579	1.03181	0.844849	1.08147
Locus_11580_Transcript_1/1_Confidence_1.000	1.13856	1.35448	1.31845	1.30828	1.27629	1.30904
Locus_11581_Transcript_1/1_Confidence_1.000	1.29444	1.26163	1.36853	1.46626	1.2745	1.45822
Locus_11583_Transcript_1/1_Confidence_1.000	1.52365	1.4142	1.41393	1.70871	1.5607	1.57339
Locus_11584_Transcript_1/1_Confidence_1.000	1.9542	1.67255	1.80147	1.72667	1.90032	1.80785
Locus_11585_Transcript_1/1_Confidence_1.000	1.10895	1.3471	0.904385	1.002	1.05508	0.593534
Locus_11587_Transcript_1/1_Confidence_1.000	1.55362	-0.295727	1.7105		1.7709	1.15069
Locus_11588_Transcript_1/1_Confidence_1.000	0.836831	0.483489		0.35527	0.979252	1.02751
Locus_11589_Transcript_1/1_Confidence_1.000	1.80541	1.93166	1.77399	1.7874	1.87925	1.81893
Locus_1159_Transcript_1/1_Confidence_1.000	1.27612	1.22087	1.20061	1.39779	1.06059	1.26824
Locus_11590_Transcript_1/1_Confidence_1.000	1.3818	1.53214	1.56014	1.57392	1.43489	1.41213
Locus_11592_Transcript_1/1_Confidence_1.000	1.34086	1.38866	0.648855	0.17612	1.11089	-0.168672
Locus_11593_Transcript_1/1_Confidence_1.000	1.66832	1.31849	1.27999	1.32216	1.49302	1.51309
Locus_11594_Transcript_1/1_Confidence_1.000	1.87845	1.99802	2.02568	2.18578	1.77965	1.71909
Locus_11595_Transcript_1/1_Confidence_1.000	1.25236	1.15524	1.51033	1.34924	1.16302	1.2927
Locus_11598_Transcript_1/1_Confidence_1.000	1.43081	1.64051		0.435329	-0.42924	-0.453532
Locus_11599_Transcript_1/1_Confidence_1.000	1.35064	1.5268	0.799964	1.2992	1.11224	0.635649
Locus_116_Transcript_1/1_Confidence_1.000	1.60271	1.52955	1.40902	1.53591	1.37002	1.39046
Locus_1160_Transcript_1/1_Confidence_1.000	2.7402	2.99828	2.77284	2.61071	2.78874	2.65814
Locus_11600_Transcript_1/1_Confidence_1.000	1.3954	1.40506	1.67971	1.26773	1.47569	1.23053
Locus_11601_Transcript_1/1_Confidence_1.000	1.41133	0.7222	2.16169	2.40444	1.74867	1.4745
Locus_11602_Transcript_1/1_Confidence_1.000	0.492181	0.7409	0.657513	0.53696	0.693581	0.82899
Locus_11603_Transcript_1/1_Confidence_1.000	2.25482
Locus_11605_Transcript_1/1_Confidence_1.000	1.40122	1.42518	1.84859	1.43145	1.51294	0.890821
Locus_11606_Transcript_1/1_Confidence_1.000	1.29365	1.17755	1.12693	1.29263	1.49852	1.51651
Locus_11607_Transcript_1/1_Confidence_1.000	0.884211	0.741723	0.845422	0.988111	0.667611	0.963654
Locus_11608_Transcript_1/1_Confidence_1.000	1.1011
Locus_11609_Transcript_1/1_Confidence_1.000	0.353614	0.778423	0.314825	0.687188	0.600771	0.83972
Locus_1161_Transcript_1/1_Confidence_1.000	2.08901	1.95821	2.00212	1.98237	2.22727	2.09926
Locus_11610_Transcript_1/1_Confidence_1.000	1.25954	1.16147	0.980417	1.34735	1.21639	1.30359
Locus_11611_Transcript_1/1_Confidence_1.000	1.57476	1.49832	1.69613	1.32434	1.48417	1.53585
Locus_11612_Transcript_1/1_Confidence_1.000	0.875547	1.03994	1.40794	1.1067	0.906496	1.09841
Locus_11613_Transcript_1/1_Confidence_1.000	2.3135	2.19969	2.07029	1.79544	2.17452	2.13227
Locus_11615_Transcript_1/1_Confidence_1.000	1.17717	1.33277	1.49645	1.54526	1.2865	1.18823
Locus_11616_Transcript_1/1_Confidence_1.000	1.14832	1.24727	1.68549	1.56107	1.40265	1.50152
Locus_11617_Transcript_1/1_Confidence_1.000	2.1347	2.05918	2.49971	2.45139	1.90816	2.35658
Locus_11618_Transcript_1/1_Confidence_1.000	1.33051	1.24671	1.01145	1.132	1.17438	1.07473
Locus_11619_Transcript_1/1_Confidence_1.000	1.33455	1.40111	1.37795	1.22097	1.34068	1.26829
Locus_1162_Transcript_1/1_Confidence_1.000	2.13586	1.99217	0.652133	1.68065	0.0929807	0.670749
Locus_11620_Transcript_1/1_Confidence_1.000	0.689553	1.07657	1.19483	1.07428	0.510741	0.912418
Locus_11622_Transcript_1/1_Confidence_1.000	0.655822	0.573547	0.872306	0.62142	0.380101	0.723785
Locus_11623_Transcript_1/1_Confidence_1.000	1.74564	1.68042	1.66291	1.59766	1.62934	1.75446
Locus_11624_Transcript_1/1_Confidence_1.000	1.26263	1.31043	0.813666	0.273984	1.25451	0.929191
Locus_11625_Transcript_1/1_Confidence_1.000	1.20984	1.13994	0.778249	-0.146784	1.63309	1.25141
Locus_11626_Transcript_1/1_Confidence_1.000	0.90194	1.05375	-0.136849		0.547037
Locus_11627_Transcript_1/1_Confidence_1.000	1.33396		1.54089		1.44983	0.593032
Locus_11628_Transcript_1/1_Confidence_1.000	1.60413	1.62014	1.60462	1.57518	1.59943	1.6115
Locus_11629_Transcript_1/1_Confidence_1.000	1.2697	1.30916	1.17656	1.24374	1.23254	1.32907
Locus_1163_Transcript_1/1_Confidence_1.000	2.21113	2.12644	2.27552	2.19866	2.04624	2.00863
Locus_11630_Transcript_1/1_Confidence_1.000	1.03474	1.45187		0.721588	1.30418	1.49737
Locus_11631_Transcript_1/1_Confidence_1.000	-0.137406	-0.189718	0.124835	0.129222	0.507691	0.0854588
Locus_11632_Transcript_1/1_Confidence_1.000	0.90468	1.40965	1.87403	2.18089	1.38298	1.65189
Locus_11634_Transcript_1/1_Confidence_1.000	2.18802	2.18021	2.04892	2.08187	2.2391	2.10985
Locus_11635_Transcript_1/1_Confidence_1.000	0.807812	1.08001	1.53906	1.04962	0.841089	1.20677
Locus_11636_Transcript_1/1_Confidence_1.000	1.27115	0.849094	1.25807	1.58539	1.52748	1.44352
Locus_11637_Transcript_1/1_Confidence_1.000	1.63591	1.40176	0.677392	0.989542	0.236339	0.786078
Locus_11638_Transcript_1/1_Confidence_1.000	1.29445	1.40658	1.33713	1.42919	1.53465	1.37118
Locus_1164_Transcript_1/1_Confidence_1.000	1.97283	1.90925	1.59763	1.38814	1.62223	1.77849
Locus_11641_Transcript_1/1_Confidence_1.000	1.40606	1.98869	1.64226	1.42941	1.51561	1.47695
Locus_11642_Transcript_1/1_Confidence_1.000	0.986142	1.06976	1.19931	1.01389	1.04593	1.16407
Locus_11643_Transcript_1/1_Confidence_1.000	1.46214	1.43584	1.12765	1.06332	0.861512	1.68232
Locus_11644_Transcript_1/1_Confidence_1.000	1.28827	1.37532	1.26106	1.49184	1.30964	1.42005
Locus_11645_Transcript_1/1_Confidence_1.000	1.8981	1.81636	1.71696	1.58304	1.87	1.99539
Locus_11646_Transcript_1/1_Confidence_1.000	1.88139	1.66917	1.38302	1.28709	1.90339	1.9871
Locus_11647_Transcript_1/1_Confidence_1.000	1.08355	1.04122	1.60995	1.23522	1.09518	1.34964
Locus_11648_Transcript_1/1_Confidence_1.000	1.54533	1.85378	0.158513	0.660224	1.07648	1.11289
Locus_11649_Transcript_1/1_Confidence_1.000	1.05034	0.257668	-0.0298388	-0.0254523	0.256107	-0.0692151
Locus_1165_Transcript_1/1_Confidence_1.000	2.53723	-0.40606	2.06836		2.30922	1.19134
Locus_11650_Transcript_1/1_Confidence_1.000	1.7639	2.07477	1.95687	1.89049	1.80021	1.99504
Locus_11651_Transcript_1/1_Confidence_1.000	1.08813	0.747755	0.433919	0.313366	0.837964	0.33655
Locus_11652_Transcript_1/1_Confidence_1.000	1.94378	1.74411	1.80007	1.77056	2.19042	1.86459
Locus_11653_Transcript_1/1_Confidence_1.000	1.57615	1.46883	1.52615	1.64331	1.65211	1.73838
Locus_11654_Transcript_1/1_Confidence_1.000	1.54763
Locus_11655_Transcript_1/1_Confidence_1.000	1.24269	1.21361	1.2577	1.5837	1.05585	1.35471
Locus_11657_Transcript_1/1_Confidence_1.000	1.54267	1.26702	1.24139	0.952863	1.34713	1.04594
Locus_11659_Transcript_1/1_Confidence_1.000	1.81167	1.7485	1.77289	1.60915	1.91377	1.62436
Locus_1166_Transcript_1/1_Confidence_1.000	2.41188	2.58403	2.29667	2.32842	2.29061	2.18961
Locus_11660_Transcript_1/1_Confidence_1.000	0.901713	0.410068		-0.174082
Locus_11661_Transcript_1/1_Confidence_1.000	1.52838	1.44804	1.46349	1.67725	1.75988	1.45382
Locus_11662_Transcript_1/1_Confidence_1.000	1.45167	1.52525	1.68613	1.64749	1.34904	1.43769
Locus_11664_Transcript_1/1_Confidence_1.000	1.61147	1.83398	1.94731	1.85603	1.80231	1.53331
Locus_11666_Transcript_1/1_Confidence_1.000	1.28906	1.03799	0.765725	0.597748	1.29256	1.2872
Locus_11667_Transcript_1/1_Confidence_1.000	1.8067	1.6587	1.56526	1.67045	1.63518	1.52588
Locus_11669_Transcript_1/1_Confidence_1.000	0.780761	1.17215	1.06648	1.02257	1.13437	1.11008
Locus_1167_Transcript_1/1_Confidence_1.000	0.283651
Locus_11670_Transcript_1/1_Confidence_1.000	1.07426	1.28961	1.20726	1.52964	1.12494	1.10865
Locus_11671_Transcript_1/1_Confidence_1.000	0.965559	1.25338	1.27825	1.1135	1.12206	1.05287
Locus_11672_Transcript_1/1_Confidence_1.000	0.637339	0.681937		0.845975	0.826504	1.07106
Locus_11674_Transcript_1/1_Confidence_1.000	1.493	1.5486	1.56644	1.58354	1.22828	0.844964
Locus_11675_Transcript_1/1_Confidence_1.000	1.41161	1.52809	1.587	1.53102	1.49604	1.64783
Locus_11677_Transcript_1/1_Confidence_1.000	1.64153	1.47664	1.1979	1.04739	1.32895	0.857498
Locus_11679_Transcript_1/1_Confidence_1.000	0.814324	1.13647	1.42106	1.42545	1.16294	1.18168
Locus_1168_Transcript_1/1_Confidence_1.000	2.62118	2.52792	2.61505	2.81579	2.3565	2.46398
Locus_11680_Transcript_1/1_Confidence_1.000	1.18669	1.42117	1.69793	1.52623	1.89269	1.79518
Locus_11681_Transcript_1/1_Confidence_1.000	1.90152	1.80746	1.89414	2.1264	1.6377	1.88719
Locus_11682_Transcript_1/1_Confidence_1.000	0.913319
Locus_11683_Transcript_1/1_Confidence_1.000	1.42443	1.48096	1.24768	1.42942	1.83466	1.57249
Locus_11686_Transcript_1/1_Confidence_1.000	1.50144	1.51034	1.18671	1.30367	1.34772	1.57275
Locus_11687_Transcript_1/1_Confidence_1.000	0.999474	1.06111	1.20372	1.16919	1.38493	0.921309
Locus_11688_Transcript_1/1_Confidence_1.000	0.841273	1.00408	1.09223	0.825045	1.00477	1.03931
Locus_11689_Transcript_1/1_Confidence_1.000	1.8212	1.76398	1.86645	2.07294	1.83913	1.84672
Locus_1169_Transcript_1/1_Confidence_1.000	1.08135	1.22808	1.57936	1.50339	1.2805	1.36972
Locus_11690_Transcript_1/1_Confidence_1.000	1.75729	1.86487	1.42984	1.55302	1.83085	1.59641
Locus_11691_Transcript_1/1_Confidence_1.000	1.13048	1.13748	1.14166	1.33455	1.30267	1.23887
Locus_11692_Transcript_1/1_Confidence_1.000	1.33976	1.45018	1.5455	1.66008	1.24221	1.56984
Locus_11693_Transcript_1/1_Confidence_1.000	1.80727	1.78393	1.76093	1.91253	1.53404	1.68996
Locus_11695_Transcript_1/1_Confidence_1.000	1.57581
Locus_11696_Transcript_1/1_Confidence_1.000	1.52296	1.49747	1.8019	1.61667	1.53785	1.5434
Locus_11697_Transcript_1/1_Confidence_1.000	1.34378	1.71046	1.63722	1.76654	1.46084	1.68811
Locus_1170_Transcript_1/1_Confidence_1.000	1.87695	1.22573	1.47229	1.77401	-0.313646	0.315275
Locus_11700_Transcript_1/1_Confidence_1.000	1.18176	1.39269	1.57567	1.46612	1.23904	1.31445
Locus_11701_Transcript_1/1_Confidence_1.000	1.38186	1.4326	1.44959	1.36478	1.57833	1.56304
Locus_11702_Transcript_1/1_Confidence_1.000	1.24461	1.04853	1.59094	1.28939	1.33968	1.23226
Locus_11703_Transcript_1/1_Confidence_1.000	1.79516
Locus_11704_Transcript_1/1_Confidence_1.000	0.974231	1.14753	1.16847	1.47756	0.894422	0.729314
Locus_11706_Transcript_1/1_Confidence_1.000	1.95611	1.59417	0.0336623	1.03805	0.018578	-0.306744
Locus_11707_Transcript_1/1_Confidence_1.000	0.889067	1.1056	1.47605	1.01266	1.16619	1.2228
Locus_11708_Transcript_1/1_Confidence_1.000	1.41726	1.49459	1.5264	1.60847	1.44882	1.31979
Locus_11709_Transcript_1/1_Confidence_1.000	1.69566	1.71944	1.86272	1.78155	1.71981	1.7905
Locus_1171_Transcript_1/1_Confidence_1.000	1.94352	1.71796	1.81631	1.6942	1.7078	1.70332
Locus_11710_Transcript_1/1_Confidence_1.000	1.54513
Locus_11711_Transcript_1/1_Confidence_1.000	0.705239	0.716597	0.165848	0.693113	0.673643	0.939385
Locus_11712_Transcript_1/1_Confidence_1.000	1.33015	1.51285	1.24436	1.59305	1.20809	1.2407
Locus_11713_Transcript_1/1_Confidence_1.000	2.25834	2.15752	1.63208	1.845	2.20799	1.94519
Locus_11714_Transcript_1/1_Confidence_1.000	0.931063	0.997441	1.56569	1.62905	1.15267	1.25331
Locus_11715_Transcript_1/1_Confidence_1.000	1.53173	1.75412	1.58472	2.22712	1.44469	1.64637
Locus_11716_Transcript_1/1_Confidence_1.000	1.25393	1.22389	1.38354	1.33871	1.09739	1.46521
Locus_11717_Transcript_1/1_Confidence_1.000	0.305216	-0.0481254	0.810495	0.446905		-0.0739789
Locus_11718_Transcript_1/1_Confidence_1.000	1.0431	1.00603	0.988521	0.941755	1.04722	0.773054
Locus_1172_Transcript_1/1_Confidence_1.000	1.52976	1.89014	1.10757	0.977753	1.74386	1.39845
Locus_11720_Transcript_1/1_Confidence_1.000	1.43681	1.52537	1.58082	1.62506	1.6215	1.4795
Locus_11721_Transcript_1/1_Confidence_1.000	1.39378	1.3833	1.51619	1.35447	1.4624	1.48017
Locus_11722_Transcript_1/1_Confidence_1.000	0.915245	1.15482	0.274396		0.180131	0.498261
Locus_11723_Transcript_1/1_Confidence_1.000	0.618743	0.566431	-0.119016	1.14064	0.710997	0.540577
Locus_11724_Transcript_1/1_Confidence_1.000	0.0369788		-0.00181005	0.00257643	-0.0168943	0.259844
Locus_11725_Transcript_1/1_Confidence_1.000	1.92262	1.89642	1.57556	1.4389	1.86514	1.83539
Locus_11726_Transcript_1/1_Confidence_1.000	0.741663	1.3736
Locus_11727_Transcript_1/1_Confidence_1.000	0.883463	0.928061	0.941584	0.84906	0.579712	0.55542
Locus_11728_Transcript_1/1_Confidence_1.000	1.34369	1.31645	1.08591	1.2781	1.16631	1.34757
Locus_11729_Transcript_1/1_Confidence_1.000	1.29602	1.30153	1.2303	1.17186	1.33241	1.27807
Locus_1173_Transcript_1/1_Confidence_1.000	1.76781	1.43035	1.26174	1.31443	1.66247	1.24024
Locus_11730_Transcript_1/1_Confidence_1.000	2.13241	2.08768	-0.313772		1.37011	0.0447921
Locus_11731_Transcript_1/1_Confidence_1.000	1.36434	1.25403	0.945338	1.50603	1.00943	1.05209
Locus_11732_Transcript_1/1_Confidence_1.000	1.12855	1.09018	1.34869	0.936543	0.923806	1.31449
Locus_11733_Transcript_1/1_Confidence_1.000	1.56225	1.31145	1.24164	1.59635	1.78701	1.84037
Locus_11734_Transcript_1/1_Confidence_1.000	1.1124	1.25466	1.42789	0.971542	1.58889	1.33526
Locus_11735_Transcript_1/1_Confidence_1.000	1.68426	1.88322	1.72448	1.40524	1.75055	1.45316
Locus_11736_Transcript_1/1_Confidence_1.000	1.72004	1.55657	1.59643	1.63361	1.62965	1.62763
Locus_11737_Transcript_1/1_Confidence_1.000	1.54077	1.88531	2.0398	1.85002	1.71574	1.65642
Locus_11738_Transcript_1/1_Confidence_1.000	1.04734	1.30423	1.20435	1.33016	0.686906	1.4179
Locus_11739_Transcript_1/1_Confidence_1.000	0.309342	0.46115	0.0487043	0.421068	0.03362	0.310358
Locus_1174_Transcript_1/1_Confidence_1.000	1.67407	1.6269	1.74443	1.70662	1.82625	1.67595
Locus_11740_Transcript_1/1_Confidence_1.000	1.37596	1.69086	1.91204	1.55365	2.10791	1.5721
Locus_11741_Transcript_1/1_Confidence_1.000	1.46411	1.59935	1.45007	1.70091	1.51353	1.91441
Locus_11742_Transcript_1/1_Confidence_1.000	1.18825	0.737995	1.33509	1.25651	1.33849	1.39639
Locus_11743_Transcript_1/1_Confidence_1.000	0.60542	0.781117	1.21055	1.25952	1.26074	0.710185
Locus_11744_Transcript_1/1_Confidence_1.000	1.92341	1.80932	1.70973	1.62915	1.91505	1.85591
Locus_11746_Transcript_1/1_Confidence_1.000	1.70925	1.5754	1.48247	1.62952	1.73062	1.73805
Locus_11747_Transcript_1/1_Confidence_1.000	1.01216	0.482722	0.876456	0.755904	1.19716	1.15584
Locus_11748_Transcript_1/1_Confidence_1.000	1.62775	1.77436	1.99591	1.82984	1.6599	1.84015
Locus_11749_Transcript_1/1_Confidence_1.000	1.54601	1.19842	0.918471	1.06791	0.742018	1.20203
Locus_1175_Transcript_1/1_Confidence_1.000	2.57844	2.57594	1.36115	1.42202	1.1877	1.76979
Locus_11750_Transcript_1/1_Confidence_1.000	1.57087	2.21333	1.58722	2.40064	1.04925	2.04615
Locus_11751_Transcript_1/1_Confidence_1.000	1.33274	1.13593	0.414772	0.528303	1.21735	0.78557
Locus_11752_Transcript_1/1_Confidence_1.000	1.3652	1.48203	0.907282	1.61603	1.10305	0.777729
Locus_11753_Transcript_1/1_Confidence_1.000	2.12105	1.86462	1.61283	1.44113	1.61272	1.54185
Locus_11754_Transcript_1/1_Confidence_1.000	0.532361	0.355111				0.153166
Locus_11755_Transcript_1/1_Confidence_1.000	1.48842	1.50965	1.67148	1.22434	1.83864	1.4591
Locus_11756_Transcript_1/1_Confidence_1.000	1.69771	1.75655	1.75583	1.41876	1.80353	1.9469
Locus_11757_Transcript_1/1_Confidence_1.000	2.22997	2.16776	1.30722	-0.15079	1.83834	0.650545
Locus_11758_Transcript_1/1_Confidence_1.000	0.888638	1.0332	1.23482	1.14883	0.841105	1.13933
Locus_11759_Transcript_1/1_Confidence_1.000	0.976158	0.680808	0.615149	1.1109	0.830514	1.05289
Locus_1176_Transcript_1/1_Confidence_1.000	1.82398	1.81866	1.70164	1.9819	1.84669	1.83395
Locus_11760_Transcript_1/1_Confidence_1.000	1.13602
Locus_11761_Transcript_1/1_Confidence_1.000	0.642802	0.79461	0.206073		0.492019	0.467727
Locus_11764_Transcript_1/1_Confidence_1.000	1.6666	1.9289	1.61851	1.76034	1.84078	1.74955
Locus_11765_Transcript_1/1_Confidence_1.000	1.48348	1.18813	1.11912	1.14325	1.13333	1.2097
Locus_11766_Transcript_1/1_Confidence_1.000	1.25545	1.20314	1.2816	1.12763	1.323	1.1009
Locus_11767_Transcript_1/1_Confidence_1.000		0.290837	0.00332959	0.308746	-0.0117547	0.566013
Locus_11768_Transcript_1/1_Confidence_1.000	1.44143	1.56695	1.49216	1.48795	1.45075	1.30751
Locus_11769_Transcript_1/1_Confidence_1.000	1.07616	1.29102	1.49977	1.24588	1.38086	1.31676
Locus_1177_Transcript_1/1_Confidence_1.000	2.20637	1.99306	1.45638	1.91669	1.42986	1.64222
Locus_11770_Transcript_1/1_Confidence_1.000	1.18424	1.30802	1.57142	1.39972	1.50857	1.49426
Locus_11771_Transcript_1/1_Confidence_1.000	1.15879
Locus_11772_Transcript_1/1_Confidence_1.000	1.45734	0.914539	0.979214	0.874456	0.912977	0.860656
Locus_11773_Transcript_1/1_Confidence_1.000	0.936286	1.15024	1.27492	1.29309	0.882413	0.974626
Locus_11774_Transcript_1/1_Confidence_1.000	0.898418	1.12865	1.19542	1.31631	0.844545	1.32086
Locus_11775_Transcript_1/1_Confidence_1.000	1.24909	1.40566	1.2916	0.528303	1.5388	0.48454
Locus_11776_Transcript_1/1_Confidence_1.000	1.14339	1.14224	0.900486	1.09051	1.26561	1.51109
Locus_11777_Transcript_1/1_Confidence_1.000	1.41723	1.79949	1.46338	1.7284	1.27929	1.44081
Locus_11779_Transcript_1/1_Confidence_1.000	1.11063	1.20445	1.13879	1.13059	1.15942	1.3454
Locus_11780_Transcript_1/1_Confidence_1.000	1.21349	1.51283	1.46241	1.31869	1.32279	1.36662
Locus_11781_Transcript_1/1_Confidence_1.000	0.928911	0.876599	0.501942	0.86384	0.865054	0.978145
Locus_11782_Transcript_1/1_Confidence_1.000	0.890049	0.612798	1.05422	1.17477	1.33434	0.925116
Locus_11783_Transcript_1/1_Confidence_1.000	2.04454	2.074	1.93242	2.00492	2.25658	2.04237
Locus_11786_Transcript_1/1_Confidence_1.000	2.06754	2.06839	1.94916	2.31136	1.85732	2.05487
Locus_11787_Transcript_1/1_Confidence_1.000	1.37878	1.28416	1.23708	1.18181	1.32855	1.3324
Locus_11788_Transcript_1/1_Confidence_1.000	1.1877	1.22433	1.46211	1.382	1.39617	1.42512
Locus_11789_Transcript_1/1_Confidence_1.000	2.0014	1.95992	1.87278	1.65711	2.14502	1.99579
Locus_11793_Transcript_1/1_Confidence_1.000	1.25987	1.18408	1.02151	1.1642	1.14473	1.07905
Locus_11794_Transcript_1/1_Confidence_1.000	0.769294	-0.396961	0.218622	0.620948	0.999418	0.938913
Locus_11796_Transcript_1/1_Confidence_1.000	1.42964	1.78751	1.48663	1.27218	1.71717	1.39949
Locus_11797_Transcript_1/1_Confidence_1.000	1.01654	1.21456	1.84638	1.52092	1.35318	1.50198
Locus_11798_Transcript_1/1_Confidence_1.000	0.235346	0.359126				0.157181
Locus_11799_Transcript_1/1_Confidence_1.000	1.77755
Locus_1180_Transcript_1/1_Confidence_1.000	2.26763	2.18989	2.21971	2.09628	2.33945	2.18033
Locus_11800_Transcript_1/1_Confidence_1.000	1.04175	0.98558	1.19292	1.20469	1.06834	1.0866
Locus_11801_Transcript_1/1_Confidence_1.000	0.711125	0.901852	1.13097	1.18861	0.90029	1.14484
Locus_11802_Transcript_1/1_Confidence_1.000	0.892795	0.643349	0.618243	0.897646	1.1898	1.16024
Locus_11803_Transcript_1/1_Confidence_1.000	0.90633	1.46147	1.36585	1.58373	1.28382	1.25141
Locus_11804_Transcript_1/1_Confidence_1.000	0.890677
Locus_11805_Transcript_1/1_Confidence_1.000	0.787421	1.05733	1.2927	1.20018	1.43252	1.48741
Locus_11807_Transcript_1/1_Confidence_1.000	1.03389	1.19546	1.26014	1.39743	1.01781	1.18734
Locus_11808_Transcript_1/1_Confidence_1.000	1.22728	1.25669	1.3771	1.31322	1.21272	1.44555
Locus_11809_Transcript_1/2_Confidence_1.000	1.53483	1.25562	0.931765	0.680879	1.23461	1.3853
Locus_11809_Transcript_2/2_Confidence_1.000	1.53483	1.25562	0.931765	0.680879	1.23461	1.3853
Locus_1181_Transcript_1/1_Confidence_1.000	2.4427	2.38491	2.61034	2.41047	2.23362	2.5019
Locus_11810_Transcript_1/1_Confidence_1.000		0.959844	0.751518	0.755904	-0.0417179	0.975383
Locus_11811_Transcript_1/1_Confidence_1.000	0.828622	1.22347	0.935961	1.54241	1.13648	1.29452
Locus_11812_Transcript_1/1_Confidence_1.000	1.83883	1.77044	1.80787	1.79107	1.79793	1.76067
Locus_11814_Transcript_1/1_Confidence_1.000	1.93536	2.06143	2.06572	1.88158	2.41961	1.99109
Locus_11815_Transcript_1/1_Confidence_1.000	0.540429	1.12202	0.537852	-0.07755	0.924169	0.401566
Locus_11816_Transcript_1/1_Confidence_1.000	1.08711	1.01707	1.14174	1.11717	1.2035	1.11616
Locus_11817_Transcript_1/1_Confidence_1.000	1.25217	1.13916	1.23187	1.00217	1.34172	1.38438
Locus_11819_Transcript_1/1_Confidence_1.000	1.58965	1.26627	1.74119	1.921	1.62264	1.78199
Locus_11820_Transcript_1/1_Confidence_1.000	-0.111575		1.51239	0.456082	0.875944	-0.189741
Locus_11822_Transcript_1/1_Confidence_1.000	1.44876	1.55481	1.12598	1.33864	0.926368	0.71302
Locus_11823_Transcript_1/1_Confidence_1.000	1.61436	1.79138	2.02137	1.75225	1.69568	1.73317
Locus_11824_Transcript_1/1_Confidence_1.000	0.673517	0.887473	1.51201	1.44686	1.03075	0.843136
Locus_11826_Transcript_1/1_Confidence_1.000	2.01606	1.8767	2.12339	2.30506	1.82062	1.87918
Locus_11827_Transcript_1/1_Confidence_1.000	1.41275	1.2051	2.19036	1.57903	2.09619	1.49939
Locus_11829_Transcript_1/1_Confidence_1.000	1.45082	0.745294	-0.144273	0.763203
Locus_11830_Transcript_1/1_Confidence_1.000	0.0186374	0.267356	-0.0201515	0.829333	0.663734	0.78557
Locus_11831_Transcript_1/1_Confidence_1.000	1.61869	1.30925			0.494776	0.646575
Locus_11832_Transcript_1/1_Confidence_1.000	1.38336	1.1092	1.23187	0.649989	0.98954	1.25249
Locus_11833_Transcript_1/1_Confidence_1.000	1.37961	1.62031	1.71815	1.69266	1.5518	1.49143
Locus_11834_Transcript_1/1_Confidence_1.000	0.870454	1.10069	1.00776	0.836052	1.746	0.889199
Locus_11835_Transcript_1/1_Confidence_1.000	1.02328	1.5012	1.70616	1.69831	1.63078	1.61109
Locus_11836_Transcript_1/1_Confidence_1.000	1.85849	1.79653	1.46272	1.6359	1.67165	2.01441
Locus_11838_Transcript_1/1_Confidence_1.000	0.999821	0.838365	1.15292	0.710147	0.836804	0.444535
Locus_11839_Transcript_1/1_Confidence_1.000	0.599415	0.611561	0.276629	0.62947	0.846572	0.804551
Locus_1184_Transcript_1/1_Confidence_1.000	0.5124	0.761119	0.59855	0.699847	0.583466	0.559174
Locus_11841_Transcript_1/1_Confidence_1.000	1.35894	1.88177	1.5127	1.4105	1.61622	1.7223
Locus_11842_Transcript_1/1_Confidence_1.000	1.65306	1.55333	1.92639	1.62609	1.62815	1.58232
Locus_11844_Transcript_1/1_Confidence_1.000	0.529705	0.875333	0.189886	0.738341	0.915165
Locus_11845_Transcript_1/1_Confidence_1.000	1.13844
Locus_11846_Transcript_1/1_Confidence_1.000	1.55073	1.60072	0.660003	1.52306	1.31393	1.45878
Locus_11847_Transcript_1/1_Confidence_1.000	1.16729	1.14357	1.30383	1.31275	1.13773	1.1883
Locus_11849_Transcript_1/1_Confidence_1.000	0.954423	0.887871	0.628392	0.960138	1.09043	1.1009
Locus_1185_Transcript_1/1_Confidence_1.000	1.88002	2.15684	1.74853	1.77482	1.91549	1.62151
Locus_11850_Transcript_1/1_Confidence_1.000	1.59044	1.73726	2.10691	1.67254	1.75632	1.61085
Locus_11851_Transcript_1/1_Confidence_1.000	1.70435
Locus_11852_Transcript_1/1_Confidence_1.000	1.60227	1.48032	0.966748	0.876864	1.03785	1.22307
Locus_11853_Transcript_1/1_Confidence_1.000	1.73316	1.91645	2.12562	1.94309	1.76699	1.77841
Locus_11855_Transcript_1/1_Confidence_1.000	1.21944	1.19824	1.56461	1.50086	1.53873	1.42476
Locus_11856_Transcript_1/1_Confidence_1.000	2.46055	2.42022	2.50196	2.28575	2.67704	2.5773
Locus_11857_Transcript_1/1_Confidence_1.000	0.916319	0.951157	0.768386	0.228704	0.686354	-0.116089
Locus_11858_Transcript_1/1_Confidence_1.000	0.852117	1.24508	1.13991	1.3078	1.14305	1.06835
Locus_1186_Transcript_1/1_Confidence_1.000	1.55446	1.67978	1.71225	1.45388	1.6476	1.47322
Locus_11860_Transcript_1/1_Confidence_1.000	1.06651	1.4272	1.51049	1.47988	1.00404	1.39137
Locus_11861_Transcript_1/1_Confidence_1.000	1.79351	1.75066	1.73715	1.74154	1.66691	1.8712
Locus_11862_Transcript_1/1_Confidence_1.000	1.92888	2.02543	2.00899	1.97525	1.96172	1.85071
Locus_11864_Transcript_1/1_Confidence_1.000	0.969642	1.01844	0.986202	0.808894	0.948255	1.00249
Locus_11865_Transcript_1/1_Confidence_1.000	1.45388	1.7199	1.5505	1.66403	1.7063	1.59756
Locus_11867_Transcript_1/1_Confidence_1.000	1.80583	1.94508	1.80577	2.10601	1.74286	1.9134
Locus_11869_Transcript_1/1_Confidence_1.000	0.0805342	0.551101	0.409722	1.01617	-0.14943	-0.474752
Locus_1187_Transcript_1/1_Confidence_1.000	2.12893	2.24415	2.18322	2.09241	2.30363	2.29532
Locus_11870_Transcript_1/1_Confidence_1.000	2.15647	2.13268	2.17469	2.3819	2.03236	2.19179
Locus_11871_Transcript_1/1_Confidence_1.000	1.24774	1.15592	1.20895	1.15264	0.978267	1.13007
Locus_11872_Transcript_1/1_Confidence_1.000	1.5335	1.6447	1.73419	1.68943	1.56395	1.75637
Locus_11873_Transcript_1/1_Confidence_1.000	0.948862	1.02599	1.17659	1.00161	0.940746	1.18946
Locus_11875_Transcript_1/1_Confidence_1.000	0.783968	1.37359	1.65077	1.87417	1.67609	1.64417
Locus_11876_Transcript_1/1_Confidence_1.000	1.91975	1.87189	2.14785	2.09814	1.75416	1.91802
Locus_11877_Transcript_1/1_Confidence_1.000	1.32483	1.41801	1.33224	1.40641	1.40683	1.35924
Locus_11878_Transcript_1/1_Confidence_1.000	1.22532	0.956993	1.21493	1.12103	1.0265	1.31135
Locus_11879_Transcript_1/1_Confidence_1.000	1.26294	1.38759	1.40456	1.37874	1.52165	1.37368
Locus_1188_Transcript_1/1_Confidence_1.000	1.88616	1.90403	1.41277	1.6742	1.22358	1.6204
Locus_11880_Transcript_1/1_Confidence_1.000	1.22661	1.04302	1.49354	1.33563	1.15343	1.29186
Locus_11881_Transcript_1/1_Confidence_1.000	1.85378	2.1511	1.95536	1.69061	1.93612	1.7491
Locus_11882_Transcript_1/1_Confidence_1.000	0.873041	0.606849	0.27795	0.662547	0.978869	0.729935
Locus_11883_Transcript_1/1_Confidence_1.000	0.762278	0.513671	0.460247	-0.313517	-0.0319581	1.55653
Locus_11884_Transcript_1/1_Confidence_1.000	0.234004	0.682295	0.797275	0.783178	0.578071	0.757899
Locus_11885_Transcript_1/1_Confidence_1.000	-0.062986	0.662853	0.375346	0.379733	0.360262	0.460909
Locus_11886_Transcript_1/1_Confidence_1.000	1.1767	1.03724	0.862438	1.004	1.12936	1.25672
Locus_11887_Transcript_1/1_Confidence_1.000	0.513172	0.720498	0.131961	1.00558	0.593998	0.0925842
Locus_11888_Transcript_1/1_Confidence_1.000	1.5859	1.70441	1.69621	1.78775	1.56233	1.69924
Locus_1189_Transcript_1/1_Confidence_1.000	1.79342	1.77095	1.60588	1.76726	1.94344	1.74008
Locus_11890_Transcript_1/1_Confidence_1.000	1.4188	1.69224	1.4618	1.4325	1.32821	1.62977
Locus_11892_Transcript_1/1_Confidence_1.000	1.45224	1.45857	1.76968	1.64644	1.39574	1.48842
Locus_11894_Transcript_1/1_Confidence_1.000	1.76121	2.17816	1.59748	2.07219	1.93128	1.88848
Locus_11895_Transcript_1/1_Confidence_1.000	1.57873	1.63115	1.05139	1.54433	1.39424	1.50617
Locus_11896_Transcript_1/1_Confidence_1.000	1.72543	1.79941	2.02907	1.79441	1.84035	1.54695
Locus_11898_Transcript_1/1_Confidence_1.000	1.57337	1.77306	1.90116	1.64648	1.61149	1.614
Locus_11899_Transcript_1/1_Confidence_1.000	0.911799	0.927603	1.04636	0.860691	0.814891	0.872786
Locus_119_Transcript_1/1_Confidence_1.000	2.23267	2.18517	2.25187	2.60045	1.97622	2.07377
Locus_1190_Transcript_1/1_Confidence_1.000	1.98911	2.26334	1.98615	2.11244	2.24449	2.14115
Locus_11901_Transcript_1/1_Confidence_1.000	1.22006	1.41956	1.30466	1.23819	1.32541	1.40739
Locus_11902_Transcript_1/1_Confidence_1.000	1.30277	1.36006	1.14795	1.51051	1.4433	1.53182
Locus_11904_Transcript_1/1_Confidence_1.000	1.97672	1.98336	2.34906	2.05612	1.67741	1.82357
Locus_11905_Transcript_1/1_Confidence_1.000	0.933147	1.23457	1.14336	1.15557	1.32241	0.943404
Locus_11906_Transcript_1/1_Confidence_1.000	0.339715	0.623196	0.221745	0.129222	0.410781	0.328497
Locus_11907_Transcript_1/1_Confidence_1.000	0.699828	1.02493	1.37317	1.41777	1.3244	1.25201
Locus_11908_Transcript_1/1_Confidence_1.000	1.29344	1.42977	1.41301	1.48019	1.27938	1.31702
Locus_11909_Transcript_1/1_Confidence_1.000	1.31096	1.32655	1.21259	1.61797	1.35799	1.57825
Locus_1191_Transcript_1/1_Confidence_1.000	1.45234	1.5113	1.33509	1.46656	1.33272	1.3483
Locus_11910_Transcript_1/1_Confidence_1.000	1.14612	1.6041	1.3649	1.93872	1.04878	1.52389
Locus_11911_Transcript_1/1_Confidence_1.000	0.542606	0.0923542	1.00897	0.955362	-0.210237	0.969591
Locus_11912_Transcript_1/1_Confidence_1.000			1.04691		0.801374
Locus_11913_Transcript_1/1_Confidence_1.000	1.49238	1.82901	1.2775	1.91224	1.21851	1.28555
Locus_11914_Transcript_1/1_Confidence_1.000	1.09648	1.37002	1.25048	1.59505	1.01627	1.05503
Locus_11915_Transcript_1/1_Confidence_1.000	0.803755	0.84225	0.650011	0.759133	0.769626	1.47773
Locus_11916_Transcript_1/1_Confidence_1.000	1.07629	0.862612	0.672015	0.846663	1.02984	1.01285
Locus_11917_Transcript_1/1_Confidence_1.000	0.73359	0.602097	1.09274	0.648035	0.901565	0.968354
Locus_11918_Transcript_1/1_Confidence_1.000	0.832608	1.12963	1.27937	1.22097	0.870506	0.885722
Locus_11919_Transcript_1/1_Confidence_1.000	1.28818	1.08097	0.793462	1.06669	1.2757	1.18774
Locus_1192_Transcript_1/1_Confidence_1.000	1.48847	1.45735	1.70896	1.54221	1.46263	1.41391
Locus_11920_Transcript_1/1_Confidence_1.000	1.10911	0.9795	1.07966	0.98598	0.930297	0.700624
Locus_11921_Transcript_1/1_Confidence_1.000	1.43817	1.46278	1.32221	1.37416	1.3344	1.85201
Locus_11922_Transcript_1/1_Confidence_1.000	1.06633	-0.0651588
Locus_11923_Transcript_1/1_Confidence_1.000	0.916319	1.08586		0.404795	0.510263	0.361032
Locus_11924_Transcript_1/1_Confidence_1.000	1.69073	1.536	0.690336	0.425877	0.967848	1.51014
Locus_11925_Transcript_1/1_Confidence_1.000	0.968933	0.824851	0.754053	0.64034	1.10695	0.876757
Locus_11926_Transcript_1/1_Confidence_1.000	1.20999	1.22563	1.36108	1.44578	1.19303	1.19374
Locus_11928_Transcript_1/1_Confidence_1.000	1.80491	1.89747	1.69901	1.79506	1.85277	1.7099
Locus_11929_Transcript_1/1_Confidence_1.000	0.494129	0.742847	-0.0217811	0.885695	0.565195	-0.0611575
Locus_1193_Transcript_1/1_Confidence_1.000	1.7336	1.7676	1.94871	1.70227	1.98383	1.66458
Locus_11931_Transcript_1/1_Confidence_1.000	1.74917	1.61432	1.92379	1.91258	1.68686	1.76791
Locus_11932_Transcript_1/1_Confidence_1.000	0.675833	0.623521			0.776862	-0.24743
Locus_11933_Transcript_1/1_Confidence_1.000	1.44977	1.42742	1.69621	1.44533	1.75492	1.24666
Locus_11934_Transcript_1/1_Confidence_1.000	1.09322	1.06439	1.03594	1.141	1.17765	1.20304
Locus_11935_Transcript_1/1_Confidence_1.000	1.37388	1.45121	0.575426		1.32001	-0.06601
Locus_11936_Transcript_1/1_Confidence_1.000	0.997683	0.886057	0.791946	0.521632	1.15253	0.609148
Locus_11938_Transcript_1/1_Confidence_1.000	1.56822	1.53908	1.52824	1.77838	1.23081	1.48767
Locus_11939_Transcript_1/1_Confidence_1.000	1.42575	1.30188	-0.20964	0.639845	-0.224724	0.353044
Locus_1194_Transcript_1/1_Confidence_1.000	2.5121	2.51039	2.08715	2.3309	2.43393	2.33996
Locus_11940_Transcript_1/1_Confidence_1.000	1.8155	1.72506	1.85273	1.85394	1.88372	1.81861
Locus_11941_Transcript_1/1_Confidence_1.000	1.80621	1.68854	1.66326	1.69134	1.69434	1.87554
Locus_11942_Transcript_1/1_Confidence_1.000	1.70316	1.596	1.38488	1.56066	1.71094	1.79366
Locus_11943_Transcript_1/1_Confidence_1.000	0.414135	-0.240237	-0.226714	0.555824	1.30227
Locus_11944_Transcript_1/1_Confidence_1.000	0.51703	0.82374	0.587385	0.916283	0.521148	0.739894
Locus_11945_Transcript_1/1_Confidence_1.000	1.24338	1.18192	0.845565	1.69505	1.05233	1.12742
Locus_11946_Transcript_1/1_Confidence_1.000	2.01935	2.14025	1.88077	1.71979	2.18095	1.73534
Locus_11947_Transcript_1/1_Confidence_1.000	1.13807	1.119	1.43126	1.14596	1.11744	1.1685
Locus_11948_Transcript_1/1_Confidence_1.000	1.61449	1.40056	1.18506	1.47199	1.45566	1.59798
Locus_11949_Transcript_1/1_Confidence_1.000	2.07794	1.9208	1.82594	2.0308	1.92585	1.99557
Locus_1195_Transcript_1/1_Confidence_1.000	1.48789	1.42928	1.19258	1.20257	1.62746	1.5114
Locus_11950_Transcript_1/1_Confidence_1.000	2.1635	1.83818	1.97665	2.00416	2.13991	2.20664
Locus_11951_Transcript_1/1_Confidence_1.000	0.890355	1.51048	0.721233	0.822529	1.25022	1.47425
Locus_11952_Transcript_1/1_Confidence_1.000	1.58809	1.87519	1.99965	1.92536	1.84459	1.90025
Locus_11953_Transcript_1/1_Confidence_1.000	1.6906	1.38997	0.704521	1.11908		0.121077
Locus_11954_Transcript_1/1_Confidence_1.000	1.31477	1.37443	0.772526	1.11686	1.22542	1.44811
Locus_11955_Transcript_1/1_Confidence_1.000	1.81717	1.95289	1.90985	1.56273	1.92585	1.87182
Locus_11956_Transcript_1/1_Confidence_1.000	-0.0955571	0.153161		0.171071		0.303399
Locus_11957_Transcript_1/1_Confidence_1.000	1.7831	1.79174	1.80526	1.60965	1.63675	1.42139
Locus_11959_Transcript_1/1_Confidence_1.000	0.360255	0.474275	1.39089	0.263705	1.15967	0.804969
Locus_1196_Transcript_1/1_Confidence_1.000	1.02019	1.0657	1.42528	1.27523	1.05305	1.32979
Locus_11960_Transcript_1/1_Confidence_1.000	-0.428346		0.0769335	0.111283	-0.306128	1.70833
Locus_11961_Transcript_1/1_Confidence_1.000	1.30459	1.18933	1.50488	1.20923	1.63819	1.36284
Locus_11962_Transcript_1/1_Confidence_1.000	1.50641	1.38032	1.36289	1.32859	1.22614	1.38763
Locus_11963_Transcript_1/1_Confidence_1.000	1.17956	1.01527	0.27547	1.03318	0.897208	0.537124
Locus_11964_Transcript_1/1_Confidence_1.000	1.21438	1.39383	1.31288	1.50537	1.37562	1.46943
Locus_11965_Transcript_1/1_Confidence_1.000	0.631274	0.620355	0.437583	0.676053	0.577401	0.757229
Locus_11966_Transcript_1/1_Confidence_1.000	1.52342	1.60942	1.51379	1.93141	1.31119	1.73157
Locus_11967_Transcript_1/1_Confidence_1.000	2.02204	2.13982	2.12852	2.07694	1.91552	2.10722
Locus_11968_Transcript_1/1_Confidence_1.000	1.46417	1.9067	0.932461	1.14397	1.23031	1.36209
Locus_11969_Transcript_1/1_Confidence_1.000	1.23529	1.21041	1.05226	0.57952	1.08686	0.874576
Locus_1197_Transcript_1/1_Confidence_1.000	2.18216	2.2835	1.98308	2.10373	2.32507	2.16908
Locus_11970_Transcript_1/1_Confidence_1.000	0.760558	0.641299	1.10712	1.33843	0.0834354	0.0591433
Locus_11971_Transcript_1/1_Confidence_1.000	1.42328	1.59954	1.7864	1.81009	1.63192	1.51854
Locus_11972_Transcript_1/1_Confidence_1.000	1.3188	1.40237	0.93224	0.798323	1.47236	1.39863
Locus_11973_Transcript_1/1_Confidence_1.000	1.14008	1.10357	1.03166	1.2058	1.38724	1.41588
Locus_11974_Transcript_1/1_Confidence_1.000	1.45688	1.54247	1.6373	1.56357	1.04084	1.36985
Locus_11975_Transcript_1/1_Confidence_1.000	1.32354	1.35478	1.60193	1.41899	1.11288	1.37522
Locus_11976_Transcript_1/1_Confidence_1.000		0.389041
Locus_11977_Transcript_1/1_Confidence_1.000	1.10876	0.817562	-0.345006	-0.0395897	0.719091	0.314587
Locus_11978_Transcript_1/1_Confidence_1.000	1.37792	1.23106	1.43225	1.0787	1.32405	1.353
Locus_11979_Transcript_1/1_Confidence_1.000	1.68522	1.67956	1.2829	1.41992	1.64889	1.6695
Locus_1198_Transcript_1/1_Confidence_1.000	1.58754	1.70015	1.91609	1.76652	1.62121	1.7451
Locus_11980_Transcript_1/1_Confidence_1.000	1.5465
Locus_11981_Transcript_1/1_Confidence_1.000	0.992333	0.578294	0.436915	0.637596	-0.122237	-0.44756
Locus_11982_Transcript_1/1_Confidence_1.000	0.608463	0.7866	1.00104	0.653242	0.668533	0.375396
Locus_11984_Transcript_1/1_Confidence_1.000	2.32653	2.09246	2.1452	1.60499	1.93811	1.72623
Locus_11985_Transcript_1/1_Confidence_1.000	1.20497
Locus_11986_Transcript_1/1_Confidence_1.000	1.41311	1.2297	1.05454	1.3996	1.65565	1.46141
Locus_11988_Transcript_1/1_Confidence_1.000	1.07515	1.54681	1.37928	1.34995	1.288	1.21663
Locus_11989_Transcript_1/1_Confidence_1.000	0.528383	1.0501	0.966715	1.06801	0.47451	0.626309
Locus_11990_Transcript_1/1_Confidence_1.000	2.0895	2.04918	2.01503	1.72552	2.02669	1.89695
Locus_11991_Transcript_1/1_Confidence_1.000	1.08358	1.08632	1.44273	1.14373	0.923904	1.35103
Locus_11992_Transcript_1/1_Confidence_1.000	1.04558	1.02323	0.974605	1.06917	1.10085	0.821286
Locus_11993_Transcript_1/1_Confidence_1.000	1.30708	0.884656	0.666229	0.218318	0.988898	0.697434
Locus_11994_Transcript_1/1_Confidence_0.667		0.280618	0.29414	-0.0025031		-0.0462659
Locus_11995_Transcript_1/1_Confidence_1.000	1.35464	1.06825		-0.360999	-0.380469	-0.404762
Locus_11996_Transcript_1/1_Confidence_1.000	1.18311	1.50318	1.14432	1.23303	0.761257	1.28103
Locus_11998_Transcript_1/1_Confidence_1.000	0.907276	1.07056	0.783057	1.51385	0.897607	1.17783
Locus_11999_Transcript_1/1_Confidence_1.000	1.67852
Locus_12_Transcript_1/1_Confidence_1.000	0.801865	0.749553	-0.278317	0.32813	0.00762882	0.460458
Locus_120_Transcript_1/1_Confidence_1.000	1.84531	1.65597	0.17813	0.182517	1.03811	0.837724
Locus_12001_Transcript_1/1_Confidence_1.000	1.59603	1.44591	1.34488	1.41285	1.46775	1.34297
Locus_12002_Transcript_1/1_Confidence_1.000	1.91158	1.43004	1.4383	1.26924	1.56631	1.81553
Locus_12003_Transcript_1/1_Confidence_1.000	0.994466	1.16044	1.35184	1.20939	1.14802	1.25141
Locus_12004_Transcript_1/1_Confidence_1.000	1.16793	1.22142	1.04695	1.23342	1.70088	1.33066
Locus_12005_Transcript_1/1_Confidence_1.000	0.814926	0.796038	0.633469	0.285673	0.618385	0.380213
Locus_12006_Transcript_1/1_Confidence_1.000	1.32159	1.19427	1.13003	1.3433	1.50254	1.24192
Locus_12007_Transcript_1/1_Confidence_1.000	1.36321	1.36205	1.8105	1.48641	1.47628	1.47009
Locus_12008_Transcript_1/1_Confidence_1.000	2.02313	2.1331	2.03202	2.14603	1.90748	2.05465
Locus_12009_Transcript_1/1_Confidence_1.000	1.069
Locus_12010_Transcript_1/1_Confidence_1.000	1.86623	1.59785	1.35936	1.57272	1.89182	1.71793
Locus_12011_Transcript_1/1_Confidence_1.000	1.33181	0.948504	1.45935	0.422345	1.29218	1.09874
Locus_12013_Transcript_1/1_Confidence_1.000	0.494672	0.803388	1.12143	0.828246	0.757623	0.725505
Locus_12014_Transcript_1/1_Confidence_1.000	0.915889	0.340699		0.960668	-0.137984	-0.162276
Locus_12015_Transcript_1/1_Confidence_1.000	0.803251	0.701721	0.317304	0.0998414	0.915003	0.809406
Locus_12016_Transcript_1/1_Confidence_1.000	1.86439
Locus_12017_Transcript_1/1_Confidence_1.000	0.806593	0.696289	1.2217	1.23083	0.971845	1.10409
Locus_12018_Transcript_1/1_Confidence_1.000	1.29166	1.77023	1.56879	1.79405	1.88535	1.86558
Locus_12019_Transcript_1/1_Confidence_1.000	1.00033	1.12126	0.856034	0.974364	1.0518	1.16884
Locus_1202_Transcript_1/1_Confidence_1.000	1.55266	1.73363	1.69317	1.87789	1.44764	1.4745
Locus_12020_Transcript_1/1_Confidence_1.000	1.29225	1.32709	1.03958	0.905666	0.983106	1.59228
Locus_12021_Transcript_1/1_Confidence_1.000	1.26375	1.35225	1.13264	1.12545	1.26205	1.28434
Locus_12022_Transcript_1/1_Confidence_1.000	1.59533	1.27002		0.737019	0.240427	0.216135
Locus_12023_Transcript_1/1_Confidence_1.000	1.63341	1.68125	1.92469	1.56382	1.34023	1.63609
Locus_12024_Transcript_1/1_Confidence_1.000	1.5432	1.28824	0.511709	0.583042	1.43448	1.0366
Locus_12025_Transcript_1/1_Confidence_1.000	1.23677	1.21495	1.29437	1.74906	1.22549	1.848
Locus_12026_Transcript_1/1_Confidence_1.000	1.1744	1.01294	0.693247	0.90591	1.01138	1.07141
Locus_12027_Transcript_1/1_Confidence_1.000	1.39544	1.61495	1.69325	1.66206	1.52582	1.48744
Locus_12028_Transcript_1/1_Confidence_1.000	1.84819	1.62992	1.25718	0.602779	1.66249	1.34219
Locus_1203_Transcript_1/1_Confidence_1.000	2.46317	2.41911	2.60473	2.42232	2.1823	2.30583
Locus_12030_Transcript_1/1_Confidence_1.000	1.23453	1.20645	-0.589587	0.545133	-0.12755	0.760203
Locus_12031_Transcript_1/1_Confidence_1.000	1.33601	1.30606	0.974468	1.3155	1.25103	1.2113
Locus_12033_Transcript_1/1_Confidence_1.000	1.231	1.1649	1.17842	1.37269	1.31543	1.35525
Locus_12034_Transcript_1/1_Confidence_1.000	1.47108	1.69411	1.78577	1.63563	1.63433	1.62919
Locus_12035_Transcript_1/1_Confidence_1.000	1.21974	1.28014	1.25019	1.25458	1.14948	1.2584
Locus_12037_Transcript_1/1_Confidence_1.000	1.56034	1.59851	1.42198	1.52691	1.63598	1.67441
Locus_12039_Transcript_1/1_Confidence_1.000	1.68226	1.64272	1.80417	1.84709	1.81091	1.81809
Locus_1204_Transcript_1/1_Confidence_1.000	1.97554	1.97782	1.9879	1.80041	1.77554	1.90886
Locus_12040_Transcript_1/1_Confidence_1.000	0.747948	1.00397	1.12015	1.0396	1.0631	1.04195
Locus_12041_Transcript_1/1_Confidence_1.000	1.29264	1.30823	1.55821	1.55592	1.29509	1.45464
Locus_12042_Transcript_1/1_Confidence_1.000	0.911289	1.07569	1.1472	1.19051	0.803059	0.903705
Locus_12043_Transcript_1/1_Confidence_1.000	1.52809	1.43377	1.5536	1.31295	1.02829	1.67911
Locus_12044_Transcript_1/1_Confidence_1.000	1.45209	1.42109	1.35358	1.44359	1.47375	1.51377
Locus_12045_Transcript_1/1_Confidence_1.000	1.85924	1.98302	1.76323	1.79717	1.69623	1.5886
Locus_12047_Transcript_1/1_Confidence_1.000	1.3474
Locus_12048_Transcript_1/1_Confidence_1.000	1.44418	0.987295	1.46091	1.42908	0.913183	1.27886
Locus_12049_Transcript_1/1_Confidence_1.000	1.52449	1.64976	1.93668	1.84178	1.43809	1.59628
Locus_1205_Transcript_1/1_Confidence_1.000	1.86038	1.81631	1.7513	1.60523	1.87131	1.44656
Locus_12050_Transcript_1/1_Confidence_1.000	1.28443	1.12857	1.38988	1.78073	0.858167	1.44362
Locus_12051_Transcript_1/1_Confidence_1.000	1.76001	1.76813	2.15186	1.93639	1.62163	1.77926
Locus_12052_Transcript_1/1_Confidence_1.000	1.94813	2.19461	1.86209	1.69225	1.53842	1.956
Locus_12053_Transcript_1/1_Confidence_1.000	1.47986	0.991267	0.367968	0.372355	1.2082	0.249411
Locus_12054_Transcript_1/1_Confidence_1.000	1.8957	2.09759	2.07052	1.95192	1.96616	1.84765
Locus_12055_Transcript_1/1_Confidence_1.000	1.11872	0.992624	1.16585	1.23238	1.17248	1.46483
Locus_12056_Transcript_1/1_Confidence_1.000	2.2354	2.14546	2.24153	2.33679	2.17472	2.25516
Locus_12057_Transcript_1/1_Confidence_1.000	1.9517	1.62204	1.33696	1.45156	1.93466	1.7997
Locus_12058_Transcript_1/1_Confidence_1.000	1.28073	1.30654	1.15055	1.13492	1.30233	1.05707
Locus_12059_Transcript_1/1_Confidence_1.000	0.579453	0.800143	0.415726	0.340931	1.11385	1.10335
Locus_1206_Transcript_1/1_Confidence_1.000	1.37104	1.24131	1.05702	1.44578	1.40512	1.21546
Locus_12060_Transcript_1/1_Confidence_1.000	1.38417	0.7298	1.07432		1.28108	-0.141151
Locus_12061_Transcript_1/1_Confidence_1.000	0.788279	1.00128	0.701186	0.651215	0.756683	1.2509
Locus_12063_Transcript_1/1_Confidence_1.000	1.53341	1.68462	1.44991	1.16868	1.55317	1.67614
Locus_12064_Transcript_1/1_Confidence_1.000	0.789235	0.973013	1.03924	0.914534	0.841818	1.14599
Locus_12065_Transcript_1/1_Confidence_1.000	1.45226	0.81348	2.09747	1.3802	2.06873	1.70171
Locus_12066_Transcript_1/1_Confidence_1.000	1.9423	1.92356	2.16817	2.02155	1.85485	1.8935
Locus_12067_Transcript_1/1_Confidence_1.000	1.57516	1.62487	1.55216	1.71845	1.62012	1.64769
Locus_12068_Transcript_1/1_Confidence_1.000	1.90949	1.93394	2.22609	2.15537	1.88365	1.99568
Locus_1207_Transcript_1/1_Confidence_1.000	2.56988	2.35549	2.51882	2.94991	2.31501	2.384
Locus_12070_Transcript_1/1_Confidence_1.000	2.48934	2.44124	2.19913	2.1848	2.26179	2.069
Locus_12071_Transcript_1/1_Confidence_1.000	1.12073	1.05618	1.12769	1.13208	1.20952	1.17645
Locus_12072_Transcript_1/1_Confidence_1.000	1.17635	1.17519	1.07957	1.09417	1.05928	1.019
Locus_12073_Transcript_1/1_Confidence_1.000	0.715978	0.949973	1.04517	1.01063	1.07708	1.01802
Locus_12074_Transcript_1/1_Confidence_1.000	0.624118	1.2593	1.18502	1.02387	-0.615392	0.869967
Locus_12076_Transcript_1/1_Confidence_1.000	0.765521	1.0442	0.811053	0.999964	1.34367	1.14329
Locus_12077_Transcript_1/1_Confidence_1.000	0.92391	1.23957	1.17392	1.14612	1.13328	1.04532
Locus_12078_Transcript_1/1_Confidence_1.000	1.22825	1.15458	1.10115	1.17249	1.02195	1.05318
Locus_12079_Transcript_1/1_Confidence_1.000	1.55879	1.60748	1.42378	1.99275	1.5504	1.51486
Locus_1208_Transcript_1/1_Confidence_1.000	2.62188	1.89308		0.710767		0.299028
Locus_12080_Transcript_1/1_Confidence_1.000	1.1549	1.26836	1.14566	1.12657	1.33967	1.55385
Locus_12081_Transcript_1/1_Confidence_1.000	1.30215	1.2919	1.70735	1.36022	1.12088	1.29198
Locus_12082_Transcript_1/1_Confidence_1.000	0.52386	0.578004	0.375927	0.681343	0.576442	0.695572
Locus_12083_Transcript_1/1_Confidence_1.000	1.75264	1.66521	1.69001	1.86826	1.58355	1.67657
Locus_12084_Transcript_1/1_Confidence_1.000	1.07627	1.13593	1.38682	1.15384	0.695041	1.05769
Locus_12085_Transcript_1/1_Confidence_1.000	1.46877	1.68833	1.76751	1.45368	1.51518	1.83958
Locus_12086_Transcript_1/1_Confidence_1.000	1.31783	1.31277	1.18462	1.3077	1.39263	1.45851
Locus_12087_Transcript_1/1_Confidence_1.000	1.23479	1.08821	0.537459	0.909822	1.24023	0.799113
Locus_12088_Transcript_1/1_Confidence_1.000	0.922689	1.23099	1.13057	1.39023	1.05334	1.04544
Locus_1209_Transcript_1/1_Confidence_1.000	1.93837	2.25925	2.46537	1.74587	2.74751	2.74467
Locus_12090_Transcript_1/1_Confidence_1.000	0.704474	1.23574	0.364655	-0.108079	0.650601	0.149188
Locus_12091_Transcript_1/1_Confidence_1.000	1.02609	1.17072	1.38949	1.50955	1.16461	1.26296
Locus_12092_Transcript_1/1_Confidence_1.000	0.732767	0.856547	1.18883	1.48547	1.26717	0.830693
Locus_12093_Transcript_1/1_Confidence_1.000	1.57157	1.64613	1.19113	1.43734	1.5619	1.85749
Locus_12094_Transcript_1/1_Confidence_1.000	1.57813	1.61434	1.45177	1.30911	1.67708	1.62111
Locus_12095_Transcript_1/1_Confidence_1.000	1.234
Locus_12096_Transcript_1/1_Confidence_1.000	1.95723	1.72709	1.85896	1.80819	1.92206	1.6017
Locus_12097_Transcript_1/1_Confidence_1.000	1.15267	1.56796	0.978219	1.66785	1.39628	1.19679
Locus_12098_Transcript_1/1_Confidence_1.000	1.49784	1.56973	1.70874	1.6028	1.43507	1.60544
Locus_12099_Transcript_1/1_Confidence_1.000	0.836831	1.05336	0.253974	0.802428	0.238889	0.691719
Locus_12100_Transcript_1/1_Confidence_1.000	1.76732	1.7708	1.75606	1.77419	1.67824	1.9347
Locus_12101_Transcript_1/1_Confidence_1.000	1.61088	1.93265	1.33863	1.3917	1.53946	1.50612
Locus_12102_Transcript_1/1_Confidence_1.000	1.46066	1.27872	1.78177	0.9349	1.43394	1.3225
Locus_12103_Transcript_1/1_Confidence_1.000	1.23537	1.14231	1.38754	1.35261	1.37245	1.34396
Locus_12104_Transcript_1/1_Confidence_1.000	2.23256	2.1291	1.96263	2.07091	2.15167	2.05228
Locus_12105_Transcript_1/1_Confidence_1.000	0.355383	0.00204118	0.714534		0.30151
Locus_12106_Transcript_1/1_Confidence_1.000	1.2106	1.17208	1.56976	1.35694	1.20319	1.31318
Locus_12107_Transcript_1/1_Confidence_1.000	1.99108	1.60537	2.75982	2.22792	2.43464	2.18544
Locus_12108_Transcript_1/1_Confidence_1.000	1.86603	1.79599	1.33239	1.48484	1.56034	1.65118
Locus_12109_Transcript_1/1_Confidence_1.000	0.7375	0.819887	1.07229	0.940458	1.0736	0.794033
Locus_1211_Transcript_1/1_Confidence_1.000	0.937285	0.902006	0.755828	0.618886	1.08753	0.952541
Locus_12111_Transcript_1/1_Confidence_1.000	1.03232	1.12614	1.43679	1.33538	0.807751	1.15828
Locus_12112_Transcript_1/1_Confidence_1.000	2.19917	2.27377	2.27823	2.36296	2.43447	2.20292
Locus_12113_Transcript_1/1_Confidence_1.000	1.84619	1.85655	1.84636	1.74952	1.73544	1.74052
Locus_12114_Transcript_1/1_Confidence_1.000	1.70408	1.83121	1.19319	1.49105	1.28974	1.18972
Locus_12115_Transcript_1/1_Confidence_1.000	1.2943	1.09731	1.16756	1.13496	1.36537	1.01777
Locus_12116_Transcript_1/1_Confidence_1.000	1.53358	1.1212	0.775094	0.798366	1.37397	1.71999
Locus_12118_Transcript_1/1_Confidence_1.000	1.78698	1.86973	2.2518	1.8936	1.72484	1.6806
Locus_12119_Transcript_1/1_Confidence_1.000	1.12668	0.94452	1.21038	0.975394	1.09654	0.912035
Locus_1212_Transcript_1/1_Confidence_1.000	1.07435	1.04603	1.38111	1.26865	1.12131	1.38816
Locus_12120_Transcript_1/1_Confidence_1.000		0.463495	-0.000103583	0.606343		1.0397
Locus_12122_Transcript_1/1_Confidence_1.000	1.19109	1.21796	1.18193	1.2726	1.30471	1.46907
Locus_12123_Transcript_1/1_Confidence_1.000	0.950061	1.29569	1.29148	1.30482	1.24837	1.25211
[truncated: 44,535 more rows]
