# Supplementary material for: RNA Sequencing Analysis of the Gametophyte Transcriptome from the Liverwort, Marchantia polymorpha
Source: PLoS One. 2014 May 19;9(5):e97497. doi: 10.1371/journal.pone.0097497 (PMC4026138; doi:10.1371/journal.pone.0097497)
Supplement: Table S5 — Results of BLASTX of M. polymorpha transcripts against predicted proteins in Physcomitrella patens . Top hits of BLASTX results of 18,560 Marchantia transcripts against protein sequences of Physcomitrella. (XLSX) [file pone.0097497.s009.xlsx]

## Sheet: Sheet1
Results of BLASTX of Marchantia transcripts against predicted proteins in Physcomitrella patens.
query	query_len	sbjct	match_len	query_start	query_end	sbjct_start	sbjct_end	score	e-value	identities	positives
Locus_4208_Transcript_1/1_Confidence_1.000	2213	gi|106733035|gb|ABF82437.1| putative RNA-dependent RNA polymerase 6 [Physcomitrella patens subsp. patens]	1152	2200	32	137	856	1481	1e-163	44.25	61.03
Locus_14754_Transcript_1/1_Confidence_1.000	742	gi|106733035|gb|ABF82437.1| putative RNA-dependent RNA polymerase 6 [Physcomitrella patens subsp. patens]	1152	1	741	864	1107	435	5e-43	41.57	53.73
Locus_16627_Transcript_1/1_Confidence_1.000	489	gi|106733035|gb|ABF82437.1| putative RNA-dependent RNA polymerase 6 [Physcomitrella patens subsp. patens]	1152	35	466	1	138	173	5e-13	32.89	50.34
Locus_31744_Transcript_1/1_Confidence_1.000	1755	gi|109729922|tpg|DAA05775.1| TPA_inf: class IV HD-Zip protein HDZ41 [Physcomitrella patens]	799	1592	1753	25	77	151	1e-09	57.41	74.07
Locus_6795_Transcript_1/1_Confidence_1.000	3033	gi|109729926|tpg|DAA05777.1| TPA_inf: class IV HD-Zip protein HDZ43 [Physcomitrella patens]	799	2	2203	63	798	3014	0	80.14	88.65
Locus_10641_Transcript_1/1_Confidence_1.000	1765	gi|110349524|gb|ABG73237.1| class III HD-Zip protein HB12 [Physcomitrella patens]	844	2	1765	136	713	1928	0	70.56	81.22
Locus_5306_Transcript_1/1_Confidence_1.000	421	gi|110349528|gb|ABG73239.1| class III HD-Zip protein HB14 [Physcomitrella patens]	875	19	369	1	117	505	1e-51	83.76	90.6
Locus_411_Transcript_1/1_Confidence_1.000	985	gi|114207519|emb|CAL40360.1| unnamed protein product [Physcomitrella patens]	473	10	282	381	473	208	1e-16	69.15	75.53
Locus_22930_Transcript_1/1_Confidence_1.000	586	gi|114326038|gb|ABI64129.1| WRKY transcription factor 2 [Physcomitrella patens]	312	32	283	154	234	159	3e-11	50	64.29
Locus_6728_Transcript_1/1_Confidence_1.000	3217	gi|114326044|gb|ABI64131.1| WRKY transcription factor 4 [Physcomitrella patens]	188	1766	1230	1	166	478	3e-47	62.78	70.56
Locus_3599_Transcript_1/1_Confidence_1.000	2827	gi|114326046|gb|ABI64132.1| WRKY transcription factor 5, partial [Physcomitrella patens]	145	1417	1046	1	131	400	3e-38	69.47	78.63
Locus_5591_Transcript_1/1_Confidence_1.000	688	gi|114326046|gb|ABI64132.1| WRKY transcription factor 5, partial [Physcomitrella patens]	145	8	391	1	134	333	3e-31	58.21	70.15
Locus_17210_Transcript_1/1_Confidence_1.000	1545	gi|114326046|gb|ABI64132.1| WRKY transcription factor 5, partial [Physcomitrella patens]	145	1183	782	1	134	360	6e-34	63.43	76.12
Locus_25970_Transcript_1/1_Confidence_1.000	889	gi|114326046|gb|ABI64132.1| WRKY transcription factor 5, partial [Physcomitrella patens]	145	125	502	1	131	334	3e-31	54.2	66.41
Locus_53096_Transcript_1/1_Confidence_1.000	432	gi|114509162|gb|ABI75154.1| cellulose synthase-like D4 [Physcomitrella patens]	1168	3	422	110	244	372	3e-36	53.1	64.14
Locus_19216_Transcript_1/1_Confidence_1.000	481	gi|114509166|gb|ABI75157.1| cellulose synthase-like D7 [Physcomitrella patens]	1182	8	481	443	600	661	1e-69	86.08	91.14
Locus_22064_Transcript_1/1_Confidence_1.000	904	gi|115529193|dbj|BAF34329.1| pentatricopeptide repeat protein [Physcomitrella patens]	513	9	839	161	437	597	1e-61	42.96	61.73
Locus_29943_Transcript_1/1_Confidence_1.000	648	gi|115529193|dbj|BAF34329.1| pentatricopeptide repeat protein [Physcomitrella patens]	513	348	635	76	169	223	1e-18	43.75	62.5
Locus_4394_Transcript_1/1_Confidence_1.000	2048	gi|11559309|dbj|BAB18862.1| NADH dehydrogenase [Physcomitrella patens]	393	560	1735	2	393	1882	0	89.03	95.92
Locus_49271_Transcript_1/1_Confidence_1.000	323	gi|11559309|dbj|BAB18862.1| NADH dehydrogenase [Physcomitrella patens]	393	1	321	221	327	427	9e-43	70.09	84.11
Locus_123_Transcript_1/1_Confidence_1.000	285	gi|116174508|dbj|BAF34917.1| putative two-pore calcium channel [Physcomitrella patens subsp. patens]	752	1	285	639	729	201	1e-16	49.47	69.47
Locus_13459_Transcript_1/1_Confidence_1.000	1681	gi|117557353|emb|CAL64987.1| NTMC2Type3.1 protein [Physcomitrella patens]	463	1	618	277	461	594	5e-61	63.59	74.27
Locus_10225_Transcript_1/1_Confidence_1.000	889	gi|117580168|dbj|BAF36548.1| PII protein [Physcomitrella patens]	232	59	436	95	220	512	7e-52	75.4	91.27
Locus_1706_Transcript_1/1_Confidence_1.000	712	gi|121489819|emb|CAK19331.1| putative adaptor protein ClpS [Physcomitrella patens]	155	221	3	1	70	136	2e-08	46.58	60.27
Locus_23692_Transcript_1/1_Confidence_1.000	560	gi|121489819|emb|CAK19331.1| putative adaptor protein ClpS [Physcomitrella patens]	155	4	246	74	154	352	1e-33	80.25	92.59
Locus_10943_Transcript_1/1_Confidence_1.000	1400	gi|122892513|gb|ABM67299.1| SBP-domain protein 5 [Physcomitrella patens]	629	822	1400	1	187	469	1e-46	49.49	59.18
Locus_8720_Transcript_1/1_Confidence_1.000	2103	gi|13374190|dbj|BAB39467.1| putative alpha-glucosidase [Physcomitrella patens subsp. patens]	916	4	1764	322	906	1660	0	53.55	70.61
Locus_3619_Transcript_1/1_Confidence_1.000	3992	gi|134142846|gb|ABO61744.1| trehalose-phosphate synthase 5 [Physcomitrella patens subsp. patens]	853	3352	800	1	851	3150	0	70.1	81.69
Locus_6623_Transcript_1/1_Confidence_1.000	4352	gi|134142846|gb|ABO61744.1| trehalose-phosphate synthase 5 [Physcomitrella patens subsp. patens]	853	205	2556	26	821	2980	0	71.27	83.69
Locus_6567_Transcript_1/1_Confidence_1.000	1635	gi|134142848|gb|ABO61745.1| trehalose-phosphatase 1 [Physcomitrella patens subsp. patens]	442	721	5	87	322	732	5e-77	60.67	74.48
Locus_19667_Transcript_1/1_Confidence_1.000	800	gi|14325234|dbj|BAB60676.1| FLORICAULA/LEAFY homolog 1 [Physcomitrella patens subsp. patens]	348	477	800	36	144	207	1e-16	46.79	79.82
Locus_24119_Transcript_1/1_Confidence_1.000	1066	gi|14325234|dbj|BAB60676.1| FLORICAULA/LEAFY homolog 1 [Physcomitrella patens subsp. patens]	348	76	723	132	348	818	3e-87	72.81	84.79
Locus_3534_Transcript_1/1_Confidence_1.000	458	gi|14536514|emb|CAC42615.1| unnamed protein product [Physcomitrella patens]	186	458	330	134	176	112	5e-06	58.14	72.09
Locus_4165_Transcript_1/1_Confidence_1.000	339	gi|14536514|emb|CAC42615.1| unnamed protein product [Physcomitrella patens]	186	101	337	55	133	133	1e-08	39.24	58.23
Locus_64192_Transcript_1/1_Confidence_1.000	412	gi|14536582|emb|CAC42649.1| unnamed protein product [Physcomitrella patens]	119	387	61	9	118	357	2e-34	59.09	76.36
Locus_72022_Transcript_1/1_Confidence_1.000	255	gi|14536582|emb|CAC42649.1| unnamed protein product [Physcomitrella patens]	119	32	247	13	85	200	2e-16	49.32	67.12
Locus_25116_Transcript_1/1_Confidence_1.000	2114	gi|14536596|emb|CAC42656.1| unnamed protein product [Physcomitrella patens]	414	504	1616	49	413	1461	2e-161	74.39	83.56
Locus_1416_Transcript_1/1_Confidence_1.000	1999	gi|14597780|emb|CAC43713.1| unnamed protein product [Physcomitrella patens]	305	751	1644	15	305	1092	1e-118	70.81	82.55
Locus_3861_Transcript_1/1_Confidence_1.000	1549	gi|14597792|emb|CAC43719.1| unnamed protein product [Physcomitrella patens]	386	14	1156	1	382	1399	2e-154	77.06	83.76
Locus_5609_Transcript_1/1_Confidence_1.000	1247	gi|14597796|emb|CAC43721.1| unnamed protein product [Physcomitrella patens]	430	523	1245	18	260	993	2e-107	69.55	83.54
Locus_36710_Transcript_1/1_Confidence_1.000	2503	gi|14597796|emb|CAC43721.1| unnamed protein product [Physcomitrella patens]	430	731	1999	6	428	1553	5e-172	64.62	77.36
Locus_20863_Transcript_1/1_Confidence_1.000	589	gi|146216940|ref|NP_904178.2| ribosomal protein S18 [Physcomitrella patens subsp. patens]	75	270	79	1	64	248	2e-21	93.75	100
Locus_52098_Transcript_1/1_Confidence_1.000	259	gi|146325986|dbj|BAF61135.1| ent-kaurene synthase [Physcomitrella patens]	881	132	4	130	172	163	4e-12	69.77	88.37
Locus_830_Transcript_1/1_Confidence_1.000	2576	gi|147825138|emb|CAN36271.1| unnamed protein product [Physcomitrella patens]	774	1811	87	201	769	1233	7e-135	44.71	62.8
Locus_7701_Transcript_1/1_Confidence_1.000	2851	gi|148595754|emb|CAM88967.1| AKT2 inward rectifier channel [Physcomitrella patens]	967	1917	1276	533	742	171	1e-11	27.65	47.93
Locus_8870_Transcript_1/1_Confidence_1.000	1813	gi|148595754|emb|CAM88967.1| AKT2 inward rectifier channel [Physcomitrella patens]	967	310	1812	51	551	1574	1e-174	61.35	78.69
Locus_10625_Transcript_1/1_Confidence_1.000	1351	gi|148595754|emb|CAM88967.1| AKT2 inward rectifier channel [Physcomitrella patens]	967	12	1154	541	962	491	3e-49	31.57	50
Locus_25085_Transcript_1/1_Confidence_1.000	2775	gi|148595754|emb|CAM88967.1| AKT2 inward rectifier channel [Physcomitrella patens]	967	2715	31	49	936	1142	3e-124	32.96	53.32
Locus_45966_Transcript_1/1_Confidence_1.000	505	gi|148595762|emb|CAM90411.1| HAK3 potassium transporter [Physcomitrella patens]	820	386	9	35	160	354	6e-34	58.27	74.8
Locus_15037_Transcript_1/1_Confidence_1.000	485	gi|148747602|emb|CAM33430.1| putative Na+/H+ antiporter [Physcomitrella patens]	582	476	3	88	245	598	3e-62	81.01	87.97
Locus_8776_Transcript_1/1_Confidence_1.000	1992	gi|148764188|gb|ABM67303.1| SBP-domain protein 10 [Physcomitrella patens]	1049	1764	580	670	1047	490	7e-49	37.81	55.22
Locus_37030_Transcript_1/1_Confidence_1.000	600	gi|15430540|dbj|BAB64353.1| unnamed protein product [Physcomitrella patens]	53	493	335	1	53	154	1e-10	49.06	73.58
Locus_40181_Transcript_1/2_Confidence_1.000	343	gi|15430540|dbj|BAB64353.1| unnamed protein product [Physcomitrella patens]	53	343	224	14	53	119	5e-07	52.5	67.5
Locus_40181_Transcript_2/2_Confidence_1.000	376	gi|15430540|dbj|BAB64353.1| unnamed protein product [Physcomitrella patens]	53	376	224	3	53	148	2e-10	49.02	74.51
Locus_44697_Transcript_1/1_Confidence_1.000	490	gi|15430550|dbj|BAB64358.1| unnamed protein product [Physcomitrella patens]	110	489	313	50	108	130	5e-08	38.98	71.19
Locus_45536_Transcript_1/1_Confidence_1.000	257	gi|15430550|dbj|BAB64358.1| unnamed protein product [Physcomitrella patens]	110	1	201	14	81	121	1e-07	33.82	66.18
Locus_52024_Transcript_1/1_Confidence_1.000	340	gi|15430550|dbj|BAB64358.1| unnamed protein product [Physcomitrella patens]	110	261	1	2	89	217	2e-18	45.45	71.59
Locus_66399_Transcript_1/1_Confidence_1.000	415	gi|15430550|dbj|BAB64358.1| unnamed protein product [Physcomitrella patens]	110	1	204	6	74	157	7e-12	40.58	66.67
Locus_4064_Transcript_1/1_Confidence_1.000	2795	gi|157061803|gb|ABV03806.1| SQUAMOSA promoter binding protein 11 [Physcomitrella patens]	802	1601	2518	20	314	556	2e-56	44.44	57.78
Locus_2682_Transcript_1/1_Confidence_1.000	867	gi|157092778|gb|ABV22562.1| calcium-dependent protein kinase [Physcomitrella patens]	578	298	861	54	237	576	3e-59	61.05	72.11
Locus_1857_Transcript_1/1_Confidence_1.000	2064	gi|157092802|gb|ABV22574.1| calcium-dependent protein kinase [Physcomitrella patens]	593	2011	134	1	590	2123	0	68.2	78.48
Locus_27530_Transcript_1/1_Confidence_1.000	1225	gi|157285011|gb|ABV31245.1| dicer-like 3 [Physcomitrella patens]	1641	404	3	2	134	247	6e-21	45.19	61.48
Locus_8301_Transcript_1/1_Confidence_1.000	4669	gi|157285013|gb|ABV31246.1| dicer-like 4 [Physcomitrella patens]	1445	6	3206	400	1435	1727	0	40.24	55.27
Locus_5009_Transcript_1/1_Confidence_1.000	312	gi|157382900|gb|ABV48885.1| high mobility group protein B3 [Physcomitrella patens]	158	119	310	5	63	126	8e-08	59.38	64.06
Locus_4662_Transcript_1/1_Confidence_1.000	2084	gi|157678125|gb|ABV60448.1| 4-coumarate:coenzyme A ligase 2 [Physcomitrella patens subsp. patens]	585	1382	3	58	517	1670	0	70.65	84.57
Locus_67430_Transcript_1/1_Confidence_1.000	311	gi|158997651|gb|ABG79544.2| PHO1-1 [Physcomitrella patens]	867	196	92	1	35	141	1e-09	71.43	82.86
Locus_13692_Transcript_1/1_Confidence_1.000	2675	gi|159902535|gb|ABX10774.1| F-box GID2-like protein [Physcomitrella patens]	364	764	1885	6	364	687	1e-71	38.73	57.82
Locus_20029_Transcript_1/1_Confidence_1.000	3259	gi|160694375|gb|ABX46615.1| PHO1-4 [Physcomitrella patens]	799	2	2560	1	794	1614	6e-179	44.16	59.84
Locus_32960_Transcript_1/1_Confidence_1.000	735	gi|160694375|gb|ABX46615.1| PHO1-4 [Physcomitrella patens]	799	300	136	1	54	135	3e-08	50.91	69.09
Locus_57437_Transcript_1/1_Confidence_1.000	383	gi|160694375|gb|ABX46615.1| PHO1-4 [Physcomitrella patens]	799	383	3	446	579	320	3e-30	53.73	76.12
Locus_2381_Transcript_1/1_Confidence_1.000	1316	gi|160694381|gb|ABX46618.1| PHO1-7 [Physcomitrella patens]	795	1295	3	364	793	1159	1e-126	53.21	70.64
Locus_7644_Transcript_1/1_Confidence_1.000	2207	gi|160694381|gb|ABX46618.1| PHO1-7 [Physcomitrella patens]	795	41	2206	103	781	1334	1e-146	41.25	61.33
Locus_40501_Transcript_1/1_Confidence_1.000	720	gi|160694381|gb|ABX46618.1| PHO1-7 [Physcomitrella patens]	795	719	33	565	792	605	9e-63	45.85	68.12
Locus_66239_Transcript_1/1_Confidence_1.000	633	gi|160694381|gb|ABX46618.1| PHO1-7 [Physcomitrella patens]	795	632	3	396	603	551	1e-56	50.23	67.91
Locus_68598_Transcript_1/1_Confidence_1.000	396	gi|160694381|gb|ABX46618.1| PHO1-7 [Physcomitrella patens]	795	11	232	338	411	194	1e-15	51.35	71.62
Locus_18060_Transcript_1/1_Confidence_1.000	1376	gi|162659852|gb|EDQ48142.1| predicted protein [Physcomitrella patens subsp. patens]	194	304	576	33	115	129	3e-07	30.77	54.95
Locus_13454_Transcript_1/1_Confidence_1.000	543	gi|162949350|gb|ABY21312.1| 4-coumarate:coenzyme A ligase 1 [Physcomitrella patens subsp. magdalenae]	585	2	94	552	582	145	1e-09	90.32	96.77
Locus_17271_Transcript_1/1_Confidence_1.000	2800	gi|163644182|dbj|BAF95741.1| ethylene receptor homolog [Physcomitrella patens]	777	2374	95	1	761	2873	0	76.57	87.04
Locus_57033_Transcript_1/1_Confidence_1.000	452	gi|163644190|dbj|BAF95745.1| ethylene receptor homolog [Physcomitrella patens]	800	276	452	7	66	147	5e-10	45	68.33
Locus_31472_Transcript_1/1_Confidence_1.000	1934	gi|16605546|emb|CAC86603.1| Rad51A protein [Physcomitrella patens]	342	633	1415	105	336	221	1e-17	28.63	44.27
Locus_73209_Transcript_1/1_Confidence_1.000	301	gi|16605546|emb|CAC86603.1| Rad51A protein [Physcomitrella patens]	342	301	2	192	292	236	1e-20	48.51	65.35
Locus_73855_Transcript_1/1_Confidence_1.000	315	gi|16605546|emb|CAC86603.1| Rad51A protein [Physcomitrella patens]	342	315	1	103	207	335	4e-32	58.1	74.29
Locus_29934_Transcript_1/1_Confidence_1.000	1087	gi|16605548|emb|CAC86604.1| Rad51B protein [Physcomitrella patens]	342	2	532	166	342	758	3e-80	81.36	91.53
Locus_41983_Transcript_1/1_Confidence_1.000	755	gi|16605548|emb|CAC86604.1| Rad51B protein [Physcomitrella patens]	342	505	32	23	180	689	2e-72	79.75	93.04
Locus_56896_Transcript_1/1_Confidence_1.000	1851	gi|16605548|emb|CAC86604.1| Rad51B protein [Physcomitrella patens]	342	1801	878	106	337	211	1e-16	26.3	40.58
Locus_73678_Transcript_1/1_Confidence_1.000	324	gi|16605548|emb|CAC86604.1| Rad51B protein [Physcomitrella patens]	342	30	194	288	342	163	4e-12	54.55	76.36
Locus_74194_Transcript_1/1_Confidence_1.000	317	gi|16605548|emb|CAC86604.1| Rad51B protein [Physcomitrella patens]	342	84	317	31	108	171	5e-13	43.59	66.67
Locus_730_Transcript_1/1_Confidence_1.000	1083	gi|167832328|dbj|BAG09234.1| plant-unique Rab5 homolog [Physcomitrella patens subsp. patens]	226	522	1082	1	187	730	5e-77	75.94	86.63
Locus_22154_Transcript_1/1_Confidence_1.000	1300	gi|167997013|ref|XP_001751213.1| predicted protein [Physcomitrella patens subsp. patens]	123	726	1055	9	119	471	7e-47	73.87	88.29
Locus_14718_Transcript_1/1_Confidence_1.000	616	gi|167997017|ref|XP_001751215.1| predicted protein [Physcomitrella patens subsp. patens]	272	3	437	113	258	569	1e-58	69.18	84.25
Locus_47415_Transcript_1/1_Confidence_1.000	356	gi|167997017|ref|XP_001751215.1| predicted protein [Physcomitrella patens subsp. patens]	272	65	223	55	107	189	4e-15	69.81	79.25
Locus_7787_Transcript_1/1_Confidence_1.000	1443	gi|167997033|ref|XP_001751223.1| ATP-binding cassette transporter, subfamily I, member 15, ABC component protein PpABCI15 [Physcomitrella patens subsp. patens]	480	221	1438	2	407	1939	0	88.67	95.32
Locus_656_Transcript_1/1_Confidence_1.000	2385	gi|167997037|ref|XP_001751225.1| predicted protein [Physcomitrella patens subsp. patens]	502	1802	408	28	502	872	4e-93	39.16	58.95
Locus_3217_Transcript_1/1_Confidence_1.000	1284	gi|167997037|ref|XP_001751225.1| predicted protein [Physcomitrella patens subsp. patens]	502	826	2	15	292	358	9e-34	32.74	53.74
Locus_4154_Transcript_1/1_Confidence_1.000	2319	gi|167997037|ref|XP_001751225.1| predicted protein [Physcomitrella patens subsp. patens]	502	257	1711	4	502	872	4e-93	39.44	62.75
Locus_10580_Transcript_1/1_Confidence_1.000	2547	gi|167997037|ref|XP_001751225.1| predicted protein [Physcomitrella patens subsp. patens]	502	395	1804	25	502	767	7e-81	40.91	61.57
Locus_11632_Transcript_1/1_Confidence_1.000	2559	gi|167997037|ref|XP_001751225.1| predicted protein [Physcomitrella patens subsp. patens]	502	1439	2557	29	406	577	8e-59	33.6	55.91
Locus_14365_Transcript_1/1_Confidence_1.000	1724	gi|167997037|ref|XP_001751225.1| predicted protein [Physcomitrella patens subsp. patens]	502	35	916	186	482	574	1e-58	44.08	60.86
Locus_15553_Transcript_2/5_Confidence_0.647	788	gi|167997037|ref|XP_001751225.1| predicted protein [Physcomitrella patens subsp. patens]	502	125	745	293	502	522	4e-53	48.57	68.1
Locus_15553_Transcript_3/5_Confidence_0.559	571	gi|167997037|ref|XP_001751225.1| predicted protein [Physcomitrella patens subsp. patens]	502	1	528	324	502	477	4e-48	53.07	69.27
Locus_15553_Transcript_4/5_Confidence_0.412	462	gi|167997037|ref|XP_001751225.1| predicted protein [Physcomitrella patens subsp. patens]	502	1	462	324	480	459	3e-46	55.41	73.25
Locus_15553_Transcript_5/5_Confidence_0.765	571	gi|167997037|ref|XP_001751225.1| predicted protein [Physcomitrella patens subsp. patens]	502	1	528	324	502	458	6e-46	51.4	67.6
Locus_17668_Transcript_1/1_Confidence_1.000	1220	gi|167997037|ref|XP_001751225.1| predicted protein [Physcomitrella patens subsp. patens]	502	1220	51	69	483	679	5e-71	37.89	57.55
Locus_17782_Transcript_1/1_Confidence_1.000	1212	gi|167997037|ref|XP_001751225.1| predicted protein [Physcomitrella patens subsp. patens]	502	46	1137	121	489	593	4e-61	38.03	56.12
Locus_21356_Transcript_1/1_Confidence_1.000	769	gi|167997037|ref|XP_001751225.1| predicted protein [Physcomitrella patens subsp. patens]	502	629	9	36	247	299	3e-27	35.38	53.77
Locus_21708_Transcript_1/1_Confidence_1.000	295	gi|167997037|ref|XP_001751225.1| predicted protein [Physcomitrella patens subsp. patens]	502	5	295	217	323	148	2e-10	35.51	56.07
Locus_23949_Transcript_1/1_Confidence_1.000	1787	gi|167997037|ref|XP_001751225.1| predicted protein [Physcomitrella patens subsp. patens]	502	1779	688	133	501	622	3e-64	38.81	60.38
Locus_26087_Transcript_1/1_Confidence_1.000	1264	gi|167997037|ref|XP_001751225.1| predicted protein [Physcomitrella patens subsp. patens]	502	696	1	15	247	452	1e-44	38.63	60.52
Locus_33090_Transcript_1/1_Confidence_1.000	531	gi|167997037|ref|XP_001751225.1| predicted protein [Physcomitrella patens subsp. patens]	502	12	530	119	292	133	3e-08	25.84	46.63
Locus_34118_Transcript_1/1_Confidence_1.000	1623	gi|167997037|ref|XP_001751225.1| predicted protein [Physcomitrella patens subsp. patens]	502	2	1093	104	477	540	9e-55	35.9	56.12
Locus_43995_Transcript_1/1_Confidence_1.000	1162	gi|167997037|ref|XP_001751225.1| predicted protein [Physcomitrella patens subsp. patens]	502	168	1157	25	361	527	2e-53	37.57	57.4
Locus_44092_Transcript_1/1_Confidence_1.000	358	gi|167997037|ref|XP_001751225.1| predicted protein [Physcomitrella patens subsp. patens]	502	357	22	123	245	108	9e-06	23.2	49.6
Locus_50004_Transcript_1/1_Confidence_1.000	343	gi|167997037|ref|XP_001751225.1| predicted protein [Physcomitrella patens subsp. patens]	502	39	332	18	115	212	8e-18	43.43	64.65
Locus_52357_Transcript_1/1_Confidence_1.000	1136	gi|167997037|ref|XP_001751225.1| predicted protein [Physcomitrella patens subsp. patens]	502	1130	90	132	502	653	5e-68	38.81	57.41
Locus_63057_Transcript_1/1_Confidence_1.000	506	gi|167997037|ref|XP_001751225.1| predicted protein [Physcomitrella patens subsp. patens]	502	504	1	55	223	331	3e-31	38.46	63.91
Locus_19581_Transcript_1/1_Confidence_1.000	1209	gi|167997051|ref|XP_001751232.1| predicted protein [Physcomitrella patens subsp. patens]	378	1209	1021	302	364	131	2e-07	44.44	61.9
Locus_16541_Transcript_1/1_Confidence_1.000	2182	gi|167997055|ref|XP_001751234.1| predicted protein [Physcomitrella patens subsp. patens]	193	1558	998	2	192	317	9e-29	60.94	71.35
Locus_6619_Transcript_1/1_Confidence_1.000	2087	gi|167997059|ref|XP_001751236.1| predicted protein [Physcomitrella patens subsp. patens]	708	2086	245	143	703	491	6e-49	31.57	43.08
Locus_54326_Transcript_1/1_Confidence_1.000	1083	gi|167997059|ref|XP_001751236.1| predicted protein [Physcomitrella patens subsp. patens]	708	596	760	66	120	136	4e-08	38.18	61.82
Locus_30004_Transcript_1/1_Confidence_1.000	843	gi|167997065|ref|XP_001751239.1| histone acetyltransferase [Physcomitrella patens subsp. patens]	296	532	2	1	161	606	8e-63	73.45	80.79
Locus_45821_Transcript_1/1_Confidence_1.000	206	gi|167997065|ref|XP_001751239.1| histone acetyltransferase [Physcomitrella patens subsp. patens]	296	3	206	163	230	337	3e-32	95.59	97.06
Locus_19493_Transcript_1/1_Confidence_1.000	562	gi|167997067|ref|XP_001751240.1| predicted protein [Physcomitrella patens subsp. patens]	129	2	121	78	117	153	1e-10	72.5	82.5
Locus_34636_Transcript_1/1_Confidence_1.000	420	gi|167997073|ref|XP_001751243.1| predicted protein [Physcomitrella patens subsp. patens]	256	419	3	86	224	444	1e-44	58.27	74.1
Locus_9409_Transcript_1/1_Confidence_1.000	2047	gi|167997079|ref|XP_001751246.1| predicted protein [Physcomitrella patens subsp. patens]	347	1496	483	2	343	1336	6e-147	73.18	84.84
Locus_15939_Transcript_1/1_Confidence_1.000	874	gi|167997081|ref|XP_001751247.1| predicted protein [Physcomitrella patens subsp. patens]	568	12	872	144	436	1172	2e-128	68.6	82.94
Locus_34023_Transcript_1/1_Confidence_1.000	1037	gi|167997081|ref|XP_001751247.1| predicted protein [Physcomitrella patens subsp. patens]	568	645	1037	10	140	363	2e-34	52.67	67.94
Locus_42398_Transcript_1/1_Confidence_1.000	700	gi|167997081|ref|XP_001751247.1| predicted protein [Physcomitrella patens subsp. patens]	568	699	385	427	543	338	8e-32	52.99	71.79
Locus_944_Transcript_1/1_Confidence_1.000	3106	gi|167997087|ref|XP_001751250.1| predicted protein [Physcomitrella patens subsp. patens]	369	875	2011	1	369	613	6e-63	35.84	55.32
Locus_9958_Transcript_1/1_Confidence_1.000	1536	gi|167997087|ref|XP_001751250.1| predicted protein [Physcomitrella patens subsp. patens]	369	1459	371	1	343	580	2e-59	36.07	54.92
Locus_21855_Transcript_1/1_Confidence_1.000	794	gi|167997087|ref|XP_001751250.1| predicted protein [Physcomitrella patens subsp. patens]	369	32	442	230	367	190	1e-14	33.09	51.08
Locus_33080_Transcript_1/1_Confidence_1.000	512	gi|167997087|ref|XP_001751250.1| predicted protein [Physcomitrella patens subsp. patens]	369	2	397	237	369	214	1e-17	33.08	54.14
Locus_41968_Transcript_1/1_Confidence_1.000	720	gi|167997087|ref|XP_001751250.1| predicted protein [Physcomitrella patens subsp. patens]	369	708	442	281	369	154	2e-10	32.58	53.93
Locus_46092_Transcript_1/1_Confidence_1.000	484	gi|167997087|ref|XP_001751250.1| predicted protein [Physcomitrella patens subsp. patens]	369	2	436	7	147	311	5e-29	44.14	60.69
Locus_59918_Transcript_1/1_Confidence_1.000	675	gi|167997087|ref|XP_001751250.1| predicted protein [Physcomitrella patens subsp. patens]	369	6	674	1	218	360	2e-34	38.16	57.02
Locus_60899_Transcript_1/1_Confidence_1.000	381	gi|167997087|ref|XP_001751250.1| predicted protein [Physcomitrella patens subsp. patens]	369	380	135	286	366	143	8e-10	34.15	54.88
Locus_1621_Transcript_1/1_Confidence_1.000	925	gi|167997095|ref|XP_001751254.1| predicted protein [Physcomitrella patens subsp. patens]	188	917	717	91	157	236	8e-20	65.67	71.64
Locus_34696_Transcript_1/1_Confidence_1.000	1092	gi|167997107|ref|XP_001751260.1| predicted protein [Physcomitrella patens subsp. patens]	142	503	712	33	102	180	3e-13	41.43	62.86
Locus_5920_Transcript_1/1_Confidence_1.000	1994	gi|167997111|ref|XP_001751262.1| predicted protein [Physcomitrella patens subsp. patens]	499	1327	557	250	499	911	1e-97	65.25	79.54
Locus_33353_Transcript_1/1_Confidence_1.000	385	gi|167997115|ref|XP_001751264.1| predicted protein [Physcomitrella patens subsp. patens]	412	385	8	249	362	171	5e-13	34.13	55.56
Locus_71808_Transcript_1/1_Confidence_1.000	380	gi|167997115|ref|XP_001751264.1| predicted protein [Physcomitrella patens subsp. patens]	412	144	335	8	71	193	1e-15	54.69	78.12
Locus_410_Transcript_1/1_Confidence_1.000	377	gi|167997137|ref|XP_001751275.1| predicted protein [Physcomitrella patens subsp. patens]	130	245	376	1	44	209	2e-17	95.45	100
Locus_2056_Transcript_1/1_Confidence_1.000	605	gi|167997137|ref|XP_001751275.1| predicted protein [Physcomitrella patens subsp. patens]	130	1	144	83	130	230	2e-19	91.67	95.83
Locus_2312_Transcript_1/1_Confidence_1.000	391	gi|167997137|ref|XP_001751275.1| predicted protein [Physcomitrella patens subsp. patens]	130	25	390	1	122	467	2e-47	70.49	85.25
Locus_2511_Transcript_1/1_Confidence_1.000	1237	gi|167997137|ref|XP_001751275.1| predicted protein [Physcomitrella patens subsp. patens]	130	1101	712	1	130	640	2e-66	94.62	98.46
Locus_17193_Transcript_1/1_Confidence_1.000	530	gi|167997137|ref|XP_001751275.1| predicted protein [Physcomitrella patens subsp. patens]	130	94	483	1	130	529	3e-54	76.15	89.23
Locus_59210_Transcript_1/1_Confidence_1.000	282	gi|167997137|ref|XP_001751275.1| predicted protein [Physcomitrella patens subsp. patens]	130	3	281	20	112	373	2e-36	73.12	89.25
Locus_59916_Transcript_1/1_Confidence_1.000	304	gi|167997137|ref|XP_001751275.1| predicted protein [Physcomitrella patens subsp. patens]	130	3	302	4	103	391	1e-38	72	88
Locus_71012_Transcript_1/1_Confidence_1.000	379	gi|167997137|ref|XP_001751275.1| predicted protein [Physcomitrella patens subsp. patens]	130	362	3	1	120	481	5e-49	75.83	90
Locus_23410_Transcript_1/1_Confidence_1.000	923	gi|167997139|ref|XP_001751276.1| predicted protein [Physcomitrella patens subsp. patens]	459	3	302	348	450	257	3e-22	53.4	65.05
Locus_8513_Transcript_1/1_Confidence_1.000	760	gi|167997141|ref|XP_001751277.1| predicted protein [Physcomitrella patens subsp. patens]	85	148	375	6	83	180	2e-13	44.44	59.26
Locus_10556_Transcript_1/1_Confidence_1.000	1174	gi|167997147|ref|XP_001751280.1| predicted protein [Physcomitrella patens subsp. patens]	395	1172	1029	348	395	226	2e-18	89.58	97.92
Locus_11502_Transcript_1/1_Confidence_1.000	1097	gi|167997163|ref|XP_001751288.1| predicted protein [Physcomitrella patens subsp. patens]	140	452	808	3	121	465	3e-46	67.23	80.67
Locus_5343_Transcript_1/1_Confidence_1.000	2039	gi|167997189|ref|XP_001751301.1| predicted protein [Physcomitrella patens subsp. patens]	394	349	1482	29	390	613	4e-63	37.8	54.86
Locus_26679_Transcript_1/1_Confidence_1.000	533	gi|167997189|ref|XP_001751301.1| predicted protein [Physcomitrella patens subsp. patens]	394	533	336	324	389	215	8e-18	59.09	74.24
Locus_44948_Transcript_1/1_Confidence_1.000	1329	gi|167997193|ref|XP_001751303.1| predicted protein [Physcomitrella patens subsp. patens]	227	697	1329	1	225	595	3e-61	76.89	85.33
Locus_10789_Transcript_1/1_Confidence_1.000	1620	gi|167997197|ref|XP_001751305.1| predicted protein [Physcomitrella patens subsp. patens]	508	390	1	2	131	452	1e-44	60.77	78.46
Locus_11554_Transcript_1/1_Confidence_1.000	404	gi|167997197|ref|XP_001751305.1| predicted protein [Physcomitrella patens subsp. patens]	508	3	404	156	279	309	6e-29	53.74	61.22
Locus_14424_Transcript_1/1_Confidence_1.000	1398	gi|167997197|ref|XP_001751305.1| predicted protein [Physcomitrella patens subsp. patens]	508	438	611	451	508	204	7e-16	67.24	84.48
Locus_41495_Transcript_1/1_Confidence_1.000	425	gi|167997199|ref|XP_001751306.1| predicted protein [Physcomitrella patens subsp. patens]	405	422	3	198	335	391	2e-38	52.14	72.14
Locus_38501_Transcript_1/1_Confidence_1.000	1006	gi|167997205|ref|XP_001751309.1| predicted protein [Physcomitrella patens subsp. patens]	217	559	993	48	196	187	4e-14	35.57	58.39
Locus_1194_Transcript_1/1_Confidence_1.000	1444	gi|167997209|ref|XP_001751311.1| predicted protein [Physcomitrella patens subsp. patens]	67	1151	954	1	66	162	5e-11	51.52	75.76
Locus_7437_Transcript_1/1_Confidence_1.000	1096	gi|167997209|ref|XP_001751311.1| predicted protein [Physcomitrella patens subsp. patens]	67	641	462	1	59	132	1e-07	40	61.67
Locus_31094_Transcript_1/1_Confidence_1.000	382	gi|167997209|ref|XP_001751311.1| predicted protein [Physcomitrella patens subsp. patens]	67	160	2	7	59	138	3e-09	37.74	67.92
Locus_22613_Transcript_1/1_Confidence_1.000	2282	gi|167997229|ref|XP_001751321.1| predicted protein [Physcomitrella patens subsp. patens]	552	787	2280	36	529	1711	0	68.94	80.56
Locus_18587_Transcript_1/1_Confidence_1.000	673	gi|167997241|ref|XP_001751327.1| predicted protein [Physcomitrella patens subsp. patens]	945	2	472	794	945	185	4e-14	31.43	46.86
Locus_22866_Transcript_1/1_Confidence_1.000	597	gi|167997241|ref|XP_001751327.1| predicted protein [Physcomitrella patens subsp. patens]	945	596	3	590	764	602	1e-62	62.81	69.85
Locus_30696_Transcript_1/1_Confidence_1.000	1145	gi|167997241|ref|XP_001751327.1| predicted protein [Physcomitrella patens subsp. patens]	945	1145	27	226	589	378	4e-36	32.03	50
Locus_38107_Transcript_1/1_Confidence_1.000	671	gi|167997243|ref|XP_001751328.1| predicted protein [Physcomitrella patens subsp. patens]	769	101	625	167	341	546	5e-56	57.14	75.43
Locus_44679_Transcript_1/1_Confidence_1.000	992	gi|167997243|ref|XP_001751328.1| predicted protein [Physcomitrella patens subsp. patens]	769	2	553	583	767	427	6e-42	58.92	75.14
Locus_45787_Transcript_1/1_Confidence_1.000	422	gi|167997243|ref|XP_001751328.1| predicted protein [Physcomitrella patens subsp. patens]	769	36	422	14	135	211	1e-17	39.39	53.03
Locus_48748_Transcript_1/1_Confidence_1.000	810	gi|167997243|ref|XP_001751328.1| predicted protein [Physcomitrella patens subsp. patens]	769	3	806	350	592	582	5e-60	45.35	61.71
Locus_493_Transcript_1/1_Confidence_1.000	1459	gi|167997259|ref|XP_001751336.1| predicted protein [Physcomitrella patens subsp. patens]	445	1368	40	3	445	1939	0	82.84	91.42
Locus_62185_Transcript_1/1_Confidence_1.000	344	gi|167997261|ref|XP_001751337.1| predicted protein [Physcomitrella patens subsp. patens]	445	331	131	373	439	263	1e-23	76.12	83.58
Locus_23824_Transcript_1/1_Confidence_1.000	1673	gi|167997263|ref|XP_001751338.1| predicted protein [Physcomitrella patens subsp. patens]	168	1673	1158	20	164	420	8e-41	47.09	65.12
Locus_3432_Transcript_1/1_Confidence_1.000	257	gi|167997271|ref|XP_001751342.1| predicted protein [Physcomitrella patens subsp. patens]	592	1	255	412	495	235	2e-20	54.12	71.76
Locus_5073_Transcript_1/1_Confidence_1.000	558	gi|167997271|ref|XP_001751342.1| predicted protein [Physcomitrella patens subsp. patens]	592	553	344	523	592	223	1e-18	62.86	71.43
Locus_9641_Transcript_1/1_Confidence_1.000	1479	gi|167997271|ref|XP_001751342.1| predicted protein [Physcomitrella patens subsp. patens]	592	1470	1	1	490	1631	0	73.58	85.98
Locus_10214_Transcript_1/1_Confidence_1.000	636	gi|167997271|ref|XP_001751342.1| predicted protein [Physcomitrella patens subsp. patens]	592	2	634	199	411	524	2e-53	52.11	67.61
Locus_12010_Transcript_1/1_Confidence_1.000	1976	gi|167997271|ref|XP_001751342.1| predicted protein [Physcomitrella patens subsp. patens]	592	734	1966	97	507	1103	6e-120	53.03	70.22
Locus_13434_Transcript_1/1_Confidence_1.000	1883	gi|167997271|ref|XP_001751342.1| predicted protein [Physcomitrella patens subsp. patens]	592	974	1882	40	342	1101	1e-119	69.31	84.82
Locus_18953_Transcript_1/1_Confidence_1.000	359	gi|167997271|ref|XP_001751342.1| predicted protein [Physcomitrella patens subsp. patens]	592	2	358	347	465	356	2e-34	57.14	73.95
Locus_29804_Transcript_1/1_Confidence_1.000	350	gi|167997271|ref|XP_001751342.1| predicted protein [Physcomitrella patens subsp. patens]	592	18	350	304	414	284	4e-26	49.55	70.27
Locus_42440_Transcript_1/1_Confidence_1.000	774	gi|167997271|ref|XP_001751342.1| predicted protein [Physcomitrella patens subsp. patens]	592	773	3	205	463	698	2e-73	54.83	71.43
Locus_53107_Transcript_1/1_Confidence_1.000	293	gi|167997271|ref|XP_001751342.1| predicted protein [Physcomitrella patens subsp. patens]	592	2	289	408	502	247	7e-22	51.04	69.79
Locus_68904_Transcript_1/1_Confidence_1.000	456	gi|167997271|ref|XP_001751342.1| predicted protein [Physcomitrella patens subsp. patens]	592	24	386	73	193	245	2e-21	41.32	59.5
Locus_71763_Transcript_1/1_Confidence_1.000	273	gi|167997271|ref|XP_001751342.1| predicted protein [Physcomitrella patens subsp. patens]	592	3	272	220	310	266	4e-24	59.34	70.33
Locus_65703_Transcript_1/1_Confidence_1.000	281	gi|167997273|ref|XP_001751343.1| predicted protein [Physcomitrella patens subsp. patens]	513	2	277	365	452	266	4e-24	56.52	77.17
Locus_26755_Transcript_1/1_Confidence_1.000	255	gi|167997277|ref|XP_001751345.1| predicted protein [Physcomitrella patens subsp. patens]	812	6	254	546	631	229	8e-20	47.67	74.42
Locus_31356_Transcript_1/1_Confidence_1.000	879	gi|167997277|ref|XP_001751345.1| predicted protein [Physcomitrella patens subsp. patens]	812	598	5	119	317	631	1e-65	58.79	74.87
Locus_24902_Transcript_1/1_Confidence_1.000	312	gi|167997289|ref|XP_001751351.1| predicted protein [Physcomitrella patens subsp. patens]	369	56	310	190	274	187	6e-15	43.53	65.88
Locus_27251_Transcript_1/1_Confidence_1.000	534	gi|167997289|ref|XP_001751351.1| predicted protein [Physcomitrella patens subsp. patens]	369	95	514	199	343	190	7e-15	36.55	58.62
Locus_52606_Transcript_1/1_Confidence_1.000	260	gi|167997289|ref|XP_001751351.1| predicted protein [Physcomitrella patens subsp. patens]	369	2	253	181	266	141	1e-09	43.02	56.98
Locus_70769_Transcript_1/1_Confidence_1.000	302	gi|167997289|ref|XP_001751351.1| predicted protein [Physcomitrella patens subsp. patens]	369	28	243	202	273	129	3e-08	40.28	59.72
Locus_114_Transcript_1/1_Confidence_1.000	318	gi|167997305|ref|XP_001751359.1| predicted protein [Physcomitrella patens subsp. patens]	267	317	3	163	267	529	1e-54	90.48	96.19
Locus_3446_Transcript_1/1_Confidence_1.000	464	gi|167997305|ref|XP_001751359.1| predicted protein [Physcomitrella patens subsp. patens]	267	2	190	204	266	293	6e-27	87.3	90.48
Locus_18359_Transcript_1/1_Confidence_1.000	380	gi|167997305|ref|XP_001751359.1| predicted protein [Physcomitrella patens subsp. patens]	267	2	127	226	267	215	4e-18	90.48	95.24
Locus_36505_Transcript_1/1_Confidence_1.000	284	gi|167997305|ref|XP_001751359.1| predicted protein [Physcomitrella patens subsp. patens]	267	282	55	192	267	354	3e-34	86.84	93.42
Locus_59149_Transcript_1/1_Confidence_1.000	460	gi|167997305|ref|XP_001751359.1| predicted protein [Physcomitrella patens subsp. patens]	267	460	2	113	263	609	1e-63	76.13	84.52
Locus_25356_Transcript_1/1_Confidence_1.000	1486	gi|167997307|ref|XP_001751360.1| predicted protein [Physcomitrella patens subsp. patens]	247	947	210	1	247	692	2e-72	54.25	73.28
Locus_620_Transcript_1/1_Confidence_1.000	2599	gi|167997329|ref|XP_001751371.1| predicted protein [Physcomitrella patens subsp. patens]	509	523	1986	6	497	1094	9e-119	45.69	64.13
Locus_25233_Transcript_1/1_Confidence_1.000	1416	gi|167997329|ref|XP_001751371.1| predicted protein [Physcomitrella patens subsp. patens]	509	557	1411	12	298	621	3e-64	43.9	60.28
Locus_73080_Transcript_1/1_Confidence_1.000	1695	gi|167997329|ref|XP_001751371.1| predicted protein [Physcomitrella patens subsp. patens]	509	20	1303	13	456	839	2e-89	42.98	60.8
Locus_7008_Transcript_1/1_Confidence_1.000	1735	gi|167997339|ref|XP_001751376.1| Arl5-family small GTPase [Physcomitrella patens subsp. patens]	184	1379	840	1	180	741	5e-78	81.11	93.33
Locus_2790_Transcript_1/1_Confidence_1.000	1155	gi|167997357|ref|XP_001751385.1| predicted protein [Physcomitrella patens subsp. patens]	663	1152	463	418	663	286	2e-25	34.26	50.2
Locus_9708_Transcript_1/2_Confidence_1.000	823	gi|167997357|ref|XP_001751385.1| predicted protein [Physcomitrella patens subsp. patens]	663	181	5	192	250	165	1e-11	57.63	74.58
Locus_9708_Transcript_2/2_Confidence_1.000	778	gi|167997357|ref|XP_001751385.1| predicted protein [Physcomitrella patens subsp. patens]	663	136	2	192	236	132	7e-08	60	77.78
Locus_5055_Transcript_1/1_Confidence_1.000	939	gi|167997369|ref|XP_001751391.1| predicted protein [Physcomitrella patens subsp. patens]	110	932	783	54	103	140	1e-08	44	72
Locus_1549_Transcript_1/1_Confidence_1.000	491	gi|167997371|ref|XP_001751392.1| predicted protein [Physcomitrella patens subsp. patens]	186	228	1	91	166	159	2e-11	43.42	59.21
Locus_2772_Transcript_1/1_Confidence_1.000	356	gi|167997371|ref|XP_001751392.1| predicted protein [Physcomitrella patens subsp. patens]	186	214	2	80	161	129	3e-08	40.24	52.44
Locus_59922_Transcript_1/1_Confidence_1.000	298	gi|167997371|ref|XP_001751392.1| predicted protein [Physcomitrella patens subsp. patens]	186	190	2	98	160	113	2e-06	38.1	53.97
Locus_15958_Transcript_1/1_Confidence_1.000	263	gi|167997377|ref|XP_001751395.1| predicted protein [Physcomitrella patens subsp. patens]	362	246	100	293	341	113	2e-06	69.39	85.71
Locus_15843_Transcript_1/1_Confidence_1.000	278	gi|167997387|ref|XP_001751400.1| predicted protein [Physcomitrella patens subsp. patens]	484	86	277	18	82	115	1e-06	33.85	56.92
Locus_27404_Transcript_1/1_Confidence_1.000	769	gi|167997389|ref|XP_001751401.1| predicted protein [Physcomitrella patens subsp. patens]	784	764	558	716	784	255	4e-22	62.32	76.81
Locus_31798_Transcript_1/1_Confidence_1.000	1058	gi|167997389|ref|XP_001751401.1| predicted protein [Physcomitrella patens subsp. patens]	784	1054	2	66	422	753	1e-79	44.93	60.55
Locus_34768_Transcript_1/1_Confidence_1.000	1057	gi|167997389|ref|XP_001751401.1| predicted protein [Physcomitrella patens subsp. patens]	784	2	946	413	712	878	3e-94	55.87	71.75
Locus_40882_Transcript_1/1_Confidence_1.000	360	gi|167997389|ref|XP_001751401.1| predicted protein [Physcomitrella patens subsp. patens]	784	159	359	1	67	270	2e-24	67.16	82.09
Locus_11861_Transcript_1/1_Confidence_1.000	1014	gi|167997395|ref|XP_001751404.1| predicted protein [Physcomitrella patens subsp. patens]	144	285	695	4	143	368	4e-35	57.04	67.61
Locus_2026_Transcript_1/1_Confidence_1.000	1794	gi|167997399|ref|XP_001751406.1| predicted protein [Physcomitrella patens subsp. patens]	444	606	1028	228	410	242	4e-20	55.74	61.2
Locus_2579_Transcript_1/1_Confidence_1.000	2141	gi|167997403|ref|XP_001751408.1| predicted protein [Physcomitrella patens subsp. patens]	305	433	2	1	144	443	2e-43	68.06	84.03
Locus_5663_Transcript_1/1_Confidence_1.000	972	gi|167997403|ref|XP_001751408.1| predicted protein [Physcomitrella patens subsp. patens]	305	972	490	145	305	581	8e-60	67.08	80.75
Locus_45300_Transcript_1/1_Confidence_1.000	422	gi|167997403|ref|XP_001751408.1| predicted protein [Physcomitrella patens subsp. patens]	305	164	409	3	87	114	3e-06	29.41	49.41
Locus_979_Transcript_1/1_Confidence_1.000	738	gi|167997435|ref|XP_001751424.1| predicted protein [Physcomitrella patens subsp. patens]	402	737	285	251	401	522	4e-53	64.24	78.81
Locus_1508_Transcript_1/1_Confidence_1.000	645	gi|167997435|ref|XP_001751424.1| predicted protein [Physcomitrella patens subsp. patens]	402	5	223	329	401	232	1e-19	61.64	78.08
Locus_4365_Transcript_1/1_Confidence_1.000	2200	gi|167997435|ref|XP_001751424.1| predicted protein [Physcomitrella patens subsp. patens]	402	1968	763	1	398	1444	2e-159	68.16	81.34
Locus_7567_Transcript_1/1_Confidence_1.000	631	gi|167997435|ref|XP_001751424.1| predicted protein [Physcomitrella patens subsp. patens]	402	627	409	329	401	216	9e-18	58.9	75.34
Locus_19672_Transcript_1/1_Confidence_1.000	862	gi|167997435|ref|XP_001751424.1| predicted protein [Physcomitrella patens subsp. patens]	402	861	409	251	401	519	1e-52	63.58	78.15
Locus_69799_Transcript_1/1_Confidence_1.000	1641	gi|167997435|ref|XP_001751424.1| predicted protein [Physcomitrella patens subsp. patens]	402	1470	313	13	398	1410	1e-155	67.88	82.9
Locus_12406_Transcript_1/1_Confidence_1.000	1772	gi|167997451|ref|XP_001751432.1| predicted protein [Physcomitrella patens subsp. patens]	549	3	1511	42	543	1500	5e-166	60.75	72.19
Locus_4566_Transcript_1/1_Confidence_1.000	2737	gi|167997457|ref|XP_001751435.1| ATP-binding cassette transporter, subfamily B, member 7, group TAP protein PpABCB7 [Physcomitrella patens subsp. patens]	683	125	1891	81	664	1959	0	73.28	82.46
Locus_28818_Transcript_1/1_Confidence_1.000	549	gi|167997465|ref|XP_001751439.1| predicted protein [Physcomitrella patens subsp. patens]	437	316	543	1	76	153	1e-10	38.16	60.53
Locus_41481_Transcript_1/1_Confidence_1.000	417	gi|167997465|ref|XP_001751439.1| predicted protein [Physcomitrella patens subsp. patens]	437	68	412	2	116	201	2e-16	40.52	56.9
Locus_18562_Transcript_1/1_Confidence_1.000	1382	gi|167997479|ref|XP_001751446.1| predicted protein [Physcomitrella patens subsp. patens]	534	805	1380	1	192	647	3e-67	64.77	80.83
Locus_33527_Transcript_1/1_Confidence_1.000	378	gi|167997479|ref|XP_001751446.1| predicted protein [Physcomitrella patens subsp. patens]	534	22	321	227	326	212	8e-18	44.55	67.33
Locus_72454_Transcript_1/1_Confidence_1.000	312	gi|167997493|ref|XP_001751453.1| predicted protein [Physcomitrella patens subsp. patens]	309	274	155	269	308	115	1e-06	50	70
Locus_8812_Transcript_1/1_Confidence_1.000	2825	gi|167997497|ref|XP_001751455.1| predicted protein [Physcomitrella patens subsp. patens]	629	98	1870	32	624	1943	0	58.26	74.79
Locus_12842_Transcript_1/1_Confidence_1.000	1671	gi|167997497|ref|XP_001751455.1| predicted protein [Physcomitrella patens subsp. patens]	629	3	1286	200	628	1504	2e-166	65.5	79.02
Locus_20685_Transcript_1/1_Confidence_1.000	1343	gi|167997499|ref|XP_001751456.1| predicted protein [Physcomitrella patens subsp. patens]	352	193	1050	23	312	360	5e-34	30.61	51.02
Locus_6210_Transcript_1/1_Confidence_1.000	1353	gi|167997509|ref|XP_001751461.1| predicted protein [Physcomitrella patens subsp. patens]	578	1351	1112	486	565	305	1e-27	73.75	90
Locus_6259_Transcript_1/1_Confidence_1.000	814	gi|167997515|ref|XP_001751464.1| predicted protein [Physcomitrella patens subsp. patens]	256	812	213	59	256	731	3e-77	67	77
Locus_9738_Transcript_1/1_Confidence_1.000	610	gi|167997515|ref|XP_001751464.1| predicted protein [Physcomitrella patens subsp. patens]	256	187	2	12	73	185	3e-14	58.06	75.81
Locus_2760_Transcript_1/1_Confidence_1.000	1178	gi|167997525|ref|XP_001751469.1| predicted protein [Physcomitrella patens subsp. patens]	97	431	721	1	97	393	7e-38	72.16	86.6
Locus_4571_Transcript_1/1_Confidence_1.000	1150	gi|167997525|ref|XP_001751469.1| predicted protein [Physcomitrella patens subsp. patens]	97	488	697	15	85	206	3e-16	57.75	73.24
Locus_7502_Transcript_1/1_Confidence_1.000	1666	gi|167997541|ref|XP_001751477.1| predicted protein [Physcomitrella patens subsp. patens]	408	420	1631	10	408	1674	0	77.72	86.88
Locus_15071_Transcript_1/1_Confidence_1.000	1559	gi|167997543|ref|XP_001751478.1| predicted protein [Physcomitrella patens subsp. patens]	483	2	103	165	198	118	7e-06	67.65	73.53
Locus_29387_Transcript_1/1_Confidence_1.000	584	gi|167997543|ref|XP_001751478.1| predicted protein [Physcomitrella patens subsp. patens]	483	289	582	85	179	310	1e-28	66.33	73.47
Locus_41425_Transcript_1/1_Confidence_1.000	367	gi|167997581|ref|XP_001751497.1| predicted protein [Physcomitrella patens subsp. patens]	565	367	2	416	532	308	6e-29	49.18	65.57
Locus_44325_Transcript_1/1_Confidence_1.000	655	gi|167997581|ref|XP_001751497.1| predicted protein [Physcomitrella patens subsp. patens]	565	606	313	316	413	297	4e-27	57.58	74.75
Locus_53757_Transcript_1/1_Confidence_1.000	367	gi|167997581|ref|XP_001751497.1| predicted protein [Physcomitrella patens subsp. patens]	565	367	2	36	157	306	1e-28	45.9	66.39
Locus_56554_Transcript_1/1_Confidence_1.000	328	gi|167997581|ref|XP_001751497.1| predicted protein [Physcomitrella patens subsp. patens]	565	287	6	427	520	128	4e-08	28.42	56.84
Locus_18068_Transcript_1/1_Confidence_1.000	2355	gi|167997587|ref|XP_001751500.1| predicted protein [Physcomitrella patens subsp. patens]	436	771	1823	69	435	854	5e-91	48.24	63.41
Locus_62995_Transcript_1/1_Confidence_1.000	428	gi|167997601|ref|XP_001751507.1| predicted protein [Physcomitrella patens subsp. patens]	339	10	306	234	330	306	1e-28	60.61	75.76
Locus_6864_Transcript_1/1_Confidence_1.000	907	gi|167997603|ref|XP_001751508.1| predicted protein [Physcomitrella patens subsp. patens]	342	802	11	24	278	479	5e-48	40.75	59.62
Locus_18972_Transcript_1/1_Confidence_1.000	1106	gi|167997603|ref|XP_001751508.1| predicted protein [Physcomitrella patens subsp. patens]	342	1	621	140	342	410	7e-40	43.96	57.49
Locus_22650_Transcript_1/1_Confidence_1.000	424	gi|167997603|ref|XP_001751508.1| predicted protein [Physcomitrella patens subsp. patens]	342	424	5	167	306	259	4e-23	41.96	57.34
Locus_38233_Transcript_1/1_Confidence_1.000	483	gi|167997603|ref|XP_001751508.1| predicted protein [Physcomitrella patens subsp. patens]	342	3	428	158	294	262	2e-23	38.73	59.86
Locus_41107_Transcript_1/1_Confidence_1.000	746	gi|167997603|ref|XP_001751508.1| predicted protein [Physcomitrella patens subsp. patens]	342	3	314	235	342	172	1e-12	40.74	57.41
Locus_42720_Transcript_1/1_Confidence_1.000	331	gi|167997603|ref|XP_001751508.1| predicted protein [Physcomitrella patens subsp. patens]	342	315	82	265	342	174	2e-13	46.15	60.26
Locus_46456_Transcript_1/1_Confidence_1.000	411	gi|167997603|ref|XP_001751508.1| predicted protein [Physcomitrella patens subsp. patens]	342	1	99	310	342	109	9e-06	63.64	69.7
Locus_61894_Transcript_1/1_Confidence_1.000	320	gi|167997603|ref|XP_001751508.1| predicted protein [Physcomitrella patens subsp. patens]	342	314	6	105	207	238	8e-21	46.6	64.08
Locus_3199_Transcript_1/1_Confidence_1.000	465	gi|167997631|ref|XP_001751522.1| predicted protein [Physcomitrella patens subsp. patens]	92	2	106	58	92	161	1e-11	91.43	97.14
Locus_28302_Transcript_1/1_Confidence_1.000	261	gi|167997641|ref|XP_001751527.1| predicted protein [Physcomitrella patens subsp. patens]	268	257	3	177	252	206	4e-17	50.59	69.41
Locus_43313_Transcript_1/1_Confidence_1.000	353	gi|167997641|ref|XP_001751527.1| predicted protein [Physcomitrella patens subsp. patens]	268	248	352	96	130	114	2e-06	65.71	74.29
Locus_5390_Transcript_1/1_Confidence_1.000	1478	gi|167997645|ref|XP_001751529.1| predicted protein [Physcomitrella patens subsp. patens]	380	86	1108	11	351	1374	2e-151	74.78	86.22
Locus_9722_Transcript_1/1_Confidence_1.000	2963	gi|167997645|ref|XP_001751529.1| predicted protein [Physcomitrella patens subsp. patens]	380	729	1844	3	373	1420	2e-156	72.58	81.18
Locus_9490_Transcript_1/1_Confidence_1.000	1666	gi|167997647|ref|XP_001751530.1| predicted protein [Physcomitrella patens subsp. patens]	445	1311	43	25	436	916	2e-98	45	60.45
Locus_3105_Transcript_1/1_Confidence_1.000	626	gi|167997651|ref|XP_001751532.1| predicted protein [Physcomitrella patens subsp. patens]	339	612	1	43	243	592	2e-61	60.78	71.57
Locus_26726_Transcript_1/1_Confidence_1.000	736	gi|167997651|ref|XP_001751532.1| predicted protein [Physcomitrella patens subsp. patens]	339	2	259	243	328	326	2e-30	79.07	90.7
Locus_18852_Transcript_1/1_Confidence_1.000	998	gi|167997655|ref|XP_001751534.1| predicted protein [Physcomitrella patens subsp. patens]	749	64	399	635	745	264	5e-23	52.21	71.68
Locus_11546_Transcript_1/1_Confidence_1.000	1148	gi|167997669|ref|XP_001751541.1| predicted protein [Physcomitrella patens subsp. patens]	275	805	1134	32	142	237	8e-20	44.64	61.61
Locus_15875_Transcript_1/1_Confidence_1.000	1888	gi|167997669|ref|XP_001751541.1| predicted protein [Physcomitrella patens subsp. patens]	275	669	1421	2	268	796	2e-84	58.43	71.54
Locus_1242_Transcript_1/1_Confidence_1.000	1984	gi|167997671|ref|XP_001751542.1| predicted protein [Physcomitrella patens subsp. patens]	510	919	1689	118	340	202	2e-15	29.55	42.8
Locus_30938_Transcript_1/1_Confidence_1.000	1836	gi|167997679|ref|XP_001751546.1| predicted protein [Physcomitrella patens subsp. patens]	390	1610	519	13	324	754	2e-79	46.17	59.84
Locus_13781_Transcript_1/1_Confidence_1.000	886	gi|167997689|ref|XP_001751551.1| predicted protein [Physcomitrella patens subsp. patens]	159	708	352	8	127	462	5e-46	72.5	85
Locus_59449_Transcript_1/1_Confidence_1.000	274	gi|167997709|ref|XP_001751561.1| predicted protein [Physcomitrella patens subsp. patens]	122	5	271	15	103	254	1e-22	58.43	76.4
Locus_5137_Transcript_1/1_Confidence_1.000	603	gi|167997711|ref|XP_001751562.1| predicted protein [Physcomitrella patens subsp. patens]	433	10	519	10	157	285	8e-26	40.59	56.47
Locus_26424_Transcript_1/1_Confidence_1.000	770	gi|167997711|ref|XP_001751562.1| predicted protein [Physcomitrella patens subsp. patens]	433	99	755	224	426	465	2e-46	43.84	58.9
Locus_11150_Transcript_1/1_Confidence_1.000	872	gi|167997713|ref|XP_001751563.1| predicted protein [Physcomitrella patens subsp. patens]	373	7	141	273	316	154	2e-10	62.22	73.33
Locus_13428_Transcript_1/1_Confidence_1.000	1937	gi|167997721|ref|XP_001751567.1| predicted protein [Physcomitrella patens subsp. patens]	502	92	1399	77	500	1552	5e-172	68.81	82.57
Locus_14225_Transcript_1/1_Confidence_1.000	1167	gi|167997723|ref|XP_001751568.1| predicted protein [Physcomitrella patens subsp. patens]	790	1039	140	526	790	446	5e-44	40.26	52.81
Locus_21369_Transcript_1/1_Confidence_1.000	1126	gi|167997725|ref|XP_001751569.1| predicted protein [Physcomitrella patens subsp. patens]	201	1	468	47	200	302	2e-27	46.25	64.38
Locus_15752_Transcript_1/1_Confidence_1.000	1222	gi|167997727|ref|XP_001751570.1| predicted protein [Physcomitrella patens subsp. patens]	204	1222	944	65	157	379	3e-36	74.19	89.25
Locus_4531_Transcript_1/1_Confidence_1.000	809	gi|167997731|ref|XP_001751572.1| predicted protein [Physcomitrella patens subsp. patens]	520	1	486	359	520	789	5e-84	90.74	95.06
Locus_5272_Transcript_1/1_Confidence_1.000	1989	gi|167997731|ref|XP_001751572.1| predicted protein [Physcomitrella patens subsp. patens]	520	1074	1	1	358	1600	1e-177	91.34	95.81
Locus_8325_Transcript_1/1_Confidence_1.000	2600	gi|167997737|ref|XP_001751575.1| predicted protein [Physcomitrella patens subsp. patens]	268	1361	597	6	261	859	2e-91	67.58	81.25
Locus_21830_Transcript_1/1_Confidence_1.000	318	gi|167997745|ref|XP_001751579.1| predicted protein [Physcomitrella patens subsp. patens]	111	33	314	8	94	162	5e-12	38.3	58.51
Locus_6183_Transcript_1/1_Confidence_1.000	1107	gi|167997759|ref|XP_001751586.1| predicted protein [Physcomitrella patens subsp. patens]	522	1101	400	292	517	753	1e-79	61.97	76.5
Locus_17981_Transcript_1/1_Confidence_1.000	2503	gi|167997759|ref|XP_001751586.1| predicted protein [Physcomitrella patens subsp. patens]	522	1159	893	3	91	156	5e-10	39.33	64.04
Locus_21500_Transcript_1/1_Confidence_1.000	363	gi|167997759|ref|XP_001751586.1| predicted protein [Physcomitrella patens subsp. patens]	522	49	360	203	304	253	1e-22	60.58	76.92
Locus_7796_Transcript_1/1_Confidence_1.000	870	gi|167997767|ref|XP_001751590.1| predicted protein [Physcomitrella patens subsp. patens]	166	567	232	13	128	176	6e-13	33.88	46.28
Locus_57378_Transcript_1/1_Confidence_1.000	320	gi|167997767|ref|XP_001751590.1| predicted protein [Physcomitrella patens subsp. patens]	166	313	5	20	117	138	3e-09	34.58	51.4
Locus_37704_Transcript_1/1_Confidence_1.000	277	gi|167997779|ref|XP_001751596.1| predicted protein [Physcomitrella patens subsp. patens]	304	270	1	187	275	147	3e-10	34.07	56.04
Locus_37983_Transcript_1/1_Confidence_1.000	250	gi|167997779|ref|XP_001751596.1| predicted protein [Physcomitrella patens subsp. patens]	304	2	232	107	184	205	5e-17	51.28	69.23
Locus_3531_Transcript_1/1_Confidence_1.000	1658	gi|167997795|ref|XP_001751604.1| predicted protein [Physcomitrella patens subsp. patens]	163	543	797	47	130	198	4e-15	47.06	63.53
Locus_2843_Transcript_1/1_Confidence_1.000	1534	gi|167997803|ref|XP_001751608.1| predicted protein [Physcomitrella patens subsp. patens]	576	759	1529	36	291	578	3e-59	58.53	74.03
Locus_3365_Transcript_1/1_Confidence_1.000	1368	gi|167997803|ref|XP_001751608.1| predicted protein [Physcomitrella patens subsp. patens]	576	2	709	351	575	558	6e-57	55.88	69.75
Locus_12535_Transcript_1/1_Confidence_1.000	4002	gi|167997855|ref|XP_001751634.1| predicted protein [Physcomitrella patens subsp. patens]	858	2976	2095	565	858	418	3e-40	37.58	52.61
Locus_51862_Transcript_1/1_Confidence_1.000	579	gi|167997869|ref|XP_001751641.1| predicted protein [Physcomitrella patens subsp. patens]	128	577	278	26	125	127	2e-07	32	50
Locus_3392_Transcript_1/1_Confidence_1.000	409	gi|167997873|ref|XP_001751643.1| predicted protein [Physcomitrella patens subsp. patens]	89	142	2	1	47	178	9e-14	65.96	80.85
Locus_41498_Transcript_1/1_Confidence_1.000	327	gi|167997873|ref|XP_001751643.1| predicted protein [Physcomitrella patens subsp. patens]	89	3	173	33	89	196	6e-16	61.4	73.68
Locus_28469_Transcript_1/1_Confidence_1.000	3363	gi|167997875|ref|XP_001751644.1| predicted protein [Physcomitrella patens subsp. patens]	414	2016	3008	1	377	702	3e-73	42.86	54.55
Locus_42609_Transcript_1/1_Confidence_1.000	416	gi|167997875|ref|XP_001751644.1| predicted protein [Physcomitrella patens subsp. patens]	414	162	28	1	45	121	4e-07	48.89	60
Locus_12081_Transcript_1/1_Confidence_1.000	817	gi|167997877|ref|XP_001751645.1| predicted protein [Physcomitrella patens subsp. patens]	462	1	522	277	450	612	2e-63	66.09	83.33
Locus_12830_Transcript_1/1_Confidence_1.000	1083	gi|167997877|ref|XP_001751645.1| predicted protein [Physcomitrella patens subsp. patens]	462	340	1083	1	246	792	3e-84	65.06	76.71
Locus_8695_Transcript_1/1_Confidence_1.000	864	gi|167997887|ref|XP_001751650.1| predicted protein [Physcomitrella patens subsp. patens]	202	264	4	2	88	297	6e-27	77.01	81.61
Locus_22534_Transcript_1/1_Confidence_1.000	2096	gi|167997891|ref|XP_001751652.1| predicted protein [Physcomitrella patens subsp. patens]	691	494	2095	4	538	1699	0	68.9	82.5
Locus_57199_Transcript_1/1_Confidence_1.000	579	gi|167997893|ref|XP_001751653.1| ATP-binding cassette transporter, subfamily B, member 15, group MDR/PGP protein PpABCB15 [Physcomitrella patens subsp. patens]	1264	2	367	498	619	401	3e-39	66.39	80.33
Locus_6028_Transcript_1/1_Confidence_1.000	2154	gi|167997895|ref|XP_001751654.1| predicted protein [Physcomitrella patens subsp. patens]	163	1741	1301	11	161	314	2e-28	42.86	63.64
Locus_25914_Transcript_1/1_Confidence_1.000	648	gi|167997895|ref|XP_001751654.1| predicted protein [Physcomitrella patens subsp. patens]	163	35	466	12	157	297	4e-27	44.9	60.54
Locus_21695_Transcript_1/1_Confidence_1.000	1353	gi|167997897|ref|XP_001751655.1| predicted protein [Physcomitrella patens subsp. patens]	405	634	1314	3	211	505	8e-51	48.07	67.38
Locus_7963_Transcript_1/1_Confidence_1.000	1463	gi|167997899|ref|XP_001751656.1| predicted protein [Physcomitrella patens subsp. patens]	664	504	1463	22	331	1192	2e-130	73.01	82.52
Locus_15780_Transcript_1/1_Confidence_1.000	352	gi|167997899|ref|XP_001751656.1| predicted protein [Physcomitrella patens subsp. patens]	664	2	316	560	664	419	8e-42	74.29	88.57
Locus_16606_Transcript_1/1_Confidence_1.000	1288	gi|167997911|ref|XP_001751662.1| predicted protein [Physcomitrella patens subsp. patens]	912	140	1288	6	381	1261	2e-138	61.98	78.39
Locus_16875_Transcript_1/1_Confidence_1.000	1958	gi|167997911|ref|XP_001751662.1| predicted protein [Physcomitrella patens subsp. patens]	912	2	1357	459	912	1662	0	72.69	83.48
Locus_58652_Transcript_1/1_Confidence_1.000	488	gi|167997913|ref|XP_001751663.1| predicted protein [Physcomitrella patens subsp. patens]	546	487	29	388	539	629	7e-66	78.43	89.54
Locus_14125_Transcript_1/1_Confidence_1.000	3123	gi|167997917|ref|XP_001751665.1| predicted protein [Physcomitrella patens subsp. patens]	89	1329	1535	1	72	209	5e-16	59.72	75
Locus_13028_Transcript_1/1_Confidence_1.000	803	gi|167997919|ref|XP_001751666.1| predicted protein [Physcomitrella patens subsp. patens]	259	1	381	130	256	354	1e-33	49.61	69.29
Locus_13027_Transcript_1/1_Confidence_1.000	1401	gi|167997942|ref|XP_001751677.1| predicted protein [Physcomitrella patens subsp. patens]	1081	16	546	903	1070	185	1e-13	29.44	51.11
Locus_35862_Transcript_1/1_Confidence_1.000	336	gi|167997942|ref|XP_001751677.1| predicted protein [Physcomitrella patens subsp. patens]	1081	2	334	762	873	243	2e-21	50.89	70.54
Locus_37333_Transcript_1/1_Confidence_1.000	614	gi|167997942|ref|XP_001751677.1| predicted protein [Physcomitrella patens subsp. patens]	1081	7	612	401	600	477	5e-48	50.97	66.02
Locus_38211_Transcript_1/1_Confidence_1.000	387	gi|167997942|ref|XP_001751677.1| predicted protein [Physcomitrella patens subsp. patens]	1081	1	387	611	727	138	3e-09	32.58	46.21
Locus_30426_Transcript_1/1_Confidence_1.000	592	gi|167997946|ref|XP_001751679.1| predicted protein [Physcomitrella patens subsp. patens]	290	244	591	5	120	411	2e-40	64.66	81.9
Locus_25274_Transcript_1/1_Confidence_1.000	848	gi|167997962|ref|XP_001751687.1| predicted protein [Physcomitrella patens subsp. patens]	252	848	351	51	250	456	2e-45	50.5	61
Locus_2615_Transcript_1/1_Confidence_1.000	2593	gi|167997964|ref|XP_001751688.1| predicted protein [Physcomitrella patens subsp. patens]	418	1449	2585	47	414	1045	4e-113	54.21	68.95
Locus_6856_Transcript_1/1_Confidence_1.000	1900	gi|167997964|ref|XP_001751688.1| predicted protein [Physcomitrella patens subsp. patens]	418	2	463	269	415	198	5e-15	35.06	47.4
Locus_18023_Transcript_1/1_Confidence_1.000	3820	gi|167997964|ref|XP_001751688.1| predicted protein [Physcomitrella patens subsp. patens]	418	1761	622	47	416	781	3e-82	44.39	61.88
Locus_3729_Transcript_1/1_Confidence_1.000	1499	gi|167997974|ref|XP_001751693.1| predicted protein [Physcomitrella patens subsp. patens]	267	1138	344	5	267	821	2e-87	71.7	81.89
Locus_8978_Transcript_1/1_Confidence_1.000	1204	gi|167997976|ref|XP_001751694.1| predicted protein [Physcomitrella patens subsp. patens]	486	689	3	34	272	780	9e-83	67.36	79.08
Locus_32792_Transcript_1/1_Confidence_1.000	317	gi|167997976|ref|XP_001751694.1| predicted protein [Physcomitrella patens subsp. patens]	486	3	317	73	177	352	5e-34	65.09	76.42
Locus_39975_Transcript_1/1_Confidence_1.000	854	gi|167997976|ref|XP_001751694.1| predicted protein [Physcomitrella patens subsp. patens]	486	2	529	309	486	365	8e-35	46.2	59.24
Locus_47964_Transcript_1/1_Confidence_1.000	2236	gi|167997976|ref|XP_001751694.1| predicted protein [Physcomitrella patens subsp. patens]	486	2011	713	57	486	791	1e-83	46.82	63.41
Locus_1018_Transcript_1/1_Confidence_1.000	1155	gi|167997982|ref|XP_001751697.1| predicted protein [Physcomitrella patens subsp. patens]	167	25	525	1	167	547	9e-56	94.01	97.01
Locus_2738_Transcript_1/1_Confidence_1.000	996	gi|167997982|ref|XP_001751697.1| predicted protein [Physcomitrella patens subsp. patens]	167	33	533	1	167	547	7e-56	94.01	97.01
Locus_21653_Transcript_1/1_Confidence_1.000	949	gi|167997982|ref|XP_001751697.1| predicted protein [Physcomitrella patens subsp. patens]	167	836	336	1	167	617	5e-64	93.41	97.01
Locus_46030_Transcript_1/1_Confidence_1.000	450	gi|167997988|ref|XP_001751700.1| predicted protein [Physcomitrella patens subsp. patens]	608	79	243	128	182	155	5e-11	61.82	74.55
Locus_68117_Transcript_1/1_Confidence_1.000	394	gi|167998006|ref|XP_001751709.1| cpk14 calcium-dependent protein kinase [Physcomitrella patens subsp. patens]	525	64	387	88	198	135	8e-09	31.3	50.43
Locus_6232_Transcript_1/1_Confidence_1.000	2791	gi|167998026|ref|XP_001751719.1| predicted protein [Physcomitrella patens subsp. patens]	285	1311	2300	1	285	794	6e-84	55.99	64.97
Locus_3977_Transcript_1/1_Confidence_1.000	3690	gi|167998034|ref|XP_001751723.1| predicted protein [Physcomitrella patens subsp. patens]	835	3281	696	1	833	2507	0	58.57	72.61
Locus_4802_Transcript_1/1_Confidence_1.000	1304	gi|167998034|ref|XP_001751723.1| predicted protein [Physcomitrella patens subsp. patens]	835	299	1303	161	511	290	7e-26	29.33	49.16
Locus_8007_Transcript_1/1_Confidence_1.000	2576	gi|167998034|ref|XP_001751723.1| predicted protein [Physcomitrella patens subsp. patens]	835	1879	539	337	826	984	5e-106	43.15	59.48
Locus_15833_Transcript_1/1_Confidence_1.000	352	gi|167998034|ref|XP_001751723.1| predicted protein [Physcomitrella patens subsp. patens]	835	351	1	587	694	284	4e-26	48.72	68.38
Locus_27246_Transcript_1/2_Confidence_1.000	387	gi|167998034|ref|XP_001751723.1| predicted protein [Physcomitrella patens subsp. patens]	835	236	15	499	568	137	4e-09	44.59	55.41
Locus_2415_Transcript_1/1_Confidence_1.000	1889	gi|167998050|ref|XP_001751731.1| predicted protein [Physcomitrella patens subsp. patens]	215	667	1269	14	215	733	4e-77	69.31	81.68
Locus_28919_Transcript_1/1_Confidence_1.000	678	gi|167998050|ref|XP_001751731.1| predicted protein [Physcomitrella patens subsp. patens]	215	443	3	22	168	487	4e-49	64.63	76.87
Locus_39793_Transcript_1/1_Confidence_1.000	402	gi|167998050|ref|XP_001751731.1| predicted protein [Physcomitrella patens subsp. patens]	215	391	5	26	153	184	2e-14	38.76	54.26
Locus_45852_Transcript_1/1_Confidence_1.000	581	gi|167998050|ref|XP_001751731.1| predicted protein [Physcomitrella patens subsp. patens]	215	1	360	38	157	216	8e-18	42.15	57.02
Locus_371_Transcript_1/1_Confidence_1.000	251	gi|167998070|ref|XP_001751741.1| predicted protein [Physcomitrella patens subsp. patens]	122	173	250	1	26	138	3e-09	100	100
Locus_25915_Transcript_1/1_Confidence_1.000	269	gi|167998070|ref|XP_001751741.1| predicted protein [Physcomitrella patens subsp. patens]	122	245	6	1	82	184	1e-14	48.78	62.2
Locus_5063_Transcript_1/1_Confidence_1.000	3104	gi|167998072|ref|XP_001751742.1| predicted protein [Physcomitrella patens subsp. patens]	893	1455	4	313	867	1199	7e-131	48.15	61.34
Locus_15811_Transcript_1/1_Confidence_1.000	1314	gi|167998074|ref|XP_001751743.1| predicted protein [Physcomitrella patens subsp. patens]	314	721	1314	66	263	791	5e-84	74.75	86.36
Locus_442_Transcript_1/1_Confidence_1.000	787	gi|167998084|ref|XP_001751748.1| predicted protein [Physcomitrella patens subsp. patens]	144	558	184	1	125	585	2e-60	95.2	96.8
Locus_46179_Transcript_1/1_Confidence_1.000	651	gi|167998084|ref|XP_001751748.1| predicted protein [Physcomitrella patens subsp. patens]	144	61	423	1	115	384	3e-37	62.81	80.99
Locus_17162_Transcript_1/1_Confidence_1.000	296	gi|167998088|ref|XP_001751750.1| predicted protein [Physcomitrella patens subsp. patens]	636	2	112	599	635	164	3e-12	81.08	94.59
Locus_51022_Transcript_1/1_Confidence_1.000	578	gi|167998090|ref|XP_001751751.1| predicted protein [Physcomitrella patens subsp. patens]	1071	491	12	486	640	179	1e-13	28.4	48.15
Locus_20168_Transcript_1/1_Confidence_1.000	1098	gi|167998092|ref|XP_001751752.1| predicted protein [Physcomitrella patens subsp. patens]	904	1012	533	741	901	449	2e-44	56.52	72.05
Locus_24206_Transcript_1/1_Confidence_1.000	1910	gi|167998092|ref|XP_001751752.1| predicted protein [Physcomitrella patens subsp. patens]	904	464	1909	94	581	845	5e-90	47.88	57.31
Locus_15477_Transcript_1/1_Confidence_1.000	3862	gi|167998094|ref|XP_001751753.1| predicted protein [Physcomitrella patens subsp. patens]	862	3421	2816	19	219	279	4e-24	35.47	58.13
Locus_15463_Transcript_1/1_Confidence_1.000	972	gi|167998102|ref|XP_001751757.1| predicted protein [Physcomitrella patens subsp. patens]	439	496	2	12	173	121	2e-06	28.24	42.35
Locus_3088_Transcript_1/1_Confidence_1.000	1163	gi|167998104|ref|XP_001751758.1| predicted protein [Physcomitrella patens subsp. patens]	80	171	410	1	80	313	1e-28	67.5	78.75
Locus_3299_Transcript_1/1_Confidence_1.000	2173	gi|167998108|ref|XP_001751760.1| predicted protein [Physcomitrella patens subsp. patens]	704	2094	829	289	703	1191	4e-130	56.03	70.92
Locus_18505_Transcript_1/1_Confidence_1.000	1875	gi|167998114|ref|XP_001751763.1| cryptochrome 1a [Physcomitrella patens subsp. patens]	727	3	1865	10	642	2260	0	69.72	79.81
Locus_160_Transcript_1/1_Confidence_1.000	703	gi|167998136|ref|XP_001751774.1| predicted protein [Physcomitrella patens subsp. patens]	105	591	286	1	102	545	8e-56	97.06	97.06
Locus_8828_Transcript_1/1_Confidence_1.000	331	gi|167998136|ref|XP_001751774.1| predicted protein [Physcomitrella patens subsp. patens]	105	80	331	1	86	252	2e-22	62.79	73.26
Locus_25946_Transcript_1/1_Confidence_1.000	428	gi|167998136|ref|XP_001751774.1| predicted protein [Physcomitrella patens subsp. patens]	105	388	89	1	100	407	3e-40	73	82
Locus_28066_Transcript_1/1_Confidence_1.000	259	gi|167998136|ref|XP_001751774.1| predicted protein [Physcomitrella patens subsp. patens]	105	13	246	1	78	337	3e-32	76.92	85.9
Locus_35602_Transcript_1/1_Confidence_1.000	273	gi|167998136|ref|XP_001751774.1| predicted protein [Physcomitrella patens subsp. patens]	105	20	265	1	82	238	8e-21	67.07	75.61
Locus_52256_Transcript_1/1_Confidence_1.000	264	gi|167998136|ref|XP_001751774.1| predicted protein [Physcomitrella patens subsp. patens]	105	261	52	31	100	226	2e-19	72.86	80
Locus_56474_Transcript_1/1_Confidence_1.000	548	gi|167998136|ref|XP_001751774.1| predicted protein [Physcomitrella patens subsp. patens]	105	50	361	1	104	446	1e-44	76.92	86.54
Locus_3381_Transcript_1/1_Confidence_1.000	2345	gi|167998140|ref|XP_001751776.1| predicted protein [Physcomitrella patens subsp. patens]	360	95	1189	1	359	868	1e-92	53.78	69.46
Locus_3063_Transcript_1/1_Confidence_1.000	853	gi|167998150|ref|XP_001751781.1| predicted protein [Physcomitrella patens subsp. patens]	290	728	327	11	141	150	6e-10	27.21	50
Locus_4852_Transcript_1/1_Confidence_1.000	1049	gi|167998150|ref|XP_001751781.1| predicted protein [Physcomitrella patens subsp. patens]	290	725	531	11	75	157	1e-10	43.08	61.54
Locus_5893_Transcript_1/1_Confidence_1.000	2559	gi|167998164|ref|XP_001751788.1| predicted protein [Physcomitrella patens subsp. patens]	454	1944	661	1	433	1458	5e-161	70.67	83.37
Locus_11106_Transcript_1/1_Confidence_1.000	3942	gi|167998176|ref|XP_001751794.1| predicted protein [Physcomitrella patens subsp. patens]	321	3939	3091	26	295	710	5e-74	53.68	68.77
Locus_63672_Transcript_1/1_Confidence_1.000	743	gi|167998176|ref|XP_001751794.1| predicted protein [Physcomitrella patens subsp. patens]	321	2	544	134	310	732	2e-77	83.43	90.61
Locus_23419_Transcript_1/1_Confidence_1.000	1529	gi|167998196|ref|XP_001751804.1| predicted protein [Physcomitrella patens subsp. patens]	432	655	999	265	384	203	1e-15	39.17	50.83
Locus_9152_Transcript_1/1_Confidence_1.000	1015	gi|167998200|ref|XP_001751806.1| predicted protein [Physcomitrella patens subsp. patens]	428	2	760	22	249	453	6e-45	48.22	60.47
Locus_29444_Transcript_1/1_Confidence_1.000	1826	gi|167998200|ref|XP_001751806.1| predicted protein [Physcomitrella patens subsp. patens]	428	909	1571	52	249	531	1e-53	55.66	67.42
Locus_12441_Transcript_1/1_Confidence_1.000	1133	gi|167998214|ref|XP_001751813.1| predicted protein [Physcomitrella patens subsp. patens]	781	2	793	517	763	457	2e-45	40.29	57.14
Locus_20600_Transcript_1/1_Confidence_1.000	1884	gi|167998228|ref|XP_001751820.1| predicted protein [Physcomitrella patens subsp. patens]	258	803	1447	11	225	720	1e-75	76.28	90.7
Locus_23967_Transcript_1/1_Confidence_1.000	1361	gi|167998240|ref|XP_001751826.1| predicted protein [Physcomitrella patens subsp. patens]	71	665	459	1	69	247	7e-21	68.12	82.61
Locus_47841_Transcript_1/1_Confidence_1.000	284	gi|167998248|ref|XP_001751830.1| predicted protein [Physcomitrella patens subsp. patens]	263	1	282	62	163	240	5e-21	49.52	65.71
Locus_1413_Transcript_1/1_Confidence_1.000	2203	gi|167998262|ref|XP_001751837.1| predicted protein [Physcomitrella patens subsp. patens]	432	1443	289	40	431	857	2e-91	45.23	63.57
Locus_15954_Transcript_1/1_Confidence_1.000	1484	gi|167998262|ref|XP_001751837.1| predicted protein [Physcomitrella patens subsp. patens]	432	1482	568	118	428	697	5e-73	46.3	64.63
Locus_30749_Transcript_1/1_Confidence_1.000	293	gi|167998262|ref|XP_001751837.1| predicted protein [Physcomitrella patens subsp. patens]	432	138	293	40	91	157	2e-11	61.54	75
Locus_32075_Transcript_1/1_Confidence_1.000	602	gi|167998266|ref|XP_001751839.1| predicted protein [Physcomitrella patens subsp. patens]	189	601	248	70	188	542	1e-55	83.19	91.6
Locus_39599_Transcript_1/1_Confidence_1.000	538	gi|167998266|ref|XP_001751839.1| predicted protein [Physcomitrella patens subsp. patens]	189	331	537	1	69	247	2e-21	65.22	81.16
Locus_4198_Transcript_1/1_Confidence_1.000	265	gi|167998314|ref|XP_001751863.1| predicted protein [Physcomitrella patens subsp. patens]	58	262	185	32	57	122	2e-07	80.77	96.15
Locus_26739_Transcript_1/1_Confidence_1.000	370	gi|167998314|ref|XP_001751863.1| predicted protein [Physcomitrella patens subsp. patens]	58	369	292	32	57	129	3e-08	88.46	100
Locus_32281_Transcript_1/1_Confidence_1.000	1478	gi|167998316|ref|XP_001751864.1| predicted protein [Physcomitrella patens subsp. patens]	564	1455	205	161	564	994	2e-107	51.2	64.59
Locus_43505_Transcript_1/1_Confidence_1.000	305	gi|167998316|ref|XP_001751864.1| predicted protein [Physcomitrella patens subsp. patens]	564	3	305	12	112	290	7e-27	52.48	73.27
Locus_3344_Transcript_1/1_Confidence_1.000	1725	gi|167998328|ref|XP_001751870.1| predicted protein [Physcomitrella patens subsp. patens]	894	152	1309	482	888	1290	1e-141	64.71	76.23
Locus_43958_Transcript_1/1_Confidence_1.000	1648	gi|167998344|ref|XP_001751878.1| predicted protein [Physcomitrella patens subsp. patens]	1164	865	1227	1028	1156	191	3e-14	34.88	53.49
Locus_141_Transcript_1/1_Confidence_1.000	1129	gi|167998350|ref|XP_001751881.1| Qb-SNARE, VTI1-family [Physcomitrella patens subsp. patens]	220	200	6	1	65	276	2e-24	80	92.31
Locus_8505_Transcript_1/1_Confidence_1.000	379	gi|167998350|ref|XP_001751881.1| Qb-SNARE, VTI1-family [Physcomitrella patens subsp. patens]	220	2	379	52	177	423	3e-42	76.19	88.1
Locus_13704_Transcript_1/1_Confidence_1.000	552	gi|167998352|ref|XP_001751882.1| predicted protein [Physcomitrella patens subsp. patens]	444	550	2	130	310	533	1e-54	61.75	79.23
Locus_20580_Transcript_1/1_Confidence_1.000	992	gi|167998352|ref|XP_001751882.1| predicted protein [Physcomitrella patens subsp. patens]	444	992	633	310	436	375	6e-36	70.08	84.25
Locus_21495_Transcript_1/1_Confidence_1.000	657	gi|167998352|ref|XP_001751882.1| predicted protein [Physcomitrella patens subsp. patens]	444	364	2	2	122	322	5e-30	59.5	71.07
Locus_10313_Transcript_1/1_Confidence_1.000	1540	gi|167998354|ref|XP_001751883.1| predicted protein [Physcomitrella patens subsp. patens]	325	405	1418	4	319	686	1e-71	49.85	64.01
Locus_17910_Transcript_1/1_Confidence_1.000	1365	gi|167998362|ref|XP_001751887.1| predicted protein [Physcomitrella patens subsp. patens]	455	1	444	145	292	545	2e-55	70.27	85.81
Locus_15074_Transcript_1/1_Confidence_1.000	1586	gi|167998366|ref|XP_001751889.1| predicted protein [Physcomitrella patens subsp. patens]	717	491	1579	24	388	1482	5e-164	76.44	89.04
Locus_12654_Transcript_1/1_Confidence_1.000	851	gi|167998384|ref|XP_001751898.1| predicted protein [Physcomitrella patens subsp. patens]	404	2	751	157	403	860	3e-92	74.7	84.98
Locus_19346_Transcript_1/1_Confidence_1.000	845	gi|167998384|ref|XP_001751898.1| predicted protein [Physcomitrella patens subsp. patens]	404	435	839	4	151	466	1e-46	77.03	82.43
Locus_66368_Transcript_1/1_Confidence_1.000	323	gi|167998388|ref|XP_001751900.1| predicted protein [Physcomitrella patens subsp. patens]	629	2	322	219	319	112	3e-06	31.78	57.94
Locus_67345_Transcript_1/1_Confidence_1.000	300	gi|167998388|ref|XP_001751900.1| predicted protein [Physcomitrella patens subsp. patens]	629	9	299	117	218	157	2e-11	36.27	53.92
Locus_1537_Transcript_1/1_Confidence_1.000	3333	gi|167998396|ref|XP_001751904.1| predicted protein [Physcomitrella patens subsp. patens]	1293	3097	56	22	1031	3651	0	66.9	81.97
Locus_4379_Transcript_1/1_Confidence_1.000	350	gi|167998396|ref|XP_001751904.1| predicted protein [Physcomitrella patens subsp. patens]	1293	54	350	1051	1154	277	2e-25	51.92	77.88
Locus_14214_Transcript_1/1_Confidence_1.000	976	gi|167998396|ref|XP_001751904.1| predicted protein [Physcomitrella patens subsp. patens]	1293	2	517	1155	1293	427	6e-42	52.91	64.53
Locus_41916_Transcript_1/1_Confidence_1.000	955	gi|167998406|ref|XP_001751909.1| predicted protein [Physcomitrella patens subsp. patens]	762	780	953	302	358	149	1e-09	58.62	72.41
Locus_4960_Transcript_1/1_Confidence_1.000	700	gi|167998408|ref|XP_001751910.1| predicted protein [Physcomitrella patens subsp. patens]	627	699	529	538	594	245	5e-21	75.44	89.47
Locus_12481_Transcript_1/1_Confidence_1.000	957	gi|167998408|ref|XP_001751910.1| predicted protein [Physcomitrella patens subsp. patens]	627	1	957	220	542	894	4e-96	53.03	70.61
Locus_18708_Transcript_1/1_Confidence_1.000	893	gi|167998408|ref|XP_001751910.1| predicted protein [Physcomitrella patens subsp. patens]	627	756	1	2	235	609	4e-63	47.43	66.4
Locus_2487_Transcript_1/1_Confidence_1.000	545	gi|167998416|ref|XP_001751914.1| predicted protein [Physcomitrella patens subsp. patens]	1571	543	418	1525	1566	164	7e-12	73.81	80.95
Locus_5514_Transcript_1/1_Confidence_1.000	1130	gi|167998416|ref|XP_001751914.1| predicted protein [Physcomitrella patens subsp. patens]	1571	1097	84	1081	1437	295	1e-26	29.86	47.4
Locus_14309_Transcript_1/1_Confidence_1.000	376	gi|167998416|ref|XP_001751914.1| predicted protein [Physcomitrella patens subsp. patens]	1571	375	7	993	1086	140	2e-09	32.8	46.4
Locus_42448_Transcript_1/1_Confidence_1.000	680	gi|167998420|ref|XP_001751916.1| predicted protein [Physcomitrella patens subsp. patens]	453	2	601	124	336	317	2e-29	38.79	56.07
Locus_1319_Transcript_1/1_Confidence_1.000	557	gi|167998424|ref|XP_001751918.1| predicted protein [Physcomitrella patens subsp. patens]	219	555	1	1	185	963	2e-104	94.59	97.84
Locus_34322_Transcript_1/1_Confidence_1.000	253	gi|167998424|ref|XP_001751918.1| predicted protein [Physcomitrella patens subsp. patens]	219	2	205	133	200	149	2e-10	45.59	58.82
Locus_36634_Transcript_1/1_Confidence_1.000	296	gi|167998424|ref|XP_001751918.1| predicted protein [Physcomitrella patens subsp. patens]	219	296	3	103	200	313	2e-29	65.31	73.47
Locus_39219_Transcript_1/1_Confidence_1.000	297	gi|167998424|ref|XP_001751918.1| predicted protein [Physcomitrella patens subsp. patens]	219	2	211	133	202	189	4e-15	55.71	65.71
Locus_66943_Transcript_1/1_Confidence_1.000	298	gi|167998424|ref|XP_001751918.1| predicted protein [Physcomitrella patens subsp. patens]	219	296	78	128	200	192	2e-15	50.68	67.12
Locus_8149_Transcript_1/1_Confidence_1.000	1190	gi|167998426|ref|XP_001751919.1| predicted protein [Physcomitrella patens subsp. patens]	486	558	1184	135	390	376	6e-36	37.6	53.1
Locus_13492_Transcript_1/1_Confidence_1.000	552	gi|167998426|ref|XP_001751919.1| predicted protein [Physcomitrella patens subsp. patens]	486	1	114	377	414	115	4e-06	60.53	76.32
Locus_57977_Transcript_1/1_Confidence_1.000	306	gi|167998426|ref|XP_001751919.1| predicted protein [Physcomitrella patens subsp. patens]	486	1	300	294	390	259	3e-23	50	67
Locus_3709_Transcript_1/1_Confidence_1.000	911	gi|167998434|ref|XP_001751923.1| predicted protein [Physcomitrella patens subsp. patens]	648	674	3	1	224	1107	8e-121	95.09	99.55
Locus_5178_Transcript_1/1_Confidence_1.000	342	gi|167998434|ref|XP_001751923.1| predicted protein [Physcomitrella patens subsp. patens]	648	238	11	6	81	354	3e-34	86.84	96.05
Locus_24693_Transcript_1/1_Confidence_1.000	569	gi|167998434|ref|XP_001751923.1| predicted protein [Physcomitrella patens subsp. patens]	648	532	2	408	584	576	1e-59	68.93	83.05
Locus_31751_Transcript_1/1_Confidence_1.000	271	gi|167998434|ref|XP_001751923.1| predicted protein [Physcomitrella patens subsp. patens]	648	113	271	8	60	258	4e-23	92.45	98.11
Locus_42002_Transcript_1/1_Confidence_1.000	587	gi|167998434|ref|XP_001751923.1| predicted protein [Physcomitrella patens subsp. patens]	648	585	1	51	242	442	5e-44	45.64	65.13
Locus_59246_Transcript_1/1_Confidence_1.000	346	gi|167998434|ref|XP_001751923.1| predicted protein [Physcomitrella patens subsp. patens]	648	345	1	417	531	506	6e-52	85.22	93.04
Locus_59597_Transcript_1/1_Confidence_1.000	342	gi|167998434|ref|XP_001751923.1| predicted protein [Physcomitrella patens subsp. patens]	648	2	334	202	311	315	9e-30	72.97	88.29
Locus_60268_Transcript_1/1_Confidence_1.000	249	gi|167998434|ref|XP_001751923.1| predicted protein [Physcomitrella patens subsp. patens]	648	249	1	494	576	290	7e-27	63.86	84.34
Locus_64301_Transcript_1/1_Confidence_1.000	409	gi|167998434|ref|XP_001751923.1| predicted protein [Physcomitrella patens subsp. patens]	648	2	331	401	508	243	3e-21	43.64	64.55
Locus_56432_Transcript_1/1_Confidence_1.000	301	gi|167998456|ref|XP_001751934.1| predicted protein [Physcomitrella patens subsp. patens]	92	31	294	1	88	367	9e-36	76.14	86.36
Locus_18341_Transcript_1/1_Confidence_1.000	280	gi|167998458|ref|XP_001751935.1| predicted protein [Physcomitrella patens subsp. patens]	144	102	278	17	75	221	7e-19	71.19	86.44
Locus_33219_Transcript_1/1_Confidence_1.000	321	gi|167998470|ref|XP_001751941.1| predicted protein [Physcomitrella patens subsp. patens]	2010	4	321	1052	1157	389	2e-38	69.81	80.19
Locus_12962_Transcript_1/1_Confidence_1.000	1673	gi|167998478|ref|XP_001751945.1| predicted protein [Physcomitrella patens subsp. patens]	296	250	1155	3	295	807	1e-85	55.19	71.1
Locus_4778_Transcript_1/1_Confidence_1.000	1256	gi|167998484|ref|XP_001751948.1| predicted protein [Physcomitrella patens subsp. patens]	309	64	981	1	309	1087	2e-118	69.13	82.64
Locus_987_Transcript_1/1_Confidence_1.000	2540	gi|167998510|ref|XP_001751961.1| predicted protein [Physcomitrella patens subsp. patens]	61	889	707	1	61	219	3e-17	86.89	93.44
Locus_24575_Transcript_1/1_Confidence_1.000	405	gi|167998520|ref|XP_001751966.1| predicted protein [Physcomitrella patens subsp. patens]	371	3	293	161	257	207	4e-17	63.92	78.35
Locus_1263_Transcript_1/1_Confidence_1.000	581	gi|167998538|ref|XP_001751975.1| predicted protein [Physcomitrella patens subsp. patens]	202	219	1	1	73	272	2e-24	67.12	79.45
Locus_19740_Transcript_1/1_Confidence_1.000	799	gi|167998576|ref|XP_001751994.1| predicted protein [Physcomitrella patens subsp. patens]	217	138	785	1	216	803	1e-85	70.37	85.65
Locus_5161_Transcript_1/1_Confidence_1.000	981	gi|167998604|ref|XP_001752008.1| predicted protein [Physcomitrella patens subsp. patens]	933	981	274	678	916	342	4e-32	42.31	56.15
Locus_12834_Transcript_1/1_Confidence_1.000	667	gi|167998604|ref|XP_001752008.1| predicted protein [Physcomitrella patens subsp. patens]	933	665	408	59	171	170	2e-12	38.46	57.26
Locus_31758_Transcript_1/1_Confidence_1.000	734	gi|167998604|ref|XP_001752008.1| predicted protein [Physcomitrella patens subsp. patens]	933	421	732	582	677	246	4e-21	55.24	68.57
Locus_45940_Transcript_1/1_Confidence_1.000	901	gi|167998604|ref|XP_001752008.1| predicted protein [Physcomitrella patens subsp. patens]	933	749	901	2	52	199	1e-15	76.47	92.16
Locus_11068_Transcript_1/1_Confidence_1.000	355	gi|167998630|ref|XP_001752021.1| predicted protein [Physcomitrella patens subsp. patens]	235	238	354	1	39	192	2e-15	100	100
Locus_390_Transcript_1/1_Confidence_1.000	1339	gi|167998632|ref|XP_001752022.1| predicted protein [Physcomitrella patens subsp. patens]	72	864	1079	1	72	284	3e-25	83.33	93.06
Locus_4746_Transcript_1/1_Confidence_1.000	2392	gi|167998634|ref|XP_001752023.1| predicted protein [Physcomitrella patens subsp. patens]	381	42	1100	9	372	1197	9e-131	64.85	76.84
Locus_20196_Transcript_1/1_Confidence_1.000	1253	gi|167998642|ref|XP_001752027.1| predicted protein [Physcomitrella patens subsp. patens]	756	44	1180	308	689	462	7e-46	33.42	55.44
Locus_29595_Transcript_1/1_Confidence_1.000	1264	gi|167998652|ref|XP_001752032.1| predicted protein [Physcomitrella patens subsp. patens]	257	128	670	74	250	361	4e-34	46.2	61.41
Locus_13545_Transcript_1/1_Confidence_1.000	513	gi|167998666|ref|XP_001752039.1| predicted protein [Physcomitrella patens subsp. patens]	262	174	1	33	90	116	2e-06	43.1	56.9
Locus_18351_Transcript_1/1_Confidence_1.000	543	gi|167998666|ref|XP_001752039.1| predicted protein [Physcomitrella patens subsp. patens]	262	541	362	96	155	196	1e-15	68.33	80
Locus_23765_Transcript_1/1_Confidence_1.000	566	gi|167998672|ref|XP_001752042.1| predicted protein [Physcomitrella patens subsp. patens]	248	5	505	81	247	601	2e-62	67.07	82.63
Locus_8700_Transcript_1/1_Confidence_1.000	972	gi|167998684|ref|XP_001752048.1| sensory histidine protein kinase, osmosensor [Physcomitrella patens subsp. patens]	1436	3	971	255	585	585	3e-60	41.19	59.4
Locus_16288_Transcript_1/1_Confidence_1.000	1169	gi|167998684|ref|XP_001752048.1| sensory histidine protein kinase, osmosensor [Physcomitrella patens subsp. patens]	1436	1096	95	772	1088	332	8e-31	29.05	48.04
Locus_34551_Transcript_1/1_Confidence_1.000	1331	gi|167998684|ref|XP_001752048.1| sensory histidine protein kinase, osmosensor [Physcomitrella patens subsp. patens]	1436	1140	1325	201	259	138	3e-08	45.16	67.74
Locus_36548_Transcript_1/1_Confidence_1.000	1469	gi|167998684|ref|XP_001752048.1| sensory histidine protein kinase, osmosensor [Physcomitrella patens subsp. patens]	1436	3	1406	847	1346	506	7e-51	31.67	48.18
Locus_2624_Transcript_1/1_Confidence_1.000	496	gi|167998710|ref|XP_001752061.1| predicted protein [Physcomitrella patens subsp. patens]	499	139	483	21	135	295	4e-27	46.09	68.7
Locus_3821_Transcript_1/1_Confidence_1.000	2063	gi|167998710|ref|XP_001752061.1| predicted protein [Physcomitrella patens subsp. patens]	499	903	2063	42	416	599	2e-61	35.55	53.45
Locus_6143_Transcript_1/1_Confidence_1.000	368	gi|167998710|ref|XP_001752061.1| predicted protein [Physcomitrella patens subsp. patens]	499	17	358	24	136	198	3e-16	41.74	59.13
Locus_9022_Transcript_1/1_Confidence_1.000	755	gi|167998710|ref|XP_001752061.1| predicted protein [Physcomitrella patens subsp. patens]	499	232	702	7	162	329	9e-31	43.95	61.15
Locus_19234_Transcript_1/1_Confidence_1.000	343	gi|167998710|ref|XP_001752061.1| predicted protein [Physcomitrella patens subsp. patens]	499	2	316	80	184	155	3e-11	30.48	53.33
Locus_3240_Transcript_1/1_Confidence_1.000	2300	gi|167998720|ref|XP_001752066.1| predicted protein [Physcomitrella patens subsp. patens]	382	354	1481	8	380	720	2e-75	43.04	60.37
Locus_12661_Transcript_1/1_Confidence_1.000	1982	gi|167998720|ref|XP_001752066.1| predicted protein [Physcomitrella patens subsp. patens]	382	302	1411	8	380	725	4e-76	43.88	62.23
Locus_33441_Transcript_1/1_Confidence_1.000	741	gi|167998720|ref|XP_001752066.1| predicted protein [Physcomitrella patens subsp. patens]	382	239	739	8	182	380	1e-36	50.29	62.86
Locus_4296_Transcript_1/1_Confidence_1.000	1663	gi|167998728|ref|XP_001752070.1| predicted protein [Physcomitrella patens subsp. patens]	169	1243	734	1	163	505	1e-50	62.35	77.06
Locus_4638_Transcript_1/1_Confidence_1.000	948	gi|167998740|ref|XP_001752076.1| predicted protein [Physcomitrella patens subsp. patens]	313	1	162	260	313	238	5e-20	81.48	90.74
Locus_34865_Transcript_1/1_Confidence_1.000	288	gi|167998740|ref|XP_001752076.1| predicted protein [Physcomitrella patens subsp. patens]	313	264	4	84	170	295	2e-27	63.22	82.76
Locus_6677_Transcript_1/1_Confidence_1.000	646	gi|167998763|ref|XP_001752087.1| predicted protein [Physcomitrella patens subsp. patens]	329	398	640	24	105	235	6e-20	55.29	72.94
Locus_24854_Transcript_1/1_Confidence_1.000	316	gi|167998763|ref|XP_001752087.1| predicted protein [Physcomitrella patens subsp. patens]	329	3	314	222	324	330	2e-31	64.76	80
Locus_8910_Transcript_1/1_Confidence_1.000	1554	gi|167998765|ref|XP_001752088.1| predicted protein [Physcomitrella patens subsp. patens]	193	271	945	10	187	335	5e-31	37.33	52.44
Locus_11944_Transcript_1/1_Confidence_1.000	591	gi|167998765|ref|XP_001752088.1| predicted protein [Physcomitrella patens subsp. patens]	193	583	368	129	190	126	2e-07	41.67	52.78
Locus_7694_Transcript_1/1_Confidence_1.000	1022	gi|167998769|ref|XP_001752090.1| predicted protein [Physcomitrella patens subsp. patens]	458	152	3	4	54	189	2e-14	78.43	88.24
Locus_30540_Transcript_1/1_Confidence_1.000	323	gi|167998793|ref|XP_001752102.1| predicted protein [Physcomitrella patens subsp. patens]	82	310	152	14	66	129	3e-08	41.51	71.7
Locus_49131_Transcript_1/1_Confidence_1.000	517	gi|167998793|ref|XP_001752102.1| predicted protein [Physcomitrella patens subsp. patens]	82	218	415	1	66	139	5e-09	37.88	66.67
Locus_61652_Transcript_1/1_Confidence_1.000	425	gi|167998797|ref|XP_001752104.1| predicted protein [Physcomitrella patens subsp. patens]	568	329	84	486	567	133	2e-08	40.24	53.66
Locus_38545_Transcript_1/1_Confidence_1.000	1042	gi|167998799|ref|XP_001752105.1| predicted protein [Physcomitrella patens subsp. patens]	74	860	1036	1	59	137	3e-08	44.07	55.93
Locus_31412_Transcript_1/1_Confidence_1.000	309	gi|167998811|ref|XP_001752111.1| predicted protein [Physcomitrella patens subsp. patens]	194	158	3	109	158	131	2e-08	59.62	78.85
Locus_1449_Transcript_1/1_Confidence_1.000	437	gi|167998819|ref|XP_001752115.1| Arf6/ArfB-family small GTPase [Physcomitrella patens subsp. patens]	182	434	159	88	180	268	4e-24	58.06	75.27
Locus_7371_Transcript_1/1_Confidence_1.000	3032	gi|167998847|ref|XP_001752129.1| predicted protein [Physcomitrella patens subsp. patens]	63	1214	1026	1	63	282	2e-24	87.3	98.41
Locus_15450_Transcript_1/1_Confidence_1.000	1195	gi|167998859|ref|XP_001752135.1| condensin complex component SMC4 [Physcomitrella patens subsp. patens]	1283	1195	176	895	1235	1106	1e-120	67.74	82.4
Locus_37009_Transcript_1/1_Confidence_1.000	702	gi|167998859|ref|XP_001752135.1| condensin complex component SMC4 [Physcomitrella patens subsp. patens]	1283	1	702	676	909	485	7e-49	54.27	73.93
Locus_44235_Transcript_1/1_Confidence_1.000	806	gi|167998859|ref|XP_001752135.1| condensin complex component SMC4 [Physcomitrella patens subsp. patens]	1283	806	3	223	490	509	1e-51	53.73	73.51
Locus_47910_Transcript_1/1_Confidence_1.000	376	gi|167998859|ref|XP_001752135.1| condensin complex component SMC4 [Physcomitrella patens subsp. patens]	1283	1	375	517	641	447	5e-45	70.4	87.2
Locus_50424_Transcript_1/1_Confidence_1.000	385	gi|167998859|ref|XP_001752135.1| condensin complex component SMC4 [Physcomitrella patens subsp. patens]	1283	385	2	110	237	478	1e-48	72.66	86.72
Locus_26816_Transcript_1/1_Confidence_1.000	549	gi|167998863|ref|XP_001752137.1| predicted protein [Physcomitrella patens subsp. patens]	485	359	3	1	112	308	1e-28	54.17	65.83
Locus_29778_Transcript_1/1_Confidence_1.000	912	gi|167998863|ref|XP_001752137.1| predicted protein [Physcomitrella patens subsp. patens]	485	2	373	352	475	529	8e-54	74.19	83.06
Locus_47529_Transcript_1/1_Confidence_1.000	828	gi|167998863|ref|XP_001752137.1| predicted protein [Physcomitrella patens subsp. patens]	485	11	826	103	365	859	4e-92	57.35	67.38
Locus_16762_Transcript_1/1_Confidence_1.000	588	gi|167998875|ref|XP_001752143.1| nucleosome assembly protein family [Physcomitrella patens subsp. patens]	230	587	3	4	198	819	9e-88	80.51	90.77
Locus_13483_Transcript_1/1_Confidence_1.000	803	gi|167998881|ref|XP_001752146.1| predicted protein [Physcomitrella patens subsp. patens]	212	474	1	2	159	551	2e-56	71.52	80.38
Locus_30584_Transcript_1/1_Confidence_1.000	510	gi|167998881|ref|XP_001752146.1| predicted protein [Physcomitrella patens subsp. patens]	212	510	304	144	211	223	9e-19	60.87	79.71
Locus_5255_Transcript_1/1_Confidence_1.000	677	gi|167998891|ref|XP_001752151.1| predicted protein [Physcomitrella patens subsp. patens]	342	178	675	2	166	576	2e-59	74.7	86.14
Locus_31482_Transcript_1/1_Confidence_1.000	324	gi|167998891|ref|XP_001752151.1| predicted protein [Physcomitrella patens subsp. patens]	342	320	3	4	112	288	1e-26	55.05	70.64
Locus_22082_Transcript_1/1_Confidence_1.000	751	gi|167998901|ref|XP_001752156.1| predicted protein [Physcomitrella patens subsp. patens]	115	674	438	23	100	185	5e-14	48.75	68.75
Locus_27323_Transcript_1/1_Confidence_1.000	365	gi|167998905|ref|XP_001752158.1| predicted protein [Physcomitrella patens subsp. patens]	557	96	347	41	116	158	1e-11	45.24	53.57
Locus_1526_Transcript_1/1_Confidence_1.000	626	gi|167998911|ref|XP_001752161.1| predicted protein [Physcomitrella patens subsp. patens]	308	3	299	236	308	179	2e-13	41.41	54.55
Locus_4544_Transcript_1/1_Confidence_1.000	1677	gi|167998911|ref|XP_001752161.1| predicted protein [Physcomitrella patens subsp. patens]	308	976	1677	1	235	959	2e-103	77.12	88.56
Locus_25936_Transcript_1/1_Confidence_1.000	1768	gi|167998911|ref|XP_001752161.1| predicted protein [Physcomitrella patens subsp. patens]	308	1768	1373	220	308	234	3e-19	40.15	52.27
Locus_8670_Transcript_1/1_Confidence_1.000	885	gi|167998913|ref|XP_001752162.1| predicted protein [Physcomitrella patens subsp. patens]	344	1	192	281	344	212	4e-17	62.5	78.12
Locus_9798_Transcript_1/1_Confidence_1.000	1136	gi|167998913|ref|XP_001752162.1| predicted protein [Physcomitrella patens subsp. patens]	344	1016	1096	186	212	130	2e-07	81.48	92.59
Locus_14777_Transcript_1/4_Confidence_0.286	2121	gi|167998913|ref|XP_001752162.1| predicted protein [Physcomitrella patens subsp. patens]	344	1282	1926	1	175	436	1e-42	48.84	57.21
Locus_14777_Transcript_2/4_Confidence_0.286	2119	gi|167998913|ref|XP_001752162.1| predicted protein [Physcomitrella patens subsp. patens]	344	1280	1924	1	175	436	1e-42	48.84	57.21
Locus_14777_Transcript_3/4_Confidence_0.286	2120	gi|167998913|ref|XP_001752162.1| predicted protein [Physcomitrella patens subsp. patens]	344	1281	1925	1	175	436	1e-42	48.84	57.21
Locus_14777_Transcript_4/4_Confidence_0.571	2119	gi|167998913|ref|XP_001752162.1| predicted protein [Physcomitrella patens subsp. patens]	344	1280	1924	1	175	436	1e-42	48.84	57.21
Locus_42962_Transcript_1/1_Confidence_1.000	427	gi|167998913|ref|XP_001752162.1| predicted protein [Physcomitrella patens subsp. patens]	344	101	427	138	237	185	2e-14	35.45	54.55
Locus_4939_Transcript_1/1_Confidence_1.000	4133	gi|167998923|ref|XP_001752167.1| predicted protein [Physcomitrella patens subsp. patens]	1094	3501	133	3	1094	3418	0	62.47	77.37
Locus_30517_Transcript_1/1_Confidence_1.000	257	gi|167998929|ref|XP_001752170.1| predicted protein [Physcomitrella patens subsp. patens]	254	3	257	155	239	335	4e-32	77.65	82.35
Locus_38541_Transcript_1/1_Confidence_1.000	390	gi|167998929|ref|XP_001752170.1| predicted protein [Physcomitrella patens subsp. patens]	254	12	389	28	153	480	7e-49	71.43	82.54
Locus_53790_Transcript_1/1_Confidence_1.000	354	gi|167998929|ref|XP_001752170.1| predicted protein [Physcomitrella patens subsp. patens]	254	243	353	3	39	146	4e-10	70.27	75.68
Locus_61414_Transcript_1/1_Confidence_1.000	576	gi|167998931|ref|XP_001752171.1| predicted protein [Physcomitrella patens subsp. patens]	371	3	185	309	369	254	3e-22	72.13	96.72
Locus_61601_Transcript_1/1_Confidence_1.000	302	gi|167998931|ref|XP_001752171.1| predicted protein [Physcomitrella patens subsp. patens]	371	2	301	219	318	350	8e-34	60	81
Locus_3943_Transcript_1/1_Confidence_1.000	422	gi|167998935|ref|XP_001752173.1| predicted protein [Physcomitrella patens subsp. patens]	225	269	421	1	52	182	3e-14	71.15	78.85
Locus_1588_Transcript_1/1_Confidence_1.000	313	gi|167998945|ref|XP_001752178.1| histone H3 [Physcomitrella patens subsp. patens]	136	140	3	4	49	235	2e-20	100	100
Locus_2428_Transcript_1/1_Confidence_1.000	615	gi|167998945|ref|XP_001752178.1| histone H3 [Physcomitrella patens subsp. patens]	136	3	260	51	136	425	5e-42	100	100
Locus_2598_Transcript_1/1_Confidence_1.000	314	gi|167998945|ref|XP_001752178.1| histone H3 [Physcomitrella patens subsp. patens]	136	4	297	33	130	482	4e-49	97.96	97.96
Locus_14450_Transcript_1/1_Confidence_1.000	1034	gi|167998951|ref|XP_001752181.1| predicted protein [Physcomitrella patens subsp. patens]	397	251	820	12	210	175	1e-12	32.35	50
Locus_31024_Transcript_1/1_Confidence_1.000	2191	gi|167998957|ref|XP_001752184.1| predicted protein [Physcomitrella patens subsp. patens]	671	92	1117	313	667	1202	2e-131	73.52	81.13
Locus_16550_Transcript_1/1_Confidence_1.000	1286	gi|167998971|ref|XP_001752191.1| predicted protein [Physcomitrella patens subsp. patens]	553	1284	973	393	491	328	3e-30	58.65	73.08
Locus_5969_Transcript_1/1_Confidence_1.000	2371	gi|167998975|ref|XP_001752193.1| predicted protein [Physcomitrella patens subsp. patens]	851	2231	2076	207	258	128	8e-07	50	65.38
Locus_672_Transcript_1/1_Confidence_1.000	1393	gi|167998983|ref|XP_001752197.1| predicted protein [Physcomitrella patens subsp. patens]	273	240	980	24	273	989	6e-107	72.8	85.6
Locus_11296_Transcript_1/1_Confidence_1.000	923	gi|167998987|ref|XP_001752199.1| predicted protein [Physcomitrella patens subsp. patens]	486	6	920	172	473	622	1e-64	41.04	60.59
Locus_26042_Transcript_1/1_Confidence_1.000	444	gi|167998987|ref|XP_001752199.1| predicted protein [Physcomitrella patens subsp. patens]	486	5	421	216	354	458	4e-46	61.87	75.54
Locus_18889_Transcript_1/1_Confidence_1.000	2306	gi|167998991|ref|XP_001752201.1| predicted protein [Physcomitrella patens subsp. patens]	795	15	1769	155	734	1355	4e-149	48.95	64.99
Locus_33811_Transcript_1/1_Confidence_1.000	695	gi|167998991|ref|XP_001752201.1| predicted protein [Physcomitrella patens subsp. patens]	795	112	2	124	160	157	7e-11	75.68	81.08
Locus_54103_Transcript_1/1_Confidence_1.000	372	gi|167998997|ref|XP_001752204.1| predicted protein [Physcomitrella patens subsp. patens]	365	189	1	1	57	141	1e-09	44.44	65.08
Locus_17009_Transcript_1/1_Confidence_1.000	365	gi|167998999|ref|XP_001752205.1| SNF2 family DNA-dependent ATPase [Physcomitrella patens subsp. patens]	1520	2	364	587	716	242	3e-21	43.08	58.46
Locus_32284_Transcript_1/1_Confidence_1.000	1181	gi|167998999|ref|XP_001752205.1| SNF2 family DNA-dependent ATPase [Physcomitrella patens subsp. patens]	1520	1	1008	1179	1504	597	1e-61	39.83	59.59
Locus_33848_Transcript_1/1_Confidence_1.000	337	gi|167998999|ref|XP_001752205.1| SNF2 family DNA-dependent ATPase [Physcomitrella patens subsp. patens]	1520	55	240	133	194	178	7e-14	58.06	70.97
Locus_35274_Transcript_1/1_Confidence_1.000	852	gi|167998999|ref|XP_001752205.1| SNF2 family DNA-dependent ATPase [Physcomitrella patens subsp. patens]	1520	10	834	716	1008	483	2e-48	39.14	56.25
Locus_42938_Transcript_1/1_Confidence_1.000	580	gi|167998999|ref|XP_001752205.1| SNF2 family DNA-dependent ATPase [Physcomitrella patens subsp. patens]	1520	1	510	1006	1166	197	1e-15	32.35	52.35
Locus_44790_Transcript_1/1_Confidence_1.000	987	gi|167998999|ref|XP_001752205.1| SNF2 family DNA-dependent ATPase [Physcomitrella patens subsp. patens]	1520	34	981	286	592	829	1e-88	50	67.39
Locus_26043_Transcript_1/1_Confidence_1.000	572	gi|167999003|ref|XP_001752207.1| predicted protein [Physcomitrella patens subsp. patens]	162	138	572	3	147	390	5e-38	62.76	73.79
Locus_13345_Transcript_1/1_Confidence_1.000	749	gi|167999005|ref|XP_001752208.1| predicted protein [Physcomitrella patens subsp. patens]	195	626	279	77	192	306	4e-28	56.03	75.86
Locus_2444_Transcript_1/1_Confidence_1.000	729	gi|167999007|ref|XP_001752209.1| predicted protein [Physcomitrella patens subsp. patens]	157	3	161	105	157	210	6e-17	67.92	86.79
Locus_66699_Transcript_1/1_Confidence_1.000	530	gi|167999009|ref|XP_001752210.1| predicted protein [Physcomitrella patens subsp. patens]	386	527	102	272	379	113	6e-06	25.69	40.97
Locus_11158_Transcript_1/1_Confidence_1.000	1160	gi|167999011|ref|XP_001752211.1| predicted protein [Physcomitrella patens subsp. patens]	69	419	625	1	69	261	1e-22	94.2	98.55
Locus_11690_Transcript_1/1_Confidence_1.000	840	gi|167999021|ref|XP_001752216.1| predicted protein [Physcomitrella patens subsp. patens]	447	139	2	170	215	199	1e-15	78.26	91.3
Locus_15698_Transcript_1/1_Confidence_1.000	1242	gi|167999037|ref|XP_001752224.1| predicted protein [Physcomitrella patens subsp. patens]	103	785	1093	1	103	441	2e-43	79.61	94.17
Locus_5697_Transcript_1/1_Confidence_1.000	673	gi|167999045|ref|XP_001752228.1| predicted protein [Physcomitrella patens subsp. patens]	305	386	24	1	127	279	5e-25	46.09	60.16
Locus_31046_Transcript_1/1_Confidence_1.000	1139	gi|167999045|ref|XP_001752228.1| predicted protein [Physcomitrella patens subsp. patens]	305	3	341	183	295	340	9e-32	59.29	73.45
Locus_11613_Transcript_1/1_Confidence_1.000	1175	gi|167999047|ref|XP_001752229.1| hexokinase protein HXK8 [Physcomitrella patens subsp. patens]	517	1172	720	359	512	307	6e-28	59.35	72.9
Locus_13569_Transcript_1/1_Confidence_1.000	539	gi|167999051|ref|XP_001752231.1| predicted protein [Physcomitrella patens subsp. patens]	425	369	1	6	128	365	3e-35	59.2	73.6
Locus_6041_Transcript_1/1_Confidence_1.000	1638	gi|167999053|ref|XP_001752232.1| predicted protein [Physcomitrella patens subsp. patens]	705	403	867	532	677	141	2e-08	34.16	49.69
Locus_37179_Transcript_1/1_Confidence_1.000	870	gi|167999053|ref|XP_001752232.1| predicted protein [Physcomitrella patens subsp. patens]	705	297	869	149	335	426	7e-42	47.12	67.02
Locus_32545_Transcript_1/1_Confidence_1.000	298	gi|167999061|ref|XP_001752236.1| actin-related protein ARP7 [Physcomitrella patens subsp. patens]	362	173	274	1	34	119	5e-07	64.71	79.41
Locus_20239_Transcript_1/1_Confidence_1.000	263	gi|167999075|ref|XP_001752243.1| predicted protein [Physcomitrella patens subsp. patens]	793	262	5	38	123	369	5e-36	81.4	87.21
Locus_5769_Transcript_1/1_Confidence_1.000	1656	gi|167999091|ref|XP_001752251.1| predicted protein [Physcomitrella patens subsp. patens]	224	273	920	3	218	900	2e-96	81.94	92.13
Locus_65902_Transcript_1/1_Confidence_1.000	561	gi|167999093|ref|XP_001752252.1| predicted protein [Physcomitrella patens subsp. patens]	113	110	343	36	112	117	2e-06	32.91	56.96
Locus_12093_Transcript_1/1_Confidence_1.000	834	gi|167999141|ref|XP_001752276.1| predicted protein [Physcomitrella patens subsp. patens]	328	819	355	173	328	585	2e-60	67.31	83.33
Locus_16665_Transcript_1/1_Confidence_1.000	877	gi|167999141|ref|XP_001752276.1| predicted protein [Physcomitrella patens subsp. patens]	328	382	2	2	127	386	3e-37	58.27	74.8
Locus_8148_Transcript_1/1_Confidence_1.000	987	gi|167999143|ref|XP_001752277.1| predicted protein [Physcomitrella patens subsp. patens]	245	426	1	2	143	361	3e-34	52.11	65.49
Locus_4236_Transcript_1/1_Confidence_1.000	1098	gi|167999145|ref|XP_001752278.1| predicted protein [Physcomitrella patens subsp. patens]	334	940	149	2	265	946	5e-102	69.7	84.09
Locus_39939_Transcript_1/1_Confidence_1.000	284	gi|167999149|ref|XP_001752280.1| predicted protein [Physcomitrella patens subsp. patens]	132	14	277	20	109	183	2e-14	44.44	60
Locus_61799_Transcript_1/1_Confidence_1.000	315	gi|167999149|ref|XP_001752280.1| predicted protein [Physcomitrella patens subsp. patens]	132	6	305	1	109	137	4e-09	34.86	51.38
Locus_13116_Transcript_1/1_Confidence_1.000	1190	gi|167999151|ref|XP_001752281.1| predicted protein [Physcomitrella patens subsp. patens]	179	486	998	3	174	564	1e-57	70.35	83.14
Locus_9993_Transcript_1/1_Confidence_1.000	1203	gi|167999153|ref|XP_001752282.1| predicted protein [Physcomitrella patens subsp. patens]	550	514	1203	94	324	578	2e-59	52.16	70.26
Locus_12647_Transcript_1/1_Confidence_1.000	4259	gi|167999153|ref|XP_001752282.1| predicted protein [Physcomitrella patens subsp. patens]	550	1980	307	1	550	1977	0	69.89	82.26
Locus_3202_Transcript_1/1_Confidence_1.000	2103	gi|167999209|ref|XP_001752310.1| predicted protein [Physcomitrella patens subsp. patens]	626	1384	38	7	467	1388	6e-153	60.04	73.93
Locus_8767_Transcript_1/1_Confidence_1.000	807	gi|167999209|ref|XP_001752310.1| predicted protein [Physcomitrella patens subsp. patens]	626	15	563	440	626	725	1e-76	75.4	88.24
Locus_18985_Transcript_1/1_Confidence_1.000	1440	gi|167999211|ref|XP_001752311.1| predicted protein [Physcomitrella patens subsp. patens]	290	2	601	91	290	642	1e-66	73.5	84
Locus_60163_Transcript_1/1_Confidence_1.000	517	gi|167999211|ref|XP_001752311.1| predicted protein [Physcomitrella patens subsp. patens]	290	53	517	71	224	299	1e-27	40.38	65.38
Locus_8723_Transcript_1/1_Confidence_1.000	2063	gi|167999215|ref|XP_001752313.1| predicted protein [Physcomitrella patens subsp. patens]	288	1911	1048	1	288	1214	8e-133	81.6	89.93
Locus_267_Transcript_1/1_Confidence_1.000	1238	gi|167999219|ref|XP_001752315.1| predicted protein [Physcomitrella patens subsp. patens]	492	1237	2	23	434	1896	0	81.31	91.26
Locus_5191_Transcript_1/1_Confidence_1.000	491	gi|167999219|ref|XP_001752315.1| predicted protein [Physcomitrella patens subsp. patens]	492	489	1	139	301	705	1e-74	73.62	88.34
Locus_65565_Transcript_1/1_Confidence_1.000	498	gi|167999219|ref|XP_001752315.1| predicted protein [Physcomitrella patens subsp. patens]	492	3	491	20	182	804	4e-86	89.57	96.32
Locus_65724_Transcript_1/1_Confidence_1.000	340	gi|167999219|ref|XP_001752315.1| predicted protein [Physcomitrella patens subsp. patens]	492	338	3	225	336	443	1e-44	83.04	90.18
Locus_13909_Transcript_1/1_Confidence_1.000	2525	gi|167999231|ref|XP_001752321.1| predicted protein [Physcomitrella patens subsp. patens]	1099	5	2524	156	992	1252	4e-137	37.73	58.53
Locus_25719_Transcript_1/1_Confidence_1.000	893	gi|167999231|ref|XP_001752321.1| predicted protein [Physcomitrella patens subsp. patens]	1099	51	338	1001	1096	213	3e-17	39.58	65.62
Locus_16197_Transcript_1/1_Confidence_1.000	3598	gi|167999243|ref|XP_001752327.1| predicted protein [Physcomitrella patens subsp. patens]	1960	3514	590	936	1918	2130	0	45.36	63.51
Locus_30956_Transcript_1/1_Confidence_1.000	943	gi|167999243|ref|XP_001752327.1| predicted protein [Physcomitrella patens subsp. patens]	1960	647	904	232	315	200	1e-15	47.13	67.82
Locus_33839_Transcript_1/1_Confidence_1.000	548	gi|167999243|ref|XP_001752327.1| predicted protein [Physcomitrella patens subsp. patens]	1960	222	64	870	932	195	2e-15	67.19	75
Locus_7199_Transcript_1/1_Confidence_1.000	1404	gi|167999247|ref|XP_001752329.1| predicted protein [Physcomitrella patens subsp. patens]	277	98	796	3	238	592	7e-61	54.66	66.1
Locus_72210_Transcript_1/1_Confidence_1.000	288	gi|167999251|ref|XP_001752331.1| predicted protein [Physcomitrella patens subsp. patens]	76	59	175	37	75	114	2e-06	53.85	74.36
Locus_11746_Transcript_1/1_Confidence_1.000	602	gi|167999253|ref|XP_001752332.1| predicted protein [Physcomitrella patens subsp. patens]	237	295	2	7	104	425	5e-42	78.57	87.76
Locus_16574_Transcript_1/1_Confidence_1.000	566	gi|167999253|ref|XP_001752332.1| predicted protein [Physcomitrella patens subsp. patens]	237	1	207	169	237	164	8e-12	69.57	81.16
Locus_8587_Transcript_1/1_Confidence_1.000	1951	gi|167999265|ref|XP_001752338.1| predicted protein [Physcomitrella patens subsp. patens]	478	1571	219	25	475	1735	0	78.27	88.25
Locus_68820_Transcript_1/1_Confidence_1.000	290	gi|167999271|ref|XP_001752341.1| predicted protein [Physcomitrella patens subsp. patens]	197	290	195	118	149	137	4e-09	84.38	93.75
Locus_4974_Transcript_1/1_Confidence_1.000	1419	gi|167999281|ref|XP_001752346.1| predicted protein [Physcomitrella patens subsp. patens]	563	1419	385	66	402	1307	9e-144	79.25	85.59
Locus_20385_Transcript_1/1_Confidence_1.000	870	gi|167999281|ref|XP_001752346.1| predicted protein [Physcomitrella patens subsp. patens]	563	240	1	2	81	371	2e-35	90	96.25
Locus_9986_Transcript_1/1_Confidence_1.000	1321	gi|167999283|ref|XP_001752347.1| predicted protein [Physcomitrella patens subsp. patens]	298	998	327	49	296	652	7e-68	52.42	65.73
Locus_13634_Transcript_1/1_Confidence_1.000	421	gi|167999293|ref|XP_001752352.1| predicted protein [Physcomitrella patens subsp. patens]	765	419	306	696	733	153	7e-11	73.68	86.84
Locus_33496_Transcript_1/1_Confidence_1.000	449	gi|167999293|ref|XP_001752352.1| predicted protein [Physcomitrella patens subsp. patens]	765	2	448	26	184	502	3e-51	64.78	74.21
Locus_41907_Transcript_1/1_Confidence_1.000	929	gi|167999293|ref|XP_001752352.1| predicted protein [Physcomitrella patens subsp. patens]	765	898	5	414	708	1239	4e-136	77.52	89.93
Locus_20664_Transcript_1/1_Confidence_1.000	1055	gi|167999297|ref|XP_001752354.1| predicted protein [Physcomitrella patens subsp. patens]	345	731	1054	29	136	285	2e-25	64.81	83.33
Locus_21069_Transcript_1/1_Confidence_1.000	696	gi|167999297|ref|XP_001752354.1| predicted protein [Physcomitrella patens subsp. patens]	345	695	69	136	345	657	8e-69	64.29	78.1
Locus_14133_Transcript_1/1_Confidence_1.000	473	gi|167999301|ref|XP_001752356.1| predicted protein [Physcomitrella patens subsp. patens]	302	2	472	21	179	537	3e-55	62.26	81.76
Locus_2258_Transcript_1/1_Confidence_1.000	685	gi|167999307|ref|XP_001752359.1| predicted protein [Physcomitrella patens subsp. patens]	257	685	188	90	255	481	2e-48	64.67	76.05
Locus_5997_Transcript_1/1_Confidence_1.000	479	gi|167999307|ref|XP_001752359.1| predicted protein [Physcomitrella patens subsp. patens]	257	318	1	1	105	447	8e-45	76.42	88.68
Locus_6147_Transcript_1/1_Confidence_1.000	1115	gi|167999309|ref|XP_001752360.1| predicted protein [Physcomitrella patens subsp. patens]	419	286	1113	49	321	967	2e-104	68.21	80.36
Locus_4503_Transcript_1/1_Confidence_1.000	808	gi|167999321|ref|XP_001752366.1| predicted protein [Physcomitrella patens subsp. patens]	545	617	36	122	339	148	1e-09	30.18	45.5
Locus_47873_Transcript_1/1_Confidence_1.000	274	gi|167999321|ref|XP_001752366.1| predicted protein [Physcomitrella patens subsp. patens]	545	235	41	207	277	141	1e-09	50.7	61.97
Locus_60816_Transcript_1/1_Confidence_1.000	309	gi|167999321|ref|XP_001752366.1| predicted protein [Physcomitrella patens subsp. patens]	545	23	286	1	83	116	1e-06	36.36	54.55
Locus_9124_Transcript_1/1_Confidence_1.000	1459	gi|167999323|ref|XP_001752367.1| predicted protein [Physcomitrella patens subsp. patens]	146	1147	710	1	146	593	6e-61	74.66	87.67
Locus_31934_Transcript_1/1_Confidence_1.000	805	gi|167999325|ref|XP_001752368.1| predicted protein [Physcomitrella patens subsp. patens]	729	718	257	572	727	395	2e-38	50	67.31
Locus_15378_Transcript_1/1_Confidence_1.000	2112	gi|167999329|ref|XP_001752370.1| predicted protein [Physcomitrella patens subsp. patens]	880	12	2093	29	627	1091	2e-118	42.21	54.82
Locus_23083_Transcript_1/1_Confidence_1.000	1207	gi|167999329|ref|XP_001752370.1| predicted protein [Physcomitrella patens subsp. patens]	880	13	747	635	879	1065	8e-116	82.86	93.47
Locus_48601_Transcript_1/1_Confidence_1.000	566	gi|167999329|ref|XP_001752370.1| predicted protein [Physcomitrella patens subsp. patens]	880	476	565	2	31	113	6e-06	76.67	83.33
Locus_5621_Transcript_1/1_Confidence_1.000	1042	gi|167999336|ref|XP_001752373.1| predicted protein [Physcomitrella patens subsp. patens]	153	572	1042	4	151	489	4e-49	64.97	74.52
Locus_2101_Transcript_1/1_Confidence_1.000	759	gi|167999344|ref|XP_001752377.1| predicted protein [Physcomitrella patens subsp. patens]	275	8	397	143	271	318	2e-29	45.38	65.38
Locus_26156_Transcript_1/1_Confidence_1.000	1163	gi|167999344|ref|XP_001752377.1| predicted protein [Physcomitrella patens subsp. patens]	275	250	669	93	231	288	1e-34	42.55	62.41
Locus_27282_Transcript_1/1_Confidence_1.000	1460	gi|167999344|ref|XP_001752377.1| predicted protein [Physcomitrella patens subsp. patens]	275	526	1332	12	273	660	1e-68	47.96	63.57
Locus_66237_Transcript_1/1_Confidence_1.000	684	gi|167999344|ref|XP_001752377.1| predicted protein [Physcomitrella patens subsp. patens]	275	682	308	147	271	321	7e-30	46.83	65.08
Locus_46966_Transcript_1/1_Confidence_1.000	299	gi|167999350|ref|XP_001752380.1| predicted protein [Physcomitrella patens subsp. patens]	551	179	298	99	138	111	4e-06	57.5	75
Locus_7122_Transcript_1/1_Confidence_1.000	1332	gi|167999354|ref|XP_001752382.1| predicted protein [Physcomitrella patens subsp. patens]	431	884	1330	1	151	318	4e-29	71.52	85.43
Locus_4530_Transcript_1/1_Confidence_1.000	2263	gi|167999356|ref|XP_001752383.1| predicted protein [Physcomitrella patens subsp. patens]	346	1054	23	2	346	955	1e-102	49.72	66.19
Locus_9820_Transcript_1/1_Confidence_1.000	1104	gi|167999360|ref|XP_001752385.1| predicted protein [Physcomitrella patens subsp. patens]	221	770	273	50	220	400	9e-39	52.63	68.42
Locus_236_Transcript_1/1_Confidence_1.000	2706	gi|167999364|ref|XP_001752387.1| predicted protein [Physcomitrella patens subsp. patens]	325	992	1954	18	316	446	1e-43	32.4	58.88
Locus_4245_Transcript_1/1_Confidence_1.000	696	gi|167999370|ref|XP_001752390.1| predicted protein [Physcomitrella patens subsp. patens]	848	1	150	761	810	152	3e-10	58	82
Locus_9135_Transcript_1/1_Confidence_1.000	1354	gi|167999370|ref|XP_001752390.1| predicted protein [Physcomitrella patens subsp. patens]	848	44	601	282	505	221	7e-18	29.65	43.81
Locus_40377_Transcript_1/1_Confidence_1.000	588	gi|167999370|ref|XP_001752390.1| predicted protein [Physcomitrella patens subsp. patens]	848	319	579	286	372	153	2e-10	37.93	54.02
Locus_15721_Transcript_1/1_Confidence_1.000	1313	gi|167999374|ref|XP_001752392.1| predicted protein [Physcomitrella patens subsp. patens]	333	555	1310	12	263	1140	2e-124	86.11	93.65
Locus_2017_Transcript_1/1_Confidence_1.000	699	gi|167999388|ref|XP_001752399.1| predicted protein [Physcomitrella patens subsp. patens]	159	241	23	1	76	140	7e-09	36.84	56.58
Locus_16372_Transcript_1/1_Confidence_1.000	1498	gi|167999388|ref|XP_001752399.1| predicted protein [Physcomitrella patens subsp. patens]	159	864	571	18	115	194	1e-14	40.4	53.54
Locus_17684_Transcript_1/1_Confidence_1.000	1143	gi|167999388|ref|XP_001752399.1| predicted protein [Physcomitrella patens subsp. patens]	159	671	375	14	115	154	3e-10	34.62	51.92
Locus_38152_Transcript_1/1_Confidence_1.000	1070	gi|167999388|ref|XP_001752399.1| predicted protein [Physcomitrella patens subsp. patens]	159	905	474	18	159	210	1e-16	36.49	50.68
Locus_51499_Transcript_1/1_Confidence_1.000	322	gi|167999388|ref|XP_001752399.1| predicted protein [Physcomitrella patens subsp. patens]	159	11	319	35	136	180	4e-14	36.19	52.38
Locus_52406_Transcript_1/1_Confidence_1.000	541	gi|167999388|ref|XP_001752399.1| predicted protein [Physcomitrella patens subsp. patens]	159	21	356	33	148	134	2e-08	33.06	48.39
Locus_20968_Transcript_1/1_Confidence_1.000	283	gi|167999390|ref|XP_001752400.1| predicted protein [Physcomitrella patens subsp. patens]	146	72	281	6	75	201	2e-16	75.71	81.43
Locus_31678_Transcript_1/1_Confidence_1.000	273	gi|167999390|ref|XP_001752400.1| predicted protein [Physcomitrella patens subsp. patens]	146	74	268	7	71	192	2e-15	69.23	80
Locus_12736_Transcript_1/1_Confidence_1.000	909	gi|167999412|ref|XP_001752411.1| predicted protein [Physcomitrella patens subsp. patens]	208	229	822	1	208	664	2e-69	70.67	81.25
Locus_1856_Transcript_1/1_Confidence_1.000	2285	gi|167999416|ref|XP_001752413.1| predicted protein [Physcomitrella patens subsp. patens]	411	1778	555	1	409	1002	4e-108	47.56	67.32
Locus_6620_Transcript_1/1_Confidence_1.000	2532	gi|167999416|ref|XP_001752413.1| predicted protein [Physcomitrella patens subsp. patens]	411	1892	660	1	411	1074	2e-116	48.06	69.9
Locus_18260_Transcript_1/1_Confidence_1.000	1049	gi|167999434|ref|XP_001752422.1| predicted protein [Physcomitrella patens subsp. patens]	487	3	395	340	454	201	1e-15	40.91	53.03
Locus_33691_Transcript_1/1_Confidence_1.000	318	gi|167999434|ref|XP_001752422.1| predicted protein [Physcomitrella patens subsp. patens]	487	3	317	250	354	484	2e-49	83.81	93.33
Locus_44726_Transcript_1/1_Confidence_1.000	1026	gi|167999434|ref|XP_001752422.1| predicted protein [Physcomitrella patens subsp. patens]	487	303	1025	1	264	874	9e-94	59.47	74.24
Locus_9977_Transcript_1/1_Confidence_1.000	3442	gi|167999440|ref|XP_001752425.1| predicted protein [Physcomitrella patens subsp. patens]	304	1992	1090	2	287	868	2e-92	59.8	74.09
Locus_12537_Transcript_1/1_Confidence_1.000	1742	gi|167999440|ref|XP_001752425.1| predicted protein [Physcomitrella patens subsp. patens]	304	879	7	1	280	909	2e-97	67.01	80.07
Locus_24767_Transcript_1/1_Confidence_1.000	293	gi|167999440|ref|XP_001752425.1| predicted protein [Physcomitrella patens subsp. patens]	304	2	289	136	231	382	2e-37	75	86.46
Locus_25753_Transcript_1/1_Confidence_1.000	1553	gi|167999440|ref|XP_001752425.1| predicted protein [Physcomitrella patens subsp. patens]	304	2	187	219	280	155	4e-10	41.94	66.13
Locus_29522_Transcript_1/1_Confidence_1.000	792	gi|167999440|ref|XP_001752425.1| predicted protein [Physcomitrella patens subsp. patens]	304	472	786	1	105	310	2e-28	69.52	81.9
Locus_307_Transcript_1/1_Confidence_1.000	716	gi|167999452|ref|XP_001752431.1| predicted protein [Physcomitrella patens subsp. patens]	210	475	50	69	210	656	1e-68	86.62	92.25
Locus_9643_Transcript_1/1_Confidence_1.000	725	gi|167999460|ref|XP_001752435.1| predicted protein [Physcomitrella patens subsp. patens]	471	255	497	1	82	145	2e-09	35.37	57.32
Locus_11251_Transcript_1/1_Confidence_1.000	2861	gi|167999464|ref|XP_001752437.1| predicted protein [Physcomitrella patens subsp. patens]	367	1995	964	2	301	640	4e-66	42.05	57.95
Locus_13510_Transcript_1/1_Confidence_1.000	2545	gi|167999482|ref|XP_001752446.1| predicted protein [Physcomitrella patens subsp. patens]	682	750	2543	20	618	2508	0	83.14	90.98
Locus_25308_Transcript_1/1_Confidence_1.000	265	gi|167999486|ref|XP_001752448.1| predicted protein [Physcomitrella patens subsp. patens]	452	99	257	317	366	214	5e-18	79.25	90.57
Locus_3210_Transcript_1/1_Confidence_1.000	3875	gi|167999498|ref|XP_001752454.1| predicted protein [Physcomitrella patens subsp. patens]	280	806	1633	1	275	1127	2e-122	71.74	82.61
Locus_23607_Transcript_1/1_Confidence_1.000	930	gi|167999502|ref|XP_001752456.1| predicted protein [Physcomitrella patens subsp. patens]	139	713	330	1	129	422	2e-41	57.36	77.52
Locus_26295_Transcript_1/1_Confidence_1.000	679	gi|167999510|ref|XP_001752460.1| inner dynein arm I1 intermediate chain IC138 [Physcomitrella patens subsp. patens]	1057	344	595	832	915	328	1e-30	67.86	83.33
Locus_28530_Transcript_1/1_Confidence_1.000	1363	gi|167999510|ref|XP_001752460.1| inner dynein arm I1 intermediate chain IC138 [Physcomitrella patens subsp. patens]	1057	1357	1196	1001	1054	128	4e-07	42.59	62.96
Locus_37784_Transcript_1/1_Confidence_1.000	479	gi|167999510|ref|XP_001752460.1| inner dynein arm I1 intermediate chain IC138 [Physcomitrella patens subsp. patens]	1057	460	2	501	650	189	7e-15	38.36	53.46
Locus_39931_Transcript_1/1_Confidence_1.000	296	gi|167999510|ref|XP_001752460.1| inner dynein arm I1 intermediate chain IC138 [Physcomitrella patens subsp. patens]	1057	292	14	903	995	313	2e-29	56.99	75.27
Locus_45150_Transcript_1/1_Confidence_1.000	581	gi|167999510|ref|XP_001752460.1| inner dynein arm I1 intermediate chain IC138 [Physcomitrella patens subsp. patens]	1057	577	113	314	458	238	2e-20	37.42	53.55
Locus_29011_Transcript_1/1_Confidence_1.000	1406	gi|167999518|ref|XP_001752464.1| predicted protein [Physcomitrella patens subsp. patens]	166	429	854	17	158	599	1e-61	80.99	92.25
Locus_16101_Transcript_1/1_Confidence_1.000	2290	gi|167999526|ref|XP_001752468.1| ATP-binding cassette transporter, subfamily G, member 1, group WBC protein PpABCG1 [Physcomitrella patens subsp. patens]	1008	81	2054	355	1008	2112	0	63.79	76.67
Locus_17881_Transcript_1/1_Confidence_1.000	1304	gi|167999530|ref|XP_001752470.1| predicted protein [Physcomitrella patens subsp. patens]	457	509	1303	11	273	476	2e-47	44.49	57.72
Locus_31459_Transcript_1/1_Confidence_1.000	626	gi|167999530|ref|XP_001752470.1| predicted protein [Physcomitrella patens subsp. patens]	457	5	598	114	324	193	4e-15	27.49	43.13
Locus_32203_Transcript_1/1_Confidence_1.000	753	gi|167999530|ref|XP_001752470.1| predicted protein [Physcomitrella patens subsp. patens]	457	10	288	313	405	260	9e-23	65.59	82.8
Locus_35122_Transcript_1/1_Confidence_1.000	1162	gi|167999532|ref|XP_001752471.1| predicted protein [Physcomitrella patens subsp. patens]	255	148	828	28	254	762	1e-80	67.4	83.26
Locus_31552_Transcript_1/1_Confidence_1.000	889	gi|167999534|ref|XP_001752472.1| predicted protein [Physcomitrella patens subsp. patens]	357	370	522	109	159	110	3e-07	41.18	62.75
Locus_65951_Transcript_1/1_Confidence_1.000	995	gi|167999536|ref|XP_001752473.1| predicted protein [Physcomitrella patens subsp. patens]	64	693	484	1	64	145	3e-09	42.86	55.71
Locus_71079_Transcript_1/1_Confidence_1.000	992	gi|167999550|ref|XP_001752480.1| predicted protein [Physcomitrella patens subsp. patens]	426	459	1	223	365	196	4e-15	40.37	49.07
Locus_5707_Transcript_1/1_Confidence_1.000	1733	gi|167999552|ref|XP_001752481.1| predicted protein [Physcomitrella patens subsp. patens]	280	1318	539	17	278	811	4e-86	55.51	71.48
Locus_9058_Transcript_1/1_Confidence_1.000	1606	gi|167999552|ref|XP_001752481.1| predicted protein [Physcomitrella patens subsp. patens]	280	837	130	41	279	791	7e-84	57.74	73.64
Locus_26601_Transcript_1/1_Confidence_1.000	1389	gi|167999552|ref|XP_001752481.1| predicted protein [Physcomitrella patens subsp. patens]	280	289	1020	37	278	681	3e-71	51.84	69.8
Locus_14432_Transcript_1/1_Confidence_1.000	427	gi|167999562|ref|XP_001752486.1| predicted protein [Physcomitrella patens subsp. patens]	249	422	63	54	174	445	1e-44	74.38	85.12
Locus_57729_Transcript_1/1_Confidence_1.000	333	gi|167999562|ref|XP_001752486.1| predicted protein [Physcomitrella patens subsp. patens]	249	7	291	89	183	132	2e-08	31.63	56.12
Locus_16103_Transcript_1/1_Confidence_1.000	2030	gi|167999568|ref|XP_001752489.1| DNA helicase, TBP-interacting protein [Physcomitrella patens subsp. patens]	456	249	1616	1	456	1914	0	93.2	96.93
Locus_19937_Transcript_1/1_Confidence_1.000	1134	gi|167999572|ref|XP_001752491.1| predicted protein [Physcomitrella patens subsp. patens]	218	836	189	1	217	702	9e-74	60.83	74.65
Locus_4272_Transcript_1/1_Confidence_1.000	2210	gi|167999578|ref|XP_001752494.1| predicted protein [Physcomitrella patens subsp. patens]	538	1603	1764	394	447	152	1e-09	57.41	74.07
Locus_49032_Transcript_1/1_Confidence_1.000	803	gi|167999582|ref|XP_001752496.1| predicted protein [Physcomitrella patens subsp. patens]	834	475	798	510	624	227	7e-19	44.35	61.74
Locus_20568_Transcript_1/1_Confidence_1.000	1375	gi|167999588|ref|XP_001752499.1| predicted protein [Physcomitrella patens subsp. patens]	417	714	1367	4	222	649	2e-67	55.16	72.65
Locus_31803_Transcript_1/1_Confidence_1.000	263	gi|167999588|ref|XP_001752499.1| predicted protein [Physcomitrella patens subsp. patens]	417	263	12	261	344	236	1e-20	61.9	79.76
Locus_28118_Transcript_1/1_Confidence_1.000	385	gi|167999618|ref|XP_001752514.1| predicted protein [Physcomitrella patens subsp. patens]	490	1	111	444	473	111	4e-06	62.16	70.27
Locus_56254_Transcript_1/1_Confidence_1.000	274	gi|167999618|ref|XP_001752514.1| predicted protein [Physcomitrella patens subsp. patens]	490	6	269	286	372	351	6e-34	77.27	88.64
Locus_20042_Transcript_1/1_Confidence_1.000	359	gi|167999622|ref|XP_001752516.1| predicted protein [Physcomitrella patens subsp. patens]	249	2	340	137	249	440	3e-44	75.22	84.96
Locus_24348_Transcript_1/1_Confidence_1.000	914	gi|167999622|ref|XP_001752516.1| predicted protein [Physcomitrella patens subsp. patens]	249	398	3	5	136	477	9e-48	70.45	81.82
Locus_13935_Transcript_1/1_Confidence_1.000	1735	gi|167999628|ref|XP_001752519.1| predicted protein [Physcomitrella patens subsp. patens]	465	480	1730	17	376	833	1e-88	46.54	58.71
Locus_30819_Transcript_1/1_Confidence_1.000	320	gi|167999638|ref|XP_001752524.1| predicted protein [Physcomitrella patens subsp. patens]	539	26	208	1	61	116	1e-06	40.98	60.66
Locus_10914_Transcript_2/3_Confidence_0.667	370	gi|167999640|ref|XP_001752525.1| predicted protein [Physcomitrella patens subsp. patens]	895	48	368	639	747	133	1e-08	32.14	58.93
Locus_10914_Transcript_3/3_Confidence_0.800	370	gi|167999640|ref|XP_001752525.1| predicted protein [Physcomitrella patens subsp. patens]	895	48	368	639	747	133	1e-08	32.14	58.93
Locus_21753_Transcript_1/1_Confidence_1.000	575	gi|167999640|ref|XP_001752525.1| predicted protein [Physcomitrella patens subsp. patens]	895	476	3	567	725	139	6e-09	26.51	48.19
Locus_23135_Transcript_1/1_Confidence_1.000	414	gi|167999640|ref|XP_001752525.1| predicted protein [Physcomitrella patens subsp. patens]	895	8	412	649	789	170	8e-13	32.64	53.47
Locus_33035_Transcript_1/1_Confidence_1.000	662	gi|167999640|ref|XP_001752525.1| predicted protein [Physcomitrella patens subsp. patens]	895	13	660	572	795	152	3e-10	26.22	48.44
Locus_58389_Transcript_1/1_Confidence_1.000	511	gi|167999640|ref|XP_001752525.1| predicted protein [Physcomitrella patens subsp. patens]	895	45	509	637	797	187	1e-14	31.52	49.7
Locus_65381_Transcript_1/1_Confidence_1.000	595	gi|167999644|ref|XP_001752527.1| predicted protein [Physcomitrella patens subsp. patens]	127	23	400	1	127	565	3e-58	80.31	88.19
Locus_23746_Transcript_1/1_Confidence_1.000	1949	gi|167999652|ref|XP_001752531.1| predicted protein [Physcomitrella patens subsp. patens]	283	891	484	83	218	202	2e-15	28.68	47.06
Locus_32169_Transcript_1/1_Confidence_1.000	631	gi|167999668|ref|XP_001752539.1| predicted protein [Physcomitrella patens subsp. patens]	166	446	631	43	104	161	2e-11	48.39	67.74
Locus_56748_Transcript_1/1_Confidence_1.000	1335	gi|167999680|ref|XP_001752545.1| PF2 arrest specific protein 11 [Physcomitrella patens subsp. patens]	460	448	1335	28	331	845	3e-90	63.49	78.62
Locus_66526_Transcript_1/1_Confidence_1.000	631	gi|167999680|ref|XP_001752545.1| PF2 arrest specific protein 11 [Physcomitrella patens subsp. patens]	460	630	211	324	455	372	7e-36	52.14	69.29
Locus_4653_Transcript_1/1_Confidence_1.000	3158	gi|167999682|ref|XP_001752546.1| predicted protein [Physcomitrella patens subsp. patens]	1058	1	2730	164	1055	2471	0	64.41	76.77
Locus_8904_Transcript_1/1_Confidence_1.000	1080	gi|167999682|ref|XP_001752546.1| predicted protein [Physcomitrella patens subsp. patens]	1058	489	1	1	163	662	4e-69	78.53	91.41
Locus_9721_Transcript_1/1_Confidence_1.000	639	gi|167999684|ref|XP_001752547.1| predicted protein [Physcomitrella patens subsp. patens]	213	1	99	180	212	163	1e-11	87.88	100
Locus_18514_Transcript_1/1_Confidence_1.000	739	gi|167999684|ref|XP_001752547.1| predicted protein [Physcomitrella patens subsp. patens]	213	158	739	1	195	695	3e-73	73.33	83.59
Locus_20786_Transcript_1/1_Confidence_1.000	1178	gi|167999688|ref|XP_001752549.1| predicted protein [Physcomitrella patens subsp. patens]	439	38	529	237	399	389	2e-37	46.95	64.63
Locus_4481_Transcript_1/1_Confidence_1.000	1108	gi|167999716|ref|XP_001752563.1| predicted protein [Physcomitrella patens subsp. patens]	347	3	512	169	347	399	1e-38	48.04	60.89
Locus_12039_Transcript_1/1_Confidence_1.000	1160	gi|167999718|ref|XP_001752564.1| predicted protein [Physcomitrella patens subsp. patens]	134	82	420	22	134	403	5e-39	65.49	81.42
Locus_50113_Transcript_1/1_Confidence_1.000	341	gi|167999724|ref|XP_001752567.1| predicted protein [Physcomitrella patens subsp. patens]	925	312	10	81	180	165	2e-12	36.27	54.9
Locus_70439_Transcript_1/1_Confidence_1.000	337	gi|167999724|ref|XP_001752567.1| predicted protein [Physcomitrella patens subsp. patens]	925	318	40	182	274	185	1e-14	39.78	65.59
Locus_3664_Transcript_1/1_Confidence_1.000	2621	gi|167999726|ref|XP_001752568.1| predicted protein [Physcomitrella patens subsp. patens]	633	343	2265	1	631	1753	0	62.17	75.81
Locus_4805_Transcript_1/1_Confidence_1.000	606	gi|167999726|ref|XP_001752568.1| predicted protein [Physcomitrella patens subsp. patens]	633	172	606	1	145	496	3e-50	78.62	89.66
Locus_10148_Transcript_1/1_Confidence_1.000	368	gi|167999726|ref|XP_001752568.1| predicted protein [Physcomitrella patens subsp. patens]	633	2	367	129	250	394	6e-39	68.03	83.61
Locus_13255_Transcript_1/1_Confidence_1.000	2012	gi|167999726|ref|XP_001752568.1| predicted protein [Physcomitrella patens subsp. patens]	633	2012	543	147	631	1338	3e-147	58.82	73.83
Locus_18959_Transcript_1/1_Confidence_1.000	646	gi|167999726|ref|XP_001752568.1| predicted protein [Physcomitrella patens subsp. patens]	633	618	454	573	631	117	3e-06	44.07	61.02
Locus_19473_Transcript_1/1_Confidence_1.000	348	gi|167999726|ref|XP_001752568.1| predicted protein [Physcomitrella patens subsp. patens]	633	2	343	29	142	451	2e-45	79.82	92.98
Locus_19638_Transcript_1/1_Confidence_1.000	277	gi|167999726|ref|XP_001752568.1| predicted protein [Physcomitrella patens subsp. patens]	633	119	277	573	629	108	9e-06	42.11	59.65
Locus_21292_Transcript_1/1_Confidence_1.000	428	gi|167999726|ref|XP_001752568.1| predicted protein [Physcomitrella patens subsp. patens]	633	298	426	1	43	122	3e-07	90.7	97.67
Locus_25692_Transcript_1/1_Confidence_1.000	201	gi|167999726|ref|XP_001752568.1| predicted protein [Physcomitrella patens subsp. patens]	633	1	201	426	492	257	5e-23	71.64	86.57
Locus_28802_Transcript_1/1_Confidence_1.000	259	gi|167999726|ref|XP_001752568.1| predicted protein [Physcomitrella patens subsp. patens]	633	2	259	129	214	350	8e-34	72.09	87.21
Locus_36831_Transcript_1/1_Confidence_1.000	415	gi|167999726|ref|XP_001752568.1| predicted protein [Physcomitrella patens subsp. patens]	633	358	2	262	373	345	4e-33	59.66	71.43
Locus_55791_Transcript_1/1_Confidence_1.000	359	gi|167999726|ref|XP_001752568.1| predicted protein [Physcomitrella patens subsp. patens]	633	339	106	418	496	177	9e-14	46.25	63.75
Locus_58804_Transcript_1/1_Confidence_1.000	1009	gi|167999726|ref|XP_001752568.1| predicted protein [Physcomitrella patens subsp. patens]	633	235	546	49	146	250	2e-21	50.96	67.31
Locus_64439_Transcript_1/1_Confidence_1.000	421	gi|167999726|ref|XP_001752568.1| predicted protein [Physcomitrella patens subsp. patens]	633	283	420	328	373	191	8e-19	76.09	86.96
Locus_73291_Transcript_1/1_Confidence_1.000	277	gi|167999726|ref|XP_001752568.1| predicted protein [Physcomitrella patens subsp. patens]	633	144	230	70	98	105	4e-09	68.97	75.86
Locus_73829_Transcript_1/1_Confidence_1.000	289	gi|167999726|ref|XP_001752568.1| predicted protein [Physcomitrella patens subsp. patens]	633	289	143	88	130	114	2e-06	44.9	59.18
Locus_6525_Transcript_1/1_Confidence_1.000	903	gi|167999728|ref|XP_001752569.1| Snf1-related kinase interacting protein SKI2 [Physcomitrella patens subsp. patens]	338	902	720	274	334	236	7e-20	73.77	86.89
Locus_8848_Transcript_1/1_Confidence_1.000	424	gi|167999728|ref|XP_001752569.1| Snf1-related kinase interacting protein SKI2 [Physcomitrella patens subsp. patens]	338	7	423	143	273	283	7e-26	55	67.14
Locus_22240_Transcript_1/1_Confidence_1.000	917	gi|167999732|ref|XP_001752571.1| predicted protein [Physcomitrella patens subsp. patens]	94	847	569	1	93	246	5e-21	50.54	70.97
Locus_40086_Transcript_1/1_Confidence_1.000	807	gi|167999732|ref|XP_001752571.1| predicted protein [Physcomitrella patens subsp. patens]	94	519	797	1	93	248	3e-21	50.54	72.04
Locus_58096_Transcript_1/1_Confidence_1.000	438	gi|167999732|ref|XP_001752571.1| predicted protein [Physcomitrella patens subsp. patens]	94	36	299	11	93	268	4e-24	64.77	72.73
Locus_21497_Transcript_1/1_Confidence_1.000	990	gi|167999734|ref|XP_001752572.1| predicted protein [Physcomitrella patens subsp. patens]	371	1	735	124	370	957	2e-103	74.09	85.43
Locus_25605_Transcript_1/1_Confidence_1.000	509	gi|167999734|ref|XP_001752572.1| predicted protein [Physcomitrella patens subsp. patens]	371	276	509	1	79	287	3e-26	69.62	81.01
Locus_9283_Transcript_1/1_Confidence_1.000	556	gi|167999738|ref|XP_001752574.1| predicted protein [Physcomitrella patens subsp. patens]	519	164	544	114	240	408	4e-40	56.69	77.17
Locus_26924_Transcript_1/1_Confidence_1.000	1165	gi|167999738|ref|XP_001752574.1| predicted protein [Physcomitrella patens subsp. patens]	519	1	870	229	510	700	2e-73	48.3	66.33
Locus_6340_Transcript_1/1_Confidence_1.000	1936	gi|167999759|ref|XP_001752584.1| predicted protein [Physcomitrella patens subsp. patens]	380	343	591	232	314	394	9e-38	89.16	95.18
Locus_21147_Transcript_1/1_Confidence_1.000	1665	gi|167999765|ref|XP_001752587.1| predicted protein [Physcomitrella patens subsp. patens]	414	454	1599	48	409	1193	2e-130	60.21	73.56
Locus_162_Transcript_1/1_Confidence_1.000	1720	gi|167999767|ref|XP_001752588.1| predicted protein [Physcomitrella patens subsp. patens]	145	3	203	50	116	346	3e-32	97.01	98.51
Locus_51101_Transcript_1/1_Confidence_1.000	695	gi|167999767|ref|XP_001752588.1| predicted protein [Physcomitrella patens subsp. patens]	145	258	560	16	116	525	2e-53	99.01	99.01
Locus_544_Transcript_1/1_Confidence_1.000	569	gi|167999775|ref|XP_001752592.1| predicted protein [Physcomitrella patens subsp. patens]	477	348	1	8	121	330	4e-31	60.17	74.58
Locus_29577_Transcript_1/1_Confidence_1.000	251	gi|167999775|ref|XP_001752592.1| predicted protein [Physcomitrella patens subsp. patens]	477	2	226	48	121	169	8e-13	47.37	63.16
Locus_12606_Transcript_1/1_Confidence_1.000	2738	gi|167999789|ref|XP_001752599.1| predicted protein [Physcomitrella patens subsp. patens]	389	1876	878	16	322	255	2e-21	25	41.76
Locus_12724_Transcript_1/1_Confidence_1.000	1022	gi|167999791|ref|XP_001752600.1| predicted protein [Physcomitrella patens subsp. patens]	320	2	328	197	307	253	9e-22	48.21	66.96
Locus_42295_Transcript_1/1_Confidence_1.000	1373	gi|167999793|ref|XP_001752601.1| predicted protein [Physcomitrella patens subsp. patens]	226	169	846	1	226	810	4e-86	69.03	82.74
Locus_10807_Transcript_1/1_Confidence_1.000	1160	gi|167999799|ref|XP_001752604.1| predicted protein [Physcomitrella patens subsp. patens]	481	705	1	1	241	858	8e-92	67.63	87.14
Locus_25408_Transcript_1/1_Confidence_1.000	817	gi|167999799|ref|XP_001752604.1| predicted protein [Physcomitrella patens subsp. patens]	481	817	95	242	481	732	2e-77	62.75	74.9
Locus_12021_Transcript_1/1_Confidence_1.000	711	gi|167999805|ref|XP_001752607.1| predicted protein [Physcomitrella patens subsp. patens]	415	250	711	49	203	633	5e-66	77.42	89.68
Locus_24555_Transcript_1/1_Confidence_1.000	755	gi|167999805|ref|XP_001752607.1| predicted protein [Physcomitrella patens subsp. patens]	415	750	145	205	406	693	6e-73	71.29	84.16
Locus_14560_Transcript_1/1_Confidence_1.000	1068	gi|167999827|ref|XP_001752618.1| predicted protein [Physcomitrella patens subsp. patens]	159	311	778	3	159	646	3e-67	79.62	87.26
Locus_1548_Transcript_1/1_Confidence_1.000	1438	gi|167999841|ref|XP_001752625.1| predicted protein [Physcomitrella patens subsp. patens]	571	1436	675	315	571	699	3e-73	59.14	69.26
Locus_5699_Transcript_1/1_Confidence_1.000	1040	gi|167999841|ref|XP_001752625.1| predicted protein [Physcomitrella patens subsp. patens]	571	449	1039	134	329	577	3e-59	56.85	75.13
Locus_11823_Transcript_1/1_Confidence_1.000	776	gi|167999845|ref|XP_001752627.1| predicted protein [Physcomitrella patens subsp. patens]	982	600	472	818	860	152	3e-10	67.44	88.37
Locus_26952_Transcript_1/1_Confidence_1.000	1375	gi|167999849|ref|XP_001752629.1| predicted protein [Physcomitrella patens subsp. patens]	232	487	1071	36	230	766	5e-81	70.77	86.67
Locus_2761_Transcript_1/1_Confidence_1.000	4100	gi|167999853|ref|XP_001752631.1| predicted protein [Physcomitrella patens subsp. patens]	1058	292	3456	1	1058	4242	0	77.62	87.16
Locus_5669_Transcript_1/1_Confidence_1.000	2447	gi|167999855|ref|XP_001752632.1| predicted protein [Physcomitrella patens subsp. patens]	508	2124	1381	38	286	279	3e-24	30.86	54.3
Locus_17507_Transcript_1/1_Confidence_1.000	684	gi|167999857|ref|XP_001752633.1| predicted protein [Physcomitrella patens subsp. patens]	138	12	218	65	137	134	3e-08	46.58	68.49
Locus_6725_Transcript_1/1_Confidence_1.000	1735	gi|167999861|ref|XP_001752635.1| predicted protein [Physcomitrella patens subsp. patens]	256	554	1306	7	256	790	1e-83	58.17	73.71
Locus_7408_Transcript_1/1_Confidence_1.000	1872	gi|167999861|ref|XP_001752635.1| predicted protein [Physcomitrella patens subsp. patens]	256	667	83	5	178	158	2e-10	24.49	43.88
Locus_22587_Transcript_1/1_Confidence_1.000	1398	gi|167999861|ref|XP_001752635.1| predicted protein [Physcomitrella patens subsp. patens]	256	1121	831	23	115	158	1e-10	35.71	52.04
Locus_1655_Transcript_1/1_Confidence_1.000	573	gi|167999875|ref|XP_001752642.1| predicted protein [Physcomitrella patens subsp. patens]	110	236	57	42	99	145	1e-09	70	88.33
Locus_23579_Transcript_1/1_Confidence_1.000	2240	gi|167999889|ref|XP_001752649.1| predicted protein [Physcomitrella patens subsp. patens]	717	37	2133	13	711	2835	0	82.4	92.99
Locus_10209_Transcript_1/1_Confidence_1.000	832	gi|167999891|ref|XP_001752650.1| predicted protein [Physcomitrella patens subsp. patens]	318	406	17	13	143	184	7e-14	32.09	51.49
Locus_10352_Transcript_1/1_Confidence_1.000	680	gi|167999891|ref|XP_001752650.1| predicted protein [Physcomitrella patens subsp. patens]	318	281	679	17	149	185	4e-14	33.33	50
Locus_6558_Transcript_1/1_Confidence_1.000	1195	gi|167999893|ref|XP_001752651.1| predicted protein [Physcomitrella patens subsp. patens]	156	932	468	2	156	672	3e-70	81.29	89.68
Locus_10550_Transcript_1/1_Confidence_1.000	3940	gi|167999907|ref|XP_001752658.1| predicted protein [Physcomitrella patens subsp. patens]	901	975	3635	2	894	3250	0	73.61	84.37
Locus_6719_Transcript_1/1_Confidence_1.000	1621	gi|167999913|ref|XP_001752661.1| predicted protein [Physcomitrella patens subsp. patens]	342	626	1549	32	339	1276	4e-140	84.74	91.56
Locus_14117_Transcript_1/1_Confidence_1.000	5971	gi|167999915|ref|XP_001752662.1| predicted protein [Physcomitrella patens subsp. patens]	344	3396	4418	1	342	950	1e-101	58.19	74.85
Locus_19237_Transcript_1/1_Confidence_1.000	2309	gi|167999921|ref|XP_001752665.1| predicted protein [Physcomitrella patens subsp. patens]	413	1588	404	41	402	411	1e-39	35.93	52.01
Locus_45427_Transcript_1/1_Confidence_1.000	254	gi|167999923|ref|XP_001752666.1| predicted protein [Physcomitrella patens subsp. patens]	363	66	251	86	137	141	1e-09	43.55	67.74
Locus_53406_Transcript_1/1_Confidence_1.000	941	gi|167999923|ref|XP_001752666.1| predicted protein [Physcomitrella patens subsp. patens]	363	4	264	203	287	116	7e-06	29.89	52.87
Locus_4495_Transcript_1/1_Confidence_1.000	2505	gi|167999927|ref|XP_001752668.1| CLL1B clavata1-like receptor S/T protein kinase protein [Physcomitrella patens subsp. patens]	992	2505	1768	734	987	1061	6e-115	82.28	88.98
Locus_10655_Transcript_1/1_Confidence_1.000	3491	gi|167999927|ref|XP_001752668.1| CLL1B clavata1-like receptor S/T protein kinase protein [Physcomitrella patens subsp. patens]	992	337	3285	9	984	2111	0	46.66	61.81
Locus_12199_Transcript_1/1_Confidence_1.000	598	gi|167999927|ref|XP_001752668.1| CLL1B clavata1-like receptor S/T protein kinase protein [Physcomitrella patens subsp. patens]	992	3	464	811	962	285	8e-26	39.35	61.94
Locus_13986_Transcript_1/1_Confidence_1.000	2993	gi|167999927|ref|XP_001752668.1| CLL1B clavata1-like receptor S/T protein kinase protein [Physcomitrella patens subsp. patens]	992	1128	2993	9	625	1305	4e-143	46.65	64.38
Locus_16258_Transcript_1/1_Confidence_1.000	2626	gi|167999927|ref|XP_001752668.1| CLL1B clavata1-like receptor S/T protein kinase protein [Physcomitrella patens subsp. patens]	992	4	2391	183	976	1412	1e-155	41.59	57.09
Locus_20236_Transcript_1/1_Confidence_1.000	1665	gi|167999927|ref|XP_001752668.1| CLL1B clavata1-like receptor S/T protein kinase protein [Physcomitrella patens subsp. patens]	992	590	1627	9	365	267	4e-23	30.68	48.22
Locus_22760_Transcript_1/1_Confidence_1.000	1600	gi|167999927|ref|XP_001752668.1| CLL1B clavata1-like receptor S/T protein kinase protein [Physcomitrella patens subsp. patens]	992	600	1550	8	319	630	3e-65	40.75	60.5
Locus_26683_Transcript_1/1_Confidence_1.000	992	gi|167999927|ref|XP_001752668.1| CLL1B clavata1-like receptor S/T protein kinase protein [Physcomitrella patens subsp. patens]	992	991	560	840	980	222	4e-18	37.84	62.16
Locus_26921_Transcript_1/1_Confidence_1.000	375	gi|167999927|ref|XP_001752668.1| CLL1B clavata1-like receptor S/T protein kinase protein [Physcomitrella patens subsp. patens]	992	7	234	910	977	113	2e-06	36.84	59.21
Locus_30747_Transcript_3/3_Confidence_0.421	235	gi|167999927|ref|XP_001752668.1| CLL1B clavata1-like receptor S/T protein kinase protein [Physcomitrella patens subsp. patens]	992	233	3	12	87	113	2e-06	32.47	49.35
Locus_19876_Transcript_1/1_Confidence_1.000	353	gi|167999933|ref|XP_001752671.1| predicted protein [Physcomitrella patens subsp. patens]	362	353	9	99	213	118	6e-07	28.69	48.36
Locus_377_Transcript_1/1_Confidence_1.000	1662	gi|167999945|ref|XP_001752677.1| predicted protein [Physcomitrella patens subsp. patens]	300	497	1357	8	296	816	9e-87	59.66	70.34
Locus_445_Transcript_1/1_Confidence_1.000	1757	gi|167999945|ref|XP_001752677.1| predicted protein [Physcomitrella patens subsp. patens]	300	1145	273	8	299	787	2e-83	52.56	67.92
Locus_5872_Transcript_1/1_Confidence_1.000	2466	gi|167999945|ref|XP_001752677.1| predicted protein [Physcomitrella patens subsp. patens]	300	2021	1149	4	296	739	1e-77	53.06	70.07
Locus_6315_Transcript_1/1_Confidence_1.000	1780	gi|167999945|ref|XP_001752677.1| predicted protein [Physcomitrella patens subsp. patens]	300	451	1335	5	296	852	7e-91	54.05	70.61
Locus_7851_Transcript_1/1_Confidence_1.000	1824	gi|167999945|ref|XP_001752677.1| predicted protein [Physcomitrella patens subsp. patens]	300	1261	365	1	296	861	6e-92	54	71.33
Locus_10516_Transcript_1/1_Confidence_1.000	1911	gi|167999945|ref|XP_001752677.1| predicted protein [Physcomitrella patens subsp. patens]	300	454	1320	8	297	716	4e-75	53.61	71.13
Locus_10585_Transcript_1/1_Confidence_1.000	2030	gi|167999945|ref|XP_001752677.1| predicted protein [Physcomitrella patens subsp. patens]	300	425	1279	15	298	776	5e-82	51.71	66.78
Locus_48062_Transcript_1/1_Confidence_1.000	474	gi|167999945|ref|XP_001752677.1| predicted protein [Physcomitrella patens subsp. patens]	300	12	473	65	221	396	7e-39	47.13	66.24
Locus_61503_Transcript_1/1_Confidence_1.000	858	gi|167999945|ref|XP_001752677.1| predicted protein [Physcomitrella patens subsp. patens]	300	440	6	19	157	330	9e-31	46.62	63.51
Locus_69504_Transcript_1/1_Confidence_1.000	557	gi|167999945|ref|XP_001752677.1| predicted protein [Physcomitrella patens subsp. patens]	300	3	446	153	298	474	9e-48	59.73	73.15
Locus_9755_Transcript_1/1_Confidence_1.000	2417	gi|167999953|ref|XP_001752681.1| predicted protein [Physcomitrella patens subsp. patens]	639	369	2339	9	625	572	3e-58	31.77	50.22
Locus_1689_Transcript_1/1_Confidence_1.000	759	gi|167999963|ref|XP_001752686.1| predicted protein [Physcomitrella patens subsp. patens]	440	758	663	409	440	126	3e-07	84.38	90.62
Locus_2006_Transcript_1/1_Confidence_1.000	981	gi|167999963|ref|XP_001752686.1| predicted protein [Physcomitrella patens subsp. patens]	440	942	1	9	319	1175	1e-128	72.33	80.5
Locus_7075_Transcript_1/1_Confidence_1.000	294	gi|167999963|ref|XP_001752686.1| predicted protein [Physcomitrella patens subsp. patens]	440	294	1	304	401	311	3e-29	76.53	83.67
Locus_60529_Transcript_1/1_Confidence_1.000	281	gi|167999965|ref|XP_001752687.1| predicted protein [Physcomitrella patens subsp. patens]	315	276	7	184	270	162	5e-12	35.56	64.44
Locus_3366_Transcript_1/1_Confidence_1.000	540	gi|167999971|ref|XP_001752690.1| predicted protein [Physcomitrella patens subsp. patens]	140	387	43	2	119	116	3e-06	27.97	38.98
Locus_4510_Transcript_1/1_Confidence_1.000	1610	gi|167999971|ref|XP_001752690.1| predicted protein [Physcomitrella patens subsp. patens]	140	869	534	15	124	162	6e-11	34.82	57.14
Locus_4919_Transcript_1/1_Confidence_1.000	1410	gi|167999971|ref|XP_001752690.1| predicted protein [Physcomitrella patens subsp. patens]	140	938	591	4	122	144	6e-09	33.61	48.74
Locus_5023_Transcript_1/1_Confidence_1.000	1036	gi|167999971|ref|XP_001752690.1| predicted protein [Physcomitrella patens subsp. patens]	140	464	868	1	140	150	8e-10	36.88	50.35
Locus_6306_Transcript_1/1_Confidence_1.000	1516	gi|167999971|ref|XP_001752690.1| predicted protein [Physcomitrella patens subsp. patens]	140	308	730	1	140	124	1e-06	29.93	46.94
Locus_7094_Transcript_1/1_Confidence_1.000	755	gi|167999971|ref|XP_001752690.1| predicted protein [Physcomitrella patens subsp. patens]	140	751	329	1	140	121	1e-06	29.93	45.58
Locus_7545_Transcript_1/1_Confidence_1.000	1140	gi|167999971|ref|XP_001752690.1| predicted protein [Physcomitrella patens subsp. patens]	140	958	542	1	140	135	5e-08	34.72	49.31
Locus_8116_Transcript_1/1_Confidence_1.000	599	gi|167999971|ref|XP_001752690.1| predicted protein [Physcomitrella patens subsp. patens]	140	222	566	1	120	209	5e-17	36.67	58.33
Locus_9220_Transcript_1/1_Confidence_1.000	698	gi|167999971|ref|XP_001752690.1| predicted protein [Physcomitrella patens subsp. patens]	140	436	32	1	140	208	9e-17	40.43	53.19
Locus_10463_Transcript_1/1_Confidence_1.000	1155	gi|167999971|ref|XP_001752690.1| predicted protein [Physcomitrella patens subsp. patens]	140	399	743	1	120	206	3e-16	36.67	57.5
Locus_14358_Transcript_1/1_Confidence_1.000	1605	gi|167999971|ref|XP_001752690.1| predicted protein [Physcomitrella patens subsp. patens]	140	1225	854	1	129	208	3e-16	36.43	54.26
Locus_15526_Transcript_1/1_Confidence_1.000	1137	gi|167999971|ref|XP_001752690.1| predicted protein [Physcomitrella patens subsp. patens]	140	301	627	32	140	134	7e-08	34.23	52.25
Locus_17505_Transcript_1/1_Confidence_1.000	1082	gi|167999971|ref|XP_001752690.1| predicted protein [Physcomitrella patens subsp. patens]	140	385	807	1	140	119	4e-06	29.93	44.22
Locus_25743_Transcript_1/1_Confidence_1.000	687	gi|167999971|ref|XP_001752690.1| predicted protein [Physcomitrella patens subsp. patens]	140	6	260	33	120	145	2e-09	43.18	55.68
Locus_33928_Transcript_1/1_Confidence_1.000	999	gi|167999971|ref|XP_001752690.1| predicted protein [Physcomitrella patens subsp. patens]	140	197	628	1	140	117	5e-06	25.69	43.06
Locus_38942_Transcript_1/1_Confidence_1.000	1187	gi|167999971|ref|XP_001752690.1| predicted protein [Physcomitrella patens subsp. patens]	140	697	413	32	124	158	1e-10	37.89	60
Locus_34266_Transcript_1/1_Confidence_1.000	1678	gi|167999973|ref|XP_001752691.1| predicted protein [Physcomitrella patens subsp. patens]	781	1	1227	403	781	515	7e-52	36.73	54.03
Locus_48816_Transcript_1/1_Confidence_1.000	646	gi|167999973|ref|XP_001752691.1| predicted protein [Physcomitrella patens subsp. patens]	781	331	636	4	105	466	9e-47	89.22	94.12
Locus_62204_Transcript_1/1_Confidence_1.000	400	gi|167999973|ref|XP_001752691.1| predicted protein [Physcomitrella patens subsp. patens]	781	2	400	94	226	564	1e-58	80.45	91.73
Locus_20413_Transcript_1/1_Confidence_1.000	1332	gi|167999975|ref|XP_001752692.1| predicted protein [Physcomitrella patens subsp. patens]	669	742	1332	192	388	435	1e-42	42.13	65.48
Locus_27884_Transcript_1/1_Confidence_1.000	1657	gi|167999975|ref|XP_001752692.1| predicted protein [Physcomitrella patens subsp. patens]	669	34	1161	265	661	454	9e-45	29.47	51.89
Locus_20873_Transcript_1/1_Confidence_1.000	2073	gi|167999981|ref|XP_001752695.1| predicted protein [Physcomitrella patens subsp. patens]	295	1528	698	13	292	769	3e-81	51.74	65.62
Locus_15935_Transcript_1/1_Confidence_1.000	1912	gi|167999995|ref|XP_001752702.1| predicted protein [Physcomitrella patens subsp. patens]	204	1420	842	9	204	438	7e-43	44.39	63.27
Locus_19811_Transcript_1/1_Confidence_1.000	995	gi|167999995|ref|XP_001752702.1| predicted protein [Physcomitrella patens subsp. patens]	204	9	446	26	179	213	4e-17	33.12	46.75
Locus_37753_Transcript_1/1_Confidence_1.000	967	gi|167999995|ref|XP_001752702.1| predicted protein [Physcomitrella patens subsp. patens]	204	224	706	11	179	195	5e-15	39.05	52.07
Locus_41507_Transcript_1/1_Confidence_1.000	572	gi|167999995|ref|XP_001752702.1| predicted protein [Physcomitrella patens subsp. patens]	204	374	3	6	129	288	3e-26	49.21	63.49
Locus_44108_Transcript_1/1_Confidence_1.000	1622	gi|167999995|ref|XP_001752702.1| predicted protein [Physcomitrella patens subsp. patens]	204	1065	595	12	176	268	3e-23	40.96	56.02
Locus_45872_Transcript_1/1_Confidence_1.000	302	gi|167999995|ref|XP_001752702.1| predicted protein [Physcomitrella patens subsp. patens]	204	3	302	31	127	204	7e-17	43.56	59.41
Locus_64117_Transcript_1/1_Confidence_1.000	528	gi|167999995|ref|XP_001752702.1| predicted protein [Physcomitrella patens subsp. patens]	204	2	469	22	188	188	1e-14	41.07	52.38
Locus_8643_Transcript_1/1_Confidence_1.000	1350	gi|167999997|ref|XP_001752703.1| predicted protein [Physcomitrella patens subsp. patens]	1437	407	1348	1011	1325	446	6e-44	37.65	57.41
Locus_36507_Transcript_1/1_Confidence_1.000	250	gi|167999999|ref|XP_001752704.1| predicted protein [Physcomitrella patens subsp. patens]	451	242	9	203	280	316	7e-30	74.36	87.18
Locus_3625_Transcript_1/1_Confidence_1.000	378	gi|168000011|ref|XP_001752710.1| predicted protein [Physcomitrella patens subsp. patens]	173	5	160	106	157	149	2e-10	50	69.23
Locus_4636_Transcript_1/1_Confidence_1.000	1493	gi|168000031|ref|XP_001752720.1| predicted protein [Physcomitrella patens subsp. patens]	387	28	1080	30	382	1382	2e-152	74.79	86.12
Locus_15179_Transcript_1/1_Confidence_1.000	1211	gi|168000033|ref|XP_001752721.1| predicted protein [Physcomitrella patens subsp. patens]	496	1	264	407	495	192	1e-14	42.7	64.04
Locus_24400_Transcript_1/1_Confidence_1.000	900	gi|168000037|ref|XP_001752723.1| predicted protein [Physcomitrella patens subsp. patens]	405	658	900	120	200	204	4e-16	53.09	65.43
Locus_28371_Transcript_1/1_Confidence_1.000	702	gi|168000037|ref|XP_001752723.1| predicted protein [Physcomitrella patens subsp. patens]	405	1	639	185	398	739	2e-78	63.08	80.37
Locus_22709_Transcript_1/1_Confidence_1.000	1166	gi|168000039|ref|XP_001752724.1| predicted protein [Physcomitrella patens subsp. patens]	508	195	1022	113	445	541	5e-55	41.49	55.52
Locus_3342_Transcript_1/1_Confidence_1.000	709	gi|168000043|ref|XP_001752726.1| predicted protein [Physcomitrella patens subsp. patens]	91	2	226	17	91	274	2e-24	90.67	96
Locus_14751_Transcript_1/1_Confidence_1.000	519	gi|168000047|ref|XP_001752728.1| predicted protein [Physcomitrella patens subsp. patens]	1067	517	44	84	252	345	7e-33	44.32	63.07
Locus_23497_Transcript_1/1_Confidence_1.000	1933	gi|168000047|ref|XP_001752728.1| predicted protein [Physcomitrella patens subsp. patens]	1067	90	452	269	398	188	7e-14	36.64	52.67
Locus_25573_Transcript_1/1_Confidence_1.000	731	gi|168000047|ref|XP_001752728.1| predicted protein [Physcomitrella patens subsp. patens]	1067	731	150	847	1067	419	3e-41	44.1	55.9
Locus_30075_Transcript_1/1_Confidence_1.000	458	gi|168000047|ref|XP_001752728.1| predicted protein [Physcomitrella patens subsp. patens]	1067	246	458	756	827	132	3e-08	44.44	62.5
Locus_43650_Transcript_1/1_Confidence_1.000	794	gi|168000047|ref|XP_001752728.1| predicted protein [Physcomitrella patens subsp. patens]	1067	501	794	1	98	280	5e-25	58.16	74.49
Locus_14546_Transcript_1/1_Confidence_1.000	571	gi|168000063|ref|XP_001752736.1| predicted protein [Physcomitrella patens subsp. patens]	260	1	459	106	258	423	7e-42	53.55	70.32
Locus_22209_Transcript_1/1_Confidence_1.000	2256	gi|168000074|ref|XP_001752741.1| predicted protein [Physcomitrella patens subsp. patens]	939	258	1	8	94	269	4e-23	67.82	83.91
Locus_29831_Transcript_1/1_Confidence_1.000	3070	gi|168000074|ref|XP_001752741.1| predicted protein [Physcomitrella patens subsp. patens]	939	2	2389	142	939	2832	0	71.16	85.14
Locus_45353_Transcript_1/1_Confidence_1.000	369	gi|168000076|ref|XP_001752742.1| predicted protein [Physcomitrella patens subsp. patens]	2006	302	6	904	1006	148	2e-10	37.86	58.25
Locus_56787_Transcript_1/1_Confidence_1.000	1337	gi|168000076|ref|XP_001752742.1| predicted protein [Physcomitrella patens subsp. patens]	2006	1	1326	1109	1545	878	5e-94	44.62	61.32
Locus_62099_Transcript_1/1_Confidence_1.000	921	gi|168000076|ref|XP_001752742.1| predicted protein [Physcomitrella patens subsp. patens]	2006	861	79	518	781	157	1e-10	21.97	42.8
Locus_5718_Transcript_1/1_Confidence_1.000	2235	gi|168000084|ref|XP_001752746.1| predicted protein [Physcomitrella patens subsp. patens]	591	252	1817	63	588	1759	0	63.71	76.94
Locus_10908_Transcript_1/1_Confidence_1.000	2350	gi|168000088|ref|XP_001752748.1| predicted protein [Physcomitrella patens subsp. patens]	1149	1741	2	3	562	1644	0	60.55	74.79
Locus_14150_Transcript_1/1_Confidence_1.000	2751	gi|168000088|ref|XP_001752748.1| predicted protein [Physcomitrella patens subsp. patens]	1149	2749	842	553	1145	1885	0	57.97	72.5
Locus_829_Transcript_1/1_Confidence_1.000	1051	gi|168000090|ref|XP_001752749.1| predicted protein [Physcomitrella patens subsp. patens]	434	561	4	4	190	474	2e-47	50.8	65.24
Locus_6989_Transcript_1/1_Confidence_1.000	639	gi|168000090|ref|XP_001752749.1| predicted protein [Physcomitrella patens subsp. patens]	434	193	639	8	156	372	7e-36	54.36	70.47
Locus_7208_Transcript_1/1_Confidence_1.000	2197	gi|168000090|ref|XP_001752749.1| predicted protein [Physcomitrella patens subsp. patens]	434	2147	1164	4	330	788	2e-83	51.52	66.36
Locus_12926_Transcript_1/1_Confidence_1.000	312	gi|168000090|ref|XP_001752749.1| predicted protein [Physcomitrella patens subsp. patens]	434	312	7	176	276	321	2e-30	56.86	75.49
Locus_11187_Transcript_1/1_Confidence_1.000	1448	gi|168000102|ref|XP_001752755.1| predicted protein [Physcomitrella patens subsp. patens]	311	235	780	39	229	429	6e-42	47.15	63.21
Locus_69720_Transcript_1/1_Confidence_1.000	944	gi|168000102|ref|XP_001752755.1| predicted protein [Physcomitrella patens subsp. patens]	311	841	311	39	226	368	4e-35	44.15	63.3
Locus_6275_Transcript_1/1_Confidence_1.000	505	gi|168000108|ref|XP_001752758.1| predicted protein [Physcomitrella patens subsp. patens]	67	239	42	2	67	298	2e-27	78.79	84.85
Locus_69301_Transcript_1/1_Confidence_1.000	2237	gi|168000116|ref|XP_001752762.1| predicted protein [Physcomitrella patens subsp. patens]	658	659	1027	145	268	217	4e-17	41.13	58.87
Locus_12972_Transcript_1/1_Confidence_1.000	1040	gi|168000122|ref|XP_001752765.1| predicted protein [Physcomitrella patens subsp. patens]	104	508	819	1	104	348	9e-33	61.54	76.92
Locus_2217_Transcript_1/1_Confidence_1.000	2911	gi|168000130|ref|XP_001752769.1| predicted protein [Physcomitrella patens subsp. patens]	677	380	2404	5	677	2708	0	85.93	92.3
Locus_26396_Transcript_1/1_Confidence_1.000	1214	gi|168000130|ref|XP_001752769.1| predicted protein [Physcomitrella patens subsp. patens]	677	491	1213	5	244	1010	2e-109	84.65	91.7
Locus_3723_Transcript_1/1_Confidence_1.000	808	gi|168000132|ref|XP_001752770.1| predicted protein [Physcomitrella patens subsp. patens]	654	808	659	604	654	200	9e-16	78.43	88.24
Locus_6276_Transcript_1/1_Confidence_1.000	394	gi|168000132|ref|XP_001752770.1| predicted protein [Physcomitrella patens subsp. patens]	654	2	394	121	251	343	6e-33	51.88	67.67
Locus_10730_Transcript_1/1_Confidence_1.000	671	gi|168000132|ref|XP_001752770.1| predicted protein [Physcomitrella patens subsp. patens]	654	356	3	18	135	454	2e-45	66.1	83.05
Locus_58164_Transcript_1/1_Confidence_1.000	394	gi|168000132|ref|XP_001752770.1| predicted protein [Physcomitrella patens subsp. patens]	654	393	1	121	251	343	6e-33	51.88	67.67
Locus_4057_Transcript_1/1_Confidence_1.000	837	gi|168000138|ref|XP_001752773.1| predicted protein [Physcomitrella patens subsp. patens]	377	25	837	6	279	826	3e-88	66.3	81.52
Locus_16044_Transcript_1/1_Confidence_1.000	682	gi|168000138|ref|XP_001752773.1| predicted protein [Physcomitrella patens subsp. patens]	377	681	385	280	377	420	2e-41	76.77	91.92
Locus_29580_Transcript_1/1_Confidence_1.000	1913	gi|168000146|ref|XP_001752777.1| predicted protein [Physcomitrella patens subsp. patens]	694	1909	320	133	662	1281	1e-140	48.04	67.41
Locus_37677_Transcript_1/1_Confidence_1.000	2125	gi|168000148|ref|XP_001752778.1| predicted protein [Physcomitrella patens subsp. patens]	1028	929	1648	60	324	207	5e-16	28.2	46.24
Locus_39467_Transcript_1/1_Confidence_1.000	2014	gi|168000148|ref|XP_001752778.1| predicted protein [Physcomitrella patens subsp. patens]	1028	2012	1611	119	248	166	3e-11	35.07	50
Locus_43986_Transcript_1/1_Confidence_1.000	1162	gi|168000148|ref|XP_001752778.1| predicted protein [Physcomitrella patens subsp. patens]	1028	869	1156	95	190	224	3e-18	45.83	69.79
Locus_10149_Transcript_1/1_Confidence_1.000	836	gi|168000152|ref|XP_001752780.1| predicted protein [Physcomitrella patens subsp. patens]	432	419	72	7	122	377	3e-36	59.48	72.41
Locus_40650_Transcript_1/1_Confidence_1.000	1270	gi|168000152|ref|XP_001752780.1| predicted protein [Physcomitrella patens subsp. patens]	432	1	714	175	418	857	1e-91	64.34	78.69
Locus_29542_Transcript_1/1_Confidence_1.000	1186	gi|168000158|ref|XP_001752783.1| predicted protein [Physcomitrella patens subsp. patens]	88	326	589	1	88	317	4e-29	68.18	85.23
Locus_967_Transcript_1/1_Confidence_1.000	1850	gi|168000160|ref|XP_001752784.1| predicted protein [Physcomitrella patens subsp. patens]	269	1527	841	36	264	863	4e-92	65.5	81.22
Locus_35884_Transcript_1/1_Confidence_1.000	1285	gi|168000160|ref|XP_001752784.1| predicted protein [Physcomitrella patens subsp. patens]	269	1285	737	63	247	490	4e-49	51.35	66.49
Locus_14352_Transcript_1/1_Confidence_1.000	633	gi|168000162|ref|XP_001752785.1| predicted protein [Physcomitrella patens subsp. patens]	482	629	12	271	476	555	4e-57	49.03	69.9
Locus_15015_Transcript_1/1_Confidence_1.000	1242	gi|168000162|ref|XP_001752785.1| predicted protein [Physcomitrella patens subsp. patens]	482	693	4	39	269	513	9e-52	41.38	64.22
Locus_3029_Transcript_1/1_Confidence_1.000	1078	gi|168000170|ref|XP_001752789.1| predicted protein [Physcomitrella patens subsp. patens]	217	393	755	88	210	275	3e-24	46.34	63.41
Locus_9594_Transcript_1/1_Confidence_1.000	823	gi|168000172|ref|XP_001752790.1| predicted protein [Physcomitrella patens subsp. patens]	1094	245	823	9	211	580	8e-60	57.64	73.4
Locus_12486_Transcript_1/1_Confidence_1.000	1657	gi|168000172|ref|XP_001752790.1| predicted protein [Physcomitrella patens subsp. patens]	1094	62	1219	607	952	430	5e-42	34.18	53.57
Locus_15917_Transcript_1/1_Confidence_1.000	1085	gi|168000172|ref|XP_001752790.1| predicted protein [Physcomitrella patens subsp. patens]	1094	1085	66	198	545	546	1e-55	40.9	57.98
Locus_1033_Transcript_1/1_Confidence_1.000	1825	gi|168000176|ref|XP_001752792.1| predicted protein [Physcomitrella patens subsp. patens]	587	1	453	301	450	472	8e-47	53.64	73.51
Locus_19027_Transcript_1/1_Confidence_1.000	1446	gi|168000176|ref|XP_001752792.1| predicted protein [Physcomitrella patens subsp. patens]	587	538	1443	14	315	911	7e-98	55.12	72.94
Locus_7254_Transcript_1/1_Confidence_1.000	2141	gi|168000178|ref|XP_001752793.1| predicted protein [Physcomitrella patens subsp. patens]	713	1055	360	478	713	389	4e-37	49.15	67.37
Locus_6119_Transcript_1/1_Confidence_1.000	1525	gi|168000184|ref|XP_001752796.1| predicted protein [Physcomitrella patens subsp. patens]	121	590	946	1	119	261	2e-22	47.9	63.03
Locus_21298_Transcript_1/1_Confidence_1.000	1015	gi|168000184|ref|XP_001752796.1| predicted protein [Physcomitrella patens subsp. patens]	121	663	307	1	119	247	5e-21	46.22	63.03
Locus_51956_Transcript_1/1_Confidence_1.000	1322	gi|168000184|ref|XP_001752796.1| predicted protein [Physcomitrella patens subsp. patens]	121	965	687	1	93	238	7e-20	54.84	68.82
Locus_60584_Transcript_1/1_Confidence_1.000	453	gi|168000184|ref|XP_001752796.1| predicted protein [Physcomitrella patens subsp. patens]	121	183	452	1	90	167	2e-12	47.78	58.89
Locus_13334_Transcript_1/1_Confidence_1.000	414	gi|168000190|ref|XP_001752799.1| predicted protein [Physcomitrella patens subsp. patens]	524	275	412	51	96	149	2e-10	63.04	80.43
Locus_17050_Transcript_1/1_Confidence_1.000	472	gi|168000190|ref|XP_001752799.1| predicted protein [Physcomitrella patens subsp. patens]	524	4	156	474	524	155	6e-11	50.98	76.47
Locus_20205_Transcript_1/1_Confidence_1.000	370	gi|168000190|ref|XP_001752799.1| predicted protein [Physcomitrella patens subsp. patens]	524	1	369	125	241	368	7e-36	60.98	77.24
Locus_28380_Transcript_1/1_Confidence_1.000	332	gi|168000190|ref|XP_001752799.1| predicted protein [Physcomitrella patens subsp. patens]	524	1	330	289	408	313	2e-29	51.61	62.9
Locus_8608_Transcript_1/1_Confidence_1.000	1514	gi|168000194|ref|XP_001752801.1| predicted protein [Physcomitrella patens subsp. patens]	552	316	1512	11	407	727	2e-76	42.36	60.59
Locus_11909_Transcript_1/1_Confidence_1.000	2646	gi|168000194|ref|XP_001752801.1| predicted protein [Physcomitrella patens subsp. patens]	552	659	2233	13	542	1225	6e-134	48.22	67.1
Locus_1463_Transcript_1/1_Confidence_1.000	1138	gi|168000196|ref|XP_001752802.1| predicted protein [Physcomitrella patens subsp. patens]	112	468	737	23	112	362	3e-34	68.89	84.44
Locus_21417_Transcript_1/1_Confidence_1.000	747	gi|168000198|ref|XP_001752803.1| predicted protein [Physcomitrella patens subsp. patens]	541	3	671	269	494	804	8e-86	78.32	88.94
Locus_29933_Transcript_1/1_Confidence_1.000	1056	gi|168000198|ref|XP_001752803.1| predicted protein [Physcomitrella patens subsp. patens]	541	254	1054	1	267	1138	2e-124	75.66	84.64
Locus_30930_Transcript_1/1_Confidence_1.000	1581	gi|168000204|ref|XP_001752806.1| predicted protein [Physcomitrella patens subsp. patens]	244	771	1466	3	236	521	1e-52	58.12	81.62
Locus_26775_Transcript_1/1_Confidence_1.000	1532	gi|168000208|ref|XP_001752808.1| predicted protein [Physcomitrella patens subsp. patens]	452	134	1042	146	451	902	9e-97	59.48	73.53
Locus_33770_Transcript_1/1_Confidence_1.000	1068	gi|168000208|ref|XP_001752808.1| predicted protein [Physcomitrella patens subsp. patens]	452	802	1068	33	120	279	1e-24	64.44	74.44
Locus_6941_Transcript_1/1_Confidence_1.000	660	gi|168000216|ref|XP_001752812.1| predicted protein [Physcomitrella patens subsp. patens]	227	406	2	8	142	571	7e-59	88.15	97.04
Locus_48148_Transcript_1/1_Confidence_1.000	303	gi|168000238|ref|XP_001752823.1| predicted protein [Physcomitrella patens subsp. patens]	137	35	289	6	90	135	7e-09	32.94	47.06
Locus_4505_Transcript_1/1_Confidence_1.000	2873	gi|168000242|ref|XP_001752825.1| predicted protein [Physcomitrella patens subsp. patens]	597	1720	17	1	564	1233	8e-135	43.78	60.25
Locus_10554_Transcript_1/1_Confidence_1.000	2535	gi|168000242|ref|XP_001752825.1| predicted protein [Physcomitrella patens subsp. patens]	597	1765	161	4	539	795	4e-84	36.35	53.51
Locus_13206_Transcript_1/1_Confidence_1.000	2155	gi|168000242|ref|XP_001752825.1| predicted protein [Physcomitrella patens subsp. patens]	597	1315	23	1	429	223	7e-18	25.11	39.56
Locus_19950_Transcript_1/1_Confidence_1.000	2028	gi|168000242|ref|XP_001752825.1| predicted protein [Physcomitrella patens subsp. patens]	597	1169	60	19	391	132	2e-07	23.94	41.4
Locus_27757_Transcript_1/1_Confidence_1.000	1947	gi|168000242|ref|XP_001752825.1| predicted protein [Physcomitrella patens subsp. patens]	597	779	1945	61	484	197	7e-15	23.74	42.01
Locus_3048_Transcript_1/1_Confidence_1.000	1711	gi|168000254|ref|XP_001752831.1| Arl8-family small GTPase [Physcomitrella patens subsp. patens]	185	1516	962	1	182	807	1e-85	83.24	91.35
Locus_10256_Transcript_1/1_Confidence_1.000	752	gi|168000260|ref|XP_001752834.1| predicted protein [Physcomitrella patens subsp. patens]	590	2	211	516	585	311	1e-28	81.43	92.86
Locus_15742_Transcript_1/1_Confidence_1.000	1353	gi|168000260|ref|XP_001752834.1| predicted protein [Physcomitrella patens subsp. patens]	590	2	1351	1	455	1293	3e-142	61	73.2
Locus_10436_Transcript_1/1_Confidence_1.000	859	gi|168000264|ref|XP_001752836.1| predicted protein [Physcomitrella patens subsp. patens]	123	858	631	48	123	325	3e-30	84.21	93.42
Locus_15857_Transcript_1/1_Confidence_1.000	321	gi|168000264|ref|XP_001752836.1| predicted protein [Physcomitrella patens subsp. patens]	123	310	2	1	103	247	7e-22	60.19	73.79
Locus_2299_Transcript_1/1_Confidence_1.000	1074	gi|168000268|ref|XP_001752838.1| predicted protein [Physcomitrella patens subsp. patens]	482	42	356	194	298	310	2e-28	65.71	79.05
Locus_73254_Transcript_1/1_Confidence_1.000	1752	gi|168000270|ref|XP_001752839.1| predicted protein [Physcomitrella patens subsp. patens]	497	1053	208	175	406	552	4e-56	45.04	60.64
Locus_66369_Transcript_1/1_Confidence_1.000	648	gi|168000274|ref|XP_001752841.1| intraflagellar transport protein IFT122 [Physcomitrella patens subsp. patens]	1470	1	621	640	880	502	6e-51	46.47	61.41
Locus_66667_Transcript_1/1_Confidence_1.000	632	gi|168000274|ref|XP_001752841.1| intraflagellar transport protein IFT122 [Physcomitrella patens subsp. patens]	1470	630	1	1208	1395	503	5e-51	49.52	63.33
Locus_66708_Transcript_1/1_Confidence_1.000	289	gi|168000274|ref|XP_001752841.1| intraflagellar transport protein IFT122 [Physcomitrella patens subsp. patens]	1470	2	196	1383	1447	176	1e-13	49.23	75.38
Locus_68674_Transcript_1/1_Confidence_1.000	293	gi|168000274|ref|XP_001752841.1| intraflagellar transport protein IFT122 [Physcomitrella patens subsp. patens]	1470	3	248	472	554	280	1e-25	63.86	81.93
Locus_69718_Transcript_1/1_Confidence_1.000	327	gi|168000274|ref|XP_001752841.1| intraflagellar transport protein IFT122 [Physcomitrella patens subsp. patens]	1470	278	3	897	1006	360	5e-35	61.82	74.55
Locus_37802_Transcript_1/1_Confidence_1.000	259	gi|168000278|ref|XP_001752843.1| predicted protein [Physcomitrella patens subsp. patens]	174	2	238	83	164	120	4e-07	36.9	55.95
Locus_3461_Transcript_1/1_Confidence_1.000	2917	gi|168000296|ref|XP_001752852.1| predicted protein [Physcomitrella patens subsp. patens]	384	1022	2122	27	384	711	3e-74	43.43	58.71
Locus_3781_Transcript_1/1_Confidence_1.000	2079	gi|168000296|ref|XP_001752852.1| predicted protein [Physcomitrella patens subsp. patens]	384	813	1958	3	384	839	3e-89	45.88	63.66
Locus_9228_Transcript_1/1_Confidence_1.000	1010	gi|168000296|ref|XP_001752852.1| predicted protein [Physcomitrella patens subsp. patens]	384	999	682	277	383	276	2e-24	47.66	66.36
Locus_39797_Transcript_1/1_Confidence_1.000	574	gi|168000296|ref|XP_001752852.1| predicted protein [Physcomitrella patens subsp. patens]	384	6	572	120	300	439	1e-43	49.74	65.08
Locus_53613_Transcript_1/1_Confidence_1.000	465	gi|168000296|ref|XP_001752852.1| predicted protein [Physcomitrella patens subsp. patens]	384	277	462	25	86	201	3e-16	56.45	72.58
Locus_53918_Transcript_1/1_Confidence_1.000	362	gi|168000296|ref|XP_001752852.1| predicted protein [Physcomitrella patens subsp. patens]	384	68	319	30	115	248	5e-22	53.49	68.6
Locus_63810_Transcript_1/1_Confidence_1.000	663	gi|168000296|ref|XP_001752852.1| predicted protein [Physcomitrella patens subsp. patens]	384	655	359	290	384	191	8e-15	38.38	61.62
Locus_7367_Transcript_1/1_Confidence_1.000	2374	gi|168000300|ref|XP_001752854.1| predicted protein [Physcomitrella patens subsp. patens]	525	1844	573	36	460	777	5e-82	38.85	58.85
Locus_16051_Transcript_1/1_Confidence_1.000	2625	gi|168000300|ref|XP_001752854.1| predicted protein [Physcomitrella patens subsp. patens]	525	713	1987	29	458	704	2e-73	35.7	54.92
Locus_15976_Transcript_1/1_Confidence_1.000	2015	gi|168000330|ref|XP_001752869.1| predicted protein [Physcomitrella patens subsp. patens]	209	853	1473	3	209	681	5e-71	65.7	82.61
Locus_9875_Transcript_1/1_Confidence_1.000	581	gi|168000340|ref|XP_001752874.1| predicted protein [Physcomitrella patens subsp. patens]	286	2	250	204	286	400	3e-39	86.75	97.59
Locus_33187_Transcript_1/1_Confidence_1.000	385	gi|168000340|ref|XP_001752874.1| predicted protein [Physcomitrella patens subsp. patens]	286	383	3	87	203	528	2e-54	76.38	85.83
Locus_11234_Transcript_1/1_Confidence_1.000	490	gi|168000344|ref|XP_001752876.1| SSADH [Physcomitrella patens subsp. patens]	490	489	376	451	488	192	3e-15	92.11	97.37
Locus_12364_Transcript_1/2_Confidence_0.667	440	gi|168000344|ref|XP_001752876.1| SSADH [Physcomitrella patens subsp. patens]	490	99	4	31	62	119	8e-07	71.88	84.38
Locus_12364_Transcript_2/2_Confidence_0.333	287	gi|168000344|ref|XP_001752876.1| SSADH [Physcomitrella patens subsp. patens]	490	284	114	6	62	194	7e-17	66.67	78.95
Locus_22258_Transcript_1/1_Confidence_1.000	424	gi|168000344|ref|XP_001752876.1| SSADH [Physcomitrella patens subsp. patens]	490	424	5	64	204	531	1e-54	69.5	88.65
Locus_23616_Transcript_1/2_Confidence_1.000	221	gi|168000344|ref|XP_001752876.1| SSADH [Physcomitrella patens subsp. patens]	490	1	219	222	294	305	1e-28	76.71	89.04
Locus_23616_Transcript_2/2_Confidence_1.000	229	gi|168000344|ref|XP_001752876.1| SSADH [Physcomitrella patens subsp. patens]	490	24	227	227	294	289	9e-27	77.94	89.71
Locus_28542_Transcript_1/1_Confidence_1.000	255	gi|168000344|ref|XP_001752876.1| SSADH [Physcomitrella patens subsp. patens]	490	255	1	331	415	318	4e-30	69.41	85.88
Locus_20697_Transcript_1/1_Confidence_1.000	1224	gi|168000346|ref|XP_001752877.1| predicted protein [Physcomitrella patens subsp. patens]	104	1138	983	25	76	178	6e-13	65.38	75
Locus_8658_Transcript_1/1_Confidence_1.000	799	gi|168000350|ref|XP_001752879.1| predicted protein [Physcomitrella patens subsp. patens]	210	3	557	25	209	795	9e-85	80	88.65
Locus_23550_Transcript_1/1_Confidence_1.000	339	gi|168000350|ref|XP_001752879.1| predicted protein [Physcomitrella patens subsp. patens]	210	109	2	4	39	135	7e-09	69.44	86.11
Locus_4259_Transcript_1/1_Confidence_1.000	2137	gi|168000358|ref|XP_001752883.1| predicted protein [Physcomitrella patens subsp. patens]	436	976	2136	3	314	868	1e-92	50.65	62.53
Locus_11539_Transcript_1/1_Confidence_1.000	1025	gi|168000358|ref|XP_001752883.1| predicted protein [Physcomitrella patens subsp. patens]	436	1	186	373	434	281	5e-25	93.55	93.55
Locus_2347_Transcript_1/1_Confidence_1.000	3622	gi|168000362|ref|XP_001752885.1| predicted protein [Physcomitrella patens subsp. patens]	1021	2	2518	195	1021	2016	0	65.69	76.2
Locus_2703_Transcript_1/1_Confidence_1.000	711	gi|168000362|ref|XP_001752885.1| predicted protein [Physcomitrella patens subsp. patens]	1021	130	711	1	196	890	8e-96	94.39	96.94
Locus_1395_Transcript_1/1_Confidence_1.000	2014	gi|168000368|ref|XP_001752888.1| predicted protein [Physcomitrella patens subsp. patens]	350	1275	361	62	332	540	1e-54	43	59.28
Locus_2001_Transcript_1/1_Confidence_1.000	2542	gi|168000384|ref|XP_001752896.1| predicted protein [Physcomitrella patens subsp. patens]	195	1145	576	2	193	608	2e-62	58.33	75
Locus_6391_Transcript_1/1_Confidence_1.000	3214	gi|168000384|ref|XP_001752896.1| predicted protein [Physcomitrella patens subsp. patens]	195	1176	1757	1	194	715	1e-74	65.98	80.41
Locus_9277_Transcript_1/1_Confidence_1.000	1094	gi|168000386|ref|XP_001752897.1| predicted protein [Physcomitrella patens subsp. patens]	290	1	576	104	289	541	4e-55	58.33	73.96
Locus_10591_Transcript_1/1_Confidence_1.000	987	gi|168000386|ref|XP_001752897.1| predicted protein [Physcomitrella patens subsp. patens]	290	301	5	3	102	298	5e-27	58	79
Locus_16169_Transcript_1/1_Confidence_1.000	1527	gi|168000404|ref|XP_001752906.1| predicted protein [Physcomitrella patens subsp. patens]	490	2	1069	119	474	1368	8e-151	70.79	83.71
Locus_37503_Transcript_1/1_Confidence_1.000	868	gi|168000404|ref|XP_001752906.1| predicted protein [Physcomitrella patens subsp. patens]	490	608	868	1	87	315	5e-29	67.82	81.61
Locus_4197_Transcript_1/1_Confidence_1.000	359	gi|168000410|ref|XP_001752909.1| predicted protein [Physcomitrella patens subsp. patens]	182	343	2	1	113	532	6e-55	90.35	93.86
Locus_7324_Transcript_1/1_Confidence_1.000	5264	gi|168000414|ref|XP_001752911.1| predicted protein [Physcomitrella patens subsp. patens]	1293	4835	726	1	1288	3382	0	53.97	67.09
Locus_14056_Transcript_1/1_Confidence_1.000	589	gi|168000432|ref|XP_001752920.1| predicted protein [Physcomitrella patens subsp. patens]	176	588	385	105	172	205	1e-16	72.06	88.24
Locus_39612_Transcript_1/1_Confidence_1.000	710	gi|168000432|ref|XP_001752920.1| predicted protein [Physcomitrella patens subsp. patens]	176	2	181	105	164	189	1e-14	55	76.67
Locus_33099_Transcript_1/1_Confidence_1.000	1696	gi|168000434|ref|XP_001752921.1| predicted protein [Physcomitrella patens subsp. patens]	289	1571	837	34	286	297	1e-26	35.16	50
Locus_13203_Transcript_1/1_Confidence_1.000	1189	gi|168000440|ref|XP_001752924.1| predicted protein [Physcomitrella patens subsp. patens]	222	3	431	84	219	453	7e-45	61.54	75.52
Locus_32892_Transcript_1/1_Confidence_1.000	265	gi|168000440|ref|XP_001752924.1| predicted protein [Physcomitrella patens subsp. patens]	222	226	2	9	83	192	2e-15	61.33	74.67
Locus_19618_Transcript_1/1_Confidence_1.000	895	gi|168000442|ref|XP_001752925.1| predicted protein [Physcomitrella patens subsp. patens]	537	179	895	1	237	999	2e-108	78.66	87.45
Locus_20989_Transcript_1/1_Confidence_1.000	500	gi|168000442|ref|XP_001752925.1| predicted protein [Physcomitrella patens subsp. patens]	537	497	3	233	395	700	4e-74	79.39	89.09
Locus_26535_Transcript_1/1_Confidence_1.000	1021	gi|168000442|ref|XP_001752925.1| predicted protein [Physcomitrella patens subsp. patens]	537	1021	740	444	537	446	4e-44	79.79	91.49
Locus_19835_Transcript_1/1_Confidence_1.000	2555	gi|168000448|ref|XP_001752928.1| predicted protein [Physcomitrella patens subsp. patens]	2319	1642	2451	2017	2280	208	5e-16	30.91	48
Locus_32844_Transcript_1/1_Confidence_1.000	1085	gi|168000448|ref|XP_001752928.1| predicted protein [Physcomitrella patens subsp. patens]	2319	26	1081	492	830	532	5e-54	38.7	53.39
Locus_45539_Transcript_1/1_Confidence_1.000	1342	gi|168000448|ref|XP_001752928.1| predicted protein [Physcomitrella patens subsp. patens]	2319	744	103	7	233	133	1e-07	36.97	48.32
Locus_496_Transcript_1/1_Confidence_1.000	1673	gi|168000450|ref|XP_001752929.1| predicted protein [Physcomitrella patens subsp. patens]	206	162	758	1	195	574	1e-58	60.5	73
Locus_13756_Transcript_1/1_Confidence_1.000	364	gi|168000450|ref|XP_001752929.1| predicted protein [Physcomitrella patens subsp. patens]	206	171	13	73	125	117	8e-07	41.51	64.15
Locus_16693_Transcript_1/1_Confidence_1.000	1314	gi|168000450|ref|XP_001752929.1| predicted protein [Physcomitrella patens subsp. patens]	206	250	753	35	202	551	4e-56	60.71	79.76
Locus_57988_Transcript_1/1_Confidence_1.000	492	gi|168000450|ref|XP_001752929.1| predicted protein [Physcomitrella patens subsp. patens]	206	354	37	73	178	181	6e-14	38.32	59.81
Locus_24434_Transcript_1/1_Confidence_1.000	3602	gi|168000460|ref|XP_001752934.1| predicted protein [Physcomitrella patens subsp. patens]	2486	1808	2848	1974	2416	388	9e-37	27.21	45.58
Locus_15466_Transcript_1/1_Confidence_1.000	1079	gi|168000466|ref|XP_001752937.1| NDPK6 nucleotide diphosphate kinase-like protein [Physcomitrella patens subsp. patens]	153	418	17	1	134	280	8e-25	44.03	61.19
Locus_50399_Transcript_1/1_Confidence_1.000	351	gi|168000466|ref|XP_001752937.1| NDPK6 nucleotide diphosphate kinase-like protein [Physcomitrella patens subsp. patens]	153	163	2	1	54	137	4e-09	46.3	68.52
Locus_66631_Transcript_1/1_Confidence_1.000	273	gi|168000466|ref|XP_001752937.1| NDPK6 nucleotide diphosphate kinase-like protein [Physcomitrella patens subsp. patens]	153	151	32	103	142	117	8e-07	52.5	70
Locus_2023_Transcript_1/1_Confidence_1.000	3141	gi|168000489|ref|XP_001752948.1| transcription factor WRKY 2 [Physcomitrella patens subsp. patens]	395	1767	2174	261	394	467	6e-46	70.8	81.02
Locus_13611_Transcript_1/1_Confidence_1.000	960	gi|168000489|ref|XP_001752948.1| transcription factor WRKY 2 [Physcomitrella patens subsp. patens]	395	960	826	343	387	164	2e-11	64.44	75.56
Locus_69334_Transcript_1/1_Confidence_1.000	631	gi|168000489|ref|XP_001752948.1| transcription factor WRKY 2 [Physcomitrella patens subsp. patens]	395	6	263	293	378	291	2e-26	61.63	74.42
Locus_10467_Transcript_1/1_Confidence_1.000	4332	gi|168000507|ref|XP_001752957.1| predicted protein [Physcomitrella patens subsp. patens]	1354	2835	1	4	953	2612	0	57.94	69.79
Locus_11314_Transcript_1/1_Confidence_1.000	650	gi|168000507|ref|XP_001752957.1| predicted protein [Physcomitrella patens subsp. patens]	1354	650	3	1047	1261	743	7e-79	65.74	83.33
Locus_10748_Transcript_1/1_Confidence_1.000	1179	gi|168000515|ref|XP_001752961.1| predicted protein [Physcomitrella patens subsp. patens]	209	272	895	3	208	524	4e-53	53.85	71.15
Locus_14306_Transcript_1/1_Confidence_1.000	1713	gi|168000517|ref|XP_001752962.1| predicted protein [Physcomitrella patens subsp. patens]	384	289	1350	12	364	1118	9e-122	61.58	76.84
Locus_2267_Transcript_1/1_Confidence_1.000	787	gi|168000521|ref|XP_001752964.1| predicted protein [Physcomitrella patens subsp. patens]	341	5	352	222	336	410	4e-40	66.38	76.72
Locus_53439_Transcript_1/1_Confidence_1.000	263	gi|168000521|ref|XP_001752964.1| predicted protein [Physcomitrella patens subsp. patens]	341	1	186	264	331	125	1e-07	44.12	60.29
Locus_29189_Transcript_1/1_Confidence_1.000	1569	gi|168000523|ref|XP_001752965.1| predicted protein [Physcomitrella patens subsp. patens]	513	44	787	269	511	803	3e-85	68.27	78.31
Locus_13550_Transcript_1/1_Confidence_1.000	859	gi|168000525|ref|XP_001752966.1| predicted protein [Physcomitrella patens subsp. patens]	586	2	859	111	396	1285	2e-141	90.56	94.06
Locus_14071_Transcript_1/1_Confidence_1.000	2651	gi|168000525|ref|XP_001752966.1| predicted protein [Physcomitrella patens subsp. patens]	586	26	400	461	585	539	2e-54	84	92.8
Locus_16863_Transcript_1/1_Confidence_1.000	507	gi|168000525|ref|XP_001752966.1| predicted protein [Physcomitrella patens subsp. patens]	586	134	505	1	124	435	2e-43	78.23	88.71
Locus_34912_Transcript_1/1_Confidence_1.000	1676	gi|168000525|ref|XP_001752966.1| predicted protein [Physcomitrella patens subsp. patens]	586	9	839	66	355	508	5e-51	41.72	57.59
Locus_18508_Transcript_1/1_Confidence_1.000	1651	gi|168000533|ref|XP_001752970.1| predicted protein [Physcomitrella patens subsp. patens]	253	442	891	15	161	227	2e-18	39.07	56.29
Locus_5427_Transcript_1/1_Confidence_1.000	1458	gi|168000535|ref|XP_001752971.1| predicted protein [Physcomitrella patens subsp. patens]	391	49	1215	1	390	968	2e-104	47.83	68.54
Locus_19889_Transcript_1/1_Confidence_1.000	2062	gi|168000539|ref|XP_001752973.1| predicted protein [Physcomitrella patens subsp. patens]	741	1845	2060	446	517	237	2e-19	61.11	76.39
Locus_33056_Transcript_1/1_Confidence_1.000	305	gi|168000539|ref|XP_001752973.1| predicted protein [Physcomitrella patens subsp. patens]	741	304	155	503	552	189	4e-15	70	78
Locus_36331_Transcript_1/1_Confidence_1.000	639	gi|168000541|ref|XP_001752974.1| predicted protein [Physcomitrella patens subsp. patens]	712	243	1	1	78	175	5e-13	50.62	67.9
Locus_19868_Transcript_1/1_Confidence_1.000	1223	gi|168000543|ref|XP_001752975.1| predicted protein [Physcomitrella patens subsp. patens]	79	631	512	1	40	202	1e-15	87.5	95
Locus_69164_Transcript_1/1_Confidence_1.000	360	gi|168000545|ref|XP_001752976.1| SNF2 family DNA-dependent ATPase [Physcomitrella patens subsp. patens]	653	3	206	544	612	230	7e-20	68.12	81.16
Locus_5280_Transcript_1/1_Confidence_1.000	2281	gi|168000555|ref|XP_001752981.1| predicted protein [Physcomitrella patens subsp. patens]	403	1951	755	1	402	1416	4e-156	61.94	77.61
Locus_21048_Transcript_1/1_Confidence_1.000	337	gi|168000559|ref|XP_001752983.1| predicted protein [Physcomitrella patens subsp. patens]	547	2	106	512	547	155	3e-11	88.89	88.89
Locus_4816_Transcript_1/1_Confidence_1.000	1465	gi|168000563|ref|XP_001752985.1| predicted protein [Physcomitrella patens subsp. patens]	544	2	1240	134	544	1651	0	73.44	86.12
Locus_31442_Transcript_1/1_Confidence_1.000	298	gi|168000563|ref|XP_001752985.1| predicted protein [Physcomitrella patens subsp. patens]	544	3	296	50	148	418	1e-41	77.78	86.87
Locus_660_Transcript_1/1_Confidence_1.000	767	gi|168000575|ref|XP_001752991.1| argonaute family member [Physcomitrella patens subsp. patens]	974	2	253	891	974	279	6e-25	78.57	88.1
Locus_10590_Transcript_1/1_Confidence_1.000	278	gi|168000577|ref|XP_001752992.1| predicted protein [Physcomitrella patens subsp. patens]	184	278	177	149	182	116	1e-06	58.82	76.47
Locus_11126_Transcript_1/5_Confidence_0.250	572	gi|168000577|ref|XP_001752992.1| predicted protein [Physcomitrella patens subsp. patens]	184	542	366	126	183	230	2e-19	71.19	79.66
Locus_11126_Transcript_2/5_Confidence_0.250	562	gi|168000577|ref|XP_001752992.1| predicted protein [Physcomitrella patens subsp. patens]	184	542	366	126	183	230	2e-19	71.19	79.66
Locus_11126_Transcript_3/5_Confidence_0.375	559	gi|168000577|ref|XP_001752992.1| predicted protein [Physcomitrella patens subsp. patens]	184	542	366	126	183	230	2e-19	71.19	79.66
Locus_11126_Transcript_4/5_Confidence_0.250	567	gi|168000577|ref|XP_001752992.1| predicted protein [Physcomitrella patens subsp. patens]	184	542	366	126	183	230	2e-19	71.19	79.66
Locus_11126_Transcript_5/5_Confidence_0.375	546	gi|168000577|ref|XP_001752992.1| predicted protein [Physcomitrella patens subsp. patens]	184	545	366	125	183	237	2e-20	71.67	80
Locus_14467_Transcript_1/1_Confidence_1.000	2364	gi|168000593|ref|XP_001753000.1| ropgefa ROP GTPase guanyl-nucleotide exchange factor, PRONE domain-containing [Physcomitrella patens subsp. patens]	712	833	2293	96	577	1369	1e-150	61.46	77.28
Locus_26541_Transcript_1/1_Confidence_1.000	1128	gi|168000595|ref|XP_001753001.1| predicted protein [Physcomitrella patens subsp. patens]	710	1115	3	94	420	420	5e-41	35.92	48.79
Locus_12248_Transcript_1/1_Confidence_1.000	793	gi|168000599|ref|XP_001753003.1| predicted protein [Physcomitrella patens subsp. patens]	190	445	786	1	115	404	2e-39	62.61	75.65
Locus_11028_Transcript_1/1_Confidence_1.000	1784	gi|168000607|ref|XP_001753007.1| predicted protein [Physcomitrella patens subsp. patens]	413	1322	426	93	385	617	1e-63	44.81	58.44
Locus_25588_Transcript_1/1_Confidence_1.000	521	gi|168000631|ref|XP_001753019.1| predicted protein [Physcomitrella patens subsp. patens]	333	3	425	91	234	300	1e-27	48.28	64.83
Locus_4925_Transcript_1/1_Confidence_1.000	1375	gi|168000639|ref|XP_001753023.1| predicted protein [Physcomitrella patens subsp. patens]	335	221	1102	24	320	901	1e-96	59.93	73.74
Locus_46620_Transcript_1/1_Confidence_1.000	326	gi|168000641|ref|XP_001753024.1| predicted protein [Physcomitrella patens subsp. patens]	163	323	69	72	151	132	1e-08	47.06	61.18
Locus_5122_Transcript_1/1_Confidence_1.000	1826	gi|168000643|ref|XP_001753025.1| predicted protein [Physcomitrella patens subsp. patens]	1178	3	1562	326	844	2086	0	78.27	87.12
Locus_8971_Transcript_1/1_Confidence_1.000	374	gi|168000643|ref|XP_001753025.1| predicted protein [Physcomitrella patens subsp. patens]	1178	1	345	596	708	181	3e-14	36.52	56.52
Locus_14366_Transcript_1/1_Confidence_1.000	1398	gi|168000643|ref|XP_001753025.1| predicted protein [Physcomitrella patens subsp. patens]	1178	1	849	889	1171	1193	1e-130	80.63	91.2
Locus_14421_Transcript_1/1_Confidence_1.000	1580	gi|168000643|ref|XP_001753025.1| predicted protein [Physcomitrella patens subsp. patens]	1178	1027	2	1	320	1233	4e-135	68.71	77.78
Locus_2724_Transcript_1/1_Confidence_1.000	498	gi|168000655|ref|XP_001753031.1| predicted protein [Physcomitrella patens subsp. patens]	157	158	496	3	115	502	4e-51	85.84	92.04
Locus_7413_Transcript_1/1_Confidence_1.000	1442	gi|168000655|ref|XP_001753031.1| predicted protein [Physcomitrella patens subsp. patens]	157	1351	887	3	157	664	3e-69	89.03	92.9
Locus_49240_Transcript_1/1_Confidence_1.000	314	gi|168000655|ref|XP_001753031.1| predicted protein [Physcomitrella patens subsp. patens]	157	282	1	6	95	229	9e-20	54.26	67.02
Locus_64888_Transcript_1/1_Confidence_1.000	663	gi|168000655|ref|XP_001753031.1| predicted protein [Physcomitrella patens subsp. patens]	157	410	84	4	107	172	1e-12	36.28	62.83
Locus_69647_Transcript_1/1_Confidence_1.000	547	gi|168000655|ref|XP_001753031.1| predicted protein [Physcomitrella patens subsp. patens]	157	270	1	6	91	177	2e-13	40	67.78
Locus_73570_Transcript_1/1_Confidence_1.000	287	gi|168000655|ref|XP_001753031.1| predicted protein [Physcomitrella patens subsp. patens]	157	30	227	1	66	127	6e-08	50	68.18
Locus_2014_Transcript_1/1_Confidence_1.000	3992	gi|168000659|ref|XP_001753033.1| predicted protein [Physcomitrella patens subsp. patens]	422	1611	376	1	411	853	1e-90	58.27	71.94
Locus_3839_Transcript_1/1_Confidence_1.000	2957	gi|168000661|ref|XP_001753034.1| predicted protein [Physcomitrella patens subsp. patens]	55	1829	1665	1	55	204	2e-15	89.09	96.36
Locus_19942_Transcript_1/1_Confidence_1.000	323	gi|168000665|ref|XP_001753036.1| predicted protein [Physcomitrella patens subsp. patens]	204	6	311	81	183	341	9e-33	70.87	84.47
Locus_50901_Transcript_1/1_Confidence_1.000	291	gi|168000665|ref|XP_001753036.1| predicted protein [Physcomitrella patens subsp. patens]	204	291	1	70	166	428	7e-43	81.44	87.63
Locus_4727_Transcript_1/1_Confidence_1.000	2971	gi|168000673|ref|XP_001753040.1| predicted protein [Physcomitrella patens subsp. patens]	510	2418	895	3	510	1423	7e-157	55.21	75.83
Locus_16847_Transcript_1/1_Confidence_1.000	1877	gi|168000683|ref|XP_001753045.1| predicted protein [Physcomitrella patens subsp. patens]	542	327	1442	72	455	647	4e-67	43.59	60.77
Locus_14024_Transcript_1/1_Confidence_1.000	586	gi|168000685|ref|XP_001753046.1| predicted protein [Physcomitrella patens subsp. patens]	93	6	167	40	93	210	4e-17	75.93	77.78
Locus_1466_Transcript_1/1_Confidence_1.000	1755	gi|168000691|ref|XP_001753049.1| predicted protein [Physcomitrella patens subsp. patens]	452	1474	530	5	319	440	4e-43	36.02	52.8
Locus_27628_Transcript_1/1_Confidence_1.000	1402	gi|168000703|ref|XP_001753055.1| predicted protein [Physcomitrella patens subsp. patens]	1055	982	536	429	578	313	2e-28	39.33	59.33
Locus_39362_Transcript_1/1_Confidence_1.000	989	gi|168000703|ref|XP_001753055.1| predicted protein [Physcomitrella patens subsp. patens]	1055	120	812	806	1053	190	2e-14	30.86	46.88
Locus_43179_Transcript_1/1_Confidence_1.000	300	gi|168000703|ref|XP_001753055.1| predicted protein [Physcomitrella patens subsp. patens]	1055	15	299	248	324	157	2e-11	34.74	54.74
Locus_1505_Transcript_1/1_Confidence_1.000	904	gi|168000707|ref|XP_001753057.1| predicted protein [Physcomitrella patens subsp. patens]	409	27	524	244	409	633	7e-66	68.67	81.33
Locus_4338_Transcript_1/1_Confidence_1.000	628	gi|168000707|ref|XP_001753057.1| predicted protein [Physcomitrella patens subsp. patens]	409	305	628	287	390	314	4e-29	55.56	72.22
Locus_8139_Transcript_1/1_Confidence_1.000	349	gi|168000707|ref|XP_001753057.1| predicted protein [Physcomitrella patens subsp. patens]	409	349	2	21	136	324	8e-31	50.86	70.69
Locus_19304_Transcript_1/1_Confidence_1.000	786	gi|168000707|ref|XP_001753057.1| predicted protein [Physcomitrella patens subsp. patens]	409	678	782	1	35	156	1e-10	68.57	91.43
Locus_22793_Transcript_1/1_Confidence_1.000	347	gi|168000707|ref|XP_001753057.1| predicted protein [Physcomitrella patens subsp. patens]	409	3	347	22	136	386	5e-38	64.35	79.13
Locus_6293_Transcript_1/1_Confidence_1.000	554	gi|168000711|ref|XP_001753059.1| predicted protein [Physcomitrella patens subsp. patens]	447	1	552	169	352	914	8e-99	94.02	96.74
Locus_6332_Transcript_1/1_Confidence_1.000	865	gi|168000711|ref|XP_001753059.1| predicted protein [Physcomitrella patens subsp. patens]	447	852	1	1	284	1442	1e-159	95.77	98.24
Locus_11598_Transcript_1/1_Confidence_1.000	659	gi|168000711|ref|XP_001753059.1| predicted protein [Physcomitrella patens subsp. patens]	447	659	3	106	324	955	2e-103	80.37	92.24
Locus_13034_Transcript_1/1_Confidence_1.000	755	gi|168000711|ref|XP_001753059.1| predicted protein [Physcomitrella patens subsp. patens]	447	753	4	177	426	986	6e-107	74	84
Locus_13606_Transcript_1/1_Confidence_1.000	340	gi|168000711|ref|XP_001753059.1| predicted protein [Physcomitrella patens subsp. patens]	447	5	340	198	309	477	1e-48	80.36	88.39
Locus_15928_Transcript_1/1_Confidence_1.000	1153	gi|168000711|ref|XP_001753059.1| predicted protein [Physcomitrella patens subsp. patens]	447	140	1153	1	338	1678	0	94.67	97.34
Locus_17036_Transcript_1/1_Confidence_1.000	1253	gi|168000711|ref|XP_001753059.1| predicted protein [Physcomitrella patens subsp. patens]	447	1253	81	58	436	1495	1e-165	73.91	83.38
Locus_19377_Transcript_1/1_Confidence_1.000	555	gi|168000711|ref|XP_001753059.1| predicted protein [Physcomitrella patens subsp. patens]	447	2	553	123	306	757	1e-80	77.17	86.41
Locus_20573_Transcript_1/1_Confidence_1.000	558	gi|168000711|ref|XP_001753059.1| predicted protein [Physcomitrella patens subsp. patens]	447	558	1	169	354	912	1e-98	93.01	96.24
Locus_23402_Transcript_1/1_Confidence_1.000	267	gi|168000711|ref|XP_001753059.1| predicted protein [Physcomitrella patens subsp. patens]	447	22	267	211	292	340	1e-32	75.61	89.02
Locus_24416_Transcript_1/1_Confidence_1.000	314	gi|168000711|ref|XP_001753059.1| predicted protein [Physcomitrella patens subsp. patens]	447	312	1	293	396	362	3e-35	61.54	77.88
Locus_30021_Transcript_1/1_Confidence_1.000	267	gi|168000711|ref|XP_001753059.1| predicted protein [Physcomitrella patens subsp. patens]	447	2	85	413	440	112	3e-06	85.71	85.71
Locus_42562_Transcript_1/1_Confidence_1.000	1352	gi|168000711|ref|XP_001753059.1| predicted protein [Physcomitrella patens subsp. patens]	447	1351	203	66	440	1439	4e-159	73.06	82.12
Locus_53498_Transcript_1/1_Confidence_1.000	543	gi|168000711|ref|XP_001753059.1| predicted protein [Physcomitrella patens subsp. patens]	447	1	543	192	372	768	7e-82	78.45	88.4
Locus_54057_Transcript_1/1_Confidence_1.000	238	gi|168000711|ref|XP_001753059.1| predicted protein [Physcomitrella patens subsp. patens]	447	236	3	280	357	394	6e-39	94.87	98.72
Locus_57736_Transcript_1/1_Confidence_1.000	296	gi|168000711|ref|XP_001753059.1| predicted protein [Physcomitrella patens subsp. patens]	447	5	295	226	322	431	3e-43	80.41	92.78
Locus_59330_Transcript_1/1_Confidence_1.000	555	gi|168000711|ref|XP_001753059.1| predicted protein [Physcomitrella patens subsp. patens]	447	1	552	204	387	735	5e-78	74.46	84.78
Locus_60518_Transcript_1/1_Confidence_1.000	262	gi|168000711|ref|XP_001753059.1| predicted protein [Physcomitrella patens subsp. patens]	447	260	3	283	368	365	1e-35	76.74	88.37
Locus_71936_Transcript_1/1_Confidence_1.000	421	gi|168000711|ref|XP_001753059.1| predicted protein [Physcomitrella patens subsp. patens]	447	2	421	240	379	566	1e-58	75	85.71
Locus_72093_Transcript_1/1_Confidence_1.000	411	gi|168000711|ref|XP_001753059.1| predicted protein [Physcomitrella patens subsp. patens]	447	3	407	243	377	573	1e-59	78.52	91.11
Locus_10251_Transcript_1/1_Confidence_1.000	878	gi|168000713|ref|XP_001753060.1| predicted protein [Physcomitrella patens subsp. patens]	231	461	3	1	150	446	3e-44	58.82	70.59
Locus_30787_Transcript_1/1_Confidence_1.000	576	gi|168000713|ref|XP_001753060.1| predicted protein [Physcomitrella patens subsp. patens]	231	3	167	174	227	208	6e-17	67.27	80
Locus_13185_Transcript_1/1_Confidence_1.000	771	gi|168000727|ref|XP_001753067.1| predicted protein [Physcomitrella patens subsp. patens]	474	6	770	181	432	854	1e-91	62.35	79.61
Locus_30967_Transcript_1/1_Confidence_1.000	352	gi|168000727|ref|XP_001753067.1| predicted protein [Physcomitrella patens subsp. patens]	474	350	201	418	467	147	3e-10	58	72
Locus_45993_Transcript_1/1_Confidence_1.000	990	gi|168000741|ref|XP_001753074.1| predicted protein [Physcomitrella patens subsp. patens]	279	290	553	1	83	161	4e-11	48.86	57.95
Locus_3260_Transcript_1/1_Confidence_1.000	3210	gi|168000743|ref|XP_001753075.1| predicted protein [Physcomitrella patens subsp. patens]	793	2740	716	26	678	2102	0	66.38	79.77
Locus_6409_Transcript_1/1_Confidence_1.000	1515	gi|168000755|ref|XP_001753081.1| predicted protein [Physcomitrella patens subsp. patens]	117	1307	957	1	117	556	1e-56	87.18	96.58
Locus_21234_Transcript_1/1_Confidence_1.000	2320	gi|168000765|ref|XP_001753086.1| predicted protein [Physcomitrella patens subsp. patens]	450	586	1947	23	449	1862	0	82.82	88.11
Locus_61192_Transcript_1/1_Confidence_1.000	370	gi|168000765|ref|XP_001753086.1| predicted protein [Physcomitrella patens subsp. patens]	450	16	348	337	449	146	4e-10	30.7	51.75
Locus_32808_Transcript_1/1_Confidence_1.000	691	gi|168000779|ref|XP_001753093.1| predicted protein [Physcomitrella patens subsp. patens]	185	637	83	1	182	554	7e-57	55.67	65.46
Locus_23518_Transcript_1/1_Confidence_1.000	3796	gi|168000787|ref|XP_001753097.1| predicted protein [Physcomitrella patens subsp. patens]	1299	3796	341	118	1268	2741	0	57.57	73.41
Locus_31254_Transcript_1/1_Confidence_1.000	670	gi|168000787|ref|XP_001753097.1| predicted protein [Physcomitrella patens subsp. patens]	1299	346	2	15	130	302	1e-27	56.03	74.14
Locus_2576_Transcript_1/1_Confidence_1.000	3508	gi|168000789|ref|XP_001753098.1| predicted protein [Physcomitrella patens subsp. patens]	1712	2	2935	676	1653	4395	0	88.24	94.68
Locus_3401_Transcript_1/1_Confidence_1.000	1341	gi|168000799|ref|XP_001753103.1| predicted protein [Physcomitrella patens subsp. patens]	424	466	1341	4	292	837	3e-89	59.52	73.13
Locus_3402_Transcript_1/1_Confidence_1.000	804	gi|168000799|ref|XP_001753103.1| predicted protein [Physcomitrella patens subsp. patens]	424	1	333	277	389	267	2e-23	53.98	66.37
Locus_29893_Transcript_1/1_Confidence_1.000	491	gi|168000807|ref|XP_001753107.1| predicted protein [Physcomitrella patens subsp. patens]	168	1	120	127	168	153	1e-10	57.14	71.43
Locus_10445_Transcript_1/1_Confidence_1.000	1698	gi|168000809|ref|XP_001753108.1| predicted protein [Physcomitrella patens subsp. patens]	257	1490	777	1	239	836	4e-89	65.98	82.57
Locus_5927_Transcript_1/1_Confidence_1.000	1510	gi|168000813|ref|XP_001753110.1| predicted protein [Physcomitrella patens subsp. patens]	424	3	1070	68	424	1494	2e-165	82.35	92.16
Locus_23502_Transcript_1/1_Confidence_1.000	1622	gi|168000821|ref|XP_001753114.1| predicted protein [Physcomitrella patens subsp. patens]	481	2	463	310	471	627	7e-65	77.91	87.12
Locus_1691_Transcript_1/1_Confidence_1.000	2461	gi|168000827|ref|XP_001753117.1| predicted protein [Physcomitrella patens subsp. patens]	507	1854	208	1	507	1547	2e-171	57.89	72.6
Locus_21842_Transcript_1/1_Confidence_1.000	1948	gi|168000827|ref|XP_001753117.1| predicted protein [Physcomitrella patens subsp. patens]	507	974	1948	1	323	1048	1e-113	66.36	79.82
Locus_42636_Transcript_1/1_Confidence_1.000	985	gi|168000827|ref|XP_001753117.1| predicted protein [Physcomitrella patens subsp. patens]	507	985	533	356	506	507	3e-51	65.56	86.75
Locus_20014_Transcript_1/1_Confidence_1.000	3345	gi|168000831|ref|XP_001753119.1| DNA methyltransferase 1-associated protein [Physcomitrella patens subsp. patens]	485	1496	2914	1	485	1172	1e-127	53.07	69.88
Locus_14027_Transcript_1/1_Confidence_1.000	1238	gi|168000833|ref|XP_001753120.1| predicted protein [Physcomitrella patens subsp. patens]	788	1033	62	47	374	799	6e-85	53.19	74.77
Locus_16230_Transcript_1/1_Confidence_1.000	1758	gi|168000833|ref|XP_001753120.1| predicted protein [Physcomitrella patens subsp. patens]	788	1756	821	465	776	1171	7e-128	75.64	87.82
Locus_34424_Transcript_1/1_Confidence_1.000	263	gi|168000833|ref|XP_001753120.1| predicted protein [Physcomitrella patens subsp. patens]	788	262	2	393	479	244	2e-21	55.17	73.56
Locus_21968_Transcript_1/1_Confidence_1.000	1346	gi|168000841|ref|XP_001753124.1| predicted protein [Physcomitrella patens subsp. patens]	699	26	1342	118	552	862	3e-92	46.38	61.54
Locus_1883_Transcript_1/1_Confidence_1.000	2054	gi|168000843|ref|XP_001753125.1| predicted protein [Physcomitrella patens subsp. patens]	927	1957	257	357	918	1636	0	62.26	77.43
Locus_6045_Transcript_1/1_Confidence_1.000	937	gi|168000843|ref|XP_001753125.1| predicted protein [Physcomitrella patens subsp. patens]	927	3	935	14	325	1317	4e-145	79.81	88.78
Locus_8570_Transcript_1/1_Confidence_1.000	4674	gi|168000845|ref|XP_001753126.1| predicted protein [Physcomitrella patens subsp. patens]	497	3638	2418	6	421	1363	1e-149	61.96	75.12
Locus_15598_Transcript_1/1_Confidence_1.000	1096	gi|168000851|ref|XP_001753129.1| predicted protein [Physcomitrella patens subsp. patens]	262	802	1092	9	105	425	1e-41	73.2	85.57
Locus_12624_Transcript_1/1_Confidence_1.000	2477	gi|168000859|ref|XP_001753133.1| predicted protein [Physcomitrella patens subsp. patens]	566	2232	745	20	513	1870	0	72.03	83.9
Locus_17477_Transcript_1/1_Confidence_1.000	1703	gi|168000861|ref|XP_001753134.1| predicted protein [Physcomitrella patens subsp. patens]	398	1473	235	1	398	853	5e-91	50.47	65.88
Locus_69436_Transcript_1/1_Confidence_1.000	866	gi|168000863|ref|XP_001753135.1| predicted protein [Physcomitrella patens subsp. patens]	210	555	866	20	123	371	2e-35	72.12	81.73
Locus_70264_Transcript_1/1_Confidence_1.000	263	gi|168000863|ref|XP_001753135.1| predicted protein [Physcomitrella patens subsp. patens]	210	263	3	111	197	294	2e-27	64.37	81.61
Locus_20408_Transcript_1/1_Confidence_1.000	667	gi|168000871|ref|XP_001753139.1| predicted protein [Physcomitrella patens subsp. patens]	1107	3	665	579	788	696	2e-73	64.13	76.68
Locus_23546_Transcript_1/1_Confidence_1.000	1496	gi|168000871|ref|XP_001753139.1| predicted protein [Physcomitrella patens subsp. patens]	1107	7	888	800	1104	794	3e-84	59.34	73.11
Locus_24445_Transcript_1/1_Confidence_1.000	1850	gi|168000871|ref|XP_001753139.1| predicted protein [Physcomitrella patens subsp. patens]	1107	79	1848	1	575	1549	1e-171	57.09	70.95
Locus_30890_Transcript_1/1_Confidence_1.000	1420	gi|168000885|ref|XP_001753146.1| predicted protein [Physcomitrella patens subsp. patens]	443	1418	183	32	443	1425	2e-157	69.42	83.25
Locus_10391_Transcript_1/1_Confidence_1.000	373	gi|168000891|ref|XP_001753149.1| predicted protein [Physcomitrella patens subsp. patens]	557	186	1	4	65	219	1e-18	66.13	77.42
Locus_15518_Transcript_1/1_Confidence_1.000	876	gi|168000891|ref|XP_001753149.1| predicted protein [Physcomitrella patens subsp. patens]	557	629	3	4	213	552	2e-56	50.71	72.99
Locus_25337_Transcript_1/1_Confidence_1.000	1099	gi|168000891|ref|XP_001753149.1| predicted protein [Physcomitrella patens subsp. patens]	557	2	1099	65	444	1096	2e-119	55.79	72.89
Locus_1479_Transcript_1/1_Confidence_1.000	1209	gi|168000895|ref|XP_001753151.1| predicted protein [Physcomitrella patens subsp. patens]	447	138	884	194	447	232	3e-19	40.62	55.47
Locus_4385_Transcript_1/1_Confidence_1.000	2703	gi|168000905|ref|XP_001753156.1| predicted protein [Physcomitrella patens subsp. patens]	830	689	1669	454	795	623	4e-64	44.48	60.17
Locus_22014_Transcript_1/1_Confidence_1.000	2365	gi|168000915|ref|XP_001753161.1| snf1b Snf1-related protein kinase SNF1b [Physcomitrella patens subsp. patens]	545	986	2212	14	442	1371	6e-151	62.94	75.29
Locus_1114_Transcript_1/1_Confidence_1.000	1146	gi|168000917|ref|XP_001753162.1| predicted protein [Physcomitrella patens subsp. patens]	244	1	681	18	244	955	4e-103	83.7	91.19
Locus_22375_Transcript_1/1_Confidence_1.000	475	gi|168000917|ref|XP_001753162.1| predicted protein [Physcomitrella patens subsp. patens]	244	473	6	82	237	570	4e-59	67.95	82.05
Locus_54245_Transcript_1/1_Confidence_1.000	264	gi|168000917|ref|XP_001753162.1| predicted protein [Physcomitrella patens subsp. patens]	244	1	261	135	221	292	4e-27	58.62	77.01
Locus_57250_Transcript_1/1_Confidence_1.000	372	gi|168000917|ref|XP_001753162.1| predicted protein [Physcomitrella patens subsp. patens]	244	2	244	165	244	297	1e-27	65.43	83.95
Locus_17901_Transcript_1/1_Confidence_1.000	5874	gi|168000921|ref|XP_001753164.1| predicted protein [Physcomitrella patens subsp. patens]	574	930	1877	49	368	1089	8e-118	72.81	85
Locus_723_Transcript_1/1_Confidence_1.000	1118	gi|168000925|ref|XP_001753166.1| HD2 type histone deacetylase [Physcomitrella patens subsp. patens]	444	1	276	97	187	143	6e-09	43.3	55.67
Locus_1477_Transcript_1/1_Confidence_1.000	284	gi|168000927|ref|XP_001753167.1| predicted protein [Physcomitrella patens subsp. patens]	447	1	282	341	434	484	2e-49	98.94	100
Locus_1484_Transcript_1/1_Confidence_1.000	468	gi|168000927|ref|XP_001753167.1| predicted protein [Physcomitrella patens subsp. patens]	447	2	466	270	424	752	3e-80	91.61	97.42
Locus_1654_Transcript_1/1_Confidence_0.800	206	gi|168000927|ref|XP_001753167.1| predicted protein [Physcomitrella patens subsp. patens]	447	3	164	294	347	275	4e-25	96.3	100
Locus_1877_Transcript_1/2_Confidence_0.778	230	gi|168000927|ref|XP_001753167.1| predicted protein [Physcomitrella patens subsp. patens]	447	2	226	365	439	376	8e-37	97.33	100
Locus_1877_Transcript_2/2_Confidence_0.778	230	gi|168000927|ref|XP_001753167.1| predicted protein [Physcomitrella patens subsp. patens]	447	2	229	365	440	381	2e-37	97.37	100
Locus_2266_Transcript_1/1_Confidence_1.000	650	gi|168000927|ref|XP_001753167.1| predicted protein [Physcomitrella patens subsp. patens]	447	150	1	1	50	245	4e-21	96	98
Locus_3703_Transcript_1/1_Confidence_1.000	361	gi|168000927|ref|XP_001753167.1| predicted protein [Physcomitrella patens subsp. patens]	447	361	2	260	379	478	1e-48	72.5	85
Locus_8173_Transcript_1/1_Confidence_1.000	928	gi|168000927|ref|XP_001753167.1| predicted protein [Physcomitrella patens subsp. patens]	447	2	367	326	447	494	9e-50	75.41	89.34
Locus_8318_Transcript_1/1_Confidence_1.000	327	gi|168000927|ref|XP_001753167.1| predicted protein [Physcomitrella patens subsp. patens]	447	327	1	232	340	495	1e-50	84.4	95.41
Locus_11726_Transcript_1/1_Confidence_1.000	302	gi|168000927|ref|XP_001753167.1| predicted protein [Physcomitrella patens subsp. patens]	447	301	2	25	124	424	2e-42	79	89
Locus_11939_Transcript_1/1_Confidence_1.000	823	gi|168000927|ref|XP_001753167.1| predicted protein [Physcomitrella patens subsp. patens]	447	816	607	369	438	280	5e-25	77.14	85.71
Locus_14589_Transcript_1/1_Confidence_1.000	272	gi|168000927|ref|XP_001753167.1| predicted protein [Physcomitrella patens subsp. patens]	447	1	270	71	160	380	3e-37	81.11	88.89
Locus_15088_Transcript_1/1_Confidence_1.000	367	gi|168000927|ref|XP_001753167.1| predicted protein [Physcomitrella patens subsp. patens]	447	2	367	292	413	476	2e-48	69.67	83.61
Locus_16304_Transcript_1/1_Confidence_1.000	888	gi|168000927|ref|XP_001753167.1| predicted protein [Physcomitrella patens subsp. patens]	447	2	367	326	447	505	5e-51	78.69	90.16
Locus_17037_Transcript_1/1_Confidence_1.000	294	gi|168000927|ref|XP_001753167.1| predicted protein [Physcomitrella patens subsp. patens]	447	94	294	7	73	313	2e-29	91.04	92.54
Locus_17646_Transcript_1/1_Confidence_1.000	327	gi|168000927|ref|XP_001753167.1| predicted protein [Physcomitrella patens subsp. patens]	447	326	3	334	441	555	1e-57	97.22	100
Locus_26550_Transcript_1/1_Confidence_1.000	340	gi|168000927|ref|XP_001753167.1| predicted protein [Physcomitrella patens subsp. patens]	447	191	340	1	50	250	3e-22	98	98
Locus_26815_Transcript_1/1_Confidence_1.000	554	gi|168000927|ref|XP_001753167.1| predicted protein [Physcomitrella patens subsp. patens]	447	554	3	104	287	702	3e-74	72.28	83.7
Locus_27930_Transcript_1/1_Confidence_1.000	293	gi|168000927|ref|XP_001753167.1| predicted protein [Physcomitrella patens subsp. patens]	447	292	5	21	116	269	2e-24	53.12	75
Locus_28645_Transcript_1/1_Confidence_1.000	889	gi|168000927|ref|XP_001753167.1| predicted protein [Physcomitrella patens subsp. patens]	447	888	604	342	436	487	6e-49	97.89	100
Locus_29019_Transcript_1/1_Confidence_1.000	292	gi|168000927|ref|XP_001753167.1| predicted protein [Physcomitrella patens subsp. patens]	447	291	1	70	166	399	2e-39	80.41	86.6
Locus_31491_Transcript_1/1_Confidence_1.000	252	gi|168000927|ref|XP_001753167.1| predicted protein [Physcomitrella patens subsp. patens]	447	252	4	334	416	138	3e-09	34.94	53.01
Locus_31920_Transcript_1/1_Confidence_1.000	272	gi|168000927|ref|XP_001753167.1| predicted protein [Physcomitrella patens subsp. patens]	447	272	3	308	397	327	4e-31	64.44	82.22
Locus_34516_Transcript_1/1_Confidence_1.000	350	gi|168000927|ref|XP_001753167.1| predicted protein [Physcomitrella patens subsp. patens]	447	2	349	264	379	387	4e-38	60.34	78.45
Locus_39601_Transcript_1/1_Confidence_1.000	423	gi|168000927|ref|XP_001753167.1| predicted protein [Physcomitrella patens subsp. patens]	447	41	412	5	129	340	2e-32	54.4	72.8
Locus_47393_Transcript_1/1_Confidence_1.000	364	gi|168000927|ref|XP_001753167.1| predicted protein [Physcomitrella patens subsp. patens]	447	2	364	281	385	133	1e-08	30.58	48.76
Locus_47695_Transcript_1/1_Confidence_1.000	269	gi|168000927|ref|XP_001753167.1| predicted protein [Physcomitrella patens subsp. patens]	447	1	267	278	366	378	5e-37	76.4	91.01
Locus_50439_Transcript_1/1_Confidence_1.000	563	gi|168000927|ref|XP_001753167.1| predicted protein [Physcomitrella patens subsp. patens]	447	259	92	390	445	155	1e-13	62.5	67.86
Locus_52026_Transcript_1/1_Confidence_1.000	251	gi|168000927|ref|XP_001753167.1| predicted protein [Physcomitrella patens subsp. patens]	447	188	3	1	62	279	1e-25	83.87	90.32
Locus_58842_Transcript_1/1_Confidence_1.000	531	gi|168000927|ref|XP_001753167.1| predicted protein [Physcomitrella patens subsp. patens]	447	1	531	240	416	742	7e-79	76.27	88.7
Locus_59658_Transcript_1/1_Confidence_1.000	273	gi|168000927|ref|XP_001753167.1| predicted protein [Physcomitrella patens subsp. patens]	447	80	271	1	64	300	5e-28	90.62	92.19
Locus_59731_Transcript_1/1_Confidence_1.000	404	gi|168000927|ref|XP_001753167.1| predicted protein [Physcomitrella patens subsp. patens]	447	403	2	275	408	549	8e-57	73.13	87.31
Locus_59870_Transcript_1/1_Confidence_1.000	275	gi|168000927|ref|XP_001753167.1| predicted protein [Physcomitrella patens subsp. patens]	447	274	5	292	380	131	2e-08	31.11	50
Locus_63424_Transcript_1/1_Confidence_1.000	458	gi|168000927|ref|XP_001753167.1| predicted protein [Physcomitrella patens subsp. patens]	447	398	3	1	132	598	2e-62	85.61	92.42
Locus_72288_Transcript_1/1_Confidence_1.000	291	gi|168000927|ref|XP_001753167.1| predicted protein [Physcomitrella patens subsp. patens]	447	7	162	379	430	219	1e-18	80.77	90.38
Locus_72507_Transcript_1/1_Confidence_1.000	250	gi|168000927|ref|XP_001753167.1| predicted protein [Physcomitrella patens subsp. patens]	447	249	1	10	92	385	7e-38	89.16	92.77
Locus_4846_Transcript_1/1_Confidence_1.000	1458	gi|168000931|ref|XP_001753169.1| GPB1 heterotrimeric G protein beta subunit protein [Physcomitrella patens subsp. patens]	377	11	538	192	371	461	1e-45	54.14	70.72
Locus_13371_Transcript_1/1_Confidence_1.000	269	gi|168000931|ref|XP_001753169.1| GPB1 heterotrimeric G protein beta subunit protein [Physcomitrella patens subsp. patens]	377	4	267	116	203	305	1e-28	61.36	76.14
Locus_40281_Transcript_1/1_Confidence_1.000	457	gi|168000931|ref|XP_001753169.1| GPB1 heterotrimeric G protein beta subunit protein [Physcomitrella patens subsp. patens]	377	375	1	7	130	354	5e-34	57.14	71.43
Locus_13091_Transcript_1/1_Confidence_1.000	339	gi|168000935|ref|XP_001753171.1| predicted protein [Physcomitrella patens subsp. patens]	475	82	339	268	354	181	3e-14	48.86	67.05
Locus_22084_Transcript_1/1_Confidence_1.000	1821	gi|168000935|ref|XP_001753171.1| predicted protein [Physcomitrella patens subsp. patens]	475	4	369	354	475	239	8e-20	42.62	62.3
Locus_27686_Transcript_1/1_Confidence_1.000	1009	gi|168000935|ref|XP_001753171.1| predicted protein [Physcomitrella patens subsp. patens]	475	275	943	1	231	630	2e-65	52.81	65.37
Locus_59140_Transcript_1/1_Confidence_1.000	349	gi|168000937|ref|XP_001753172.1| predicted protein [Physcomitrella patens subsp. patens]	347	5	319	119	224	203	9e-17	41.67	53.7
Locus_12971_Transcript_1/1_Confidence_1.000	2322	gi|168000941|ref|XP_001753174.1| predicted protein [Physcomitrella patens subsp. patens]	322	117	1094	1	322	753	3e-79	56.14	68.42
Locus_15729_Transcript_1/1_Confidence_1.000	2093	gi|168000943|ref|XP_001753175.1| predicted protein [Physcomitrella patens subsp. patens]	495	170	1648	2	493	1300	9e-143	53.04	71.66
Locus_17998_Transcript_1/1_Confidence_1.000	875	gi|168000945|ref|XP_001753176.1| predicted protein [Physcomitrella patens subsp. patens]	452	875	531	345	450	426	7e-42	72.88	78.81
Locus_46274_Transcript_1/1_Confidence_1.000	810	gi|168000945|ref|XP_001753176.1| predicted protein [Physcomitrella patens subsp. patens]	452	808	311	292	450	694	5e-73	76.51	86.75
Locus_50637_Transcript_1/1_Confidence_1.000	570	gi|168000945|ref|XP_001753176.1| predicted protein [Physcomitrella patens subsp. patens]	452	117	569	64	214	654	1e-68	79.47	92.72
Locus_3222_Transcript_1/1_Confidence_1.000	1932	gi|168000947|ref|XP_001753177.1| cytokinin receptor AtCKI2-like protein [Physcomitrella patens subsp. patens]	970	817	1554	731	940	376	1e-35	36.99	52.44
Locus_5731_Transcript_1/1_Confidence_1.000	391	gi|168000947|ref|XP_001753177.1| cytokinin receptor AtCKI2-like protein [Physcomitrella patens subsp. patens]	970	3	389	362	490	546	2e-56	86.82	93.8
Locus_7359_Transcript_1/1_Confidence_1.000	2122	gi|168000947|ref|XP_001753177.1| cytokinin receptor AtCKI2-like protein [Physcomitrella patens subsp. patens]	970	1384	1184	778	844	196	1e-14	61.19	71.64
Locus_9937_Transcript_1/1_Confidence_1.000	1124	gi|168000947|ref|XP_001753177.1| cytokinin receptor AtCKI2-like protein [Physcomitrella patens subsp. patens]	970	6	650	735	936	521	9e-53	55.81	70.7
Locus_23580_Transcript_1/1_Confidence_1.000	1049	gi|168000947|ref|XP_001753177.1| cytokinin receptor AtCKI2-like protein [Physcomitrella patens subsp. patens]	970	583	125	513	674	385	5e-37	53.99	66.87
Locus_32013_Transcript_1/1_Confidence_1.000	519	gi|168000955|ref|XP_001753181.1| predicted protein [Physcomitrella patens subsp. patens]	447	2	514	208	359	287	4e-26	38.6	56.73
Locus_73352_Transcript_1/1_Confidence_1.000	313	gi|168000955|ref|XP_001753181.1| predicted protein [Physcomitrella patens subsp. patens]	447	2	313	92	195	409	1e-40	73.08	83.65
Locus_1334_Transcript_1/1_Confidence_1.000	352	gi|168000963|ref|XP_001753185.1| predicted protein [Physcomitrella patens subsp. patens]	56	95	3	1	31	149	2e-10	80.65	87.1
Locus_2502_Transcript_1/1_Confidence_1.000	585	gi|168000963|ref|XP_001753185.1| predicted protein [Physcomitrella patens subsp. patens]	56	409	242	1	56	283	1e-25	85.71	92.86
Locus_18116_Transcript_1/1_Confidence_1.000	286	gi|168000963|ref|XP_001753185.1| predicted protein [Physcomitrella patens subsp. patens]	56	259	95	2	56	215	4e-18	65.45	80
Locus_23832_Transcript_1/1_Confidence_1.000	517	gi|168000963|ref|XP_001753185.1| predicted protein [Physcomitrella patens subsp. patens]	56	117	281	1	55	203	2e-16	63.64	76.36
Locus_8147_Transcript_1/1_Confidence_1.000	2439	gi|168000965|ref|XP_001753186.1| predicted protein [Physcomitrella patens subsp. patens]	449	1589	414	57	448	1820	0	82.91	90.56
Locus_13000_Transcript_1/1_Confidence_1.000	2073	gi|168000971|ref|XP_001753189.1| predicted protein [Physcomitrella patens subsp. patens]	383	702	1568	98	383	865	2e-92	66.44	77.85
Locus_1903_Transcript_1/1_Confidence_1.000	2156	gi|168000985|ref|XP_001753196.1| predicted protein [Physcomitrella patens subsp. patens]	632	2092	1355	361	585	329	4e-30	33.2	50
Locus_6820_Transcript_1/1_Confidence_1.000	699	gi|168000985|ref|XP_001753196.1| predicted protein [Physcomitrella patens subsp. patens]	632	494	12	16	162	219	5e-18	36.02	49.07
Locus_13149_Transcript_1/1_Confidence_1.000	535	gi|168000985|ref|XP_001753196.1| predicted protein [Physcomitrella patens subsp. patens]	632	534	304	151	228	271	3e-24	58.97	80.77
Locus_19697_Transcript_1/1_Confidence_1.000	365	gi|168001010|ref|XP_001753208.1| predicted protein [Physcomitrella patens subsp. patens]	221	59	262	1	66	144	6e-10	45.59	60.29
Locus_3788_Transcript_1/1_Confidence_1.000	817	gi|168001016|ref|XP_001753211.1| predicted protein [Physcomitrella patens subsp. patens]	152	10	456	1	147	506	3e-51	60.4	75.84
Locus_11667_Transcript_1/1_Confidence_1.000	767	gi|168001034|ref|XP_001753220.1| predicted protein [Physcomitrella patens subsp. patens]	426	5	739	175	426	930	2e-100	77.38	88.49
Locus_1937_Transcript_1/1_Confidence_1.000	3384	gi|168001040|ref|XP_001753223.1| predicted protein [Physcomitrella patens subsp. patens]	1341	484	3369	37	999	2777	0	65.6	79.24
Locus_2544_Transcript_1/1_Confidence_1.000	268	gi|168001040|ref|XP_001753223.1| predicted protein [Physcomitrella patens subsp. patens]	1341	2	250	1259	1341	335	4e-32	79.52	87.95
Locus_3699_Transcript_1/1_Confidence_1.000	860	gi|168001040|ref|XP_001753223.1| predicted protein [Physcomitrella patens subsp. patens]	1341	860	3	989	1273	1169	5e-128	77.97	88.11
Locus_35683_Transcript_1/1_Confidence_1.000	2262	gi|168001040|ref|XP_001753223.1| predicted protein [Physcomitrella patens subsp. patens]	1341	2	1861	738	1341	869	9e-93	35.42	55.45
Locus_6353_Transcript_1/1_Confidence_1.000	636	gi|168001064|ref|XP_001753235.1| predicted protein [Physcomitrella patens subsp. patens]	178	163	636	1	159	589	5e-61	84.91	94.34
Locus_3277_Transcript_1/1_Confidence_1.000	630	gi|168001066|ref|XP_001753236.1| predicted protein [Physcomitrella patens subsp. patens]	513	1	630	154	363	733	1e-77	67.14	80.48
Locus_8490_Transcript_1/1_Confidence_1.000	375	gi|168001066|ref|XP_001753236.1| predicted protein [Physcomitrella patens subsp. patens]	513	8	373	366	487	416	2e-41	65.57	81.15
Locus_9030_Transcript_1/1_Confidence_1.000	1090	gi|168001066|ref|XP_001753236.1| predicted protein [Physcomitrella patens subsp. patens]	513	6	698	282	513	782	5e-83	66.67	79.49
Locus_44107_Transcript_1/1_Confidence_1.000	782	gi|168001066|ref|XP_001753236.1| predicted protein [Physcomitrella patens subsp. patens]	513	670	14	13	235	366	5e-35	45.74	68.61
Locus_61932_Transcript_1/1_Confidence_1.000	256	gi|168001066|ref|XP_001753236.1| predicted protein [Physcomitrella patens subsp. patens]	513	2	256	326	413	125	1e-07	34.07	54.95
Locus_61989_Transcript_1/1_Confidence_1.000	259	gi|168001066|ref|XP_001753236.1| predicted protein [Physcomitrella patens subsp. patens]	513	5	256	351	438	157	2e-11	37.5	56.82
Locus_7222_Transcript_1/1_Confidence_1.000	2379	gi|168001070|ref|XP_001753238.1| predicted protein [Physcomitrella patens subsp. patens]	617	1868	234	67	609	1818	0	73.65	83.03
Locus_46897_Transcript_1/1_Confidence_1.000	254	gi|168001072|ref|XP_001753239.1| predicted protein [Physcomitrella patens subsp. patens]	87	216	1	3	78	205	5e-17	57.14	71.43
Locus_6248_Transcript_1/1_Confidence_1.000	1024	gi|168001076|ref|XP_001753241.1| predicted protein [Physcomitrella patens subsp. patens]	196	662	114	13	194	678	5e-71	69.95	85.25
Locus_4399_Transcript_1/1_Confidence_1.000	2302	gi|168001078|ref|XP_001753242.1| predicted protein [Physcomitrella patens subsp. patens]	542	311	1891	17	542	2177	0	77.99	86.34
Locus_2460_Transcript_1/1_Confidence_1.000	750	gi|168001082|ref|XP_001753244.1| predicted protein [Physcomitrella patens subsp. patens]	292	591	1	5	201	814	5e-87	78.68	86.8
Locus_60415_Transcript_1/1_Confidence_1.000	263	gi|168001084|ref|XP_001753245.1| predicted protein [Physcomitrella patens subsp. patens]	301	262	8	209	284	110	5e-06	33.33	55.17
Locus_17908_Transcript_1/1_Confidence_1.000	2151	gi|168001114|ref|XP_001753260.1| predicted protein [Physcomitrella patens subsp. patens]	832	65	1636	239	755	957	6e-103	43.77	57.14
Locus_36551_Transcript_1/1_Confidence_1.000	1641	gi|168001114|ref|XP_001753260.1| predicted protein [Physcomitrella patens subsp. patens]	832	1	987	421	755	574	1e-58	39.77	55.26
Locus_1863_Transcript_1/1_Confidence_1.000	1492	gi|168001132|ref|XP_001753269.1| predicted protein [Physcomitrella patens subsp. patens]	1060	2	1033	517	856	169	9e-12	23.32	37.27
Locus_26905_Transcript_1/1_Confidence_1.000	1138	gi|168001142|ref|XP_001753274.1| predicted protein [Physcomitrella patens subsp. patens]	296	2	298	189	294	326	4e-30	69.16	71.96
Locus_44394_Transcript_1/1_Confidence_1.000	436	gi|168001142|ref|XP_001753274.1| predicted protein [Physcomitrella patens subsp. patens]	296	435	1	57	201	639	4e-67	94.48	96.55
Locus_1887_Transcript_1/1_Confidence_1.000	1384	gi|168001150|ref|XP_001753278.1| predicted protein [Physcomitrella patens subsp. patens]	426	1384	146	11	424	1893	0	83.17	90.38
Locus_3507_Transcript_1/1_Confidence_1.000	1302	gi|168001150|ref|XP_001753278.1| predicted protein [Physcomitrella patens subsp. patens]	426	902	9	60	361	202	1e-15	27.19	41.25
Locus_22044_Transcript_1/1_Confidence_1.000	748	gi|168001152|ref|XP_001753279.1| predicted protein [Physcomitrella patens subsp. patens]	362	748	461	237	332	397	1e-38	80.21	87.5
Locus_14951_Transcript_1/1_Confidence_1.000	2193	gi|168001156|ref|XP_001753281.1| predicted protein [Physcomitrella patens subsp. patens]	455	619	1965	6	454	1280	2e-140	55.09	72.12
Locus_2578_Transcript_1/1_Confidence_1.000	2956	gi|168001160|ref|XP_001753283.1| predicted protein [Physcomitrella patens subsp. patens]	623	2847	979	1	623	2873	0	87.32	94.06
Locus_6613_Transcript_1/1_Confidence_1.000	1333	gi|168001162|ref|XP_001753284.1| predicted protein [Physcomitrella patens subsp. patens]	401	26	391	298	400	138	3e-08	33.33	51.22
Locus_15195_Transcript_1/1_Confidence_1.000	1115	gi|168001162|ref|XP_001753284.1| predicted protein [Physcomitrella patens subsp. patens]	401	7	804	138	398	1166	1e-127	82.71	91.35
Locus_356_Transcript_1/1_Confidence_1.000	1436	gi|168001168|ref|XP_001753287.1| predicted protein [Physcomitrella patens subsp. patens]	343	858	1	39	325	1125	1e-122	84.72	88.89
Locus_16997_Transcript_1/1_Confidence_1.000	2967	gi|168001168|ref|XP_001753287.1| predicted protein [Physcomitrella patens subsp. patens]	343	1217	1564	223	338	213	1e-16	41.38	59.48
Locus_20754_Transcript_1/1_Confidence_1.000	491	gi|168001168|ref|XP_001753287.1| predicted protein [Physcomitrella patens subsp. patens]	343	483	22	93	261	159	2e-11	26.01	45.09
Locus_2276_Transcript_1/1_Confidence_1.000	1707	gi|168001170|ref|XP_001753288.1| Rab11/RabA-family small GTPase [Physcomitrella patens subsp. patens]	216	1305	652	1	213	779	2e-82	73.97	82.19
Locus_268_Transcript_1/1_Confidence_1.000	1248	gi|168001172|ref|XP_001753289.1| predicted protein [Physcomitrella patens subsp. patens]	146	182	619	1	146	741	3e-78	92.47	97.26
Locus_2808_Transcript_1/1_Confidence_1.000	1423	gi|168001172|ref|XP_001753289.1| predicted protein [Physcomitrella patens subsp. patens]	146	217	636	1	140	720	1e-75	92.86	97.14
Locus_17070_Transcript_1/1_Confidence_1.000	320	gi|168001172|ref|XP_001753289.1| predicted protein [Physcomitrella patens subsp. patens]	146	3	269	62	146	233	3e-20	50.56	69.66
Locus_4067_Transcript_1/1_Confidence_1.000	1019	gi|168001178|ref|XP_001753292.1| predicted protein [Physcomitrella patens subsp. patens]	744	1	435	632	735	176	8e-13	30.14	45.89
Locus_6568_Transcript_1/1_Confidence_1.000	1273	gi|168001178|ref|XP_001753292.1| predicted protein [Physcomitrella patens subsp. patens]	744	5	1273	214	647	1591	9e-177	68.43	82.03
Locus_10297_Transcript_1/1_Confidence_1.000	1435	gi|168001184|ref|XP_001753295.1| predicted protein [Physcomitrella patens subsp. patens]	458	173	1336	57	430	1236	2e-135	65.64	76.67
Locus_8492_Transcript_1/1_Confidence_1.000	1951	gi|168001188|ref|XP_001753297.1| predicted protein [Physcomitrella patens subsp. patens]	204	496	1101	3	203	672	6e-70	78.22	86.14
Locus_8649_Transcript_1/1_Confidence_1.000	1584	gi|168001188|ref|XP_001753297.1| predicted protein [Physcomitrella patens subsp. patens]	204	410	1003	7	203	751	3e-79	90.4	95.45
Locus_45203_Transcript_1/1_Confidence_1.000	726	gi|168001194|ref|XP_001753300.1| predicted protein [Physcomitrella patens subsp. patens]	467	452	3	122	264	209	7e-17	36.36	57.79
Locus_3484_Transcript_1/1_Confidence_1.000	842	gi|168001200|ref|XP_001753303.1| predicted protein [Physcomitrella patens subsp. patens]	514	32	838	1	277	846	1e-90	67.15	80.51
Locus_4332_Transcript_1/1_Confidence_1.000	943	gi|168001200|ref|XP_001753303.1| predicted protein [Physcomitrella patens subsp. patens]	514	941	6	67	378	982	2e-106	63.14	81.73
Locus_7715_Transcript_1/1_Confidence_1.000	1512	gi|168001200|ref|XP_001753303.1| predicted protein [Physcomitrella patens subsp. patens]	514	1511	849	280	500	567	6e-58	44.8	64.71
Locus_11814_Transcript_1/1_Confidence_1.000	812	gi|168001200|ref|XP_001753303.1| predicted protein [Physcomitrella patens subsp. patens]	514	1	417	364	502	382	7e-37	52.52	73.38
Locus_12222_Transcript_1/1_Confidence_1.000	2649	gi|168001200|ref|XP_001753303.1| predicted protein [Physcomitrella patens subsp. patens]	514	975	2483	1	509	1714	0	64.05	78
Locus_16053_Transcript_1/1_Confidence_1.000	551	gi|168001200|ref|XP_001753303.1| predicted protein [Physcomitrella patens subsp. patens]	514	430	2	16	155	415	6e-41	65.73	81.82
Locus_16535_Transcript_1/1_Confidence_1.000	779	gi|168001200|ref|XP_001753303.1| predicted protein [Physcomitrella patens subsp. patens]	514	1	426	358	499	496	4e-50	57.75	78.87
Locus_28437_Transcript_1/1_Confidence_1.000	1881	gi|168001200|ref|XP_001753303.1| predicted protein [Physcomitrella patens subsp. patens]	514	823	1881	1	358	1113	4e-121	64.53	80.73
Locus_35006_Transcript_1/1_Confidence_1.000	1557	gi|168001200|ref|XP_001753303.1| predicted protein [Physcomitrella patens subsp. patens]	514	1556	957	312	514	397	3e-38	40.39	61.08
Locus_37859_Transcript_1/1_Confidence_1.000	1473	gi|168001200|ref|XP_001753303.1| predicted protein [Physcomitrella patens subsp. patens]	514	564	1469	3	312	667	2e-69	44.84	64.52
Locus_60963_Transcript_1/1_Confidence_1.000	351	gi|168001200|ref|XP_001753303.1| predicted protein [Physcomitrella patens subsp. patens]	514	9	347	313	432	126	7e-08	31.4	49.59
Locus_13924_Transcript_1/1_Confidence_1.000	2593	gi|168001202|ref|XP_001753304.1| predicted protein [Physcomitrella patens subsp. patens]	281	849	1397	50	243	374	3e-35	51.26	66.33
Locus_26857_Transcript_1/1_Confidence_1.000	446	gi|168001208|ref|XP_001753307.1| predicted protein [Physcomitrella patens subsp. patens]	111	310	35	2	95	184	2e-14	35.11	63.83
Locus_16035_Transcript_1/1_Confidence_1.000	1086	gi|168001212|ref|XP_001753309.1| predicted protein [Physcomitrella patens subsp. patens]	317	2	502	151	317	491	3e-49	65.27	78.44
Locus_1426_Transcript_1/1_Confidence_1.000	542	gi|168001216|ref|XP_001753311.1| predicted protein [Physcomitrella patens subsp. patens]	851	1	540	524	703	635	2e-66	70	83.89
Locus_9447_Transcript_1/1_Confidence_1.000	561	gi|168001216|ref|XP_001753311.1| predicted protein [Physcomitrella patens subsp. patens]	851	559	152	700	835	421	1e-41	59.56	77.94
Locus_27787_Transcript_1/1_Confidence_1.000	942	gi|168001216|ref|XP_001753311.1| predicted protein [Physcomitrella patens subsp. patens]	851	942	31	424	731	799	4e-85	51.62	69.48
Locus_7403_Transcript_1/1_Confidence_1.000	2351	gi|168001222|ref|XP_001753314.1| predicted protein [Physcomitrella patens subsp. patens]	1239	1	1065	445	798	944	2e-101	60.78	75.07
Locus_26805_Transcript_1/1_Confidence_1.000	784	gi|168001222|ref|XP_001753314.1| predicted protein [Physcomitrella patens subsp. patens]	1239	245	778	114	336	185	5e-14	29.33	42.22
Locus_45876_Transcript_1/1_Confidence_1.000	340	gi|168001222|ref|XP_001753314.1| predicted protein [Physcomitrella patens subsp. patens]	1239	338	3	335	457	381	2e-37	65.04	77.24
Locus_27860_Transcript_1/1_Confidence_1.000	1408	gi|168001230|ref|XP_001753318.1| predicted protein [Physcomitrella patens subsp. patens]	297	1404	949	69	219	567	6e-58	71.71	81.58
Locus_11348_Transcript_1/1_Confidence_1.000	6830	gi|168001236|ref|XP_001753321.1| predicted protein [Physcomitrella patens subsp. patens]	504	1	1122	125	494	1044	2e-112	58.24	75
Locus_9326_Transcript_1/1_Confidence_1.000	282	gi|168001240|ref|XP_001753323.1| predicted protein [Physcomitrella patens subsp. patens]	82	65	280	5	76	200	2e-16	76.39	87.5
Locus_7450_Transcript_1/1_Confidence_1.000	1624	gi|168001242|ref|XP_001753324.1| predicted protein [Physcomitrella patens subsp. patens]	320	1449	496	1	317	664	4e-69	44.51	65.2
Locus_10683_Transcript_1/1_Confidence_1.000	1142	gi|168001242|ref|XP_001753324.1| predicted protein [Physcomitrella patens subsp. patens]	320	544	1134	6	200	468	1e-46	44.67	69.54
Locus_11519_Transcript_1/1_Confidence_1.000	2190	gi|168001242|ref|XP_001753324.1| predicted protein [Physcomitrella patens subsp. patens]	320	656	1597	6	317	771	2e-81	49.52	66.03
Locus_27390_Transcript_1/1_Confidence_1.000	1992	gi|168001242|ref|XP_001753324.1| predicted protein [Physcomitrella patens subsp. patens]	320	1315	413	21	318	714	8e-75	48.84	64.12
Locus_3624_Transcript_1/1_Confidence_1.000	1064	gi|168001244|ref|XP_001753325.1| predicted protein [Physcomitrella patens subsp. patens]	510	1064	3	97	452	1247	6e-137	64.89	81.74
Locus_30915_Transcript_1/1_Confidence_1.000	975	gi|168001246|ref|XP_001753326.1| predicted protein [Physcomitrella patens subsp. patens]	129	974	780	62	126	204	4e-16	55.38	80
Locus_827_Transcript_1/1_Confidence_1.000	3169	gi|168001248|ref|XP_001753327.1| predicted protein [Physcomitrella patens subsp. patens]	891	3167	741	11	851	2906	0	71.83	81.34
Locus_63725_Transcript_1/1_Confidence_1.000	929	gi|168001252|ref|XP_001753329.1| predicted protein [Physcomitrella patens subsp. patens]	188	179	553	16	127	122	1e-06	30.16	42.86
Locus_13567_Transcript_1/1_Confidence_1.000	1135	gi|168001260|ref|XP_001753333.1| predicted protein [Physcomitrella patens subsp. patens]	329	448	1029	44	236	321	1e-29	43.81	60.31
Locus_13652_Transcript_1/1_Confidence_1.000	378	gi|168001260|ref|XP_001753333.1| predicted protein [Physcomitrella patens subsp. patens]	329	72	374	45	145	182	2e-14	51.49	66.34
Locus_16202_Transcript_1/1_Confidence_1.000	835	gi|168001260|ref|XP_001753333.1| predicted protein [Physcomitrella patens subsp. patens]	329	4	402	199	328	281	4e-25	42.11	61.65
Locus_17049_Transcript_1/1_Confidence_1.000	931	gi|168001260|ref|XP_001753333.1| predicted protein [Physcomitrella patens subsp. patens]	329	386	901	77	243	287	1e-25	41.62	60.12
Locus_17496_Transcript_1/1_Confidence_1.000	221	gi|168001260|ref|XP_001753333.1| predicted protein [Physcomitrella patens subsp. patens]	329	139	5	56	100	124	1e-07	55.56	68.89
Locus_21501_Transcript_1/1_Confidence_1.000	1492	gi|168001260|ref|XP_001753333.1| predicted protein [Physcomitrella patens subsp. patens]	329	295	975	79	305	394	7e-38	40.35	57.02
Locus_25629_Transcript_1/1_Confidence_1.000	506	gi|168001260|ref|XP_001753333.1| predicted protein [Physcomitrella patens subsp. patens]	329	3	449	96	243	285	6e-26	48.67	64.67
Locus_46550_Transcript_1/1_Confidence_1.000	276	gi|168001260|ref|XP_001753333.1| predicted protein [Physcomitrella patens subsp. patens]	329	275	3	158	249	207	3e-17	44.57	64.13
Locus_63658_Transcript_1/1_Confidence_1.000	421	gi|168001260|ref|XP_001753333.1| predicted protein [Physcomitrella patens subsp. patens]	329	98	337	56	142	139	3e-09	37.93	51.72
Locus_21235_Transcript_1/1_Confidence_1.000	1020	gi|168001270|ref|XP_001753338.1| predicted protein [Physcomitrella patens subsp. patens]	1059	1002	1	71	405	976	1e-105	65.97	82.99
Locus_23783_Transcript_1/1_Confidence_1.000	2105	gi|168001270|ref|XP_001753338.1| predicted protein [Physcomitrella patens subsp. patens]	1059	3	1706	422	1043	929	1e-99	41.19	53.14
Locus_29868_Transcript_1/1_Confidence_1.000	619	gi|168001270|ref|XP_001753338.1| predicted protein [Physcomitrella patens subsp. patens]	1059	197	9	1	63	179	2e-13	53.97	76.19
Locus_13996_Transcript_1/1_Confidence_1.000	590	gi|168001276|ref|XP_001753341.1| predicted protein [Physcomitrella patens subsp. patens]	213	5	187	152	212	178	2e-13	57.38	80.33
Locus_46690_Transcript_1/1_Confidence_1.000	1009	gi|168001276|ref|XP_001753341.1| predicted protein [Physcomitrella patens subsp. patens]	213	551	3	1	164	332	6e-31	44.02	62.5
Locus_200_Transcript_1/1_Confidence_1.000	2859	gi|168001282|ref|XP_001753344.1| predicted protein [Physcomitrella patens subsp. patens]	521	2404	824	1	521	1697	0	68.6	78.69
Locus_6042_Transcript_1/1_Confidence_1.000	708	gi|168001284|ref|XP_001753345.1| predicted protein [Physcomitrella patens subsp. patens]	320	2	409	183	318	529	5e-54	72.06	80.88
Locus_13596_Transcript_1/1_Confidence_1.000	887	gi|168001284|ref|XP_001753345.1| predicted protein [Physcomitrella patens subsp. patens]	320	2	580	126	318	798	5e-85	78.24	87.05
Locus_17803_Transcript_1/1_Confidence_1.000	1038	gi|168001284|ref|XP_001753345.1| predicted protein [Physcomitrella patens subsp. patens]	320	376	2	1	125	535	2e-54	76.8	88
Locus_33673_Transcript_1/1_Confidence_1.000	957	gi|168001284|ref|XP_001753345.1| predicted protein [Physcomitrella patens subsp. patens]	320	493	957	1	155	696	4e-73	82.58	90.32
Locus_456_Transcript_1/1_Confidence_1.000	5459	gi|168001288|ref|XP_001753347.1| predicted protein [Physcomitrella patens subsp. patens]	1098	3972	913	29	1033	3300	0	64.39	78.24
Locus_22976_Transcript_1/1_Confidence_1.000	1237	gi|168001294|ref|XP_001753350.1| predicted protein [Physcomitrella patens subsp. patens]	333	528	1235	3	237	892	1e-95	77.54	87.29
Locus_13254_Transcript_1/1_Confidence_1.000	304	gi|168001298|ref|XP_001753352.1| predicted protein [Physcomitrella patens subsp. patens]	122	3	179	1	64	173	3e-13	60.94	71.88
Locus_24979_Transcript_1/1_Confidence_1.000	283	gi|168001298|ref|XP_001753352.1| predicted protein [Physcomitrella patens subsp. patens]	122	103	258	71	122	148	2e-10	55.77	76.92
Locus_7720_Transcript_1/1_Confidence_1.000	2295	gi|168001300|ref|XP_001753353.1| predicted protein [Physcomitrella patens subsp. patens]	926	2221	923	513	926	1309	9e-144	58.68	73.06
Locus_27699_Transcript_1/1_Confidence_1.000	306	gi|168001300|ref|XP_001753353.1| predicted protein [Physcomitrella patens subsp. patens]	926	9	302	352	500	218	2e-18	34.9	53.02
Locus_35489_Transcript_1/1_Confidence_1.000	956	gi|168001300|ref|XP_001753353.1| predicted protein [Physcomitrella patens subsp. patens]	926	891	1	51	361	859	5e-92	64.95	75.88
Locus_27212_Transcript_1/1_Confidence_1.000	1190	gi|168001319|ref|XP_001753362.1| predicted protein [Physcomitrella patens subsp. patens]	373	4	855	91	361	596	2e-61	46.34	62.02
Locus_29491_Transcript_1/1_Confidence_1.000	819	gi|168001319|ref|XP_001753362.1| predicted protein [Physcomitrella patens subsp. patens]	373	306	4	6	104	250	2e-21	46.53	65.35
Locus_28853_Transcript_1/1_Confidence_1.000	1137	gi|168001321|ref|XP_001753363.1| predicted protein [Physcomitrella patens subsp. patens]	384	6	1118	12	368	936	7e-101	49.87	68.19
Locus_17814_Transcript_1/1_Confidence_1.000	1511	gi|168001323|ref|XP_001753364.1| predicted protein [Physcomitrella patens subsp. patens]	330	1499	702	40	310	493	2e-49	42.07	55.52
Locus_66255_Transcript_1/1_Confidence_1.000	322	gi|168001323|ref|XP_001753364.1| predicted protein [Physcomitrella patens subsp. patens]	330	322	185	45	96	119	5e-07	48.08	59.62
Locus_6618_Transcript_1/1_Confidence_1.000	1090	gi|168001325|ref|XP_001753365.1| predicted protein [Physcomitrella patens subsp. patens]	683	3	854	393	676	978	9e-106	64.44	81.34
Locus_6901_Transcript_1/1_Confidence_1.000	668	gi|168001325|ref|XP_001753365.1| predicted protein [Physcomitrella patens subsp. patens]	683	3	659	183	401	876	3e-94	74.89	89.04
Locus_39963_Transcript_1/1_Confidence_1.000	731	gi|168001325|ref|XP_001753365.1| predicted protein [Physcomitrella patens subsp. patens]	683	392	730	83	197	293	1e-26	60	77.39
Locus_17453_Transcript_1/1_Confidence_1.000	1757	gi|168001335|ref|XP_001753370.1| predicted protein [Physcomitrella patens subsp. patens]	229	925	248	1	226	777	3e-82	61.06	78.76
Locus_9099_Transcript_1/1_Confidence_1.000	1234	gi|168001339|ref|XP_001753372.1| predicted protein [Physcomitrella patens subsp. patens]	399	1231	731	225	388	402	6e-39	57.49	73.65
Locus_11072_Transcript_1/1_Confidence_1.000	441	gi|168001345|ref|XP_001753375.1| predicted protein [Physcomitrella patens subsp. patens]	605	435	22	127	265	194	2e-15	34.01	55.1
Locus_1350_Transcript_1/1_Confidence_1.000	414	gi|168001347|ref|XP_001753376.1| predicted protein [Physcomitrella patens subsp. patens]	499	4	414	36	171	500	4e-51	64.23	79.56
Locus_63738_Transcript_1/1_Confidence_1.000	704	gi|168001357|ref|XP_001753381.1| predicted protein [Physcomitrella patens subsp. patens]	570	593	228	435	557	234	9e-20	38.21	60.98
Locus_6157_Transcript_1/1_Confidence_1.000	2172	gi|168001359|ref|XP_001753382.1| predicted protein [Physcomitrella patens subsp. patens]	426	371	1678	1	425	1639	0	77.52	86.47
Locus_19990_Transcript_1/1_Confidence_1.000	440	gi|168001359|ref|XP_001753382.1| predicted protein [Physcomitrella patens subsp. patens]	426	438	1	162	308	365	2e-35	50.99	66.23
Locus_32494_Transcript_1/1_Confidence_1.000	392	gi|168001359|ref|XP_001753382.1| predicted protein [Physcomitrella patens subsp. patens]	426	388	233	370	421	141	2e-09	50	76.92
Locus_36583_Transcript_1/1_Confidence_1.000	339	gi|168001359|ref|XP_001753382.1| predicted protein [Physcomitrella patens subsp. patens]	426	217	5	28	100	158	1e-11	46.58	64.38
Locus_61179_Transcript_1/1_Confidence_1.000	339	gi|168001359|ref|XP_001753382.1| predicted protein [Physcomitrella patens subsp. patens]	426	337	20	320	425	293	3e-27	50	73.58
Locus_62584_Transcript_1/1_Confidence_1.000	387	gi|168001359|ref|XP_001753382.1| predicted protein [Physcomitrella patens subsp. patens]	426	5	379	120	244	285	3e-26	44.8	67.2
Locus_65_Transcript_1/1_Confidence_1.000	2105	gi|168001365|ref|XP_001753385.1| predicted protein [Physcomitrella patens subsp. patens]	440	219	1487	1	423	1987	0	87.94	94.8
Locus_26322_Transcript_1/1_Confidence_1.000	1874	gi|168001367|ref|XP_001753386.1| predicted protein [Physcomitrella patens subsp. patens]	539	717	4	1	245	675	2e-70	62.45	76.33
Locus_56655_Transcript_1/1_Confidence_1.000	298	gi|168001367|ref|XP_001753386.1| predicted protein [Physcomitrella patens subsp. patens]	539	298	2	408	506	444	1e-44	84.85	91.92
Locus_57859_Transcript_1/1_Confidence_1.000	273	gi|168001367|ref|XP_001753386.1| predicted protein [Physcomitrella patens subsp. patens]	539	273	4	231	353	402	7e-40	68.29	70.73
Locus_581_Transcript_1/1_Confidence_1.000	546	gi|168001369|ref|XP_001753387.1| predicted protein [Physcomitrella patens subsp. patens]	301	3	299	199	297	422	9e-42	79.8	91.92
Locus_14216_Transcript_1/1_Confidence_1.000	1160	gi|168001369|ref|XP_001753387.1| predicted protein [Physcomitrella patens subsp. patens]	301	598	2	1	199	853	3e-91	82.41	92.96
Locus_36285_Transcript_1/1_Confidence_1.000	828	gi|168001375|ref|XP_001753390.1| predicted protein [Physcomitrella patens subsp. patens]	422	2	826	2	276	1091	5e-119	75.64	85.09
Locus_63415_Transcript_1/1_Confidence_1.000	293	gi|168001379|ref|XP_001753392.1| predicted protein [Physcomitrella patens subsp. patens]	294	288	13	73	171	110	5e-06	30.48	47.62
Locus_16409_Transcript_1/1_Confidence_1.000	1161	gi|168001381|ref|XP_001753393.1| predicted protein [Physcomitrella patens subsp. patens]	361	2	832	120	361	430	3e-42	40.64	55.48
Locus_21511_Transcript_1/1_Confidence_1.000	697	gi|168001381|ref|XP_001753393.1| predicted protein [Physcomitrella patens subsp. patens]	361	324	695	1	118	388	1e-37	60.48	75
Locus_34275_Transcript_1/1_Confidence_1.000	603	gi|168001383|ref|XP_001753394.1| predicted protein [Physcomitrella patens subsp. patens]	706	244	29	480	551	132	4e-08	36.11	58.33
Locus_30386_Transcript_1/1_Confidence_1.000	1916	gi|168001385|ref|XP_001753395.1| predicted protein [Physcomitrella patens subsp. patens]	763	1914	532	370	763	1208	4e-132	59.61	68.03
Locus_42893_Transcript_1/1_Confidence_1.000	1132	gi|168001385|ref|XP_001753395.1| predicted protein [Physcomitrella patens subsp. patens]	763	392	1132	1	247	960	1e-103	70.85	84.62
Locus_49450_Transcript_1/1_Confidence_1.000	427	gi|168001385|ref|XP_001753395.1| predicted protein [Physcomitrella patens subsp. patens]	763	426	1	238	379	618	1e-64	83.8	93.66
Locus_47186_Transcript_1/1_Confidence_1.000	1309	gi|168001387|ref|XP_001753396.1| predicted protein [Physcomitrella patens subsp. patens]	3295	1307	102	2897	3294	1392	1e-153	63.86	78.96
Locus_62745_Transcript_1/1_Confidence_1.000	492	gi|168001387|ref|XP_001753396.1| predicted protein [Physcomitrella patens subsp. patens]	3295	1	489	2733	2895	745	3e-79	82.82	88.96
Locus_66751_Transcript_1/1_Confidence_1.000	273	gi|168001387|ref|XP_001753396.1| predicted protein [Physcomitrella patens subsp. patens]	3295	271	2	2512	2598	215	4e-18	47.78	64.44
Locus_66850_Transcript_1/1_Confidence_1.000	414	gi|168001387|ref|XP_001753396.1| predicted protein [Physcomitrella patens subsp. patens]	3295	4	414	2283	2419	569	4e-59	79.56	91.97
Locus_67030_Transcript_1/1_Confidence_1.000	265	gi|168001387|ref|XP_001753396.1| predicted protein [Physcomitrella patens subsp. patens]	3295	1	264	2653	2740	357	1e-34	75	89.77
Locus_67496_Transcript_1/1_Confidence_1.000	253	gi|168001387|ref|XP_001753396.1| predicted protein [Physcomitrella patens subsp. patens]	3295	2	253	2584	2667	219	1e-18	48.81	63.1
Locus_68799_Transcript_1/1_Confidence_1.000	500	gi|168001387|ref|XP_001753396.1| predicted protein [Physcomitrella patens subsp. patens]	3295	499	14	2036	2197	506	1e-51	62.35	74.69
Locus_548_Transcript_1/1_Confidence_1.000	1584	gi|168001391|ref|XP_001753398.1| predicted protein [Physcomitrella patens subsp. patens]	388	1583	702	95	388	1091	1e-118	70.41	83.67
Locus_12312_Transcript_1/1_Confidence_1.000	1606	gi|168001401|ref|XP_001753403.1| predicted protein [Physcomitrella patens subsp. patens]	1342	1110	1514	464	606	197	5e-15	42.07	52.41
Locus_13482_Transcript_1/1_Confidence_1.000	1553	gi|168001409|ref|XP_001753407.1| predicted protein [Physcomitrella patens subsp. patens]	322	1266	556	72	320	765	7e-81	65.08	75.4
Locus_11829_Transcript_1/1_Confidence_1.000	354	gi|168001411|ref|XP_001753408.1| predicted protein [Physcomitrella patens subsp. patens]	456	190	14	32	90	116	1e-06	38.98	61.02
Locus_33901_Transcript_1/1_Confidence_1.000	685	gi|168001411|ref|XP_001753408.1| predicted protein [Physcomitrella patens subsp. patens]	456	685	5	95	314	152	3e-10	26.67	40.42
Locus_68843_Transcript_1/1_Confidence_1.000	279	gi|168001415|ref|XP_001753410.1| intraflagellar transport protein [Physcomitrella patens subsp. patens]	597	278	63	509	580	250	3e-22	55.56	76.39
Locus_3345_Transcript_1/1_Confidence_1.000	2357	gi|168001423|ref|XP_001753414.1| predicted protein [Physcomitrella patens subsp. patens]	655	2357	939	166	635	2044	0	85.41	93.87
Locus_26215_Transcript_1/1_Confidence_1.000	1405	gi|168001423|ref|XP_001753414.1| predicted protein [Physcomitrella patens subsp. patens]	655	476	3	2	160	544	3e-55	64.78	81.76
Locus_24466_Transcript_1/1_Confidence_1.000	521	gi|168001429|ref|XP_001753417.1| predicted protein [Physcomitrella patens subsp. patens]	470	521	6	76	245	498	1e-50	65.7	77.33
Locus_8366_Transcript_1/1_Confidence_1.000	3712	gi|168001431|ref|XP_001753418.1| predicted protein [Physcomitrella patens subsp. patens]	869	1807	2523	323	597	256	2e-21	30.95	43.54
Locus_48413_Transcript_1/1_Confidence_1.000	374	gi|168001435|ref|XP_001753420.1| predicted protein [Physcomitrella patens subsp. patens]	845	17	373	642	760	243	2e-21	39.5	63.03
Locus_55581_Transcript_1/1_Confidence_1.000	317	gi|168001435|ref|XP_001753420.1| predicted protein [Physcomitrella patens subsp. patens]	845	143	316	5	62	146	4e-10	39.66	72.41
Locus_63851_Transcript_1/1_Confidence_1.000	308	gi|168001435|ref|XP_001753420.1| predicted protein [Physcomitrella patens subsp. patens]	845	59	301	108	189	242	3e-21	52.44	75.61
Locus_8874_Transcript_1/1_Confidence_1.000	738	gi|168001445|ref|XP_001753425.1| predicted protein [Physcomitrella patens subsp. patens]	426	397	696	113	242	251	1e-21	48.85	57.25
Locus_2485_Transcript_1/1_Confidence_1.000	1353	gi|168001449|ref|XP_001753427.1| predicted protein [Physcomitrella patens subsp. patens]	123	294	650	4	123	384	9e-37	65	80.83
Locus_6207_Transcript_1/1_Confidence_1.000	407	gi|168001449|ref|XP_001753427.1| predicted protein [Physcomitrella patens subsp. patens]	123	261	28	42	119	219	2e-18	55.13	73.08
Locus_8572_Transcript_1/1_Confidence_1.000	2319	gi|168001457|ref|XP_001753431.1| predicted protein [Physcomitrella patens subsp. patens]	659	12	1916	23	657	2359	0	65.35	82.2
Locus_35713_Transcript_1/1_Confidence_1.000	537	gi|168001467|ref|XP_001753436.1| predicted protein [Physcomitrella patens subsp. patens]	1292	2	280	169	271	237	2e-20	55.34	69.9
Locus_857_Transcript_1/1_Confidence_1.000	3082	gi|168001477|ref|XP_001753441.1| predicted protein [Physcomitrella patens subsp. patens]	477	808	2196	12	476	2096	0	86.02	91.83
Locus_2900_Transcript_1/1_Confidence_1.000	724	gi|168001479|ref|XP_001753442.1| predicted protein [Physcomitrella patens subsp. patens]	252	34	687	24	244	431	1e-42	42.99	61.09
Locus_12383_Transcript_1/1_Confidence_1.000	638	gi|168001479|ref|XP_001753442.1| predicted protein [Physcomitrella patens subsp. patens]	252	109	636	29	201	337	8e-32	39.55	59.89
Locus_4982_Transcript_1/1_Confidence_1.000	601	gi|168001481|ref|XP_001753443.1| predicted protein [Physcomitrella patens subsp. patens]	172	391	600	23	91	136	2e-08	40	64.29
Locus_10323_Transcript_1/1_Confidence_1.000	1220	gi|168001489|ref|XP_001753447.1| predicted protein [Physcomitrella patens subsp. patens]	96	946	677	1	90	337	2e-31	68.89	82.22
Locus_14833_Transcript_1/1_Confidence_1.000	1012	gi|168001491|ref|XP_001753448.1| predicted protein [Physcomitrella patens subsp. patens]	81	549	788	2	81	398	1e-38	83.75	90
Locus_5840_Transcript_1/1_Confidence_1.000	1158	gi|168001497|ref|XP_001753451.1| predicted protein [Physcomitrella patens subsp. patens]	102	734	468	14	102	288	1e-25	69.66	78.65
Locus_30762_Transcript_1/1_Confidence_1.000	406	gi|168001501|ref|XP_001753453.1| predicted protein [Physcomitrella patens subsp. patens]	212	235	405	16	72	212	1e-17	66.67	92.98
Locus_3177_Transcript_1/1_Confidence_1.000	956	gi|168001515|ref|XP_001753460.1| predicted protein [Physcomitrella patens subsp. patens]	405	114	671	229	388	300	3e-27	43.01	55.96
Locus_5556_Transcript_1/1_Confidence_1.000	1565	gi|168001515|ref|XP_001753460.1| predicted protein [Physcomitrella patens subsp. patens]	405	386	45	3	111	384	1e-36	79.82	84.21
Locus_5952_Transcript_1/1_Confidence_1.000	291	gi|168001515|ref|XP_001753460.1| predicted protein [Physcomitrella patens subsp. patens]	405	6	260	128	206	231	5e-20	54.65	68.6
Locus_13322_Transcript_1/1_Confidence_1.000	868	gi|168001521|ref|XP_001753463.1| predicted protein [Physcomitrella patens subsp. patens]	981	710	177	1	175	653	3e-68	71.98	79.12
Locus_37029_Transcript_1/1_Confidence_1.000	2121	gi|168001521|ref|XP_001753463.1| predicted protein [Physcomitrella patens subsp. patens]	981	1	552	230	420	678	1e-70	77.32	84.02
Locus_11886_Transcript_1/1_Confidence_1.000	1220	gi|168001531|ref|XP_001753468.1| predicted protein [Physcomitrella patens subsp. patens]	358	797	1219	17	160	327	3e-30	52.74	67.12
Locus_24035_Transcript_1/1_Confidence_1.000	573	gi|168001531|ref|XP_001753468.1| predicted protein [Physcomitrella patens subsp. patens]	358	3	572	146	335	719	4e-76	76.84	87.37
Locus_46060_Transcript_1/1_Confidence_1.000	257	gi|168001533|ref|XP_001753469.1| predicted protein [Physcomitrella patens subsp. patens]	624	1	201	517	591	251	2e-22	69.33	78.67
Locus_49097_Transcript_1/1_Confidence_1.000	260	gi|168001533|ref|XP_001753469.1| predicted protein [Physcomitrella patens subsp. patens]	624	3	260	334	419	244	2e-21	52.33	73.26
Locus_60074_Transcript_1/1_Confidence_1.000	427	gi|168001533|ref|XP_001753469.1| predicted protein [Physcomitrella patens subsp. patens]	624	212	3	52	121	325	9e-31	85.71	90
Locus_62200_Transcript_1/1_Confidence_1.000	2195	gi|168001555|ref|XP_001753480.1| predicted protein [Physcomitrella patens subsp. patens]	432	322	1533	1	425	682	4e-71	39.72	57.97
Locus_11988_Transcript_1/1_Confidence_1.000	1845	gi|168001557|ref|XP_001753481.1| predicted protein [Physcomitrella patens subsp. patens]	364	1218	1790	130	311	344	6e-32	40.1	61.98
Locus_1585_Transcript_1/1_Confidence_1.000	950	gi|168001559|ref|XP_001753482.1| predicted protein [Physcomitrella patens subsp. patens]	674	1	855	180	465	1086	2e-118	72.73	85.31
Locus_31781_Transcript_1/1_Confidence_1.000	459	gi|168001559|ref|XP_001753482.1| predicted protein [Physcomitrella patens subsp. patens]	674	458	3	519	671	413	7e-41	66.01	79.74
Locus_6477_Transcript_1/1_Confidence_1.000	1202	gi|168001561|ref|XP_001753483.1| predicted protein [Physcomitrella patens subsp. patens]	248	1099	368	1	248	638	3e-66	55.42	74.7
Locus_7537_Transcript_1/1_Confidence_1.000	1386	gi|168001565|ref|XP_001753485.1| predicted protein [Physcomitrella patens subsp. patens]	273	205	1014	5	273	692	2e-72	50.55	66.79
Locus_50602_Transcript_1/1_Confidence_1.000	1247	gi|168001571|ref|XP_001753488.1| predicted protein [Physcomitrella patens subsp. patens]	433	738	842	340	371	134	8e-08	71.43	82.86
Locus_11887_Transcript_1/1_Confidence_1.000	937	gi|168001583|ref|XP_001753494.1| predicted protein [Physcomitrella patens subsp. patens]	494	936	4	83	388	742	2e-78	54.86	71.16
Locus_25707_Transcript_1/1_Confidence_1.000	750	gi|168001583|ref|XP_001753494.1| predicted protein [Physcomitrella patens subsp. patens]	494	1	324	383	490	325	3e-30	60.18	75.22
Locus_49197_Transcript_1/1_Confidence_1.000	393	gi|168001583|ref|XP_001753494.1| predicted protein [Physcomitrella patens subsp. patens]	494	142	393	7	90	345	4e-33	75	85.71
Locus_9588_Transcript_1/1_Confidence_1.000	547	gi|168001585|ref|XP_001753495.1| predicted protein [Physcomitrella patens subsp. patens]	680	527	315	589	660	113	6e-06	34.72	56.94
Locus_5452_Transcript_1/1_Confidence_1.000	1239	gi|168001589|ref|XP_001753497.1| predicted protein [Physcomitrella patens subsp. patens]	181	1231	794	34	179	464	4e-46	61.64	77.4
Locus_1478_Transcript_1/1_Confidence_1.000	2819	gi|168001595|ref|XP_001753500.1| predicted protein [Physcomitrella patens subsp. patens]	566	2037	529	65	566	1862	0	76.79	85.91
Locus_35759_Transcript_1/1_Confidence_1.000	873	gi|168001599|ref|XP_001753502.1| predicted protein [Physcomitrella patens subsp. patens]	349	577	843	7	93	203	5e-16	46.15	62.64
Locus_45615_Transcript_1/1_Confidence_1.000	428	gi|168001601|ref|XP_001753503.1| predicted protein [Physcomitrella patens subsp. patens]	394	174	422	24	106	283	7e-26	65.06	75.9
Locus_13271_Transcript_1/1_Confidence_1.000	1114	gi|168001603|ref|XP_001753504.1| predicted protein [Physcomitrella patens subsp. patens]	616	498	4	1	165	574	6e-59	70.91	82.42
Locus_23229_Transcript_1/1_Confidence_1.000	388	gi|168001603|ref|XP_001753504.1| predicted protein [Physcomitrella patens subsp. patens]	616	1	384	341	468	487	1e-49	77.34	84.38
Locus_34019_Transcript_1/1_Confidence_1.000	1220	gi|168001603|ref|XP_001753504.1| predicted protein [Physcomitrella patens subsp. patens]	616	3	440	471	616	564	1e-57	76.03	86.3
Locus_45646_Transcript_1/1_Confidence_1.000	290	gi|168001603|ref|XP_001753504.1| predicted protein [Physcomitrella patens subsp. patens]	616	3	290	237	333	247	7e-22	63.92	80.41
Locus_21575_Transcript_1/1_Confidence_1.000	992	gi|168001609|ref|XP_001753507.1| predicted protein [Physcomitrella patens subsp. patens]	250	1	336	135	246	338	1e-31	53.57	73.21
Locus_59671_Transcript_1/1_Confidence_1.000	463	gi|168001609|ref|XP_001753507.1| predicted protein [Physcomitrella patens subsp. patens]	250	1	198	183	248	181	6e-14	50	65.15
Locus_7754_Transcript_1/1_Confidence_1.000	2315	gi|168001621|ref|XP_001753513.1| predicted protein [Physcomitrella patens subsp. patens]	917	4	1800	293	891	2610	0	84.64	92.65
Locus_13896_Transcript_1/1_Confidence_1.000	1711	gi|168001621|ref|XP_001753513.1| predicted protein [Physcomitrella patens subsp. patens]	917	918	1	2	307	1350	1e-148	84.97	93.14
Locus_23090_Transcript_1/1_Confidence_1.000	1539	gi|168001627|ref|XP_001753516.1| histone methyltransferase Su3-9 group [Physcomitrella patens subsp. patens]	533	909	418	71	225	302	3e-27	45.51	56.89
Locus_23569_Transcript_1/1_Confidence_1.000	2438	gi|168001627|ref|XP_001753516.1| histone methyltransferase Su3-9 group [Physcomitrella patens subsp. patens]	533	972	2438	33	503	938	1e-100	43.86	58.95
Locus_28566_Transcript_1/1_Confidence_1.000	278	gi|168001627|ref|XP_001753516.1| histone methyltransferase Su3-9 group [Physcomitrella patens subsp. patens]	533	266	144	492	533	138	3e-09	66.67	71.43
Locus_73823_Transcript_1/1_Confidence_1.000	285	gi|168001627|ref|XP_001753516.1| histone methyltransferase Su3-9 group [Physcomitrella patens subsp. patens]	533	278	6	70	153	173	3e-13	40.66	58.24
Locus_23078_Transcript_1/1_Confidence_1.000	489	gi|168001631|ref|XP_001753518.1| predicted protein [Physcomitrella patens subsp. patens]	250	487	203	151	250	291	1e-26	65	77
Locus_48183_Transcript_1/1_Confidence_1.000	437	gi|168001635|ref|XP_001753520.1| predicted protein [Physcomitrella patens subsp. patens]	678	2	421	81	214	527	4e-54	72.14	81.43
Locus_7055_Transcript_1/1_Confidence_1.000	1147	gi|168001637|ref|XP_001753521.1| predicted protein [Physcomitrella patens subsp. patens]	168	878	1147	49	157	146	3e-09	39.45	50.46
Locus_25746_Transcript_1/1_Confidence_1.000	320	gi|168001639|ref|XP_001753522.1| predicted protein [Physcomitrella patens subsp. patens]	428	2	319	76	181	566	7e-59	88.68	94.34
Locus_5686_Transcript_1/1_Confidence_1.000	3241	gi|168001653|ref|XP_001753529.1| predicted protein [Physcomitrella patens subsp. patens]	415	1605	1898	218	332	124	3e-06	37.39	42.61
Locus_49707_Transcript_1/1_Confidence_1.000	287	gi|168001657|ref|XP_001753531.1| predicted protein [Physcomitrella patens subsp. patens]	559	285	7	37	119	219	1e-18	49.46	60.22
Locus_637_Transcript_1/1_Confidence_1.000	3689	gi|168001663|ref|XP_001753534.1| predicted protein [Physcomitrella patens subsp. patens]	773	519	1670	12	385	938	2e-100	52.03	67.51
Locus_18779_Transcript_1/1_Confidence_1.000	2051	gi|168001665|ref|XP_001753535.1| predicted protein [Physcomitrella patens subsp. patens]	267	566	1330	7	261	1014	1e-109	82.35	90.59
Locus_9218_Transcript_1/1_Confidence_1.000	488	gi|168001667|ref|XP_001753536.1| predicted protein [Physcomitrella patens subsp. patens]	270	400	2	1	133	445	2e-44	77.44	89.47
Locus_17241_Transcript_1/1_Confidence_1.000	1176	gi|168001669|ref|XP_001753537.1| predicted protein [Physcomitrella patens subsp. patens]	292	726	1160	1	147	613	2e-63	76.87	89.8
Locus_44586_Transcript_1/1_Confidence_1.000	441	gi|168001669|ref|XP_001753537.1| predicted protein [Physcomitrella patens subsp. patens]	292	238	441	1	68	287	2e-26	79.41	89.71
Locus_1999_Transcript_1/1_Confidence_1.000	3566	gi|168001671|ref|XP_001753538.1| predicted protein [Physcomitrella patens subsp. patens]	559	2365	761	33	523	1011	5e-109	44.44	60.47
Locus_905_Transcript_1/1_Confidence_1.000	1595	gi|168001681|ref|XP_001753543.1| predicted protein [Physcomitrella patens subsp. patens]	96	493	215	2	94	394	7e-38	78.49	91.4
Locus_7930_Transcript_1/1_Confidence_1.000	1895	gi|168001689|ref|XP_001753547.1| predicted protein [Physcomitrella patens subsp. patens]	88	1132	827	1	88	197	6e-15	58.65	66.35
Locus_12927_Transcript_1/1_Confidence_1.000	1880	gi|168001689|ref|XP_001753547.1| predicted protein [Physcomitrella patens subsp. patens]	88	234	470	2	76	207	4e-16	53.75	72.5
Locus_1234_Transcript_1/1_Confidence_1.000	1068	gi|168001703|ref|XP_001753554.1| predicted protein [Physcomitrella patens subsp. patens]	158	1067	897	102	158	247	5e-21	100	100
Locus_59051_Transcript_1/1_Confidence_1.000	302	gi|168001703|ref|XP_001753554.1| predicted protein [Physcomitrella patens subsp. patens]	158	301	2	45	143	358	1e-34	71	81
Locus_3713_Transcript_1/1_Confidence_1.000	1158	gi|168001713|ref|XP_001753559.1| predicted protein [Physcomitrella patens subsp. patens]	184	364	2	1	94	397	2e-38	70.25	74.38
Locus_4534_Transcript_1/1_Confidence_1.000	1003	gi|168001713|ref|XP_001753559.1| predicted protein [Physcomitrella patens subsp. patens]	184	538	1002	1	128	540	5e-55	70.32	77.42
Locus_10901_Transcript_1/1_Confidence_1.000	725	gi|168001713|ref|XP_001753559.1| predicted protein [Physcomitrella patens subsp. patens]	184	3	212	114	183	287	7e-26	77.14	88.57
Locus_2226_Transcript_1/1_Confidence_1.000	1442	gi|168001721|ref|XP_001753563.1| predicted protein [Physcomitrella patens subsp. patens]	341	1243	284	12	328	824	9e-88	52.65	69.16
Locus_3377_Transcript_1/1_Confidence_1.000	1171	gi|168001721|ref|XP_001753563.1| predicted protein [Physcomitrella patens subsp. patens]	341	1144	485	105	320	458	2e-45	49.09	62.27
Locus_3378_Transcript_1/1_Confidence_1.000	666	gi|168001721|ref|XP_001753563.1| predicted protein [Physcomitrella patens subsp. patens]	341	272	6	12	98	203	3e-16	44.94	68.54
Locus_4248_Transcript_1/1_Confidence_1.000	343	gi|168001721|ref|XP_001753563.1| predicted protein [Physcomitrella patens subsp. patens]	341	272	6	12	98	186	8e-15	39.33	60.67
Locus_4550_Transcript_1/1_Confidence_1.000	1236	gi|168001721|ref|XP_001753563.1| predicted protein [Physcomitrella patens subsp. patens]	341	1217	570	99	314	425	1e-41	41.82	54.55
Locus_4765_Transcript_1/1_Confidence_1.000	648	gi|168001721|ref|XP_001753563.1| predicted protein [Physcomitrella patens subsp. patens]	341	192	1	34	97	159	4e-11	45.31	67.19
Locus_7668_Transcript_1/1_Confidence_1.000	1220	gi|168001721|ref|XP_001753563.1| predicted protein [Physcomitrella patens subsp. patens]	341	1	723	86	322	606	1e-62	51.85	65.43
Locus_16488_Transcript_1/1_Confidence_1.000	464	gi|168001721|ref|XP_001753563.1| predicted protein [Physcomitrella patens subsp. patens]	341	200	385	27	99	136	9e-09	42.47	61.64
Locus_3486_Transcript_1/1_Confidence_1.000	367	gi|168001731|ref|XP_001753568.1| predicted protein [Physcomitrella patens subsp. patens]	132	62	367	2	107	316	7e-30	59.43	70.75
Locus_5065_Transcript_1/1_Confidence_1.000	437	gi|168001731|ref|XP_001753568.1| predicted protein [Physcomitrella patens subsp. patens]	132	1	123	92	132	156	4e-11	70.73	87.8
Locus_11638_Transcript_1/1_Confidence_1.000	888	gi|168001733|ref|XP_001753569.1| predicted protein [Physcomitrella patens subsp. patens]	399	325	888	1	189	699	1e-73	72.11	84.74
Locus_12194_Transcript_1/1_Confidence_1.000	910	gi|168001733|ref|XP_001753569.1| predicted protein [Physcomitrella patens subsp. patens]	399	908	294	190	399	812	1e-86	73.33	84.29
Locus_23179_Transcript_1/1_Confidence_1.000	2794	gi|168001739|ref|XP_001753572.1| predicted protein [Physcomitrella patens subsp. patens]	363	2092	992	1	363	956	1e-102	54.08	71.2
Locus_8046_Transcript_1/1_Confidence_1.000	2459	gi|168001741|ref|XP_001753573.1| predicted protein [Physcomitrella patens subsp. patens]	616	433	2040	83	616	1192	1e-148	49.35	64.75
Locus_26970_Transcript_1/1_Confidence_1.000	1520	gi|168001741|ref|XP_001753573.1| predicted protein [Physcomitrella patens subsp. patens]	616	615	1	2	206	455	6e-45	51.46	66.99
Locus_6090_Transcript_1/1_Confidence_1.000	401	gi|168001747|ref|XP_001753576.1| predicted protein [Physcomitrella patens subsp. patens]	221	386	21	100	221	358	1e-34	70.49	78.69
Locus_26420_Transcript_1/1_Confidence_1.000	331	gi|168001751|ref|XP_001753578.1| predicted protein [Physcomitrella patens subsp. patens]	128	6	275	29	118	320	2e-30	63.33	81.11
Locus_15016_Transcript_1/1_Confidence_1.000	1599	gi|168001753|ref|XP_001753579.1| predicted protein [Physcomitrella patens subsp. patens]	659	1	852	242	531	296	2e-26	35.48	46.13
Locus_23054_Transcript_1/1_Confidence_1.000	1048	gi|168001753|ref|XP_001753579.1| predicted protein [Physcomitrella patens subsp. patens]	659	311	1048	5	257	734	2e-77	59.84	71.26
Locus_155_Transcript_1/1_Confidence_1.000	538	gi|168001757|ref|XP_001753581.1| predicted protein [Physcomitrella patens subsp. patens]	455	538	401	401	446	204	2e-16	82.61	91.3
Locus_2472_Transcript_1/1_Confidence_1.000	473	gi|168001757|ref|XP_001753581.1| predicted protein [Physcomitrella patens subsp. patens]	455	471	373	247	279	122	4e-07	69.7	78.79
Locus_13296_Transcript_1/1_Confidence_1.000	820	gi|168001757|ref|XP_001753581.1| predicted protein [Physcomitrella patens subsp. patens]	455	590	3	1	220	439	2e-43	49.11	62.05
Locus_3533_Transcript_1/1_Confidence_1.000	795	gi|168001763|ref|XP_001753584.1| plant synaptotagmin: integral membrane double C2 domain protein [Physcomitrella patens subsp. patens]	542	1	795	71	334	1017	2e-110	69.81	86.04
Locus_5018_Transcript_1/1_Confidence_1.000	359	gi|168001763|ref|XP_001753584.1| plant synaptotagmin: integral membrane double C2 domain protein [Physcomitrella patens subsp. patens]	542	357	4	335	452	234	2e-20	41.53	62.71
Locus_4684_Transcript_1/1_Confidence_1.000	720	gi|168001769|ref|XP_001753587.1| predicted protein [Physcomitrella patens subsp. patens]	392	249	1	279	361	217	9e-18	49.4	67.47
Locus_13503_Transcript_1/1_Confidence_1.000	2391	gi|168001769|ref|XP_001753587.1| predicted protein [Physcomitrella patens subsp. patens]	392	1664	444	1	369	759	6e-80	48.18	59.56
Locus_18803_Transcript_1/1_Confidence_1.000	1207	gi|168001769|ref|XP_001753587.1| predicted protein [Physcomitrella patens subsp. patens]	392	279	1	3	95	294	2e-26	47.31	73.12
Locus_19491_Transcript_1/1_Confidence_1.000	1557	gi|168001771|ref|XP_001753588.1| predicted protein [Physcomitrella patens subsp. patens]	388	155	1222	34	386	841	1e-89	46.78	65.27
Locus_5357_Transcript_1/1_Confidence_1.000	658	gi|168001773|ref|XP_001753589.1| predicted protein [Physcomitrella patens subsp. patens]	103	136	435	2	101	478	4e-48	92	97
Locus_6957_Transcript_1/1_Confidence_1.000	2447	gi|168001779|ref|XP_001753592.1| predicted protein [Physcomitrella patens subsp. patens]	877	824	2407	135	676	1265	1e-138	57.17	68.6
Locus_7355_Transcript_1/1_Confidence_1.000	355	gi|168001779|ref|XP_001753592.1| predicted protein [Physcomitrella patens subsp. patens]	877	70	261	711	770	137	4e-09	48.44	65.62
Locus_1482_Transcript_1/1_Confidence_1.000	2200	gi|168001781|ref|XP_001753593.1| predicted protein [Physcomitrella patens subsp. patens]	117	1946	1614	6	117	468	3e-46	83.93	88.39
Locus_25901_Transcript_1/1_Confidence_1.000	2416	gi|168001799|ref|XP_001753602.1| predicted protein [Physcomitrella patens subsp. patens]	1396	1	2196	621	1349	1054	4e-114	44.68	59.44
Locus_48593_Transcript_1/1_Confidence_1.000	1264	gi|168001799|ref|XP_001753602.1| predicted protein [Physcomitrella patens subsp. patens]	1396	430	1254	46	316	507	4e-51	50.18	67.38
Locus_5945_Transcript_1/1_Confidence_1.000	1116	gi|168001814|ref|XP_001753609.1| predicted protein [Physcomitrella patens subsp. patens]	329	1072	137	8	318	713	5e-75	43.63	63.06
Locus_10261_Transcript_1/1_Confidence_1.000	323	gi|168001814|ref|XP_001753609.1| predicted protein [Physcomitrella patens subsp. patens]	329	1	321	217	317	160	8e-12	34.86	56.88
Locus_15434_Transcript_1/1_Confidence_1.000	1119	gi|168001814|ref|XP_001753609.1| predicted protein [Physcomitrella patens subsp. patens]	329	2	688	102	329	519	2e-52	46.09	63.91
Locus_17213_Transcript_1/1_Confidence_1.000	270	gi|168001814|ref|XP_001753609.1| predicted protein [Physcomitrella patens subsp. patens]	329	26	268	11	90	213	6e-18	50.62	67.9
Locus_20142_Transcript_1/1_Confidence_1.000	318	gi|168001814|ref|XP_001753609.1| predicted protein [Physcomitrella patens subsp. patens]	329	3	317	121	228	123	2e-07	34.26	53.7
Locus_22693_Transcript_1/1_Confidence_1.000	638	gi|168001814|ref|XP_001753609.1| predicted protein [Physcomitrella patens subsp. patens]	329	298	636	4	116	391	5e-38	61.95	76.11
Locus_30902_Transcript_1/1_Confidence_1.000	319	gi|168001814|ref|XP_001753609.1| predicted protein [Physcomitrella patens subsp. patens]	329	319	2	120	228	122	2e-07	33.33	52.14
Locus_4912_Transcript_1/1_Confidence_1.000	2295	gi|168001820|ref|XP_001753612.1| PINA AtPIN5/PIN6-like auxin efflux carrier protein [Physcomitrella patens subsp. patens]	713	235	2295	1	681	1933	0	58.5	67.89
Locus_9951_Transcript_1/1_Confidence_1.000	548	gi|168001820|ref|XP_001753612.1| PINA AtPIN5/PIN6-like auxin efflux carrier protein [Physcomitrella patens subsp. patens]	713	1	144	666	713	215	9e-18	81.25	97.92
Locus_16983_Transcript_1/1_Confidence_1.000	2249	gi|168001820|ref|XP_001753612.1| PINA AtPIN5/PIN6-like auxin efflux carrier protein [Physcomitrella patens subsp. patens]	713	531	1	538	711	323	2e-29	36.72	63.28
Locus_7079_Transcript_1/1_Confidence_1.000	1300	gi|168001822|ref|XP_001753613.1| delta tubulin [Physcomitrella patens subsp. patens]	678	9	722	436	678	540	7e-55	47.35	65.71
Locus_31928_Transcript_1/1_Confidence_1.000	918	gi|168001822|ref|XP_001753613.1| delta tubulin [Physcomitrella patens subsp. patens]	678	515	123	223	347	279	8e-25	47.41	61.48
Locus_7884_Transcript_1/1_Confidence_1.000	1698	gi|168001832|ref|XP_001753618.1| predicted protein [Physcomitrella patens subsp. patens]	1138	642	1	69	281	862	4e-92	73.83	83.64
Locus_36072_Transcript_1/1_Confidence_1.000	3480	gi|168001832|ref|XP_001753618.1| predicted protein [Physcomitrella patens subsp. patens]	1138	3	2609	282	1135	2183	0	51.24	67.65
Locus_22242_Transcript_1/1_Confidence_1.000	708	gi|168001834|ref|XP_001753619.1| predicted protein [Physcomitrella patens subsp. patens]	418	3	344	302	411	188	2e-14	38.6	57.02
Locus_12381_Transcript_1/1_Confidence_1.000	747	gi|168001836|ref|XP_001753620.1| predicted protein [Physcomitrella patens subsp. patens]	575	746	423	468	575	391	6e-38	69.44	83.33
Locus_12382_Transcript_1/1_Confidence_1.000	596	gi|168001836|ref|XP_001753620.1| predicted protein [Physcomitrella patens subsp. patens]	575	1	594	285	482	553	7e-57	52.53	72.22
Locus_16978_Transcript_1/1_Confidence_1.000	1538	gi|168001836|ref|XP_001753620.1| predicted protein [Physcomitrella patens subsp. patens]	575	907	2	1	297	719	1e-75	51.66	65.56
Locus_15637_Transcript_1/1_Confidence_1.000	473	gi|168001838|ref|XP_001753621.1| predicted protein [Physcomitrella patens subsp. patens]	173	453	139	69	173	437	1e-43	75.24	88.57
Locus_42078_Transcript_1/1_Confidence_1.000	473	gi|168001838|ref|XP_001753621.1| predicted protein [Physcomitrella patens subsp. patens]	173	310	471	6	59	202	2e-16	70.37	79.63
Locus_7259_Transcript_1/1_Confidence_1.000	498	gi|168001844|ref|XP_001753624.1| predicted protein [Physcomitrella patens subsp. patens]	342	2	487	124	285	743	4e-79	84.57	91.98
Locus_29675_Transcript_1/1_Confidence_1.000	398	gi|168001844|ref|XP_001753624.1| predicted protein [Physcomitrella patens subsp. patens]	342	1	114	304	341	115	2e-06	60.53	76.32
Locus_29701_Transcript_1/1_Confidence_1.000	764	gi|168001844|ref|XP_001753624.1| predicted protein [Physcomitrella patens subsp. patens]	342	410	763	6	123	405	1e-39	70.34	88.98
Locus_9080_Transcript_1/1_Confidence_1.000	3211	gi|168001846|ref|XP_001753625.1| predicted protein [Physcomitrella patens subsp. patens]	710	1271	3211	10	664	982	1e-105	45.59	64.87
Locus_24990_Transcript_1/1_Confidence_1.000	3192	gi|168001862|ref|XP_001753633.1| predicted protein [Physcomitrella patens subsp. patens]	533	1552	3144	1	530	1916	0	69.42	83.49
Locus_6566_Transcript_1/1_Confidence_1.000	1046	gi|168001864|ref|XP_001753634.1| predicted protein [Physcomitrella patens subsp. patens]	168	969	490	4	165	555	9e-57	75.93	83.95
Locus_4975_Transcript_1/1_Confidence_1.000	690	gi|168001880|ref|XP_001753642.1| predicted protein [Physcomitrella patens subsp. patens]	290	317	6	56	157	274	2e-24	56.73	79.81
Locus_18189_Transcript_1/1_Confidence_1.000	816	gi|168001880|ref|XP_001753642.1| predicted protein [Physcomitrella patens subsp. patens]	290	6	410	161	290	322	7e-30	58.52	76.3
Locus_11961_Transcript_1/1_Confidence_1.000	3470	gi|168001886|ref|XP_001753645.1| predicted protein [Physcomitrella patens subsp. patens]	929	3048	421	26	912	2697	0	57.61	71.03
Locus_53908_Transcript_1/1_Confidence_1.000	542	gi|168001886|ref|XP_001753645.1| predicted protein [Physcomitrella patens subsp. patens]	929	540	7	576	756	440	7e-44	48.09	59.56
Locus_47437_Transcript_1/1_Confidence_1.000	342	gi|168001898|ref|XP_001753651.1| predicted protein [Physcomitrella patens subsp. patens]	196	337	2	72	183	462	8e-47	68.75	82.14
Locus_4448_Transcript_1/1_Confidence_1.000	1280	gi|168001900|ref|XP_001753652.1| predicted protein [Physcomitrella patens subsp. patens]	246	5	220	175	244	147	2e-09	50	67.57
Locus_1932_Transcript_1/1_Confidence_1.000	367	gi|168001902|ref|XP_001753653.1| early light-induced protein 3 [Physcomitrella patens subsp. patens]	220	91	363	29	99	137	4e-09	42.86	54.95
Locus_11706_Transcript_1/1_Confidence_1.000	470	gi|168001902|ref|XP_001753653.1| early light-induced protein 3 [Physcomitrella patens subsp. patens]	220	19	465	23	156	343	9e-33	49.66	65.1
Locus_13864_Transcript_1/1_Confidence_1.000	955	gi|168001902|ref|XP_001753653.1| early light-induced protein 3 [Physcomitrella patens subsp. patens]	220	788	159	17	215	546	9e-56	54.29	70
Locus_25886_Transcript_1/1_Confidence_1.000	1151	gi|168001902|ref|XP_001753653.1| early light-induced protein 3 [Physcomitrella patens subsp. patens]	220	416	78	97	211	261	1e-22	50	63.79
Locus_4667_Transcript_1/1_Confidence_1.000	631	gi|168001910|ref|XP_001753657.1| predicted protein [Physcomitrella patens subsp. patens]	647	631	365	559	647	303	7e-28	87.64	94.38
Locus_207_Transcript_1/1_Confidence_1.000	1448	gi|168001916|ref|XP_001753660.1| predicted protein [Physcomitrella patens subsp. patens]	307	844	1443	23	238	433	2e-42	44.24	61.75
Locus_38554_Transcript_1/1_Confidence_1.000	545	gi|168001916|ref|XP_001753660.1| predicted protein [Physcomitrella patens subsp. patens]	307	6	275	196	291	165	6e-12	39.6	61.39
Locus_46710_Transcript_1/1_Confidence_1.000	328	gi|168001916|ref|XP_001753660.1| predicted protein [Physcomitrella patens subsp. patens]	307	1	327	91	209	249	4e-22	46.34	64.23
Locus_10223_Transcript_1/1_Confidence_1.000	256	gi|168001918|ref|XP_001753661.1| predicted protein [Physcomitrella patens subsp. patens]	313	1	255	73	157	391	1e-38	88.24	94.12
Locus_17529_Transcript_1/1_Confidence_1.000	904	gi|168001918|ref|XP_001753661.1| predicted protein [Physcomitrella patens subsp. patens]	313	647	904	3	88	279	8e-25	76.74	84.88
Locus_43187_Transcript_1/1_Confidence_1.000	274	gi|168001920|ref|XP_001753662.1| predicted protein [Physcomitrella patens subsp. patens]	623	273	1	277	367	463	6e-47	100	100
Locus_33862_Transcript_1/1_Confidence_1.000	1755	gi|168001926|ref|XP_001753665.1| predicted protein [Physcomitrella patens subsp. patens]	943	1753	1055	600	820	130	3e-07	33.47	43.39
Locus_63550_Transcript_1/1_Confidence_1.000	383	gi|168001926|ref|XP_001753665.1| predicted protein [Physcomitrella patens subsp. patens]	943	6	356	357	473	335	5e-32	64.1	82.05
Locus_70100_Transcript_1/1_Confidence_1.000	408	gi|168001926|ref|XP_001753665.1| predicted protein [Physcomitrella patens subsp. patens]	943	201	407	91	158	225	3e-19	63.77	84.06
Locus_11303_Transcript_1/1_Confidence_1.000	1928	gi|168001934|ref|XP_001753669.1| predicted protein [Physcomitrella patens subsp. patens]	160	384	755	30	155	344	6e-32	50.79	70.63
Locus_255_Transcript_1/1_Confidence_1.000	1369	gi|168001938|ref|XP_001753671.1| predicted protein [Physcomitrella patens subsp. patens]	436	2	796	157	421	1167	1e-127	79.62	88.68
Locus_14694_Transcript_1/1_Confidence_1.000	919	gi|168001938|ref|XP_001753671.1| predicted protein [Physcomitrella patens subsp. patens]	436	528	917	28	156	446	3e-44	63.08	73.85
Locus_5433_Transcript_1/1_Confidence_1.000	1748	gi|168001940|ref|XP_001753672.1| predicted protein [Physcomitrella patens subsp. patens]	264	1140	451	35	264	939	5e-101	82.17	93.04
Locus_3388_Transcript_1/1_Confidence_1.000	2042	gi|168001942|ref|XP_001753673.1| predicted protein [Physcomitrella patens subsp. patens]	212	542	1036	50	212	444	2e-43	58.18	73.33
Locus_2417_Transcript_1/1_Confidence_1.000	4200	gi|168001944|ref|XP_001753674.1| predicted protein [Physcomitrella patens subsp. patens]	1041	3671	564	1	1038	4323	0	79.1	88.4
Locus_2427_Transcript_1/1_Confidence_1.000	2557	gi|168001944|ref|XP_001753674.1| predicted protein [Physcomitrella patens subsp. patens]	1041	2557	1859	807	1039	960	3e-103	73.39	88.41
Locus_19417_Transcript_1/1_Confidence_1.000	466	gi|168001944|ref|XP_001753674.1| predicted protein [Physcomitrella patens subsp. patens]	1041	444	1	210	361	399	3e-39	52.6	69.48
Locus_26426_Transcript_1/1_Confidence_1.000	626	gi|168001944|ref|XP_001753674.1| predicted protein [Physcomitrella patens subsp. patens]	1041	3	626	615	822	891	5e-96	78.37	88.94
Locus_54880_Transcript_1/1_Confidence_1.000	333	gi|168001944|ref|XP_001753674.1| predicted protein [Physcomitrella patens subsp. patens]	1041	332	3	156	263	345	3e-33	61.82	73.64
Locus_55721_Transcript_1/1_Confidence_1.000	320	gi|168001944|ref|XP_001753674.1| predicted protein [Physcomitrella patens subsp. patens]	1041	1	318	448	553	396	4e-39	65.09	83.02
Locus_73655_Transcript_1/1_Confidence_1.000	531	gi|168001952|ref|XP_001753678.1| predicted protein [Physcomitrella patens subsp. patens]	102	1	117	61	99	122	5e-07	48.72	79.49
Locus_4969_Transcript_1/1_Confidence_1.000	2688	gi|168001966|ref|XP_001753685.1| predicted protein [Physcomitrella patens subsp. patens]	807	908	2686	18	600	1595	7e-177	67.22	76.92
Locus_10708_Transcript_1/1_Confidence_1.000	1360	gi|168001966|ref|XP_001753685.1| predicted protein [Physcomitrella patens subsp. patens]	807	2	661	586	805	678	7e-71	84.09	92.27
Locus_2354_Transcript_1/1_Confidence_1.000	1093	gi|168001976|ref|XP_001753690.1| predicted protein [Physcomitrella patens subsp. patens]	471	3	596	266	464	529	1e-53	53.77	70.85
Locus_6826_Transcript_1/1_Confidence_1.000	1050	gi|168001976|ref|XP_001753690.1| predicted protein [Physcomitrella patens subsp. patens]	471	494	3	1	162	425	1e-41	56.36	70.3
Locus_18010_Transcript_1/1_Confidence_1.000	266	gi|168001976|ref|XP_001753690.1| predicted protein [Physcomitrella patens subsp. patens]	471	108	266	144	196	172	4e-13	58.49	79.25
Locus_40268_Transcript_1/1_Confidence_1.000	576	gi|168001980|ref|XP_001753692.1| predicted protein [Physcomitrella patens subsp. patens]	832	516	193	716	819	203	2e-16	41.82	61.82
Locus_49325_Transcript_1/1_Confidence_1.000	1705	gi|168001988|ref|XP_001753696.1| predicted protein [Physcomitrella patens subsp. patens]	561	1234	395	45	422	202	1e-15	28.65	43.75
Locus_30772_Transcript_1/1_Confidence_1.000	704	gi|168002000|ref|XP_001753702.1| predicted protein [Physcomitrella patens subsp. patens]	482	378	677	27	128	148	8e-10	32.04	55.34
Locus_51955_Transcript_1/1_Confidence_1.000	349	gi|168002014|ref|XP_001753709.1| predicted protein [Physcomitrella patens subsp. patens]	445	235	348	32	69	151	9e-11	65.79	81.58
Locus_648_Transcript_1/1_Confidence_1.000	993	gi|168002016|ref|XP_001753710.1| predicted protein [Physcomitrella patens subsp. patens]	404	582	1	8	201	767	2e-81	79.38	90.21
Locus_32706_Transcript_1/1_Confidence_1.000	404	gi|168002016|ref|XP_001753710.1| predicted protein [Physcomitrella patens subsp. patens]	404	1	402	82	212	371	4e-36	73.53	81.62
Locus_44845_Transcript_1/1_Confidence_1.000	604	gi|168002016|ref|XP_001753710.1| predicted protein [Physcomitrella patens subsp. patens]	404	5	505	203	365	407	6e-40	54.76	66.67
Locus_56935_Transcript_1/1_Confidence_1.000	304	gi|168002016|ref|XP_001753710.1| predicted protein [Physcomitrella patens subsp. patens]	404	267	1	3	91	303	2e-28	66.29	75.28
Locus_97_Transcript_1/1_Confidence_1.000	260	gi|168002020|ref|XP_001753712.1| predicted protein [Physcomitrella patens subsp. patens]	196	2	259	103	188	417	1e-41	100	100
Locus_16832_Transcript_1/1_Confidence_1.000	254	gi|168002020|ref|XP_001753712.1| predicted protein [Physcomitrella patens subsp. patens]	196	3	239	118	196	349	1e-33	87.34	96.2
Locus_29668_Transcript_1/1_Confidence_1.000	329	gi|168002020|ref|XP_001753712.1| predicted protein [Physcomitrella patens subsp. patens]	196	68	328	10	100	287	2e-26	61.54	78.02
Locus_32961_Transcript_1/1_Confidence_1.000	260	gi|168002020|ref|XP_001753712.1| predicted protein [Physcomitrella patens subsp. patens]	196	252	1	3	87	339	1e-32	76.47	85.88
Locus_33484_Transcript_1/1_Confidence_1.000	279	gi|168002020|ref|XP_001753712.1| predicted protein [Physcomitrella patens subsp. patens]	196	1	279	17	110	373	2e-36	73.4	91.49
Locus_41646_Transcript_1/1_Confidence_1.000	519	gi|168002020|ref|XP_001753712.1| predicted protein [Physcomitrella patens subsp. patens]	196	362	3	6	126	475	6e-48	73.55	88.43
Locus_43363_Transcript_1/1_Confidence_1.000	872	gi|168002020|ref|XP_001753712.1| predicted protein [Physcomitrella patens subsp. patens]	196	144	701	8	196	766	2e-81	76.72	89.95
Locus_15241_Transcript_1/1_Confidence_1.000	1834	gi|168002028|ref|XP_001753716.1| predicted protein [Physcomitrella patens subsp. patens]	180	1332	1793	20	173	451	2e-44	56.49	77.92
Locus_5929_Transcript_1/1_Confidence_1.000	3071	gi|168002032|ref|XP_001753718.1| predicted protein [Physcomitrella patens subsp. patens]	278	1401	2177	1	278	901	3e-96	63.44	77.06
Locus_6487_Transcript_1/1_Confidence_1.000	4619	gi|168002034|ref|XP_001753719.1| predicted protein [Physcomitrella patens subsp. patens]	1138	936	4565	1	1138	2463	0	48.78	64.11
Locus_1221_Transcript_1/1_Confidence_1.000	495	gi|168002040|ref|XP_001753722.1| predicted protein [Physcomitrella patens subsp. patens]	131	479	81	1	131	468	3e-47	72.18	84.21
Locus_7656_Transcript_1/1_Confidence_1.000	316	gi|168002050|ref|XP_001753727.1| predicted protein [Physcomitrella patens subsp. patens]	81	257	15	1	81	175	2e-13	46.34	67.07
Locus_52402_Transcript_1/1_Confidence_1.000	487	gi|168002050|ref|XP_001753727.1| predicted protein [Physcomitrella patens subsp. patens]	81	423	211	1	71	227	3e-19	57.75	80.28
Locus_14279_Transcript_1/1_Confidence_1.000	1282	gi|168002058|ref|XP_001753731.1| predicted protein [Physcomitrella patens subsp. patens]	334	212	580	126	248	405	4e-42	61.79	75.61
Locus_10014_Transcript_1/1_Confidence_1.000	655	gi|168002066|ref|XP_001753735.1| predicted protein [Physcomitrella patens subsp. patens]	281	654	370	185	279	269	7e-24	53.68	76.84
Locus_29172_Transcript_1/1_Confidence_1.000	737	gi|168002066|ref|XP_001753735.1| predicted protein [Physcomitrella patens subsp. patens]	281	196	735	1	180	686	4e-72	73.33	86.67
Locus_3309_Transcript_1/1_Confidence_1.000	401	gi|168002086|ref|XP_001753745.1| predicted protein [Physcomitrella patens subsp. patens]	403	2	400	125	258	296	2e-27	57.46	76.12
Locus_2242_Transcript_1/1_Confidence_1.000	1718	gi|168002088|ref|XP_001753746.1| predicted protein [Physcomitrella patens subsp. patens]	315	1112	1693	1	192	546	2e-55	61.31	72.86
Locus_3475_Transcript_1/1_Confidence_1.000	1285	gi|168002090|ref|XP_001753747.1| predicted protein [Physcomitrella patens subsp. patens]	327	293	1207	12	315	1013	1e-109	60.98	73.77
Locus_19418_Transcript_1/1_Confidence_1.000	501	gi|168002090|ref|XP_001753747.1| predicted protein [Physcomitrella patens subsp. patens]	327	252	4	10	90	165	5e-12	46.43	65.48
Locus_20278_Transcript_1/1_Confidence_1.000	743	gi|168002094|ref|XP_001753749.1| predicted protein [Physcomitrella patens subsp. patens]	487	254	604	58	174	448	1e-44	64.96	83.76
Locus_13096_Transcript_1/1_Confidence_1.000	1812	gi|168002098|ref|XP_001753751.1| predicted protein [Physcomitrella patens subsp. patens]	741	665	6	7	208	655	5e-68	56.82	70.91
Locus_961_Transcript_1/1_Confidence_1.000	2213	gi|168002102|ref|XP_001753753.1| predicted protein [Physcomitrella patens subsp. patens]	499	144	1499	38	497	1817	0	76.96	86.96
Locus_15167_Transcript_1/1_Confidence_1.000	1305	gi|168002102|ref|XP_001753753.1| predicted protein [Physcomitrella patens subsp. patens]	499	943	2	3	317	1282	6e-141	78.41	86.67
Locus_871_Transcript_1/1_Confidence_1.000	368	gi|168002106|ref|XP_001753755.1| predicted protein [Physcomitrella patens subsp. patens]	220	52	306	26	110	253	1e-22	52.94	71.76
Locus_10948_Transcript_1/1_Confidence_1.000	421	gi|168002106|ref|XP_001753755.1| predicted protein [Physcomitrella patens subsp. patens]	220	6	164	152	202	116	1e-06	35.85	66.04
Locus_58241_Transcript_1/1_Confidence_1.000	407	gi|168002106|ref|XP_001753755.1| predicted protein [Physcomitrella patens subsp. patens]	220	406	137	116	202	232	5e-20	47.78	70
Locus_14005_Transcript_1/1_Confidence_1.000	1089	gi|168002110|ref|XP_001753757.1| predicted protein [Physcomitrella patens subsp. patens]	455	1084	707	328	453	400	9e-39	62.7	75.4
Locus_1825_Transcript_1/1_Confidence_1.000	577	gi|168002132|ref|XP_001753768.1| predicted protein [Physcomitrella patens subsp. patens]	1015	538	11	460	638	490	1e-49	53.63	71.51
Locus_4731_Transcript_1/1_Confidence_1.000	1657	gi|168002132|ref|XP_001753768.1| predicted protein [Physcomitrella patens subsp. patens]	1015	3	1040	627	947	824	1e-87	51.87	66.28
Locus_15147_Transcript_1/1_Confidence_1.000	1668	gi|168002132|ref|XP_001753768.1| predicted protein [Physcomitrella patens subsp. patens]	1015	274	1626	1	456	949	3e-102	46.07	62.42
Locus_2832_Transcript_1/1_Confidence_1.000	389	gi|168002136|ref|XP_001753770.1| predicted protein [Physcomitrella patens subsp. patens]	280	1	387	56	184	652	8e-69	98.45	99.22
Locus_4157_Transcript_1/1_Confidence_1.000	624	gi|168002136|ref|XP_001753770.1| predicted protein [Physcomitrella patens subsp. patens]	280	624	1	47	254	1058	2e-115	98.08	99.52
Locus_7129_Transcript_1/1_Confidence_1.000	313	gi|168002136|ref|XP_001753770.1| predicted protein [Physcomitrella patens subsp. patens]	280	311	3	160	262	353	4e-34	68.93	85.44
Locus_9430_Transcript_1/1_Confidence_1.000	371	gi|168002136|ref|XP_001753770.1| predicted protein [Physcomitrella patens subsp. patens]	280	3	161	228	280	259	3e-23	88.68	98.11
Locus_12916_Transcript_1/1_Confidence_1.000	1058	gi|168002136|ref|XP_001753770.1| predicted protein [Physcomitrella patens subsp. patens]	280	1057	725	170	280	551	3e-56	93.69	99.1
Locus_15093_Transcript_1/1_Confidence_1.000	413	gi|168002136|ref|XP_001753770.1| predicted protein [Physcomitrella patens subsp. patens]	280	3	413	123	259	562	3e-58	75.18	85.4
Locus_29228_Transcript_1/1_Confidence_1.000	544	gi|168002136|ref|XP_001753770.1| predicted protein [Physcomitrella patens subsp. patens]	280	3	464	114	267	661	2e-69	77.27	90.91
Locus_32285_Transcript_1/1_Confidence_1.000	303	gi|168002136|ref|XP_001753770.1| predicted protein [Physcomitrella patens subsp. patens]	280	1	303	39	139	436	9e-44	77.23	95.05
Locus_41304_Transcript_1/1_Confidence_1.000	261	gi|168002136|ref|XP_001753770.1| predicted protein [Physcomitrella patens subsp. patens]	280	1	261	169	255	304	2e-28	73.56	83.91
Locus_48411_Transcript_1/1_Confidence_1.000	467	gi|168002136|ref|XP_001753770.1| predicted protein [Physcomitrella patens subsp. patens]	280	3	332	158	267	359	1e-34	57.27	77.27
Locus_51382_Transcript_1/1_Confidence_1.000	303	gi|168002136|ref|XP_001753770.1| predicted protein [Physcomitrella patens subsp. patens]	280	6	302	45	141	341	9e-33	75.76	90.91
Locus_52951_Transcript_1/1_Confidence_1.000	533	gi|168002136|ref|XP_001753770.1| predicted protein [Physcomitrella patens subsp. patens]	280	526	110	124	262	451	4e-45	61.15	75.54
Locus_56177_Transcript_1/1_Confidence_1.000	314	gi|168002136|ref|XP_001753770.1| predicted protein [Physcomitrella patens subsp. patens]	280	313	20	174	270	356	2e-34	67.35	83.67
Locus_15298_Transcript_1/1_Confidence_1.000	1128	gi|168002138|ref|XP_001753771.1| predicted protein [Physcomitrella patens subsp. patens]	407	1	885	106	400	1179	5e-129	71.53	87.12
Locus_4838_Transcript_1/1_Confidence_1.000	2357	gi|168002150|ref|XP_001753777.1| predicted protein [Physcomitrella patens subsp. patens]	1494	166	864	1228	1457	142	2e-08	25.97	40.31
Locus_17007_Transcript_1/1_Confidence_1.000	720	gi|168002164|ref|XP_001753784.1| GAPN [Physcomitrella patens subsp. patens]	496	1	720	196	435	1082	4e-118	80	92.92
Locus_6918_Transcript_1/1_Confidence_1.000	1575	gi|168002170|ref|XP_001753787.1| predicted protein [Physcomitrella patens subsp. patens]	314	2	214	242	311	211	1e-16	57.75	74.65
Locus_17208_Transcript_1/1_Confidence_1.000	920	gi|168002170|ref|XP_001753787.1| predicted protein [Physcomitrella patens subsp. patens]	314	158	919	1	254	1034	2e-112	75.2	86.22
Locus_26961_Transcript_1/1_Confidence_1.000	630	gi|168002170|ref|XP_001753787.1| predicted protein [Physcomitrella patens subsp. patens]	314	1	546	19	190	473	1e-47	51.1	69.23
Locus_1507_Transcript_1/1_Confidence_1.000	862	gi|168002178|ref|XP_001753791.1| predicted protein [Physcomitrella patens subsp. patens]	289	3	506	117	284	672	2e-70	76.79	89.29
Locus_34994_Transcript_1/1_Confidence_1.000	986	gi|168002178|ref|XP_001753791.1| predicted protein [Physcomitrella patens subsp. patens]	289	639	986	1	116	404	3e-39	75.86	82.76
Locus_26527_Transcript_1/1_Confidence_1.000	547	gi|168002188|ref|XP_001753796.1| predicted protein [Physcomitrella patens subsp. patens]	298	2	541	42	219	573	3e-59	58.89	77.22
Locus_30758_Transcript_1/1_Confidence_1.000	315	gi|168002188|ref|XP_001753796.1| predicted protein [Physcomitrella patens subsp. patens]	298	97	2	2	33	148	2e-10	81.25	90.62
Locus_10440_Transcript_1/1_Confidence_1.000	1399	gi|168002194|ref|XP_001753799.1| predicted protein [Physcomitrella patens subsp. patens]	311	682	329	46	168	221	7e-18	42.28	59.35
Locus_10145_Transcript_1/1_Confidence_1.000	1729	gi|168002202|ref|XP_001753803.1| predicted protein [Physcomitrella patens subsp. patens]	141	712	1059	2	114	389	3e-37	59.48	75.86
Locus_4389_Transcript_1/1_Confidence_1.000	1985	gi|168002204|ref|XP_001753804.1| predicted protein [Physcomitrella patens subsp. patens]	305	292	1101	1	278	795	3e-84	62.23	74.46
Locus_26200_Transcript_1/1_Confidence_1.000	1046	gi|168002208|ref|XP_001753806.1| predicted protein [Physcomitrella patens subsp. patens]	310	166	594	117	282	249	3e-21	41.42	55.03
Locus_16020_Transcript_1/1_Confidence_1.000	2593	gi|168002212|ref|XP_001753808.1| polycomb enhancer protein [Physcomitrella patens subsp. patens]	489	585	1931	1	425	1027	5e-111	54.87	68.81
Locus_10199_Transcript_1/1_Confidence_1.000	1383	gi|168002220|ref|XP_001753812.1| predicted protein [Physcomitrella patens subsp. patens]	565	1	978	216	541	1297	1e-142	75.46	87.42
Locus_31127_Transcript_1/1_Confidence_1.000	573	gi|168002220|ref|XP_001753812.1| predicted protein [Physcomitrella patens subsp. patens]	565	182	3	5	64	210	4e-17	68.33	85
Locus_45928_Transcript_1/1_Confidence_1.000	425	gi|168002220|ref|XP_001753812.1| predicted protein [Physcomitrella patens subsp. patens]	565	6	425	77	215	461	2e-46	67.38	79.43
Locus_5450_Transcript_1/1_Confidence_1.000	1546	gi|168002224|ref|XP_001753814.1| predicted protein [Physcomitrella patens subsp. patens]	504	959	264	252	490	588	2e-60	58.2	72.13
Locus_5283_Transcript_1/1_Confidence_1.000	911	gi|168002238|ref|XP_001753821.1| predicted protein [Physcomitrella patens subsp. patens]	124	305	6	2	100	339	9e-32	67	90
Locus_14927_Transcript_1/1_Confidence_1.000	1159	gi|168002244|ref|XP_001753824.1| predicted protein [Physcomitrella patens subsp. patens]	198	535	233	12	112	228	9e-19	45.54	67.33
Locus_53986_Transcript_1/1_Confidence_1.000	263	gi|168002255|ref|XP_001753829.1| predicted protein [Physcomitrella patens subsp. patens]	397	78	248	27	83	169	8e-13	56.14	71.93
Locus_1602_Transcript_1/1_Confidence_1.000	2042	gi|168002259|ref|XP_001753831.1| predicted protein [Physcomitrella patens subsp. patens]	412	43	717	136	338	159	2e-10	25.33	46.29
Locus_6110_Transcript_1/1_Confidence_1.000	2188	gi|168002263|ref|XP_001753833.1| predicted protein [Physcomitrella patens subsp. patens]	779	1631	3	2	544	2108	0	74.22	86.74
Locus_16138_Transcript_1/1_Confidence_1.000	701	gi|168002263|ref|XP_001753833.1| predicted protein [Physcomitrella patens subsp. patens]	779	2	628	545	753	588	8e-61	52.15	68.42
Locus_5110_Transcript_1/1_Confidence_1.000	3461	gi|168002269|ref|XP_001753836.1| predicted protein [Physcomitrella patens subsp. patens]	912	254	2971	8	910	2517	0	61.21	76.92
Locus_7824_Transcript_1/1_Confidence_1.000	1130	gi|168002269|ref|XP_001753836.1| predicted protein [Physcomitrella patens subsp. patens]	912	4	420	771	907	240	3e-20	42.86	65.71
Locus_28114_Transcript_1/1_Confidence_1.000	1521	gi|168002269|ref|XP_001753836.1| predicted protein [Physcomitrella patens subsp. patens]	912	1470	376	226	641	304	2e-27	26.48	45.86
Locus_28678_Transcript_1/1_Confidence_1.000	1999	gi|168002269|ref|XP_001753836.1| predicted protein [Physcomitrella patens subsp. patens]	912	4	1557	433	907	1067	9e-116	45.19	61.92
Locus_480_Transcript_1/1_Confidence_1.000	4088	gi|168002271|ref|XP_001753837.1| predicted protein [Physcomitrella patens subsp. patens]	1686	267	2477	608	1284	818	1e-86	35.91	49.24
Locus_8189_Transcript_1/1_Confidence_1.000	2694	gi|168002285|ref|XP_001753844.1| predicted protein [Physcomitrella patens subsp. patens]	444	1363	2	4	434	1630	0	74.73	83.74
Locus_10529_Transcript_1/1_Confidence_1.000	1054	gi|168002287|ref|XP_001753845.1| predicted protein [Physcomitrella patens subsp. patens]	363	2	655	141	362	373	1e-35	38.84	61.16
Locus_38095_Transcript_1/1_Confidence_1.000	202	gi|168002287|ref|XP_001753845.1| predicted protein [Physcomitrella patens subsp. patens]	363	195	7	192	253	162	5e-12	52.38	66.67
Locus_54314_Transcript_1/1_Confidence_1.000	446	gi|168002287|ref|XP_001753845.1| predicted protein [Physcomitrella patens subsp. patens]	363	445	20	56	194	144	1e-09	27.08	53.47
Locus_1133_Transcript_1/1_Confidence_1.000	2227	gi|168002291|ref|XP_001753847.1| predicted protein [Physcomitrella patens subsp. patens]	181	1556	1275	11	178	258	6e-22	37.5	47.02
Locus_3738_Transcript_1/1_Confidence_1.000	5915	gi|168002293|ref|XP_001753848.1| predicted protein [Physcomitrella patens subsp. patens]	1755	135	5498	12	1755	6724	0	78.09	85.91
Locus_19098_Transcript_1/1_Confidence_1.000	1567	gi|168002321|ref|XP_001753862.1| predicted protein [Physcomitrella patens subsp. patens]	716	391	1398	59	422	542	5e-55	34.57	52.13
Locus_29811_Transcript_1/1_Confidence_1.000	731	gi|168002321|ref|XP_001753862.1| predicted protein [Physcomitrella patens subsp. patens]	716	721	197	540	712	421	2e-41	48.57	68
Locus_6432_Transcript_1/1_Confidence_1.000	421	gi|168002323|ref|XP_001753863.1| predicted protein [Physcomitrella patens subsp. patens]	723	5	421	289	423	450	3e-45	62.59	76.98
Locus_13021_Transcript_1/1_Confidence_1.000	1859	gi|168002323|ref|XP_001753863.1| predicted protein [Physcomitrella patens subsp. patens]	723	30	914	456	722	491	5e-49	44.33	55.33
Locus_30836_Transcript_1/1_Confidence_1.000	384	gi|168002323|ref|XP_001753863.1| predicted protein [Physcomitrella patens subsp. patens]	723	2	382	157	283	516	5e-53	77.17	88.98
Locus_18233_Transcript_1/1_Confidence_1.000	741	gi|168002367|ref|XP_001753885.1| predicted protein [Physcomitrella patens subsp. patens]	1847	454	741	629	770	297	5e-27	40.85	54.93
Locus_29881_Transcript_1/1_Confidence_1.000	1356	gi|168002367|ref|XP_001753885.1| predicted protein [Physcomitrella patens subsp. patens]	1847	1336	860	993	1145	304	2e-27	49.69	63.8
Locus_33749_Transcript_1/1_Confidence_1.000	746	gi|168002367|ref|XP_001753885.1| predicted protein [Physcomitrella patens subsp. patens]	1847	555	695	1747	1793	132	6e-08	59.57	72.34
Locus_39635_Transcript_1/1_Confidence_1.000	314	gi|168002367|ref|XP_001753885.1| predicted protein [Physcomitrella patens subsp. patens]	1847	71	274	1415	1482	238	8e-21	63.24	85.29
Locus_2885_Transcript_1/1_Confidence_1.000	2726	gi|168002381|ref|XP_001753892.1| predicted protein [Physcomitrella patens subsp. patens]	578	455	1783	1	444	1790	0	79.28	89.41
Locus_4952_Transcript_1/1_Confidence_1.000	483	gi|168002393|ref|XP_001753898.1| predicted protein [Physcomitrella patens subsp. patens]	574	432	124	459	561	420	1e-41	73.79	88.35
Locus_14275_Transcript_1/1_Confidence_1.000	2065	gi|168002403|ref|XP_001753903.1| predicted protein [Physcomitrella patens subsp. patens]	960	489	722	1	65	196	9e-15	55.13	62.82
Locus_19713_Transcript_1/1_Confidence_1.000	2066	gi|168002413|ref|XP_001753908.1| predicted protein [Physcomitrella patens subsp. patens]	384	242	1354	11	384	982	7e-106	54.09	68.87
Locus_2777_Transcript_1/1_Confidence_1.000	1172	gi|168002417|ref|XP_001753910.1| predicted protein [Physcomitrella patens subsp. patens]	856	159	1049	1	272	462	7e-46	43.95	57.01
Locus_7772_Transcript_1/1_Confidence_1.000	1728	gi|168002447|ref|XP_001753925.1| predicted protein [Physcomitrella patens subsp. patens]	420	931	1728	1	261	567	7e-58	45.11	67.29
Locus_8008_Transcript_1/1_Confidence_1.000	1095	gi|168002447|ref|XP_001753925.1| predicted protein [Physcomitrella patens subsp. patens]	420	1095	535	246	420	314	9e-29	39.79	57.59
Locus_7588_Transcript_1/1_Confidence_1.000	2585	gi|168002457|ref|XP_001753930.1| predicted protein [Physcomitrella patens subsp. patens]	495	338	1750	25	495	2038	0	77.12	87.71
Locus_1448_Transcript_1/1_Confidence_1.000	633	gi|168002465|ref|XP_001753934.1| predicted protein [Physcomitrella patens subsp. patens]	406	633	355	312	405	377	2e-36	90.43	94.68
Locus_1826_Transcript_1/1_Confidence_1.000	3937	gi|168002477|ref|XP_001753940.1| predicted protein [Physcomitrella patens subsp. patens]	711	3006	961	30	635	1020	5e-110	38.41	51.92
Locus_6808_Transcript_1/1_Confidence_1.000	843	gi|168002491|ref|XP_001753947.1| predicted protein [Physcomitrella patens subsp. patens]	216	843	301	36	216	668	5e-70	68.51	82.87
Locus_7768_Transcript_1/1_Confidence_1.000	392	gi|168002491|ref|XP_001753947.1| predicted protein [Physcomitrella patens subsp. patens]	216	6	305	117	216	258	4e-23	50	65
Locus_16810_Transcript_1/1_Confidence_1.000	827	gi|168002499|ref|XP_001753951.1| predicted protein [Physcomitrella patens subsp. patens]	306	2	265	219	305	159	6e-11	36.36	63.64
Locus_1556_Transcript_1/1_Confidence_1.000	2209	gi|168002521|ref|XP_001753962.1| predicted protein [Physcomitrella patens subsp. patens]	481	2207	1374	205	477	684	3e-71	50.72	69.06
Locus_4471_Transcript_1/1_Confidence_1.000	1173	gi|168002521|ref|XP_001753962.1| predicted protein [Physcomitrella patens subsp. patens]	481	645	1	2	219	769	2e-81	62.56	77.63
Locus_20492_Transcript_1/1_Confidence_1.000	911	gi|168002521|ref|XP_001753962.1| predicted protein [Physcomitrella patens subsp. patens]	481	661	909	4	87	295	1e-26	64.29	79.76
Locus_12079_Transcript_1/1_Confidence_1.000	2431	gi|168002529|ref|XP_001753966.1| predicted protein [Physcomitrella patens subsp. patens]	596	1778	6	1	588	1584	1e-175	62.08	78.36
Locus_3918_Transcript_1/1_Confidence_1.000	1491	gi|168002557|ref|XP_001753980.1| predicted protein [Physcomitrella patens subsp. patens]	512	156	461	397	512	203	1e-15	39.02	56.1
Locus_25136_Transcript_1/1_Confidence_1.000	890	gi|168002559|ref|XP_001753981.1| predicted protein [Physcomitrella patens subsp. patens]	721	248	886	1	211	736	8e-78	66.2	80.28
Locus_27053_Transcript_1/1_Confidence_1.000	1247	gi|168002563|ref|XP_001753983.1| predicted protein [Physcomitrella patens subsp. patens]	465	24	1061	122	464	912	5e-98	61.65	73.86
Locus_38073_Transcript_1/1_Confidence_1.000	831	gi|168002563|ref|XP_001753983.1| predicted protein [Physcomitrella patens subsp. patens]	465	555	821	20	108	235	9e-20	51.69	69.66
Locus_4268_Transcript_1/1_Confidence_1.000	1721	gi|168002565|ref|XP_001753984.1| predicted protein [Physcomitrella patens subsp. patens]	379	1705	491	7	364	929	8e-100	50.37	63.88
Locus_7342_Transcript_1/1_Confidence_1.000	1100	gi|168002567|ref|XP_001753985.1| predicted protein [Physcomitrella patens subsp. patens]	849	1098	1	265	628	1169	6e-128	60.11	76.5
Locus_19715_Transcript_1/1_Confidence_1.000	638	gi|168002567|ref|XP_001753985.1| predicted protein [Physcomitrella patens subsp. patens]	849	75	638	84	264	590	4e-61	57.45	73.94
Locus_19780_Transcript_1/1_Confidence_1.000	830	gi|168002567|ref|XP_001753985.1| predicted protein [Physcomitrella patens subsp. patens]	849	827	162	630	849	712	4e-75	61.71	75.68
Locus_16969_Transcript_1/1_Confidence_1.000	277	gi|168002569|ref|XP_001753986.1| predicted protein [Physcomitrella patens subsp. patens]	451	2	163	379	432	271	1e-24	92.59	98.15
Locus_25221_Transcript_1/1_Confidence_1.000	2222	gi|168002579|ref|XP_001753991.1| predicted protein [Physcomitrella patens subsp. patens]	612	404	538	3	47	169	1e-11	64.44	86.67
Locus_1714_Transcript_1/1_Confidence_1.000	4898	gi|168002603|ref|XP_001754003.1| predicted protein [Physcomitrella patens subsp. patens]	1292	569	4399	8	1292	5614	0	89.66	94.63
Locus_3188_Transcript_1/1_Confidence_1.000	1320	gi|168002615|ref|XP_001754009.1| predicted protein [Physcomitrella patens subsp. patens]	501	782	1318	46	219	215	3e-17	34.05	53.51
Locus_9709_Transcript_1/1_Confidence_1.000	1218	gi|168002615|ref|XP_001754009.1| predicted protein [Physcomitrella patens subsp. patens]	501	1218	397	220	497	705	5e-74	49.1	64.16
Locus_12246_Transcript_1/1_Confidence_1.000	949	gi|168002615|ref|XP_001754009.1| predicted protein [Physcomitrella patens subsp. patens]	501	543	1	65	235	514	5e-52	52.75	68.13
Locus_29024_Transcript_1/1_Confidence_1.000	1582	gi|168002615|ref|XP_001754009.1| predicted protein [Physcomitrella patens subsp. patens]	501	1580	927	198	417	187	7e-14	26.34	48.66
Locus_13582_Transcript_1/1_Confidence_1.000	683	gi|168002619|ref|XP_001754011.1| predicted protein [Physcomitrella patens subsp. patens]	326	3	683	80	306	692	6e-73	53.3	74.01
Locus_12421_Transcript_1/1_Confidence_1.000	1906	gi|168002621|ref|XP_001754012.1| predicted protein [Physcomitrella patens subsp. patens]	381	96	1211	11	378	1319	5e-145	74.46	86.56
Locus_2831_Transcript_1/1_Confidence_1.000	2225	gi|168002625|ref|XP_001754014.1| predicted protein [Physcomitrella patens subsp. patens]	340	573	1586	3	340	1296	3e-142	80.53	91.15
Locus_1059_Transcript_1/1_Confidence_1.000	2684	gi|168002631|ref|XP_001754017.1| predicted protein [Physcomitrella patens subsp. patens]	862	3	1829	249	860	2255	0	74.67	84.48
Locus_25959_Transcript_1/1_Confidence_1.000	419	gi|168002643|ref|XP_001754023.1| predicted protein [Physcomitrella patens subsp. patens]	345	65	418	143	261	402	2e-40	64.71	79.83
Locus_31191_Transcript_1/1_Confidence_1.000	628	gi|168002643|ref|XP_001754023.1| predicted protein [Physcomitrella patens subsp. patens]	345	627	442	275	339	145	1e-09	61.54	69.23
Locus_5652_Transcript_1/1_Confidence_1.000	1162	gi|168002649|ref|XP_001754026.1| predicted protein [Physcomitrella patens subsp. patens]	362	661	80	12	187	195	6e-15	30.69	47.03
Locus_8396_Transcript_1/1_Confidence_1.000	2236	gi|168002649|ref|XP_001754026.1| predicted protein [Physcomitrella patens subsp. patens]	362	1533	478	12	362	647	5e-67	40.9	57.42
Locus_9866_Transcript_1/1_Confidence_1.000	1258	gi|168002649|ref|XP_001754026.1| predicted protein [Physcomitrella patens subsp. patens]	362	1256	894	242	362	609	7e-63	88.43	93.39
Locus_11181_Transcript_1/1_Confidence_1.000	1882	gi|168002649|ref|XP_001754026.1| predicted protein [Physcomitrella patens subsp. patens]	362	1557	388	2	360	335	6e-31	29.75	45.25
Locus_15108_Transcript_1/1_Confidence_1.000	1492	gi|168002649|ref|XP_001754026.1| predicted protein [Physcomitrella patens subsp. patens]	362	126	518	84	198	130	3e-07	32.06	42.75
Locus_21535_Transcript_1/1_Confidence_1.000	414	gi|168002649|ref|XP_001754026.1| predicted protein [Physcomitrella patens subsp. patens]	362	399	10	121	245	123	2e-07	29.41	45.59
Locus_26670_Transcript_1/1_Confidence_1.000	2360	gi|168002649|ref|XP_001754026.1| predicted protein [Physcomitrella patens subsp. patens]	362	184	1032	1	234	216	5e-17	27.68	41.87
Locus_28085_Transcript_1/1_Confidence_1.000	784	gi|168002649|ref|XP_001754026.1| predicted protein [Physcomitrella patens subsp. patens]	362	1	561	178	358	177	4e-13	24.87	44.97
Locus_31217_Transcript_1/1_Confidence_1.000	2442	gi|168002649|ref|XP_001754026.1| predicted protein [Physcomitrella patens subsp. patens]	362	565	200	20	141	132	3e-07	28.69	43.44
Locus_45011_Transcript_1/1_Confidence_1.000	1228	gi|168002649|ref|XP_001754026.1| predicted protein [Physcomitrella patens subsp. patens]	362	1007	3	12	319	327	3e-30	30	47.65
Locus_45050_Transcript_1/1_Confidence_1.000	334	gi|168002649|ref|XP_001754026.1| predicted protein [Physcomitrella patens subsp. patens]	362	334	35	111	197	121	3e-07	34	52
Locus_56350_Transcript_1/1_Confidence_1.000	393	gi|168002649|ref|XP_001754026.1| predicted protein [Physcomitrella patens subsp. patens]	362	391	2	122	251	670	7e-71	90.77	95.38
Locus_70858_Transcript_1/1_Confidence_1.000	291	gi|168002649|ref|XP_001754026.1| predicted protein [Physcomitrella patens subsp. patens]	362	290	27	248	335	134	9e-09	35.48	47.31
Locus_73321_Transcript_1/1_Confidence_1.000	439	gi|168002649|ref|XP_001754026.1| predicted protein [Physcomitrella patens subsp. patens]	362	42	422	108	216	119	7e-07	29.69	46.88
Locus_73361_Transcript_1/1_Confidence_1.000	404	gi|168002649|ref|XP_001754026.1| predicted protein [Physcomitrella patens subsp. patens]	362	363	88	149	232	118	8e-07	27.17	53.26
Locus_73934_Transcript_1/1_Confidence_1.000	394	gi|168002649|ref|XP_001754026.1| predicted protein [Physcomitrella patens subsp. patens]	362	309	34	7	95	114	2e-06	28.26	47.83
Locus_1073_Transcript_1/1_Confidence_1.000	580	gi|168002659|ref|XP_001754031.1| predicted protein [Physcomitrella patens subsp. patens]	297	2	202	233	297	117	2e-06	43.28	61.19
Locus_20509_Transcript_1/1_Confidence_1.000	734	gi|168002659|ref|XP_001754031.1| predicted protein [Physcomitrella patens subsp. patens]	297	181	5	1	60	125	4e-07	45	60
Locus_21537_Transcript_1/1_Confidence_1.000	667	gi|168002659|ref|XP_001754031.1| predicted protein [Physcomitrella patens subsp. patens]	297	313	645	1	111	339	5e-32	53.15	72.97
Locus_30227_Transcript_1/1_Confidence_1.000	287	gi|168002659|ref|XP_001754031.1| predicted protein [Physcomitrella patens subsp. patens]	297	3	161	61	113	168	1e-12	50.94	71.7
Locus_40147_Transcript_1/1_Confidence_1.000	360	gi|168002659|ref|XP_001754031.1| predicted protein [Physcomitrella patens subsp. patens]	297	226	2	1	75	247	7e-22	58.67	76
Locus_66251_Transcript_1/1_Confidence_1.000	545	gi|168002659|ref|XP_001754031.1| predicted protein [Physcomitrella patens subsp. patens]	297	544	332	227	297	217	5e-18	52.11	70.42
Locus_7804_Transcript_1/1_Confidence_1.000	591	gi|168002686|ref|XP_001754044.1| predicted protein [Physcomitrella patens subsp. patens]	414	3	590	208	401	669	2e-70	64.29	79.59
Locus_4868_Transcript_1/1_Confidence_1.000	5951	gi|168002688|ref|XP_001754045.1| ATP-binding cassette transporter, subfamily G, member 15, group PDR protein PpABCG15 [Physcomitrella patens subsp. patens]	1431	4959	526	9	1431	4165	0	58.76	73.52
Locus_11960_Transcript_1/1_Confidence_1.000	2978	gi|168002688|ref|XP_001754045.1| ATP-binding cassette transporter, subfamily G, member 15, group PDR protein PpABCG15 [Physcomitrella patens subsp. patens]	1431	2976	4	274	1216	3446	0	69.02	80.83
Locus_31713_Transcript_1/1_Confidence_1.000	515	gi|168002688|ref|XP_001754045.1| ATP-binding cassette transporter, subfamily G, member 15, group PDR protein PpABCG15 [Physcomitrella patens subsp. patens]	1431	1	252	1348	1431	304	4e-28	63.1	77.38
Locus_54084_Transcript_1/1_Confidence_1.000	281	gi|168002688|ref|XP_001754045.1| ATP-binding cassette transporter, subfamily G, member 15, group PDR protein PpABCG15 [Physcomitrella patens subsp. patens]	1431	280	2	1148	1240	302	3e-28	59.14	74.19
Locus_54410_Transcript_1/1_Confidence_1.000	637	gi|168002688|ref|XP_001754045.1| ATP-binding cassette transporter, subfamily G, member 15, group PDR protein PpABCG15 [Physcomitrella patens subsp. patens]	1431	21	635	80	287	549	2e-56	62.02	75.48
Locus_55801_Transcript_1/1_Confidence_1.000	1321	gi|168002688|ref|XP_001754045.1| ATP-binding cassette transporter, subfamily G, member 15, group PDR protein PpABCG15 [Physcomitrella patens subsp. patens]	1431	3	566	1242	1431	670	6e-70	74.74	83.68
Locus_56150_Transcript_1/1_Confidence_1.000	443	gi|168002688|ref|XP_001754045.1| ATP-binding cassette transporter, subfamily G, member 15, group PDR protein PpABCG15 [Physcomitrella patens subsp. patens]	1431	442	8	1059	1203	482	6e-49	57.93	76.55
Locus_67288_Transcript_1/1_Confidence_1.000	274	gi|168002688|ref|XP_001754045.1| ATP-binding cassette transporter, subfamily G, member 15, group PDR protein PpABCG15 [Physcomitrella patens subsp. patens]	1431	3	272	863	952	390	2e-38	84.44	88.89
Locus_67687_Transcript_1/1_Confidence_1.000	397	gi|168002688|ref|XP_001754045.1| ATP-binding cassette transporter, subfamily G, member 15, group PDR protein PpABCG15 [Physcomitrella patens subsp. patens]	1431	2	394	1218	1348	509	3e-52	82.44	92.37
Locus_70015_Transcript_1/1_Confidence_1.000	289	gi|168002688|ref|XP_001754045.1| ATP-binding cassette transporter, subfamily G, member 15, group PDR protein PpABCG15 [Physcomitrella patens subsp. patens]	1431	120	287	816	871	190	3e-15	64.29	78.57
Locus_70689_Transcript_1/1_Confidence_1.000	289	gi|168002688|ref|XP_001754045.1| ATP-binding cassette transporter, subfamily G, member 15, group PDR protein PpABCG15 [Physcomitrella patens subsp. patens]	1431	287	81	195	261	173	3e-13	49.28	71.01
Locus_71510_Transcript_1/1_Confidence_1.000	404	gi|168002688|ref|XP_001754045.1| ATP-binding cassette transporter, subfamily G, member 15, group PDR protein PpABCG15 [Physcomitrella patens subsp. patens]	1431	65	271	1	69	212	1e-17	57.97	68.12
Locus_6176_Transcript_1/1_Confidence_1.000	1309	gi|168002700|ref|XP_001754051.1| predicted protein [Physcomitrella patens subsp. patens]	77	1307	1122	15	76	275	4e-24	82.26	93.55
Locus_10861_Transcript_1/1_Confidence_1.000	2404	gi|168002718|ref|XP_001754060.1| predicted protein [Physcomitrella patens subsp. patens]	579	830	2074	132	570	821	4e-87	41.72	62.13
Locus_547_Transcript_1/1_Confidence_1.000	534	gi|168002724|ref|XP_001754063.1| predicted protein [Physcomitrella patens subsp. patens]	221	1	225	147	221	311	6e-29	76	88
Locus_32521_Transcript_1/1_Confidence_1.000	438	gi|168002724|ref|XP_001754063.1| predicted protein [Physcomitrella patens subsp. patens]	221	3	344	102	218	253	2e-22	45	61.67
Locus_58587_Transcript_1/1_Confidence_1.000	249	gi|168002724|ref|XP_001754063.1| predicted protein [Physcomitrella patens subsp. patens]	221	249	1	79	162	345	3e-33	78.57	88.1
Locus_4585_Transcript_1/1_Confidence_1.000	891	gi|168002726|ref|XP_001754064.1| predicted protein [Physcomitrella patens subsp. patens]	357	554	889	2	115	220	5e-18	43.48	53.91
Locus_7573_Transcript_1/2_Confidence_1.000	234	gi|168002726|ref|XP_001754064.1| predicted protein [Physcomitrella patens subsp. patens]	357	233	3	101	178	270	2e-24	62.82	80.77
Locus_7573_Transcript_2/2_Confidence_1.000	207	gi|168002726|ref|XP_001754064.1| predicted protein [Physcomitrella patens subsp. patens]	357	89	3	150	178	129	3e-08	72.41	89.66
Locus_17308_Transcript_1/1_Confidence_1.000	234	gi|168002726|ref|XP_001754064.1| predicted protein [Physcomitrella patens subsp. patens]	357	2	232	183	260	291	6e-27	64.1	83.33
Locus_8710_Transcript_1/1_Confidence_1.000	420	gi|168002728|ref|XP_001754065.1| predicted protein [Physcomitrella patens subsp. patens]	113	114	1	1	38	184	2e-14	89.47	92.11
Locus_17914_Transcript_1/1_Confidence_1.000	1477	gi|168002728|ref|XP_001754065.1| predicted protein [Physcomitrella patens subsp. patens]	113	671	1009	1	113	521	1e-52	85.84	92.92
Locus_3648_Transcript_1/1_Confidence_1.000	570	gi|168002744|ref|XP_001754073.1| predicted protein [Physcomitrella patens subsp. patens]	671	1	507	159	283	283	1e-25	36.09	51.48
Locus_8483_Transcript_1/1_Confidence_1.000	487	gi|168002744|ref|XP_001754073.1| predicted protein [Physcomitrella patens subsp. patens]	671	2	169	396	451	143	2e-09	51.79	58.93
Locus_12555_Transcript_1/1_Confidence_1.000	817	gi|168002744|ref|XP_001754073.1| predicted protein [Physcomitrella patens subsp. patens]	671	456	794	2	115	223	2e-18	40.87	64.35
Locus_29884_Transcript_1/1_Confidence_1.000	533	gi|168002744|ref|XP_001754073.1| predicted protein [Physcomitrella patens subsp. patens]	671	531	364	599	654	123	4e-07	42.86	58.93
Locus_37438_Transcript_1/1_Confidence_1.000	274	gi|168002744|ref|XP_001754073.1| predicted protein [Physcomitrella patens subsp. patens]	671	3	272	299	396	198	3e-16	47.96	60.2
Locus_9105_Transcript_1/1_Confidence_1.000	934	gi|168002746|ref|XP_001754074.1| UVR3 AtUVR3-like 6-4 DNA photolyase protein [Physcomitrella patens subsp. patens]	526	1	603	308	508	984	1e-106	81.09	94.03
Locus_17572_Transcript_1/1_Confidence_1.000	1305	gi|168002746|ref|XP_001754074.1| UVR3 AtUVR3-like 6-4 DNA photolyase protein [Physcomitrella patens subsp. patens]	526	407	1297	1	308	942	2e-101	68.93	79.61
Locus_17_Transcript_1/1_Confidence_1.000	388	gi|168002748|ref|XP_001754075.1| predicted protein [Physcomitrella patens subsp. patens]	167	6	386	5	133	368	7e-36	52.71	72.09
Locus_18248_Transcript_1/1_Confidence_1.000	646	gi|168002748|ref|XP_001754075.1| predicted protein [Physcomitrella patens subsp. patens]	167	2	142	119	165	164	1e-11	65.96	80.85
Locus_1409_Transcript_1/1_Confidence_1.000	497	gi|168002750|ref|XP_001754076.1| predicted protein [Physcomitrella patens subsp. patens]	655	236	3	142	220	161	1e-11	48.19	60.24
Locus_10982_Transcript_1/1_Confidence_1.000	1002	gi|168002750|ref|XP_001754076.1| predicted protein [Physcomitrella patens subsp. patens]	655	4	981	338	655	886	4e-95	57.31	66.67
Locus_12035_Transcript_1/1_Confidence_1.000	1356	gi|168002750|ref|XP_001754076.1| predicted protein [Physcomitrella patens subsp. patens]	655	84	1148	183	505	479	9e-48	33.7	52.76
Locus_14236_Transcript_1/1_Confidence_1.000	326	gi|168002750|ref|XP_001754076.1| predicted protein [Physcomitrella patens subsp. patens]	655	3	326	227	334	475	3e-48	82.41	92.59
Locus_32401_Transcript_1/1_Confidence_1.000	1424	gi|168002752|ref|XP_001754077.1| predicted protein [Physcomitrella patens subsp. patens]	151	948	496	1	151	622	2e-64	77.48	87.42
Locus_10230_Transcript_1/1_Confidence_1.000	5281	gi|168002754|ref|XP_001754078.1| predicted protein [Physcomitrella patens subsp. patens]	1483	70	618	1	183	808	3e-85	80.87	91.26
Locus_6002_Transcript_1/1_Confidence_1.000	1926	gi|168002756|ref|XP_001754079.1| predicted protein [Physcomitrella patens subsp. patens]	411	1732	440	1	411	707	5e-74	48.62	62.61
Locus_2665_Transcript_1/1_Confidence_1.000	717	gi|168002760|ref|XP_001754081.1| predicted protein [Physcomitrella patens subsp. patens]	125	126	1	57	101	146	1e-09	64.44	75.56
Locus_3959_Transcript_1/1_Confidence_1.000	343	gi|168002762|ref|XP_001754082.1| predicted protein [Physcomitrella patens subsp. patens]	256	3	134	200	243	185	1e-14	75	84.09
Locus_16599_Transcript_1/1_Confidence_1.000	2773	gi|168002770|ref|XP_001754086.1| predicted protein [Physcomitrella patens subsp. patens]	735	1765	2763	391	735	940	7e-101	53.18	69.08
Locus_7635_Transcript_1/1_Confidence_1.000	1432	gi|168002778|ref|XP_001754090.1| GAI1-like E3 ubiquitin ligase protein [Physcomitrella patens subsp. patens]	552	1386	1	40	517	1133	1e-123	56.96	69.65
Locus_8372_Transcript_1/1_Confidence_1.000	3282	gi|168002778|ref|XP_001754090.1| GAI1-like E3 ubiquitin ligase protein [Physcomitrella patens subsp. patens]	552	2072	906	175	550	1092	2e-118	56.74	72.01
Locus_38546_Transcript_1/1_Confidence_1.000	509	gi|168002778|ref|XP_001754090.1| GAI1-like E3 ubiquitin ligase protein [Physcomitrella patens subsp. patens]	552	89	274	489	551	133	2e-08	42.86	58.73
Locus_313_Transcript_1/1_Confidence_1.000	1704	gi|168002796|ref|XP_001754099.1| predicted protein [Physcomitrella patens subsp. patens]	517	54	1133	140	496	831	2e-88	53.99	71.63
Locus_24727_Transcript_1/1_Confidence_1.000	1835	gi|168002796|ref|XP_001754099.1| predicted protein [Physcomitrella patens subsp. patens]	517	1431	1084	197	317	135	1e-07	28.46	54.47
Locus_11249_Transcript_1/1_Confidence_1.000	1779	gi|168002808|ref|XP_001754105.1| predicted protein [Physcomitrella patens subsp. patens]	361	454	1257	101	361	835	6e-89	60.45	81.34
Locus_2050_Transcript_1/1_Confidence_1.000	1063	gi|168002812|ref|XP_001754107.1| predicted protein [Physcomitrella patens subsp. patens]	526	2	109	491	526	177	7e-13	97.22	100
Locus_3238_Transcript_1/1_Confidence_0.750	312	gi|168002812|ref|XP_001754107.1| predicted protein [Physcomitrella patens subsp. patens]	526	311	165	409	457	223	4e-19	87.76	95.92
Locus_15792_Transcript_1/1_Confidence_1.000	1502	gi|168002824|ref|XP_001754113.1| predicted protein [Physcomitrella patens subsp. patens]	638	975	1	49	374	945	9e-102	56.57	72.78
Locus_30979_Transcript_1/1_Confidence_1.000	622	gi|168002824|ref|XP_001754113.1| predicted protein [Physcomitrella patens subsp. patens]	638	622	188	359	503	538	4e-55	71.72	82.76
Locus_1452_Transcript_1/1_Confidence_1.000	1101	gi|168002826|ref|XP_001754114.1| predicted protein [Physcomitrella patens subsp. patens]	538	479	1099	20	227	700	2e-73	60.1	77.88
Locus_6581_Transcript_1/1_Confidence_1.000	417	gi|168002826|ref|XP_001754114.1| predicted protein [Physcomitrella patens subsp. patens]	538	11	286	75	154	132	2e-08	32.61	53.26
Locus_6730_Transcript_1/1_Confidence_1.000	2172	gi|168002826|ref|XP_001754114.1| predicted protein [Physcomitrella patens subsp. patens]	538	1438	20	44	490	556	2e-56	31.48	52.26
Locus_11044_Transcript_1/1_Confidence_1.000	2621	gi|168002826|ref|XP_001754114.1| predicted protein [Physcomitrella patens subsp. patens]	538	1779	262	47	529	620	8e-64	32.19	52.38
Locus_20190_Transcript_1/1_Confidence_1.000	531	gi|168002826|ref|XP_001754114.1| predicted protein [Physcomitrella patens subsp. patens]	538	506	9	200	365	274	1e-24	37.87	55.03
Locus_10050_Transcript_1/1_Confidence_1.000	255	gi|168002844|ref|XP_001754123.1| predicted protein [Physcomitrella patens subsp. patens]	144	82	252	8	64	182	2e-14	49.12	80.7
Locus_34818_Transcript_1/1_Confidence_1.000	1293	gi|168002850|ref|XP_001754126.1| predicted protein [Physcomitrella patens subsp. patens]	461	317	1282	1	322	861	4e-92	51.55	68.32
Locus_41307_Transcript_1/1_Confidence_1.000	272	gi|168002850|ref|XP_001754126.1| predicted protein [Physcomitrella patens subsp. patens]	461	6	272	331	419	278	2e-25	57.3	77.53
Locus_7241_Transcript_1/1_Confidence_1.000	1844	gi|168002852|ref|XP_001754127.1| predicted protein [Physcomitrella patens subsp. patens]	428	145	1350	14	426	1469	2e-162	69.47	80.29
Locus_14827_Transcript_1/1_Confidence_1.000	546	gi|168002856|ref|XP_001754129.1| predicted protein [Physcomitrella patens subsp. patens]	414	45	512	150	305	227	4e-19	41.32	56.29
Locus_14957_Transcript_1/1_Confidence_1.000	904	gi|168002856|ref|XP_001754129.1| predicted protein [Physcomitrella patens subsp. patens]	414	872	462	244	404	179	3e-13	30.86	45.68
Locus_17562_Transcript_1/1_Confidence_1.000	481	gi|168002856|ref|XP_001754129.1| predicted protein [Physcomitrella patens subsp. patens]	414	3	479	300	411	254	2e-22	41.25	50
Locus_28526_Transcript_1/1_Confidence_1.000	270	gi|168002856|ref|XP_001754129.1| predicted protein [Physcomitrella patens subsp. patens]	414	268	140	75	117	144	6e-10	67.44	79.07
Locus_1512_Transcript_1/1_Confidence_1.000	1910	gi|168002860|ref|XP_001754131.1| predicted protein [Physcomitrella patens subsp. patens]	467	1652	570	68	368	323	2e-29	28.65	47.3
Locus_29320_Transcript_1/1_Confidence_1.000	3158	gi|168002862|ref|XP_001754132.1| predicted protein [Physcomitrella patens subsp. patens]	1192	1987	2823	761	1037	658	4e-68	50.9	67.03
Locus_31102_Transcript_1/1_Confidence_1.000	684	gi|168002888|ref|XP_001754145.1| predicted protein [Physcomitrella patens subsp. patens]	1161	13	684	138	361	792	2e-84	79.46	91.96
Locus_32146_Transcript_1/1_Confidence_1.000	810	gi|168002888|ref|XP_001754145.1| predicted protein [Physcomitrella patens subsp. patens]	1161	139	810	5	228	797	6e-85	70.67	83.11
Locus_41434_Transcript_1/1_Confidence_1.000	1320	gi|168002888|ref|XP_001754145.1| predicted protein [Physcomitrella patens subsp. patens]	1161	2	1246	558	971	1082	1e-117	53.35	71.29
Locus_2585_Transcript_1/1_Confidence_1.000	1121	gi|168002894|ref|XP_001754148.1| hexokinase protein HXK7 [Physcomitrella patens subsp. patens]	521	995	3	27	357	1200	2e-131	66.16	82.48
Locus_4063_Transcript_1/1_Confidence_1.000	2734	gi|168002894|ref|XP_001754148.1| hexokinase protein HXK7 [Physcomitrella patens subsp. patens]	521	732	2123	30	518	1285	7e-141	57.55	71.02
Locus_21711_Transcript_1/1_Confidence_1.000	931	gi|168002902|ref|XP_001754152.1| predicted protein [Physcomitrella patens subsp. patens]	348	535	2	9	181	567	3e-58	63.69	75.42
Locus_43983_Transcript_1/1_Confidence_1.000	384	gi|168002902|ref|XP_001754152.1| predicted protein [Physcomitrella patens subsp. patens]	348	383	12	225	348	392	1e-38	62.1	75
Locus_5273_Transcript_1/1_Confidence_1.000	1869	gi|168002906|ref|XP_001754154.1| predicted protein [Physcomitrella patens subsp. patens]	413	221	1453	2	413	1446	9e-160	69.88	82.17
Locus_20653_Transcript_1/1_Confidence_1.000	846	gi|168002908|ref|XP_001754155.1| predicted protein [Physcomitrella patens subsp. patens]	116	574	846	1	93	400	7e-39	80.65	89.25
Locus_3876_Transcript_1/1_Confidence_1.000	3502	gi|168002916|ref|XP_001754159.1| predicted protein [Physcomitrella patens subsp. patens]	2590	8	3502	674	1805	3736	0	67.4	78.94
Locus_7142_Transcript_1/1_Confidence_1.000	2767	gi|168002916|ref|XP_001754159.1| predicted protein [Physcomitrella patens subsp. patens]	2590	1	2346	1805	2586	2635	0	71.08	83.69
Locus_12928_Transcript_1/1_Confidence_1.000	1272	gi|168002916|ref|XP_001754159.1| predicted protein [Physcomitrella patens subsp. patens]	2590	167	697	1437	1613	261	1e-22	33.33	58.33
Locus_15228_Transcript_1/1_Confidence_1.000	1336	gi|168002916|ref|XP_001754159.1| predicted protein [Physcomitrella patens subsp. patens]	2590	5	1330	194	656	1070	2e-116	48.16	64.58
Locus_15531_Transcript_1/1_Confidence_1.000	853	gi|168002916|ref|XP_001754159.1| predicted protein [Physcomitrella patens subsp. patens]	2590	419	30	10	136	322	7e-30	55.38	70.77
Locus_2070_Transcript_1/1_Confidence_1.000	872	gi|168002922|ref|XP_001754162.1| predicted protein [Physcomitrella patens subsp. patens]	147	50	457	1	138	500	2e-50	66.91	87.05
Locus_12165_Transcript_1/1_Confidence_1.000	1278	gi|168002928|ref|XP_001754165.1| predicted protein [Physcomitrella patens subsp. patens]	286	816	67	3	257	785	3e-83	58.91	71.32
Locus_9371_Transcript_1/1_Confidence_1.000	590	gi|168002930|ref|XP_001754166.1| predicted protein [Physcomitrella patens subsp. patens]	442	6	440	291	434	355	6e-34	46.9	64.14
Locus_5054_Transcript_1/1_Confidence_1.000	3863	gi|168002938|ref|XP_001754170.1| predicted protein [Physcomitrella patens subsp. patens]	958	3164	495	55	909	2794	0	64.61	77.42
Locus_13422_Transcript_1/1_Confidence_1.000	2112	gi|168002952|ref|XP_001754177.1| predicted protein [Physcomitrella patens subsp. patens]	331	40	1107	1	330	711	2e-74	47.54	61.48
Locus_12104_Transcript_1/1_Confidence_1.000	512	gi|168002964|ref|XP_001754183.1| predicted protein [Physcomitrella patens subsp. patens]	117	511	323	55	117	202	2e-16	69.84	84.13
Locus_66679_Transcript_1/1_Confidence_1.000	351	gi|168002966|ref|XP_001754184.1| predicted protein [Physcomitrella patens subsp. patens]	417	350	3	241	363	296	1e-27	46.77	65.32
Locus_67096_Transcript_1/1_Confidence_1.000	257	gi|168002966|ref|XP_001754184.1| predicted protein [Physcomitrella patens subsp. patens]	417	256	113	370	417	130	3e-08	45.83	70.83
Locus_11319_Transcript_1/1_Confidence_1.000	1258	gi|168002968|ref|XP_001754185.1| predicted protein [Physcomitrella patens subsp. patens]	287	1255	518	42	287	955	5e-103	72.36	87.8
Locus_21261_Transcript_1/1_Confidence_1.000	1562	gi|168002970|ref|XP_001754186.1| predicted protein [Physcomitrella patens subsp. patens]	352	1505	462	1	352	1470	1e-162	78.69	88.35
Locus_536_Transcript_1/1_Confidence_1.000	1164	gi|168002974|ref|XP_001754188.1| predicted protein [Physcomitrella patens subsp. patens]	455	3	1067	155	455	948	3e-102	57.46	66.48
Locus_41987_Transcript_1/1_Confidence_1.000	345	gi|168002974|ref|XP_001754188.1| predicted protein [Physcomitrella patens subsp. patens]	455	306	1	3	104	339	1e-32	71.57	88.24
Locus_956_Transcript_1/1_Confidence_1.000	610	gi|168002982|ref|XP_001754192.1| predicted protein [Physcomitrella patens subsp. patens]	368	610	494	326	364	152	2e-10	76.92	92.31
Locus_8782_Transcript_1/1_Confidence_1.000	270	gi|168002982|ref|XP_001754192.1| predicted protein [Physcomitrella patens subsp. patens]	368	2	262	134	187	149	2e-10	42.53	52.87
Locus_13829_Transcript_1/1_Confidence_1.000	905	gi|168002982|ref|XP_001754192.1| predicted protein [Physcomitrella patens subsp. patens]	368	2	325	257	364	372	1e-35	75	85.19
Locus_16481_Transcript_1/1_Confidence_1.000	814	gi|168002994|ref|XP_001754198.1| predicted protein [Physcomitrella patens subsp. patens]	294	166	813	7	222	919	4e-99	80.09	91.67
Locus_28159_Transcript_1/1_Confidence_1.000	697	gi|168002994|ref|XP_001754198.1| predicted protein [Physcomitrella patens subsp. patens]	294	117	374	209	294	390	7e-38	83.72	91.86
Locus_9475_Transcript_1/1_Confidence_1.000	627	gi|168002998|ref|XP_001754200.1| predicted protein [Physcomitrella patens subsp. patens]	68	423	626	1	68	276	1e-24	75	92.65
Locus_24188_Transcript_1/1_Confidence_1.000	911	gi|168003000|ref|XP_001754201.1| predicted protein [Physcomitrella patens subsp. patens]	382	751	909	5	57	186	5e-14	56.6	69.81
Locus_5429_Transcript_1/1_Confidence_1.000	1654	gi|168003008|ref|XP_001754205.1| predicted protein [Physcomitrella patens subsp. patens]	385	58	1158	23	384	1053	3e-114	55.31	69.75
Locus_2187_Transcript_1/1_Confidence_1.000	5636	gi|168003010|ref|XP_001754206.1| predicted protein [Physcomitrella patens subsp. patens]	303	4578	5408	1	278	593	3e-60	50.36	65.71
Locus_1339_Transcript_1/1_Confidence_1.000	851	gi|168003028|ref|XP_001754215.1| predicted protein [Physcomitrella patens subsp. patens]	526	16	849	146	423	1127	3e-123	79.5	88.49
Locus_13820_Transcript_1/1_Confidence_1.000	1347	gi|168003030|ref|XP_001754216.1| predicted protein [Physcomitrella patens subsp. patens]	402	1346	630	155	397	666	2e-69	51.23	69.26
Locus_19688_Transcript_1/1_Confidence_1.000	735	gi|168003030|ref|XP_001754216.1| predicted protein [Physcomitrella patens subsp. patens]	402	518	3	2	167	507	2e-51	55.81	75
Locus_4441_Transcript_1/1_Confidence_1.000	1485	gi|168003032|ref|XP_001754217.1| predicted protein [Physcomitrella patens subsp. patens]	393	502	1191	167	389	290	8e-26	37.18	55.13
Locus_10752_Transcript_1/1_Confidence_1.000	1245	gi|168003036|ref|XP_001754219.1| predicted protein [Physcomitrella patens subsp. patens]	1476	1245	37	1065	1468	1164	3e-127	63.33	78.48
Locus_15889_Transcript_1/1_Confidence_1.000	2831	gi|168003036|ref|XP_001754219.1| predicted protein [Physcomitrella patens subsp. patens]	1476	1	2787	125	1033	3145	0	71.18	80.36
Locus_17944_Transcript_1/1_Confidence_1.000	1757	gi|168003038|ref|XP_001754220.1| predicted protein [Physcomitrella patens subsp. patens]	721	1	1590	210	718	810	5e-86	37.9	55.34
Locus_31831_Transcript_1/1_Confidence_1.000	821	gi|168003038|ref|XP_001754220.1| predicted protein [Physcomitrella patens subsp. patens]	721	250	816	5	182	333	4e-31	42.93	57.59
Locus_22381_Transcript_1/1_Confidence_1.000	1283	gi|168003048|ref|XP_001754225.1| nucleosome remodeling factor, p48 subunit [Physcomitrella patens subsp. patens]	422	1282	362	116	422	1403	6e-155	81.43	91.86
Locus_24101_Transcript_1/1_Confidence_1.000	988	gi|168003048|ref|XP_001754225.1| nucleosome remodeling factor, p48 subunit [Physcomitrella patens subsp. patens]	422	641	988	1	116	469	8e-47	83.62	95.69
Locus_69069_Transcript_1/1_Confidence_1.000	686	gi|168003052|ref|XP_001754227.1| predicted protein [Physcomitrella patens subsp. patens]	113	93	383	5	101	258	1e-22	48.45	65.98
Locus_9769_Transcript_1/1_Confidence_1.000	2750	gi|168003054|ref|XP_001754228.1| predicted protein [Physcomitrella patens subsp. patens]	750	719	2152	192	743	780	2e-82	37.16	54.94
Locus_12281_Transcript_1/1_Confidence_1.000	2428	gi|168003074|ref|XP_001754238.1| predicted protein [Physcomitrella patens subsp. patens]	493	2084	690	1	467	1651	0	71.97	83.65
Locus_24270_Transcript_1/1_Confidence_1.000	1036	gi|168003076|ref|XP_001754239.1| predicted protein [Physcomitrella patens subsp. patens]	219	457	921	30	169	161	5e-11	32.26	50.32
Locus_35946_Transcript_1/1_Confidence_1.000	310	gi|168003076|ref|XP_001754239.1| predicted protein [Physcomitrella patens subsp. patens]	219	2	310	59	161	315	9e-30	60.19	74.76
Locus_4668_Transcript_1/1_Confidence_1.000	1242	gi|168003084|ref|XP_001754243.1| predicted protein [Physcomitrella patens subsp. patens]	161	731	267	7	161	688	4e-72	80.65	90.32
Locus_1361_Transcript_1/1_Confidence_1.000	325	gi|168003088|ref|XP_001754245.1| predicted protein [Physcomitrella patens subsp. patens]	250	314	3	97	200	410	9e-41	70.19	85.58
Locus_9518_Transcript_1/1_Confidence_1.000	2558	gi|168003103|ref|XP_001754252.1| predicted protein [Physcomitrella patens subsp. patens]	431	798	1853	14	341	233	6e-19	26.97	47.19
Locus_23164_Transcript_1/1_Confidence_1.000	1938	gi|168003103|ref|XP_001754252.1| predicted protein [Physcomitrella patens subsp. patens]	431	1532	546	11	343	210	2e-16	23.37	44.67
Locus_10837_Transcript_1/1_Confidence_1.000	2081	gi|168003107|ref|XP_001754254.1| predicted protein [Physcomitrella patens subsp. patens]	306	1411	842	22	211	659	2e-68	66.32	84.74
Locus_22530_Transcript_1/1_Confidence_1.000	1731	gi|168003113|ref|XP_001754257.1| predicted protein [Physcomitrella patens subsp. patens]	321	1485	601	1	294	1036	3e-112	68.47	84.07
Locus_63239_Transcript_1/1_Confidence_1.000	908	gi|168003117|ref|XP_001754259.1| predicted protein [Physcomitrella patens subsp. patens]	1129	239	907	545	768	385	4e-37	39.73	62.5
Locus_19853_Transcript_1/1_Confidence_1.000	405	gi|168003119|ref|XP_001754260.1| predicted protein [Physcomitrella patens subsp. patens]	402	405	7	59	211	226	2e-19	39.22	48.37
Locus_62293_Transcript_1/1_Confidence_1.000	303	gi|168003119|ref|XP_001754260.1| predicted protein [Physcomitrella patens subsp. patens]	402	31	294	49	132	127	6e-08	38.2	53.93
Locus_18521_Transcript_1/1_Confidence_1.000	677	gi|168003121|ref|XP_001754261.1| predicted protein [Physcomitrella patens subsp. patens]	310	479	3	4	153	410	3e-40	51.57	64.78
Locus_55356_Transcript_1/1_Confidence_1.000	343	gi|168003121|ref|XP_001754261.1| predicted protein [Physcomitrella patens subsp. patens]	310	3	338	163	273	325	6e-31	58.41	69.03
Locus_10452_Transcript_1/1_Confidence_1.000	910	gi|168003123|ref|XP_001754262.1| predicted protein [Physcomitrella patens subsp. patens]	296	1	300	52	134	158	8e-11	44.76	54.29
Locus_29363_Transcript_1/1_Confidence_1.000	634	gi|168003123|ref|XP_001754262.1| predicted protein [Physcomitrella patens subsp. patens]	296	1	189	52	117	115	5e-06	53.03	65.15
Locus_3055_Transcript_1/1_Confidence_1.000	1164	gi|168003133|ref|XP_001754267.1| predicted protein [Physcomitrella patens subsp. patens]	517	1142	3	43	407	715	3e-75	41.67	58.59
Locus_7117_Transcript_1/1_Confidence_1.000	594	gi|168003133|ref|XP_001754267.1| predicted protein [Physcomitrella patens subsp. patens]	517	593	207	363	506	211	3e-17	34.03	56.94
Locus_8665_Transcript_1/1_Confidence_1.000	861	gi|168003133|ref|XP_001754267.1| predicted protein [Physcomitrella patens subsp. patens]	517	2	451	313	470	228	6e-19	37.8	58.54
Locus_14440_Transcript_1/1_Confidence_1.000	3861	gi|168003133|ref|XP_001754267.1| predicted protein [Physcomitrella patens subsp. patens]	517	2382	976	34	470	830	6e-88	42.34	60
Locus_16298_Transcript_1/1_Confidence_1.000	936	gi|168003133|ref|XP_001754267.1| predicted protein [Physcomitrella patens subsp. patens]	517	2	934	84	377	555	8e-57	44.94	61.08
Locus_18891_Transcript_1/1_Confidence_1.000	1221	gi|168003133|ref|XP_001754267.1| predicted protein [Physcomitrella patens subsp. patens]	517	234	1214	35	340	602	4e-62	43.12	59.02
Locus_19235_Transcript_1/1_Confidence_1.000	1845	gi|168003133|ref|XP_001754267.1| predicted protein [Physcomitrella patens subsp. patens]	517	4	1320	42	472	944	1e-101	46.36	64.9
Locus_21370_Transcript_1/2_Confidence_0.500	435	gi|168003133|ref|XP_001754267.1| predicted protein [Physcomitrella patens subsp. patens]	517	165	428	2	92	156	4e-11	38.46	53.85
Locus_21370_Transcript_2/2_Confidence_0.333	364	gi|168003133|ref|XP_001754267.1| predicted protein [Physcomitrella patens subsp. patens]	517	94	357	2	92	154	4e-11	38.46	53.85
Locus_22708_Transcript_1/1_Confidence_1.000	513	gi|168003133|ref|XP_001754267.1| predicted protein [Physcomitrella patens subsp. patens]	517	5	511	61	230	261	4e-23	40.8	59.2
Locus_24018_Transcript_1/1_Confidence_1.000	745	gi|168003133|ref|XP_001754267.1| predicted protein [Physcomitrella patens subsp. patens]	517	65	649	279	470	511	7e-52	51.53	72.45
Locus_33565_Transcript_1/1_Confidence_1.000	351	gi|168003133|ref|XP_001754267.1| predicted protein [Physcomitrella patens subsp. patens]	517	2	349	324	440	314	1e-29	50.85	74.58
Locus_36225_Transcript_1/1_Confidence_1.000	300	gi|168003133|ref|XP_001754267.1| predicted protein [Physcomitrella patens subsp. patens]	517	299	3	324	423	267	3e-24	50	74
Locus_39274_Transcript_1/1_Confidence_1.000	1138	gi|168003133|ref|XP_001754267.1| predicted protein [Physcomitrella patens subsp. patens]	517	3	476	314	484	331	1e-30	42.69	66.08
Locus_5742_Transcript_1/1_Confidence_1.000	558	gi|168003141|ref|XP_001754271.1| predicted protein [Physcomitrella patens subsp. patens]	536	17	214	444	502	129	9e-08	45.45	60.61
Locus_12498_Transcript_1/1_Confidence_1.000	346	gi|168003141|ref|XP_001754271.1| predicted protein [Physcomitrella patens subsp. patens]	536	338	18	385	492	214	5e-18	39.81	65.74
Locus_44433_Transcript_1/1_Confidence_1.000	559	gi|168003141|ref|XP_001754271.1| predicted protein [Physcomitrella patens subsp. patens]	536	17	214	444	502	117	2e-06	40.91	59.09
Locus_1159_Transcript_1/1_Confidence_1.000	2176	gi|168003145|ref|XP_001754273.1| predicted protein [Physcomitrella patens subsp. patens]	539	236	1639	37	472	674	4e-70	38.45	55.25
Locus_7477_Transcript_1/1_Confidence_1.000	978	gi|168003145|ref|XP_001754273.1| predicted protein [Physcomitrella patens subsp. patens]	539	977	435	313	505	403	4e-39	46.91	64.95
Locus_10927_Transcript_1/1_Confidence_1.000	682	gi|168003145|ref|XP_001754273.1| predicted protein [Physcomitrella patens subsp. patens]	539	130	681	192	378	580	6e-60	60.43	75.94
Locus_14448_Transcript_1/1_Confidence_1.000	386	gi|168003145|ref|XP_001754273.1| predicted protein [Physcomitrella patens subsp. patens]	539	386	6	404	531	121	3e-07	30.3	50.76
Locus_14618_Transcript_1/1_Confidence_1.000	2429	gi|168003145|ref|XP_001754273.1| predicted protein [Physcomitrella patens subsp. patens]	539	349	1896	2	490	951	3e-102	44.59	60.72
Locus_20524_Transcript_1/1_Confidence_1.000	1961	gi|168003145|ref|XP_001754273.1| predicted protein [Physcomitrella patens subsp. patens]	539	1768	311	23	504	885	1e-94	41.42	61.14
Locus_28535_Transcript_1/1_Confidence_1.000	533	gi|168003145|ref|XP_001754273.1| predicted protein [Physcomitrella patens subsp. patens]	539	4	528	176	353	550	1e-56	60.11	76.97
Locus_29399_Transcript_1/1_Confidence_1.000	379	gi|168003145|ref|XP_001754273.1| predicted protein [Physcomitrella patens subsp. patens]	539	294	1	192	289	255	8e-23	46.94	68.37
Locus_2947_Transcript_1/1_Confidence_1.000	444	gi|168003157|ref|XP_001754279.1| histone acetyltransferase [Physcomitrella patens subsp. patens]	404	294	443	10	59	237	2e-20	88	88
Locus_14570_Transcript_1/1_Confidence_1.000	632	gi|168003157|ref|XP_001754279.1| histone acetyltransferase [Physcomitrella patens subsp. patens]	404	631	2	63	272	1102	2e-120	94.76	97.62
Locus_21827_Transcript_1/1_Confidence_1.000	795	gi|168003157|ref|XP_001754279.1| histone acetyltransferase [Physcomitrella patens subsp. patens]	404	3	440	258	403	755	4e-80	98.63	100
Locus_31786_Transcript_1/1_Confidence_1.000	293	gi|168003159|ref|XP_001754280.1| predicted protein [Physcomitrella patens subsp. patens]	593	2	124	509	549	183	2e-14	87.8	95.12
Locus_50252_Transcript_1/1_Confidence_1.000	468	gi|168003159|ref|XP_001754280.1| predicted protein [Physcomitrella patens subsp. patens]	593	468	1	191	345	656	5e-69	84.62	91.03
Locus_22842_Transcript_1/1_Confidence_1.000	679	gi|168003165|ref|XP_001754283.1| predicted protein [Physcomitrella patens subsp. patens]	489	2	679	62	287	872	9e-94	70.8	83.19
Locus_23121_Transcript_1/1_Confidence_1.000	577	gi|168003165|ref|XP_001754283.1| predicted protein [Physcomitrella patens subsp. patens]	489	575	3	288	478	780	3e-83	75.39	91.1
Locus_24093_Transcript_1/1_Confidence_1.000	508	gi|168003165|ref|XP_001754283.1| predicted protein [Physcomitrella patens subsp. patens]	489	423	503	12	38	114	4e-06	77.78	88.89
Locus_7302_Transcript_1/1_Confidence_1.000	1619	gi|168003169|ref|XP_001754285.1| predicted protein [Physcomitrella patens subsp. patens]	933	104	1618	54	548	1551	5e-172	64.3	77.51
Locus_44030_Transcript_1/1_Confidence_1.000	430	gi|168003169|ref|XP_001754285.1| predicted protein [Physcomitrella patens subsp. patens]	933	6	428	525	667	120	5e-07	36.49	51.35
Locus_60342_Transcript_1/1_Confidence_1.000	305	gi|168003169|ref|XP_001754285.1| predicted protein [Physcomitrella patens subsp. patens]	933	293	3	456	552	422	4e-42	83.51	93.81
Locus_3680_Transcript_1/1_Confidence_1.000	505	gi|168003173|ref|XP_001754287.1| predicted protein [Physcomitrella patens subsp. patens]	268	505	371	224	268	147	6e-10	57.78	84.44
Locus_15911_Transcript_1/1_Confidence_1.000	1101	gi|168003173|ref|XP_001754287.1| predicted protein [Physcomitrella patens subsp. patens]	268	521	3	3	177	501	2e-50	65.14	78.29
Locus_1972_Transcript_1/1_Confidence_1.000	2778	gi|168003175|ref|XP_001754288.1| predicted protein [Physcomitrella patens subsp. patens]	201	353	3	40	156	537	4e-54	80.34	88.03
Locus_3314_Transcript_1/1_Confidence_1.000	519	gi|168003175|ref|XP_001754288.1| predicted protein [Physcomitrella patens subsp. patens]	201	519	343	143	201	288	3e-26	83.05	89.83
Locus_64622_Transcript_1/1_Confidence_1.000	526	gi|168003175|ref|XP_001754288.1| predicted protein [Physcomitrella patens subsp. patens]	201	371	3	34	156	441	5e-44	65.85	76.42
Locus_73234_Transcript_1/1_Confidence_1.000	461	gi|168003175|ref|XP_001754288.1| predicted protein [Physcomitrella patens subsp. patens]	201	461	285	143	201	257	8e-23	74.58	83.05
Locus_14032_Transcript_1/1_Confidence_1.000	1375	gi|168003181|ref|XP_001754291.1| predicted protein [Physcomitrella patens subsp. patens]	428	1375	662	175	412	1078	3e-117	84.45	92.44
Locus_4642_Transcript_1/1_Confidence_1.000	527	gi|168003195|ref|XP_001754298.1| predicted protein [Physcomitrella patens subsp. patens]	557	3	518	375	533	338	5e-32	43.93	57.23
Locus_25715_Transcript_1/1_Confidence_1.000	276	gi|168003195|ref|XP_001754298.1| predicted protein [Physcomitrella patens subsp. patens]	557	25	276	71	170	161	7e-12	40	56
Locus_15587_Transcript_1/1_Confidence_1.000	541	gi|168003199|ref|XP_001754300.1| predicted protein [Physcomitrella patens subsp. patens]	242	491	3	21	183	639	6e-67	68.71	86.5
Locus_32856_Transcript_1/1_Confidence_1.000	645	gi|168003199|ref|XP_001754300.1| predicted protein [Physcomitrella patens subsp. patens]	242	1	159	190	242	149	5e-10	56.6	64.15
Locus_19174_Transcript_1/1_Confidence_1.000	1116	gi|168003201|ref|XP_001754301.1| predicted protein [Physcomitrella patens subsp. patens]	643	561	352	19	90	139	2e-08	47.22	62.5
Locus_23472_Transcript_1/1_Confidence_1.000	1317	gi|168003201|ref|XP_001754301.1| predicted protein [Physcomitrella patens subsp. patens]	643	1316	3	164	607	1191	2e-130	58.88	73.48
Locus_5606_Transcript_1/1_Confidence_1.000	1397	gi|168003207|ref|XP_001754304.1| predicted protein [Physcomitrella patens subsp. patens]	372	1303	284	30	370	1054	2e-114	61.63	75.87
Locus_24658_Transcript_1/1_Confidence_1.000	338	gi|168003213|ref|XP_001754307.1| predicted protein [Physcomitrella patens subsp. patens]	267	3	332	148	255	359	7e-35	64.55	75.45
Locus_29540_Transcript_1/1_Confidence_1.000	527	gi|168003213|ref|XP_001754307.1| predicted protein [Physcomitrella patens subsp. patens]	267	3	521	88	255	552	7e-57	65.32	76.3
Locus_31743_Transcript_1/1_Confidence_1.000	440	gi|168003213|ref|XP_001754307.1| predicted protein [Physcomitrella patens subsp. patens]	267	209	439	40	110	300	8e-28	74.03	81.82
Locus_24164_Transcript_1/1_Confidence_1.000	547	gi|168003217|ref|XP_001754309.1| predicted protein [Physcomitrella patens subsp. patens]	278	547	320	197	272	237	2e-20	55.26	72.37
Locus_26768_Transcript_1/1_Confidence_1.000	387	gi|168003217|ref|XP_001754309.1| predicted protein [Physcomitrella patens subsp. patens]	278	255	1	23	109	176	1e-13	43.68	58.62
Locus_23487_Transcript_1/1_Confidence_1.000	1455	gi|168003221|ref|XP_001754311.1| predicted protein [Physcomitrella patens subsp. patens]	589	1453	311	181	565	739	7e-78	45.18	63.71
Locus_28412_Transcript_1/1_Confidence_1.000	294	gi|168003221|ref|XP_001754311.1| predicted protein [Physcomitrella patens subsp. patens]	589	78	275	124	189	163	4e-12	48.48	71.21
Locus_14180_Transcript_1/1_Confidence_1.000	1085	gi|168003223|ref|XP_001754312.1| predicted protein [Physcomitrella patens subsp. patens]	85	895	710	21	85	152	5e-10	43.08	67.69
Locus_16275_Transcript_1/1_Confidence_1.000	1667	gi|168003231|ref|XP_001754316.1| predicted protein [Physcomitrella patens subsp. patens]	307	1618	1163	146	297	610	7e-63	74.34	88.16
Locus_22524_Transcript_1/1_Confidence_1.000	1262	gi|168003235|ref|XP_001754318.1| predicted protein [Physcomitrella patens subsp. patens]	107	749	435	1	97	198	3e-15	40	61.9
Locus_2909_Transcript_1/1_Confidence_1.000	732	gi|168003253|ref|XP_001754327.1| predicted protein [Physcomitrella patens subsp. patens]	549	9	731	264	504	499	2e-50	51.45	65.15
Locus_15611_Transcript_1/1_Confidence_1.000	1719	gi|168003253|ref|XP_001754327.1| predicted protein [Physcomitrella patens subsp. patens]	549	374	1702	94	534	1063	2e-115	47.63	67.95
Locus_39619_Transcript_1/1_Confidence_1.000	565	gi|168003253|ref|XP_001754327.1| predicted protein [Physcomitrella patens subsp. patens]	549	564	313	450	533	224	9e-19	50	70.24
Locus_41538_Transcript_1/1_Confidence_1.000	2062	gi|168003253|ref|XP_001754327.1| predicted protein [Physcomitrella patens subsp. patens]	549	1060	2004	100	412	622	4e-64	43.17	63.17
Locus_44395_Transcript_1/1_Confidence_1.000	410	gi|168003253|ref|XP_001754327.1| predicted protein [Physcomitrella patens subsp. patens]	549	1	384	285	411	435	1e-43	65.62	81.25
Locus_47333_Transcript_1/1_Confidence_1.000	1386	gi|168003253|ref|XP_001754327.1| predicted protein [Physcomitrella patens subsp. patens]	549	242	1384	78	464	1042	5e-113	55.15	72.68
Locus_9383_Transcript_1/1_Confidence_1.000	438	gi|168003255|ref|XP_001754328.1| predicted protein [Physcomitrella patens subsp. patens]	2021	283	432	1	50	154	7e-11	62	76
Locus_10264_Transcript_1/1_Confidence_1.000	1769	gi|168003255|ref|XP_001754328.1| predicted protein [Physcomitrella patens subsp. patens]	2021	78	1769	554	1151	1239	9e-136	47.05	65.08
Locus_20825_Transcript_1/1_Confidence_1.000	1564	gi|168003255|ref|XP_001754328.1| predicted protein [Physcomitrella patens subsp. patens]	2021	1564	86	1454	1844	250	4e-21	26.64	40.16
Locus_27119_Transcript_1/1_Confidence_1.000	666	gi|168003255|ref|XP_001754328.1| predicted protein [Physcomitrella patens subsp. patens]	2021	1	666	326	526	319	1e-29	36.56	55.07
Locus_34766_Transcript_1/1_Confidence_1.000	455	gi|168003255|ref|XP_001754328.1| predicted protein [Physcomitrella patens subsp. patens]	2021	9	221	1949	2021	127	1e-07	42.47	65.75
Locus_36078_Transcript_1/1_Confidence_1.000	363	gi|168003255|ref|XP_001754328.1| predicted protein [Physcomitrella patens subsp. patens]	2021	362	18	215	329	286	2e-26	50.43	66.09
Locus_39728_Transcript_1/1_Confidence_1.000	315	gi|168003255|ref|XP_001754328.1| predicted protein [Physcomitrella patens subsp. patens]	2021	93	311	1891	1960	163	4e-12	49.32	72.6
Locus_43404_Transcript_1/1_Confidence_1.000	1069	gi|168003255|ref|XP_001754328.1| predicted protein [Physcomitrella patens subsp. patens]	2021	2	1066	1138	1464	441	2e-43	32.69	53.57
Locus_43482_Transcript_1/1_Confidence_1.000	425	gi|168003255|ref|XP_001754328.1| predicted protein [Physcomitrella patens subsp. patens]	2021	2	421	64	227	379	5e-37	50.61	64.63
Locus_435_Transcript_1/1_Confidence_1.000	1005	gi|168003261|ref|XP_001754331.1| predicted protein [Physcomitrella patens subsp. patens]	149	952	854	62	96	119	3e-06	62.86	80
Locus_53106_Transcript_1/1_Confidence_1.000	516	gi|168003271|ref|XP_001754336.1| predicted protein [Physcomitrella patens subsp. patens]	1329	469	2	437	636	167	3e-12	28.84	39.53
Locus_58377_Transcript_1/1_Confidence_1.000	382	gi|168003271|ref|XP_001754336.1| predicted protein [Physcomitrella patens subsp. patens]	1329	9	344	715	826	399	2e-39	67.86	82.14
Locus_66292_Transcript_1/1_Confidence_1.000	306	gi|168003271|ref|XP_001754336.1| predicted protein [Physcomitrella patens subsp. patens]	1329	4	306	626	726	213	6e-18	51.49	70.3
Locus_66561_Transcript_1/1_Confidence_1.000	333	gi|168003271|ref|XP_001754336.1| predicted protein [Physcomitrella patens subsp. patens]	1329	7	333	1011	1120	257	5e-23	50	70
Locus_6773_Transcript_1/1_Confidence_1.000	976	gi|168003277|ref|XP_001754339.1| predicted protein [Physcomitrella patens subsp. patens]	429	424	2	11	192	406	2e-39	44.51	60.99
Locus_47023_Transcript_1/1_Confidence_1.000	454	gi|168003277|ref|XP_001754339.1| predicted protein [Physcomitrella patens subsp. patens]	429	148	453	319	420	329	4e-31	63.73	77.45
Locus_58565_Transcript_1/1_Confidence_1.000	472	gi|168003277|ref|XP_001754339.1| predicted protein [Physcomitrella patens subsp. patens]	429	3	470	178	332	382	3e-37	50.94	69.81
Locus_25282_Transcript_1/1_Confidence_1.000	887	gi|168003281|ref|XP_001754341.1| predicted protein [Physcomitrella patens subsp. patens]	906	886	404	746	904	456	2e-45	57.41	72.22
Locus_5900_Transcript_1/1_Confidence_1.000	1021	gi|168003285|ref|XP_001754343.1| predicted protein [Physcomitrella patens subsp. patens]	199	827	231	3	199	199	2e-15	31.9	49.52
Locus_8715_Transcript_1/1_Confidence_1.000	843	gi|168003287|ref|XP_001754344.1| TATA-box binding protein, component of TFIID and TFIIIB [Physcomitrella patens subsp. patens]	214	842	729	162	199	182	1e-13	94.74	100
Locus_31107_Transcript_1/1_Confidence_1.000	239	gi|168003287|ref|XP_001754344.1| TATA-box binding protein, component of TFIID and TFIIIB [Physcomitrella patens subsp. patens]	214	163	2	1	54	257	5e-23	88.89	96.3
Locus_54797_Transcript_1/1_Confidence_1.000	388	gi|168003287|ref|XP_001754344.1| TATA-box binding protein, component of TFIID and TFIIIB [Physcomitrella patens subsp. patens]	214	162	1	18	71	249	5e-22	90.74	96.3
Locus_58526_Transcript_1/1_Confidence_1.000	381	gi|168003287|ref|XP_001754344.1| TATA-box binding protein, component of TFIID and TFIIIB [Physcomitrella patens subsp. patens]	214	379	152	122	197	330	2e-31	84.21	92.11
Locus_28277_Transcript_1/1_Confidence_1.000	725	gi|168003291|ref|XP_001754346.1| predicted protein [Physcomitrella patens subsp. patens]	175	724	347	48	173	398	9e-39	60.32	77.78
Locus_7059_Transcript_1/1_Confidence_1.000	2337	gi|168003301|ref|XP_001754351.1| predicted protein [Physcomitrella patens subsp. patens]	511	2101	500	1	511	1308	1e-143	52.53	66.97
Locus_58002_Transcript_1/1_Confidence_1.000	1911	gi|168003301|ref|XP_001754351.1| predicted protein [Physcomitrella patens subsp. patens]	511	853	1911	1	325	518	4e-52	43.42	54.47
Locus_58272_Transcript_1/1_Confidence_1.000	944	gi|168003301|ref|XP_001754351.1| predicted protein [Physcomitrella patens subsp. patens]	511	2	403	378	511	469	8e-47	63.43	82.84
Locus_58333_Transcript_1/1_Confidence_1.000	251	gi|168003301|ref|XP_001754351.1| predicted protein [Physcomitrella patens subsp. patens]	511	1	249	310	392	326	5e-31	73.49	84.34
Locus_748_Transcript_1/1_Confidence_1.000	834	gi|168003305|ref|XP_001754353.1| predicted protein [Physcomitrella patens subsp. patens]	407	200	829	1	209	837	1e-89	76.19	86.67
Locus_4582_Transcript_1/1_Confidence_1.000	859	gi|168003305|ref|XP_001754353.1| predicted protein [Physcomitrella patens subsp. patens]	407	1	543	211	391	759	2e-80	71.82	86.19
Locus_4572_Transcript_1/1_Confidence_1.000	947	gi|168003317|ref|XP_001754359.1| predicted protein [Physcomitrella patens subsp. patens]	376	300	671	86	228	196	3e-15	41.96	60.14
Locus_7167_Transcript_1/1_Confidence_1.000	1961	gi|168003325|ref|XP_001754363.1| predicted protein [Physcomitrella patens subsp. patens]	282	1517	672	1	282	1217	4e-133	87.59	93.97
Locus_6374_Transcript_1/1_Confidence_1.000	1182	gi|168003329|ref|XP_001754365.1| predicted protein [Physcomitrella patens subsp. patens]	375	686	3	2	232	799	6e-85	65.8	80.09
Locus_8659_Transcript_1/1_Confidence_1.000	283	gi|168003329|ref|XP_001754365.1| predicted protein [Physcomitrella patens subsp. patens]	375	282	103	218	277	261	3e-24	83.33	86.67
Locus_17223_Transcript_1/1_Confidence_1.000	700	gi|168003329|ref|XP_001754365.1| predicted protein [Physcomitrella patens subsp. patens]	375	695	417	279	371	295	7e-27	59.14	76.34
Locus_1683_Transcript_1/1_Confidence_1.000	973	gi|168003337|ref|XP_001754369.1| predicted protein [Physcomitrella patens subsp. patens]	198	88	624	1	179	877	4e-94	94.97	98.88
Locus_2644_Transcript_1/1_Confidence_1.000	261	gi|168003337|ref|XP_001754369.1| predicted protein [Physcomitrella patens subsp. patens]	198	186	260	1	25	126	7e-08	92	96
Locus_2768_Transcript_1/1_Confidence_1.000	1015	gi|168003337|ref|XP_001754369.1| predicted protein [Physcomitrella patens subsp. patens]	198	3	509	11	179	832	7e-89	96.45	98.82
Locus_35958_Transcript_1/1_Confidence_1.000	254	gi|168003337|ref|XP_001754369.1| predicted protein [Physcomitrella patens subsp. patens]	198	1	162	121	174	176	1e-13	81.48	87.04
Locus_25956_Transcript_1/1_Confidence_1.000	598	gi|168003339|ref|XP_001754370.1| predicted protein [Physcomitrella patens subsp. patens]	376	1	597	172	370	726	6e-77	68.16	83.08
Locus_24224_Transcript_1/1_Confidence_1.000	1134	gi|168003351|ref|XP_001754376.1| predicted protein [Physcomitrella patens subsp. patens]	870	327	1130	3	274	870	3e-93	58.82	77.21
Locus_52203_Transcript_1/1_Confidence_1.000	373	gi|168003365|ref|XP_001754383.1| predicted protein [Physcomitrella patens subsp. patens]	493	1	324	100	214	155	3e-11	32.17	52.17
Locus_20713_Transcript_1/1_Confidence_1.000	2350	gi|168003367|ref|XP_001754384.1| predicted protein [Physcomitrella patens subsp. patens]	421	1756	362	2	421	877	1e-93	45.15	58.86
Locus_14120_Transcript_1/1_Confidence_1.000	844	gi|168003373|ref|XP_001754387.1| predicted protein [Physcomitrella patens subsp. patens]	164	3	338	53	164	533	2e-54	84.82	91.07
Locus_5061_Transcript_1/1_Confidence_1.000	2286	gi|168003377|ref|XP_001754389.1| predicted protein [Physcomitrella patens subsp. patens]	694	829	2226	23	491	881	4e-94	47.86	60.69
Locus_10183_Transcript_1/1_Confidence_1.000	1774	gi|168003377|ref|XP_001754389.1| predicted protein [Physcomitrella patens subsp. patens]	694	779	9	44	302	505	1e-50	50.92	61.17
Locus_22814_Transcript_1/1_Confidence_1.000	331	gi|168003379|ref|XP_001754390.1| predicted protein [Physcomitrella patens subsp. patens]	177	3	122	137	176	206	4e-17	82.5	90
Locus_29988_Transcript_1/1_Confidence_1.000	345	gi|168003379|ref|XP_001754390.1| predicted protein [Physcomitrella patens subsp. patens]	177	166	345	89	148	239	6e-21	71.67	88.33
Locus_1338_Transcript_1/1_Confidence_1.000	1106	gi|168003381|ref|XP_001754391.1| predicted protein [Physcomitrella patens subsp. patens]	309	658	2	1	222	682	2e-71	57.4	75.34
Locus_3456_Transcript_1/1_Confidence_1.000	616	gi|168003381|ref|XP_001754391.1| predicted protein [Physcomitrella patens subsp. patens]	309	153	614	5	159	417	4e-41	52.23	71.97
Locus_5253_Transcript_1/1_Confidence_1.000	3150	gi|168003381|ref|XP_001754391.1| predicted protein [Physcomitrella patens subsp. patens]	309	1916	1011	2	308	816	2e-86	51.94	71.61
Locus_32163_Transcript_1/1_Confidence_1.000	775	gi|168003381|ref|XP_001754391.1| predicted protein [Physcomitrella patens subsp. patens]	309	546	7	5	187	529	6e-54	53.8	76.63
Locus_34605_Transcript_1/1_Confidence_1.000	626	gi|168003381|ref|XP_001754391.1| predicted protein [Physcomitrella patens subsp. patens]	309	3	599	27	219	566	2e-58	57.29	74.37
Locus_47852_Transcript_1/1_Confidence_1.000	458	gi|168003381|ref|XP_001754391.1| predicted protein [Physcomitrella patens subsp. patens]	309	455	3	57	210	468	3e-47	57.42	75.48
Locus_6676_Transcript_1/1_Confidence_1.000	3834	gi|168003405|ref|XP_001754403.1| predicted protein [Physcomitrella patens subsp. patens]	287	2916	2056	1	287	1218	6e-133	89.2	95.12
Locus_55690_Transcript_1/1_Confidence_1.000	473	gi|168003407|ref|XP_001754404.1| predicted protein [Physcomitrella patens subsp. patens]	391	465	163	21	121	116	2e-06	42.57	57.43
Locus_145_Transcript_1/1_Confidence_1.000	1416	gi|168003409|ref|XP_001754405.1| predicted protein [Physcomitrella patens subsp. patens]	326	1032	151	34	326	765	6e-81	49.49	67.8
Locus_37712_Transcript_1/1_Confidence_1.000	710	gi|168003415|ref|XP_001754408.1| predicted protein [Physcomitrella patens subsp. patens]	693	66	536	510	693	386	2e-37	45.11	59.24
Locus_49267_Transcript_1/1_Confidence_1.000	535	gi|168003415|ref|XP_001754408.1| predicted protein [Physcomitrella patens subsp. patens]	693	5	532	209	443	453	2e-45	40.43	54.47
Locus_51049_Transcript_1/1_Confidence_1.000	383	gi|168003415|ref|XP_001754408.1| predicted protein [Physcomitrella patens subsp. patens]	693	49	327	96	188	179	6e-14	34.41	64.52
Locus_7901_Transcript_1/1_Confidence_1.000	1181	gi|168003417|ref|XP_001754409.1| predicted protein [Physcomitrella patens subsp. patens]	263	1	576	72	263	674	2e-70	67.19	82.29
Locus_14893_Transcript_1/1_Confidence_1.000	972	gi|168003417|ref|XP_001754409.1| predicted protein [Physcomitrella patens subsp. patens]	263	242	3	7	84	244	1e-20	57.5	76.25
Locus_1583_Transcript_1/1_Confidence_1.000	1144	gi|168003427|ref|XP_001754414.1| predicted protein [Physcomitrella patens subsp. patens]	197	338	910	10	197	784	3e-83	73.82	85.86
Locus_64438_Transcript_1/1_Confidence_1.000	282	gi|168003429|ref|XP_001754415.1| predicted protein [Physcomitrella patens subsp. patens]	1909	120	278	345	401	114	2e-06	47.37	59.65
Locus_42411_Transcript_1/1_Confidence_1.000	423	gi|168003433|ref|XP_001754417.1| predicted protein [Physcomitrella patens subsp. patens]	78	310	423	1	38	146	5e-10	63.16	89.47
Locus_6376_Transcript_1/1_Confidence_1.000	1424	gi|168003445|ref|XP_001754423.1| predicted protein [Physcomitrella patens subsp. patens]	134	392	90	34	134	138	3e-08	29.7	50.5
Locus_16146_Transcript_1/1_Confidence_1.000	1959	gi|168003447|ref|XP_001754424.1| predicted protein [Physcomitrella patens subsp. patens]	2238	1957	2	176	827	2769	0	79.63	89.28
Locus_18776_Transcript_1/1_Confidence_1.000	787	gi|168003447|ref|XP_001754424.1| predicted protein [Physcomitrella patens subsp. patens]	2238	6	785	817	1076	845	1e-90	67.05	81.61
Locus_26648_Transcript_1/1_Confidence_1.000	1124	gi|168003447|ref|XP_001754424.1| predicted protein [Physcomitrella patens subsp. patens]	2238	476	9	2	162	626	6e-65	77.02	83.85
Locus_30184_Transcript_1/1_Confidence_1.000	2263	gi|168003453|ref|XP_001754427.1| predicted protein [Physcomitrella patens subsp. patens]	508	539	2086	5	508	1286	4e-141	52.21	69.48
Locus_9171_Transcript_1/1_Confidence_1.000	1003	gi|168003459|ref|XP_001754430.1| predicted protein [Physcomitrella patens subsp. patens]	464	7	1002	63	392	1294	2e-142	75.3	85.84
Locus_12247_Transcript_1/1_Confidence_1.000	1180	gi|168003459|ref|XP_001754430.1| predicted protein [Physcomitrella patens subsp. patens]	464	3	128	391	432	187	5e-14	83.33	88.1
Locus_5250_Transcript_1/1_Confidence_1.000	545	gi|168003465|ref|XP_001754433.1| predicted protein [Physcomitrella patens subsp. patens]	501	3	545	32	234	341	2e-32	38.92	58.13
Locus_12749_Transcript_1/1_Confidence_1.000	2726	gi|168003465|ref|XP_001754433.1| predicted protein [Physcomitrella patens subsp. patens]	501	1726	176	1	496	1219	3e-133	48.37	65.58
Locus_14964_Transcript_1/1_Confidence_1.000	418	gi|168003465|ref|XP_001754433.1| predicted protein [Physcomitrella patens subsp. patens]	501	371	210	403	459	123	2e-07	56.14	64.91
Locus_18986_Transcript_1/1_Confidence_1.000	441	gi|168003465|ref|XP_001754433.1| predicted protein [Physcomitrella patens subsp. patens]	501	1	441	217	370	264	1e-23	35.48	60.65
Locus_6530_Transcript_1/1_Confidence_1.000	2365	gi|168003471|ref|XP_001754436.1| predicted protein [Physcomitrella patens subsp. patens]	338	1939	941	2	334	931	6e-100	68.45	80.65
Locus_21991_Transcript_1/1_Confidence_1.000	989	gi|168003475|ref|XP_001754438.1| predicted protein [Physcomitrella patens subsp. patens]	475	478	609	2	45	134	6e-08	52.27	84.09
Locus_3766_Transcript_1/1_Confidence_1.000	701	gi|168003483|ref|XP_001754442.1| predicted protein [Physcomitrella patens subsp. patens]	279	89	679	49	255	218	6e-18	34.27	53.99
Locus_15817_Transcript_1/1_Confidence_1.000	818	gi|168003483|ref|XP_001754442.1| predicted protein [Physcomitrella patens subsp. patens]	279	739	221	95	261	198	2e-15	32.22	50
Locus_29825_Transcript_1/1_Confidence_1.000	533	gi|168003485|ref|XP_001754443.1| predicted protein [Physcomitrella patens subsp. patens]	126	23	364	1	115	383	3e-37	65.22	79.13
Locus_54654_Transcript_1/1_Confidence_1.000	751	gi|168003485|ref|XP_001754443.1| predicted protein [Physcomitrella patens subsp. patens]	126	86	397	1	105	346	1e-32	61.9	80
Locus_20381_Transcript_1/1_Confidence_1.000	385	gi|168003499|ref|XP_001754450.1| predicted protein [Physcomitrella patens subsp. patens]	378	383	21	125	244	267	4e-24	45.9	65.57
Locus_22948_Transcript_1/1_Confidence_1.000	2530	gi|168003503|ref|XP_001754452.1| predicted protein [Physcomitrella patens subsp. patens]	570	310	1962	11	570	714	1e-74	34.69	54.93
Locus_5740_Transcript_1/1_Confidence_1.000	3031	gi|168003505|ref|XP_001754453.1| predicted protein [Physcomitrella patens subsp. patens]	1302	2898	1201	464	1027	1624	4e-180	56.02	69.81
Locus_559_Transcript_1/1_Confidence_1.000	2140	gi|168003517|ref|XP_001754459.1| predicted protein [Physcomitrella patens subsp. patens]	1268	1143	1874	946	1197	367	1e-34	38.89	55.19
Locus_15743_Transcript_1/1_Confidence_1.000	1653	gi|168003517|ref|XP_001754459.1| predicted protein [Physcomitrella patens subsp. patens]	1268	547	1104	272	472	137	5e-08	27.1	43.46
Locus_46254_Transcript_1/1_Confidence_1.000	287	gi|168003517|ref|XP_001754459.1| predicted protein [Physcomitrella patens subsp. patens]	1268	107	286	107	166	202	1e-16	60	78.33
Locus_9818_Transcript_1/1_Confidence_1.000	749	gi|168003529|ref|XP_001754465.1| predicted protein [Physcomitrella patens subsp. patens]	78	645	746	1	34	147	1e-09	85.29	91.18
Locus_24638_Transcript_1/1_Confidence_1.000	1394	gi|168003533|ref|XP_001754467.1| predicted protein [Physcomitrella patens subsp. patens]	987	10	1362	507	937	409	1e-39	34.25	47.99
Locus_12495_Transcript_1/1_Confidence_1.000	285	gi|168003535|ref|XP_001754468.1| predicted protein [Physcomitrella patens subsp. patens]	589	2	283	34	127	328	3e-31	67.02	76.6
Locus_12764_Transcript_1/1_Confidence_1.000	1086	gi|168003535|ref|XP_001754468.1| predicted protein [Physcomitrella patens subsp. patens]	589	1085	600	399	570	282	4e-25	36.16	55.93
Locus_18934_Transcript_1/1_Confidence_1.000	2059	gi|168003535|ref|XP_001754468.1| predicted protein [Physcomitrella patens subsp. patens]	589	1754	9	1	584	2402	0	77.4	88.01
Locus_21149_Transcript_1/1_Confidence_1.000	703	gi|168003535|ref|XP_001754468.1| predicted protein [Physcomitrella patens subsp. patens]	589	4	696	176	403	640	7e-67	53.22	70.82
Locus_5364_Transcript_1/1_Confidence_1.000	1476	gi|168003549|ref|XP_001754475.1| predicted protein [Physcomitrella patens subsp. patens]	255	397	1056	22	254	647	3e-67	53.65	70.82
Locus_2406_Transcript_1/1_Confidence_1.000	5893	gi|168003551|ref|XP_001754476.1| predicted protein [Physcomitrella patens subsp. patens]	1768	5893	752	81	1763	5147	0	59.56	73.25
Locus_24432_Transcript_1/1_Confidence_1.000	1599	gi|168003553|ref|XP_001754477.1| predicted protein [Physcomitrella patens subsp. patens]	1175	3	1595	536	1065	826	6e-88	39.45	58.72
Locus_47706_Transcript_1/1_Confidence_1.000	568	gi|168003553|ref|XP_001754477.1| predicted protein [Physcomitrella patens subsp. patens]	1175	3	566	94	281	734	6e-78	70.21	82.98
Locus_63544_Transcript_1/1_Confidence_1.000	258	gi|168003553|ref|XP_001754477.1| predicted protein [Physcomitrella patens subsp. patens]	1175	258	1	366	451	226	2e-19	50	75.58
Locus_14998_Transcript_1/1_Confidence_1.000	1465	gi|168003555|ref|XP_001754478.1| predicted protein [Physcomitrella patens subsp. patens]	727	53	1414	68	523	1230	8e-135	57.88	71.71
Locus_35145_Transcript_1/1_Confidence_1.000	673	gi|168003555|ref|XP_001754478.1| predicted protein [Physcomitrella patens subsp. patens]	727	1	633	525	726	523	3e-53	54.98	70.14
Locus_24998_Transcript_1/1_Confidence_1.000	1358	gi|168003557|ref|XP_001754479.1| predicted protein [Physcomitrella patens subsp. patens]	549	535	287	440	522	144	6e-09	36.14	55.42
Locus_35425_Transcript_1/1_Confidence_1.000	481	gi|168003557|ref|XP_001754479.1| predicted protein [Physcomitrella patens subsp. patens]	549	315	10	150	254	142	2e-09	36.19	45.71
Locus_7821_Transcript_1/1_Confidence_1.000	1611	gi|168003567|ref|XP_001754484.1| predicted protein [Physcomitrella patens subsp. patens]	704	1102	674	541	677	299	8e-27	52.45	69.93
Locus_31922_Transcript_1/1_Confidence_1.000	1519	gi|168003567|ref|XP_001754484.1| predicted protein [Physcomitrella patens subsp. patens]	704	1269	1	1	431	1674	0	75.17	86.77
Locus_12910_Transcript_1/1_Confidence_1.000	2395	gi|168003582|ref|XP_001754491.1| predicted protein [Physcomitrella patens subsp. patens]	529	2359	1811	281	462	265	1e-22	39.78	58.06
Locus_10611_Transcript_1/1_Confidence_1.000	2866	gi|168003588|ref|XP_001754494.1| predicted protein [Physcomitrella patens subsp. patens]	432	1649	528	48	432	377	1e-35	26.18	47.63
Locus_25256_Transcript_1/1_Confidence_1.000	1969	gi|168003588|ref|XP_001754494.1| predicted protein [Physcomitrella patens subsp. patens]	432	1465	107	1	432	702	2e-73	34.51	56.26
Locus_20071_Transcript_1/1_Confidence_1.000	564	gi|168003592|ref|XP_001754496.1| predicted protein [Physcomitrella patens subsp. patens]	198	525	52	8	165	623	5e-65	75.95	87.97
Locus_36477_Transcript_1/1_Confidence_1.000	334	gi|168003592|ref|XP_001754496.1| predicted protein [Physcomitrella patens subsp. patens]	198	330	1	61	170	423	3e-42	73.64	88.18
Locus_3814_Transcript_1/1_Confidence_1.000	1037	gi|168003594|ref|XP_001754497.1| predicted protein [Physcomitrella patens subsp. patens]	296	890	3	1	296	1311	2e-144	87.16	95.61
Locus_7936_Transcript_1/1_Confidence_1.000	1258	gi|168003596|ref|XP_001754498.1| predicted protein [Physcomitrella patens subsp. patens]	205	82	693	1	204	563	1e-57	55.61	70.24
Locus_40813_Transcript_1/1_Confidence_1.000	984	gi|168003604|ref|XP_001754502.1| predicted protein [Physcomitrella patens subsp. patens]	267	981	301	30	251	759	2e-80	74.89	80.09
Locus_34200_Transcript_1/1_Confidence_1.000	1229	gi|168003606|ref|XP_001754503.1| predicted protein [Physcomitrella patens subsp. patens]	254	440	45	7	143	216	2e-17	34.97	53.85
Locus_7549_Transcript_1/1_Confidence_1.000	1026	gi|168003614|ref|XP_001754507.1| predicted protein [Physcomitrella patens subsp. patens]	589	760	5	50	284	395	3e-38	38.74	57.31
Locus_12011_Transcript_1/1_Confidence_1.000	388	gi|168003614|ref|XP_001754507.1| predicted protein [Physcomitrella patens subsp. patens]	589	388	2	284	412	429	6e-43	60.47	77.52
Locus_17254_Transcript_1/1_Confidence_1.000	1289	gi|168003614|ref|XP_001754507.1| predicted protein [Physcomitrella patens subsp. patens]	589	1	513	412	589	416	2e-40	48.88	66.29
Locus_9706_Transcript_1/1_Confidence_1.000	557	gi|168003620|ref|XP_001754510.1| predicted protein [Physcomitrella patens subsp. patens]	289	557	396	233	286	208	6e-17	68.52	88.89
Locus_16516_Transcript_1/1_Confidence_1.000	2605	gi|168003630|ref|XP_001754515.1| predicted protein [Physcomitrella patens subsp. patens]	413	1376	2482	1	405	947	1e-101	49.88	61.2
Locus_26117_Transcript_1/1_Confidence_1.000	811	gi|168003634|ref|XP_001754517.1| predicted protein [Physcomitrella patens subsp. patens]	532	1	798	266	532	1011	9e-110	72.01	83.58
Locus_11532_Transcript_1/1_Confidence_1.000	2042	gi|168003642|ref|XP_001754521.1| predicted protein [Physcomitrella patens subsp. patens]	881	83	1732	334	880	1556	2e-172	59.64	75.14
Locus_32202_Transcript_1/1_Confidence_1.000	402	gi|168003642|ref|XP_001754521.1| predicted protein [Physcomitrella patens subsp. patens]	881	2	400	144	283	450	2e-45	62.14	73.57
Locus_45939_Transcript_1/1_Confidence_1.000	492	gi|168003650|ref|XP_001754525.1| predicted protein [Physcomitrella patens subsp. patens]	972	491	30	326	479	694	2e-73	83.12	89.61
Locus_69269_Transcript_1/1_Confidence_1.000	250	gi|168003650|ref|XP_001754525.1| predicted protein [Physcomitrella patens subsp. patens]	972	1	246	482	563	268	3e-24	64.63	78.05
Locus_3726_Transcript_1/1_Confidence_1.000	2156	gi|168003652|ref|XP_001754526.1| predicted protein [Physcomitrella patens subsp. patens]	271	1339	530	2	271	828	5e-88	68.52	84.44
Locus_27765_Transcript_1/1_Confidence_1.000	2534	gi|168003654|ref|XP_001754527.1| predicted protein [Physcomitrella patens subsp. patens]	504	472	1950	6	493	968	4e-104	45.97	64.31
Locus_6855_Transcript_1/1_Confidence_1.000	1278	gi|168003670|ref|XP_001754535.1| predicted protein [Physcomitrella patens subsp. patens]	111	1045	755	15	111	351	6e-33	65.98	81.44
Locus_18150_Transcript_1/1_Confidence_1.000	1010	gi|168003672|ref|XP_001754536.1| predicted protein [Physcomitrella patens subsp. patens]	319	2	418	178	316	303	1e-27	58.27	73.38
Locus_51472_Transcript_1/1_Confidence_1.000	916	gi|168003672|ref|XP_001754536.1| predicted protein [Physcomitrella patens subsp. patens]	319	339	1	1	113	388	2e-37	67.26	82.3
Locus_5275_Transcript_1/1_Confidence_1.000	3078	gi|168003680|ref|XP_001754540.1| predicted protein [Physcomitrella patens subsp. patens]	412	1864	635	1	409	1331	4e-146	60.98	76.1
Locus_11071_Transcript_1/1_Confidence_1.000	289	gi|168003686|ref|XP_001754543.1| predicted protein [Physcomitrella patens subsp. patens]	218	62	286	29	106	114	2e-06	39.24	51.9
Locus_29915_Transcript_1/1_Confidence_1.000	493	gi|168003688|ref|XP_001754544.1| predicted protein [Physcomitrella patens subsp. patens]	290	286	2	4	98	300	1e-27	65.26	75.79
Locus_32572_Transcript_1/1_Confidence_1.000	443	gi|168003688|ref|XP_001754544.1| predicted protein [Physcomitrella patens subsp. patens]	290	3	443	84	230	477	2e-48	62.59	76.87
Locus_39964_Transcript_1/1_Confidence_1.000	442	gi|168003688|ref|XP_001754544.1| predicted protein [Physcomitrella patens subsp. patens]	290	1	228	215	290	258	6e-23	61.84	81.58
Locus_1077_Transcript_1/1_Confidence_1.000	769	gi|168003690|ref|XP_001754545.1| predicted protein [Physcomitrella patens subsp. patens]	165	162	620	1	153	752	9e-80	97.39	99.35
Locus_16294_Transcript_1/1_Confidence_1.000	442	gi|168003690|ref|XP_001754545.1| predicted protein [Physcomitrella patens subsp. patens]	165	5	436	19	163	530	2e-54	68.97	85.52
Locus_28140_Transcript_1/1_Confidence_1.000	436	gi|168003690|ref|XP_001754545.1| predicted protein [Physcomitrella patens subsp. patens]	165	26	430	1	136	484	4e-49	69.12	85.29
Locus_57571_Transcript_1/1_Confidence_1.000	694	gi|168003690|ref|XP_001754545.1| predicted protein [Physcomitrella patens subsp. patens]	165	641	156	1	163	521	4e-53	69.33	82.21
Locus_14680_Transcript_1/1_Confidence_1.000	780	gi|168003696|ref|XP_001754548.1| predicted protein [Physcomitrella patens subsp. patens]	291	591	1	7	202	658	7e-69	63.96	78.68
Locus_20957_Transcript_1/1_Confidence_1.000	432	gi|168003696|ref|XP_001754548.1| predicted protein [Physcomitrella patens subsp. patens]	291	4	201	219	284	281	1e-25	72.73	83.33
Locus_50526_Transcript_1/1_Confidence_1.000	453	gi|168003698|ref|XP_001754549.1| predicted protein [Physcomitrella patens subsp. patens]	860	390	166	417	488	123	3e-07	37.66	62.34
Locus_11090_Transcript_1/1_Confidence_1.000	1361	gi|168003714|ref|XP_001754557.1| predicted protein [Physcomitrella patens subsp. patens]	388	1218	106	1	374	1285	3e-141	68.17	79.58
Locus_31019_Transcript_1/1_Confidence_1.000	1643	gi|168003718|ref|XP_001754559.1| predicted protein [Physcomitrella patens subsp. patens]	874	11	1594	352	874	1845	0	65.72	80.68
Locus_41232_Transcript_1/1_Confidence_1.000	998	gi|168003718|ref|XP_001754559.1| predicted protein [Physcomitrella patens subsp. patens]	874	995	18	12	354	761	1e-80	45.11	62.07
Locus_6818_Transcript_1/1_Confidence_1.000	3172	gi|168003720|ref|XP_001754560.1| predicted protein [Physcomitrella patens subsp. patens]	893	2180	3	9	726	1105	6e-120	38.18	54.87
Locus_8179_Transcript_1/1_Confidence_1.000	1562	gi|168003720|ref|XP_001754560.1| predicted protein [Physcomitrella patens subsp. patens]	893	409	2	36	156	395	6e-38	56.62	66.18
Locus_12153_Transcript_1/1_Confidence_1.000	396	gi|168003720|ref|XP_001754560.1| predicted protein [Physcomitrella patens subsp. patens]	893	3	383	150	276	375	1e-36	54.69	67.97
Locus_18581_Transcript_1/1_Confidence_1.000	2541	gi|168003720|ref|XP_001754560.1| predicted protein [Physcomitrella patens subsp. patens]	893	2521	1073	274	799	1216	6e-133	53.64	63.27
Locus_55534_Transcript_1/1_Confidence_1.000	817	gi|168003720|ref|XP_001754560.1| predicted protein [Physcomitrella patens subsp. patens]	893	1	432	698	840	120	2e-06	28.67	44.67
Locus_3993_Transcript_1/1_Confidence_1.000	2569	gi|168003728|ref|XP_001754564.1| predicted protein [Physcomitrella patens subsp. patens]	361	410	3	2	130	432	5e-42	67.65	75
Locus_9836_Transcript_1/1_Confidence_1.000	1037	gi|168003728|ref|XP_001754564.1| predicted protein [Physcomitrella patens subsp. patens]	361	3	107	327	361	142	7e-09	77.14	88.57
Locus_17648_Transcript_1/1_Confidence_1.000	635	gi|168003728|ref|XP_001754564.1| predicted protein [Physcomitrella patens subsp. patens]	361	2	634	116	326	869	2e-93	80.57	87.68
Locus_9271_Transcript_1/1_Confidence_1.000	2136	gi|168003732|ref|XP_001754566.1| predicted protein [Physcomitrella patens subsp. patens]	391	34	1047	49	390	1472	1e-162	80.99	90.35
Locus_19452_Transcript_1/1_Confidence_1.000	3308	gi|168003732|ref|XP_001754566.1| predicted protein [Physcomitrella patens subsp. patens]	391	2290	1040	8	381	1075	2e-116	54.27	69.19
Locus_482_Transcript_1/1_Confidence_1.000	558	gi|168003734|ref|XP_001754567.1| predicted protein [Physcomitrella patens subsp. patens]	114	558	244	9	114	217	5e-18	66.04	77.36
Locus_39210_Transcript_1/1_Confidence_1.000	389	gi|168003734|ref|XP_001754567.1| predicted protein [Physcomitrella patens subsp. patens]	114	367	29	1	114	123	2e-07	44.74	54.39
Locus_7995_Transcript_1/1_Confidence_1.000	1584	gi|168003736|ref|XP_001754568.1| predicted protein [Physcomitrella patens subsp. patens]	276	418	1233	1	275	1110	7e-121	76.36	85.09
Locus_8603_Transcript_1/1_Confidence_1.000	1212	gi|168003738|ref|XP_001754569.1| predicted protein [Physcomitrella patens subsp. patens]	314	254	775	139	309	547	1e-55	62.86	75.43
Locus_60345_Transcript_1/1_Confidence_1.000	1555	gi|168003752|ref|XP_001754576.1| predicted protein [Physcomitrella patens subsp. patens]	451	1525	320	3	407	1150	2e-125	53.28	69.83
Locus_42012_Transcript_1/1_Confidence_1.000	547	gi|168003756|ref|XP_001754578.1| ferric reductase like transmembrane component [Physcomitrella patens subsp. patens]	666	486	226	566	666	139	6e-09	33.66	49.5
Locus_24491_Transcript_1/1_Confidence_1.000	2344	gi|168003776|ref|XP_001754588.1| predicted protein [Physcomitrella patens subsp. patens]	369	604	1650	37	367	249	8e-21	26.6	42.02
Locus_26336_Transcript_1/1_Confidence_1.000	2234	gi|168003776|ref|XP_001754588.1| predicted protein [Physcomitrella patens subsp. patens]	369	1711	623	6	367	1100	2e-119	61.5	74.06
Locus_39325_Transcript_1/1_Confidence_1.000	1445	gi|168003780|ref|XP_001754590.1| SNF2 family DNA-dependent ATPase [Physcomitrella patens subsp. patens]	1267	1	708	982	1223	742	3e-78	63.64	73.55
Locus_51746_Transcript_1/1_Confidence_1.000	1387	gi|168003780|ref|XP_001754590.1| SNF2 family DNA-dependent ATPase [Physcomitrella patens subsp. patens]	1267	1386	1	365	905	1578	3e-175	60.26	71.16
Locus_66646_Transcript_1/1_Confidence_1.000	278	gi|168003780|ref|XP_001754590.1| SNF2 family DNA-dependent ATPase [Physcomitrella patens subsp. patens]	1267	3	278	906	997	404	4e-40	84.78	90.22
Locus_17121_Transcript_1/1_Confidence_1.000	915	gi|168003790|ref|XP_001754595.1| predicted protein [Physcomitrella patens subsp. patens]	509	380	697	354	461	278	1e-24	55.75	69.03
Locus_31529_Transcript_1/1_Confidence_1.000	537	gi|168003790|ref|XP_001754595.1| predicted protein [Physcomitrella patens subsp. patens]	509	424	50	6	128	238	2e-20	38.4	56
Locus_33560_Transcript_1/1_Confidence_1.000	1100	gi|168003792|ref|XP_001754596.1| predicted protein [Physcomitrella patens subsp. patens]	682	694	1098	11	141	334	4e-31	51.85	67.41
Locus_50368_Transcript_1/1_Confidence_1.000	405	gi|168003794|ref|XP_001754597.1| predicted protein [Physcomitrella patens subsp. patens]	571	405	1	307	435	247	9e-22	36.76	59.56
Locus_7239_Transcript_1/1_Confidence_1.000	2907	gi|168003800|ref|XP_001754600.1| predicted protein [Physcomitrella patens subsp. patens]	419	823	2172	5	417	1093	1e-118	52.64	66.52
Locus_19561_Transcript_1/1_Confidence_1.000	1014	gi|168003802|ref|XP_001754601.1| predicted protein [Physcomitrella patens subsp. patens]	1137	80	1012	481	796	425	1e-41	35.29	51.39
Locus_23087_Transcript_1/1_Confidence_1.000	1723	gi|168003802|ref|XP_001754601.1| predicted protein [Physcomitrella patens subsp. patens]	1137	1722	703	810	1134	502	2e-50	35.71	55.14
[truncated: 16,562 more rows]
