# Supplementary material for: RNA Sequencing Analysis of the Gametophyte Transcriptome from the Liverwort, Marchantia polymorpha
Source: PLoS One. 2014 May 19;9(5):e97497. doi: 10.1371/journal.pone.0097497 (PMC4026138; doi:10.1371/journal.pone.0097497)
Supplement: Table S6 — Results of TBLASTX of M. polymorpha transcripts against UCO genes in Arabidopsis thaliana . Top hits of TBLASTX results of 355 Marchantia transcripts against UCOs in Arabidopsis. (XLSX) [file pone.0097497.s010.xlsx]

## Sheet: Sheet1
Results of TBLASTX of Marchantia transcripts against UCO genes in Arabidopsis thaliana.
S.No.	Query Description	Subject Header
1	AT1G01220 GHMP kinase-related, contains similarity to L-fucose	> Locus_8795_Transcript_1/1_Confidence_1.000
2	AT1G01760 adenosine-deaminase family / editase family, similar to	> Locus_22811_Transcript_1/1_Confidence_1.000
3	AT1G01930 zinc finger protein-related, contains Pfam PF00023:	> Locus_27419_Transcript_1/1_Confidence_1.000
4	AT1G02080 transcriptional regulator-related, contains Pfam PF04054:	> Locus_10195_Transcript_1/1_Confidence_1.000
5	AT1G02100 leucine carboxyl methyltransferase family protein,	> Locus_9076_Transcript_1/1_Confidence_1.000
6	AT1G02120 similar to C2 domain-containing protein / GRAM	> Locus_7188_Transcript_1/1_Confidence_1.000
7	AT1G02140 mago nashi family protein, similar to Mago Nashi, Genbank	> Locus_29447_Transcript_1/1_Confidence_1.000
8	AT1G02410 cytochrome c oxidase assembly protein CtaG / Cox11	> Locus_2517_Transcript_1/1_Confidence_1.000
9	AT1G03330 small nuclear ribonucleoprotein D, putative / snRNP core	> Locus_19840_Transcript_1/1_Confidence_1.000
10	AT1G03360 exonuclease family protein, similar to Exosome complex	> Locus_18636_Transcript_1/1_Confidence_1.000
11	AT1G04200 expressed protein, Contains similarity to gb|Z69902 from	> Locus_10232_Transcript_1/1_Confidence_1.000
12	AT1G05055 basic transcription factor 2, 44kD subunit-related,	> Locus_4409_Transcript_1/1_Confidence_1.000
13	AT1G06790 RNA polymerase Rpb7 N-terminal domain-containing protein,	> Locus_32075_Transcript_1/1_Confidence_1.000
14	AT1G08190 vacuolar assembly protein, putative (VPS41), 99.8%	> Locus_2211_Transcript_1/1_Confidence_1.000
15	AT1G09010 glycoside hydrolase family 2 protein, low similarity to	> Locus_30872_Transcript_1/1_Confidence_1.000
16	AT1G09150 pseudouridine synthase and archaeosine transglycosylase	> Locus_27377_Transcript_1/1_Confidence_1.000
17	AT1G09330 expressed protein, contains 3 transmembrane domains [	> Locus_22809_Transcript_1/1_Confidence_1.000
18	AT1G09620 similar to leucyl-tRNA synthetase, putative /	> Locus_16332_Transcript_1/1_Confidence_1.000
19	AT1G09760 U2 small nuclear ribonucleoprotein A, putative, identical	> Locus_25267_Transcript_1/1_Confidence_1.000
20	AT1G09830 phosphoribosylamine--glycine ligase (PUR2), Identical to	> Locus_5072_Transcript_1/1_Confidence_1.000
21	AT1G10840 eukaryotic translation initiation factor 3 subunit 3 /	> Locus_3363_Transcript_1/1_Confidence_1.000
22	AT1G12050 fumarylacetoacetase, putative, similar to	> Locus_8820_Transcript_1/1_Confidence_1.000
23	AT1G12470 Pep3/Vps18/deep orange family protein, contains Pfam	> Locus_6180_Transcript_1/1_Confidence_1.000
24	AT1G12840 vacuolar ATP synthase subunit C (VATC) / V-ATPase C	> Locus_3745_Transcript_1/1_Confidence_1.000
25	AT1G13870 expressed protein, similar to KTI12 protein (SP:P34253)	> Locus_28219_Transcript_1/1_Confidence_1.000
26	AT1G16570 glycosyl transferase family 1 protein, contains	> Locus_536_Transcript_1/1_Confidence_1.000
27	AT1G18640 3-phosphoserine phosphatase (PSP), nearly identical to	> Locus_27352_Transcript_1/1_Confidence_1.000
28	AT1G20410 expressed protein [ AT1G20410 30686818 NP_173466.2 CDS	> Locus_30039_Transcript_1/1_Confidence_1.000
29	AT1G22800 expressed protein, similar to Biotin synthesis protein	> Locus_31343_Transcript_1/1_Confidence_1.000
30	AT1G23280 MAK16 protein-related, contains similarity to MAK16	> Locus_5417_Transcript_1/1_Confidence_1.000
31	AT1G25260 acidic ribosomal protein P0-related, contains similarity	> Locus_9757_Transcript_1/1_Confidence_1.000
32	AT1G26550 peptidyl-prolyl cis-trans isomerase PPIC-type family	> Locus_3093_Transcript_1/1_Confidence_1.000
33	AT1G27480 lecithin:cholesterol acyltransferase family protein [	> Locus_1217_Transcript_1/1_Confidence_1.000
34	AT1G27530 expressed protein, Similar to gb|AF151884 CGI-126 protein	> Locus_14325_Transcript_1/1_Confidence_1.000
35	AT1G28120 expressed protein [ AT1G28120 18396650 NP_564299.1 CDS	> Locus_10778_Transcript_1/1_Confidence_1.000
36	AT1G29320 transducin family protein / WD-40 repeat family protein,	> Locus_15884_Transcript_1/1_Confidence_1.000
37	AT1G29990 prefoldin, putative, similar to Swiss-Prot:O15212	> Locus_12861_Transcript_1/1_Confidence_1.000
38	AT1G30480 DNA-damage-repair/toleration protein, chloroplast	> Locus_36191_Transcript_1/1_Confidence_1.000
39	AT1G31660 bystin family, contains Pfam profile: PF05291 Bystin [	> Locus_19446_Transcript_1/1_Confidence_1.000
40	AT1G31780 similar to Component of oligomeric golgi complex 6	> Locus_6320_Transcript_1/1_Confidence_1.000
41	AT1G43860 expressed protein [ AT1G43860 18401084 NP_564488.1 CDS	> Locus_23322_Transcript_1/1_Confidence_1.000
42	AT1G47640 expressed protein, similar to seven transmembrane domain	> Locus_5773_Transcript_1/1_Confidence_1.000
43	AT1G48360 similar to Similar to Caenorhabditis elegans cosmid C01G5	> Locus_25523_Transcript_1/1_Confidence_1.000
44	AT1G48520 glutamyl-tRNA(Gln) amidotransferase B family protein,	> Locus_7405_Transcript_1/1_Confidence_1.000
45	AT1G49540 transducin family protein / WD-40 repeat family protein,	> Locus_13098_Transcript_1/1_Confidence_1.000
46	AT1G49880 Erv1/Alr family protein, similar to SP|Q63042 Augmenter	> Locus_22154_Transcript_1/1_Confidence_1.000
47	AT1G50510 indigoidine synthase A family protein, similar to IndA	> Locus_12305_Transcript_1/1_Confidence_1.000
48	AT1G50730 expressed protein [ AT1G50730 15223633 NP_175488.1 CDS	> Locus_18638_Transcript_1/1_Confidence_1.000
49	AT1G50940 electron transfer flavoprotein alpha subunit family	> Locus_10317_Transcript_1/1_Confidence_1.000
50	AT1G51310 tRNA methyl transferase family protein, contains Pfam	> Locus_20800_Transcript_1/1_Confidence_1.000
51	AT1G51450 SPla/RYanodine receptor (SPRY) domain-containing protein,	> Locus_6699_Transcript_1/1_Confidence_1.000
52	AT1G51510 RNA-binding protein, putative, similar to RNA-binding	> Locus_2570_Transcript_1/1_Confidence_1.000
53	AT1G51610 cation efflux family protein / metal tolerance protein,	> Locus_18495_Transcript_1/1_Confidence_1.000
54	AT1G51730 RWD domain-containing protein, contains Pfam profile	> Locus_3812_Transcript_1/1_Confidence_1.000
55	AT1G53710 similar to putative cell division control protein [Oryza	> Locus_22678_Transcript_1/1_Confidence_1.000
56	AT1G55090 carbon-nitrogen hydrolase family protein, low similarity	> Locus_38614_Transcript_1/1_Confidence_1.000
57	AT1G56450 20S proteasome beta subunit G1 (PBG1) (PRCH), identical	> Locus_672_Transcript_1/1_Confidence_1.000
58	AT1G60430 ARP2/3 complex 21 kDa subunit family, contains Pfam	> Locus_25895_Transcript_1/1_Confidence_1.000
59	AT1G61620 expressed protein, contains Pfam profile: PF01363 FYVE	> Locus_14456_Transcript_1/1_Confidence_1.000
60	AT1G63660 GMP synthase (glutamine-hydrolyzing), putative /	> Locus_4399_Transcript_1/1_Confidence_1.000
61	AT1G63810 nucleolar RNA-associated family protein / Nrap family	> Locus_140_Transcript_1/1_Confidence_1.000
62	AT1G64790 translational activator family protein, similar to HsGCN1	> Locus_3876_Transcript_1/1_Confidence_1.000
63	AT1G66510 AAR2 protein family, contains Pfam profile PF05282: AAR2	> Locus_11475_Transcript_1/1_Confidence_1.000
64	AT1G66680 S locus-linked protein, putative, similar to S	> Locus_17558_Transcript_1/1_Confidence_1.000
65	AT1G67140 expressed protein, similar to expressed protein	> Locus_4898_Transcript_1/1_Confidence_1.000
66	AT1G67320 DNA primase, large subunit family, contains Pfam profile	> Locus_9223_Transcript_1/1_Confidence_1.000
67	AT1G67630 DNA polymerase alpha subunit B family, contains Pfam	> Locus_22271_Transcript_1/1_Confidence_1.000
68	AT1G67960 expressed protein, AT-AC non-consensus splice sites at	> Locus_29163_Transcript_1/1_Confidence_1.000
69	AT1G71790 F-actin capping protein beta subunit family protein,	> Locus_11095_Transcript_1/1_Confidence_1.000
70	AT1G71820 expressed protein [ AT1G71820 18409922 NP_565026.1 CDS	> Locus_10179_Transcript_1/1_Confidence_1.000
71	AT1G72560 tRNA export mediator exportin-t, putative (PAUSED),	> Locus_7378_Transcript_1/1_Confidence_1.000
72	AT1G73430 sec34-like family protein, contains Pfam PF04136:	> Locus_5552_Transcript_1/1_Confidence_1.000
73	AT1G73820 Ssu72-like family protein, contains Pfam profile PF04722:	> Locus_17635_Transcript_1/1_Confidence_1.000
74	AT1G73930 expressed protein [ AT1G73930 15219585 NP_177533.1 CDS	> Locus_13548_Transcript_1/1_Confidence_1.000
75	AT1G73960 expressed protein, similar to TATA binding protein	> Locus_29850_Transcript_1/1_Confidence_1.000
76	AT1G74260 AIR synthase-related family protein, contains Pfam	> Locus_11808_Transcript_1/1_Confidence_1.000
77	AT1G76150 maoC-like dehydratase domain-containing protein, contains	> Locus_8050_Transcript_1/1_Confidence_1.000
78	AT1G77180 chromatin protein family, contains Pfam domain, PF02731:	> Locus_13075_Transcript_1/1_Confidence_1.000
79	AT1G77710 expressed protein, similar to hypothetical protein	> Locus_1873_Transcript_1/1_Confidence_1.000
80	AT1G79150 expressed protein, [ AT1G79150 15219300 NP_178036.1 CDS	> Locus_16377_Transcript_1/1_Confidence_1.000
81	AT1G79350 DNA-binding protein, putative, contains Pfam PF00628:	> Locus_5939_Transcript_1/1_Confidence_1.000
82	AT1G80410 acetyltransferase-related, low similarity to	> Locus_11581_Transcript_1/1_Confidence_1.000
83	AT2G01490 phytanoyl-CoA dioxygenase (PhyH) family protein, contains	> Locus_3208_Transcript_1/1_Confidence_1.000
84	AT2G01650 zinc finger (C2H2 type) family protein, contains Pfam	> Locus_5337_Transcript_1/1_Confidence_1.000
85	AT2G01690 expressed protein [ AT2G01690 42570643 NP_973395.1 CDS	> Locus_2697_Transcript_1/1_Confidence_1.000
86	AT2G02560 TIP120 protein, putative, similar to TBP-interacting	> Locus_7161_Transcript_1/1_Confidence_1.000
87	AT2G03510 band 7 family protein, contains Pfam profile PF01145:	> Locus_3197_Transcript_1/1_Confidence_1.000
88	AT2G03690 coenzyme Q biosynthesis Coq4 family protein / ubiquinone	> Locus_897_Transcript_1/1_Confidence_1.000
89	AT2G03820 nonsense-mediated mRNA decay NMD3 family protein,	> Locus_5808_Transcript_1/1_Confidence_1.000
90	AT2G04845 GCN5-related N-acetyltransferase (GNAT) family protein,	> Locus_35062_Transcript_1/1_Confidence_1.000
91	AT2G05170 vacuolar protein sorting 11 family protein / VPS11 family	> Locus_386_Transcript_1/1_Confidence_1.000
92	AT2G05320 beta-1,2-N-acetylglucosaminyltransferase II, identical to	> Locus_5034_Transcript_1/1_Confidence_1.000
93	AT2G13360 serine-glyoxylate aminotransferase-related, similar to	> Locus_2270_Transcript_1/1_Confidence_1.000
94	AT2G13440 glucose-inhibited division family A protein, similar to	> Locus_13510_Transcript_1/1_Confidence_1.000
95	AT2G13540 mRNA cap-binding protein (ABH1), identical to mRNA cap	> Locus_11532_Transcript_1/1_Confidence_1.000
96	AT2G14835 zinc finger (C3HC4-type RING finger) family protein,	> Locus_19630_Transcript_1/1_Confidence_1.000
97	AT2G15240 UNC-50 family protein, contains Pfam profile PF05216:	> Locus_33436_Transcript_1/1_Confidence_1.000
98	AT2G16790 shikimate kinase family protein, similar to	> Locus_27281_Transcript_1/1_Confidence_1.000
99	AT2G16860 GCIP-interacting family protein, similar to	> Locus_6649_Transcript_1/1_Confidence_1.000
100	AT2G17250 expressed protein, weak similarity to Ribosome biogenesis	> Locus_9027_Transcript_1/1_Confidence_1.000
101	AT2G18040 peptidyl-prolyl cis-trans isomerase (PIN1) / cyclophilin	> Locus_3093_Transcript_1/1_Confidence_1.000
102	AT2G19560 proteasome protein-related, weak similarity to 26S	> Locus_10931_Transcript_1/1_Confidence_1.000
103	AT2G19870 tRNA/rRNA methyltransferase (SpoU) family protein,	> Locus_12043_Transcript_1/1_Confidence_1.000
104	AT2G20280 zinc finger (CCCH-type) family protein, contains Pfam	> Locus_11940_Transcript_1/1_Confidence_1.000
105	AT2G20360 expressed protein [ AT2G20360 18399328 NP_565469.1 CDS	> Locus_3220_Transcript_1/1_Confidence_1.000
106	AT2G21070 expressed protein [ AT2G21070 42569208 NP_179703.2 CDS	> Locus_20641_Transcript_1/1_Confidence_1.000
107	AT2G21150 XAP5 family protein, contains Pfam profile: PF04921 XAP5	> Locus_22653_Transcript_1/1_Confidence_1.000
108	AT2G21790 ribonucleoside-diphosphate reductase small chain,	> Locus_27797_Transcript_1/1_Confidence_1.000
109	AT2G24830 zinc finger (CCCH-type) family protein / D111/G-patch	> Locus_3209_Transcript_1/1_Confidence_1.000
110	AT2G25100 ribonuclease HII family protein, contains Pfam profile:	> Locus_35495_Transcript_1/1_Confidence_1.000
111	AT2G25110 MIR domain-containing protein, similar to SP|Q99470	> Locus_10828_Transcript_1/1_Confidence_1.000
112	AT2G25280 expressed protein [ AT2G25280 18400785 NP_565590.1 CDS	> Locus_17117_Transcript_1/1_Confidence_1.000
113	AT2G25840 tRNA synthetase class I (W and Y) family protein,	> Locus_24555_Transcript_1/1_Confidence_1.000
114	AT2G26460 RED family protein, similar to Red protein (RER protein)	> Locus_11934_Transcript_1/1_Confidence_1.000
115	AT2G26590 adhesion regulating molecule family, similar to oocyte	> Locus_12098_Transcript_1/1_Confidence_1.000
116	AT2G26800 hydroxymethylglutaryl-CoA lyase, putative /	> Locus_13130_Transcript_1/1_Confidence_1.000
117	AT2G26890 DNAJ heat shock N-terminal domain-containing protein,	> Locus_4055_Transcript_1/1_Confidence_1.000
118	AT2G26970 exonuclease family protein, contains exonuclease domain,	> Locus_21135_Transcript_1/1_Confidence_1.000
119	AT2G27900 expressed protein [ AT2G27900 30683681 NP_180357.2 CDS	> Locus_2787_Transcript_1/1_Confidence_1.000
120	AT2G28390 SAND family protein, similar to Sand (GI:3928166)	> Locus_14152_Transcript_1/1_Confidence_1.000
121	AT2G30200 expressed protein [ AT2G30200 18402286 NP_565697.1 CDS	> Locus_4916_Transcript_1/1_Confidence_1.000
122	AT2G30920 hexaprenyldihydroxybenzoate methyltransferase, identical	> Locus_42124_Transcript_1/1_Confidence_1.000
123	AT2G31260 autophagy 9 (APG9), identical to autophagy 9 protein	> Locus_13890_Transcript_1/1_Confidence_1.000
124	AT2G32600 hydroxyproline-rich glycoprotein family protein, similar	> Locus_19347_Transcript_1/1_Confidence_1.000
125	AT2G35040 AICARFT/IMPCHase bienzyme family protein, similar to	> Locus_3229_Transcript_1/1_Confidence_1.000
126	AT2G35110 similar to similar to Mus musculus (Mouse). Similar to	> Locus_13050_Transcript_1/1_Confidence_1.000
127	AT2G36305 similar to similar to CG4852-PA [Apis mellifera]	> Locus_24164_Transcript_1/1_Confidence_1.000
128	AT2G36810 expressed protein [ AT2G36810 15228038 NP_181219.1 CDS	> Locus_21161_Transcript_1/1_Confidence_1.000
129	AT2G37990 ribosome biogenesis regulatory protein (RRS1) family	> Locus_4420_Transcript_1/1_Confidence_1.000
130	AT2G38020 vacuoleless1 (VCL1), contains Pfam profiles: PF04841	> Locus_12832_Transcript_1/1_Confidence_1.000
131	AT2G38280 AMP deaminase, putative / myoadenylate deaminase,	> Locus_1012_Transcript_1/1_Confidence_1.000
132	AT2G38710 AMMECR1 family, similar to AMMECR1 (GI:6063688) (Homo	> Locus_29693_Transcript_1/1_Confidence_1.000
133	AT2G39260 similar to hUPF2 [Homo sapiens] (GB:AAG48509.1) [	> Locus_766_Transcript_1/1_Confidence_1.000
134	AT2G40360 transducin family protein / WD-40 repeat family protein,	> Locus_3202_Transcript_1/1_Confidence_1.000
135	AT2G41530 esterase, putative, similar to SP|P10768 Esterase D (EC	> Locus_2248_Transcript_1/1_Confidence_1.000
136	AT2G41760 expressed protein [ AT2G41760 18405798 NP_565959.1 CDS	> Locus_19211_Transcript_1/1_Confidence_1.000
137	AT2G42120 DNA polymerase delta small subunit-related, similar to	> Locus_5103_Transcript_1/1_Confidence_1.000
138	AT2G43400 electron transfer flavoprotein-ubiquinone oxidoreductase	> Locus_19618_Transcript_1/1_Confidence_1.000
139	AT2G43760 molybdopterin biosynthesis MoaE family protein, contains	> Locus_21445_Transcript_1/1_Confidence_1.000
140	AT2G44520 UbiA prenyltransferase family protein, similar to	> Locus_6612_Transcript_1/1_Confidence_1.000
141	AT2G45640 sin3 associated polypeptide p18 family protein, similar	> Locus_26419_Transcript_1/1_Confidence_1.000
142	AT2G45730 eukaryotic initiation factor 3 gamma subunit family	> Locus_14810_Transcript_1/1_Confidence_1.000
143	AT2G45790 eukaryotic phosphomannomutase family protein, contains	> Locus_12734_Transcript_1/1_Confidence_1.000
144	AT2G46900 expressed protein, contains Pfam profile PF04910: Protein	> Locus_17451_Transcript_1/1_Confidence_1.000
145	AT2G47210 myb family transcription factor, contains Pfam profile:	> Locus_20014_Transcript_1/1_Confidence_1.000
146	AT2G47760 ALG3 family protein, contains Pfam profile: PF05208 ALG3	> Locus_16401_Transcript_1/1_Confidence_1.000
147	AT2G47960 expressed protein [ AT2G47960 18407493 NP_566117.1 CDS	> Locus_26441_Transcript_1/1_Confidence_1.000
148	AT2G47980 expressed protein [ AT2G47980 18407498 NP_566119.1 CDS	> Locus_23346_Transcript_1/1_Confidence_1.000
149	AT3G02660 tRNA synthetase class I (W and Y) family protein, similar	> Locus_13428_Transcript_1/1_Confidence_1.000
150	AT3G02710 nuclear associated protein-related / NAP-related, similar	> Locus_20021_Transcript_1/1_Confidence_1.000
151	AT3G04460 Pex2/Pex12 N-terminal domain-containing protein, similar	> Locus_12913_Transcript_1/1_Confidence_1.000
152	AT3G04480 endoribonuclease L-PSP family protein, contains Pfam	> Locus_24486_Transcript_1/1_Confidence_1.000
153	AT3G04600 tRNA synthetase class I (W and Y) family protein,	> Locus_6846_Transcript_1/1_Confidence_1.000
154	AT3G04740 expressed protein (SWP1) [ AT3G04740 15229344 NP_187125.1	> Locus_1533_Transcript_1/1_Confidence_1.000
155	AT3G04820 expressed protein, contains PFam profile PF01142:	> Locus_44114_Transcript_1/1_Confidence_1.000
156	AT3G05000 transport protein particle (TRAPP) component Bet3 family	> Locus_14784_Transcript_1/1_Confidence_1.000
157	AT3G05210 nucleotide repair protein, putative, similar to	> Locus_2988_Transcript_1/1_Confidence_1.000
158	AT3G05520 F-actin capping protein alpha subunit family protein,	> Locus_12483_Transcript_1/1_Confidence_1.000
159	AT3G06483 similar to mitochondrial pyruvate dehydrogenase kinase	> Locus_535_Transcript_1/1_Confidence_1.000
160	AT3G06530 BAP28-related, similar to Protein BAP28	> Locus_14746_Transcript_1/1_Confidence_1.000
161	AT3G07140 GPI transamidase component Gpi16 subunit family protein,	> Locus_42979_Transcript_1/1_Confidence_1.000
162	AT3G07270 GTP cyclohydrolase I, identical to GTP cyclohydrolase I	> Locus_7906_Transcript_1/1_Confidence_1.000
163	AT3G07790 DGCR14-related, similar to DGCR14 protein (DiGeorge	> Locus_5044_Transcript_1/1_Confidence_1.000
164	AT3G08505 zinc finger (CCCH-type/C3HC4-type RING finger) family	> Locus_7669_Transcript_1/1_Confidence_1.000
165	AT3G09470 expressed protein [ AT3G09470 30680871 NP_187558.2 CDS	> Locus_24118_Transcript_1/1_Confidence_1.000
166	AT3G10530 transducin family protein / WD-40 repeat family protein,	> Locus_24541_Transcript_1/1_Confidence_1.000
167	AT3G12010 expressed protein, contains Prosite PS00626: Regulator of	> Locus_22365_Transcript_1/1_Confidence_1.000
168	AT3G12050 Aha1 domain-containing protein, contains Pfam PF05146:	> Locus_7158_Transcript_1/1_Confidence_1.000
169	AT3G12150 expressed protein [ AT3G12150 30682072 NP_187822.2 CDS	> Locus_8255_Transcript_1/1_Confidence_1.000
170	AT3G12300 expressed protein [ AT3G12300 18399566 NP_566418.1 CDS	> Locus_5199_Transcript_1/1_Confidence_1.000
171	AT3G12530 expressed protein, similar to unknown protein [Oryza	> Locus_39807_Transcript_1/1_Confidence_1.000
172	AT3G13200 Cwf15 / Cwc15 cell cycle control family protein, contains	> Locus_2689_Transcript_1/1_Confidence_1.000
173	AT3G13230 expressed protein [ AT3G13230 18399930 NP_566450.1 CDS	> Locus_8182_Transcript_1/1_Confidence_1.000
174	AT3G13235 ubiquitin family protein, contains INTERPRO:IPR000626	> Locus_20412_Transcript_1/1_Confidence_1.000
175	AT3G13440 expressed protein [ AT3G13440 15231240 NP_187952.1 CDS	> Locus_20963_Transcript_1/1_Confidence_1.000
176	AT3G15380 choline transporter-related, contains weak similarity to	> Locus_1746_Transcript_1/1_Confidence_1.000
177	AT3G18790 expressed protein [ AT3G18790 15230193 NP_188509.1 CDS	> Locus_16982_Transcript_1/1_Confidence_1.000
178	AT3G20390 endoribonuclease L-PSP family protein, contains Pfam	> Locus_14364_Transcript_1/1_Confidence_1.000
179	AT3G20630 ubiquitin-specific protease 14, putative (UBP14), similar	> Locus_5162_Transcript_1/1_Confidence_1.000
180	AT3G22590 RNA pol II accessory factor Cdc73 family protein,	> Locus_9979_Transcript_1/1_Confidence_1.000
181	AT3G22660 rRNA processing protein-related, contains weak similarity	> Locus_21478_Transcript_1/1_Confidence_1.000
182	AT3G23620 brix domain-containing protein, contains Pfam domain,	> Locus_22530_Transcript_1/1_Confidence_1.000
183	AT3G24200 similar to putative oxygenase [Oryza sativa (japonica	> Locus_26775_Transcript_1/1_Confidence_1.000
184	AT3G25100 cell division control protein-related, contains weak	> Locus_48988_Transcript_1/1_Confidence_1.000
185	AT3G25980 mitotic spindle checkpoint protein, putative (MAD2),	> Locus_39098_Transcript_1/1_Confidence_1.000
186	AT3G26410 expressed protein [ AT3G26410 18404931 NP_566792.1 CDS	> Locus_18426_Transcript_1/1_Confidence_1.000
187	AT3G27325 expressed protein [ AT3G27325 15229470 NP_189368.1 CDS	> Locus_13292_Transcript_1/1_Confidence_1.000
188	AT3G27530 vesicle tethering family protein, contains Pfam PF04869:	> Locus_9352_Transcript_1/1_Confidence_1.000
189	AT3G28430 expressed protein, non-consensus GC donor splice site at	> Locus_2734_Transcript_1/1_Confidence_1.000
190	AT3G28700 expressed protein, contains Pfam PF02636: Uncharacterized	> Locus_29981_Transcript_1/1_Confidence_1.000
191	AT3G44330 expressed protein [ AT3G44330 15229938 NP_190019.1 CDS	> Locus_3570_Transcript_1/1_Confidence_1.000
192	AT3G45040 phosphatidate cytidylyltransferase family protein, weak	> Locus_6238_Transcript_1/1_Confidence_1.000
193	AT3G45100 N-acetylglucosaminyl-phosphatidylinositol biosynthetic	> Locus_26100_Transcript_1/1_Confidence_1.000
194	AT3G45740 hydrolase family protein / HAD-superfamily protein,	> Locus_26545_Transcript_1/1_Confidence_1.000
195	AT3G46940 deoxyuridine 5'-triphosphate nucleotidohydrolase family,	> Locus_29011_Transcript_1/1_Confidence_1.000
196	AT3G47610 expressed protein [ AT3G47610 15228204 NP_190345.1 CDS	> Locus_22827_Transcript_1/1_Confidence_1.000
197	AT3G47630 similar to Hypothetical protein CBG04116 [Caenorhabditis	> Locus_26382_Transcript_1/1_Confidence_1.000
198	AT3G47810 calcineurin-like phosphoesterase family protein, contains	> Locus_22960_Transcript_1/1_Confidence_1.000
199	AT3G48380 expressed protein [ AT3G48380 22331688 NP_680114.1 CDS	> Locus_21736_Transcript_1/1_Confidence_1.000
200	AT3G51130 expressed protein, contains Pfam PF03676: Uncharacterised	> Locus_50637_Transcript_1/1_Confidence_1.000
201	AT3G52090 DNA-directed RNA polymerase II 13.6 kDa subunit	> Locus_6409_Transcript_1/1_Confidence_1.000
202	AT3G54130 josephin family protein, contains Pfam domain PF02099:	> Locus_14767_Transcript_1/1_Confidence_1.000
203	AT3G55010 phosphoribosylformylglycinamidine cyclo-ligase,	> Locus_27918_Transcript_1/1_Confidence_1.000
204	AT3G56510 TBP-binding protein, putative, similar to TBP-binding	> Locus_12144_Transcript_1/1_Confidence_1.000
205	AT3G56840 FAD-dependent oxidoreductase family protein, contains	> Locus_5938_Transcript_1/1_Confidence_1.000
206	AT3G57000 nucleolar essential protein-related, contains weak	> Locus_40997_Transcript_1/1_Confidence_1.000
207	AT3G57060 non-SMC condensin subunit, XCAP-D2/Cnd1 family protein,	> Locus_51554_Transcript_1/1_Confidence_1.000
208	AT3G57290 eukaryotic translation initiation factor 3E / eIF3e	> Locus_65_Transcript_1/1_Confidence_1.000
209	AT3G57610 adenylosuccinate synthetase (ADSS), identical to	> Locus_9144_Transcript_1/1_Confidence_1.000
210	AT3G57910 D111/G-patch domain-containing protein, contains Pfam	> Locus_36597_Transcript_1/1_Confidence_1.000
211	AT3G58140 phenylalanyl-tRNA synthetase class IIc family protein,	> Locus_11453_Transcript_1/1_Confidence_1.000
212	AT3G58470 expressed protein, several hypothetical proteins -	> Locus_4841_Transcript_1/1_Confidence_1.000
213	AT3G58730 vacuolar ATP synthase subunit D (VATD) / V-ATPase D	> Locus_5691_Transcript_1/1_Confidence_1.000
214	AT3G60360 expressed protein [ AT3G60360 15232305 NP_191595.1 CDS	> Locus_10151_Transcript_1/1_Confidence_1.000
215	AT3G60740 tubulin folding cofactor D, identical to tubulin folding	> Locus_44603_Transcript_1/1_Confidence_1.000
216	AT3G61080 fructosamine kinase family protein, contains Pfam	> Locus_18408_Transcript_1/1_Confidence_1.000
217	AT3G61710 autophagy protein Apg6 family, contains weak similarity	> Locus_14853_Transcript_1/1_Confidence_1.000
218	AT3G62360 expressed protein [ AT3G62360 15228737 NP_191795.1 CDS	> Locus_2355_Transcript_1/1_Confidence_1.000
219	AT4G00090 transducin family protein / WD-40 repeat family protein,	> Locus_11002_Transcript_1/1_Confidence_1.000
220	AT4G01320 CAAX protease, putative (STE24), contains Pfam domain,	> Locus_33720_Transcript_1/1_Confidence_1.000
221	AT4G01880 expressed protein, contains Pfam PF05206: Protein of	> Locus_16472_Transcript_1/1_Confidence_1.000
222	AT4G02220 zinc finger (MYND type) family protein / programmed cell	> Locus_12476_Transcript_1/1_Confidence_1.000
223	AT4G02580 NADH-ubiquinone oxidoreductase 24 kDa subunit, putative,	> Locus_3539_Transcript_1/1_Confidence_1.000
224	AT4G02620 vacuolar ATPase subunit F family protein, contains weak	> Locus_6805_Transcript_1/1_Confidence_1.000
225	AT4G03200 expressed protein, contains Pfam PF03190: Protein of	> Locus_1854_Transcript_1/1_Confidence_1.000
226	AT4G04320 malonyl-CoA decarboxylase family protein, contains weak	> Locus_17192_Transcript_1/1_Confidence_1.000
227	AT4G04880 adenosine/AMP deaminase family protein, low similarity to	> Locus_20455_Transcript_1/1_Confidence_1.000
228	AT4G08960 phosphotyrosyl phosphatase activator (PTPA) family	> Locus_17158_Transcript_1/1_Confidence_1.000
229	AT4G10050 hydrolase, alpha/beta fold family protein, similar to	> Locus_25765_Transcript_1/1_Confidence_1.000
230	AT4G11820 hydroxymethylglutaryl-CoA synthase / HMG-CoA synthase /	> Locus_3112_Transcript_1/1_Confidence_1.000
231	AT4G12130 similar to GA20785-PA [Drosophila pseudoobscura]	> Locus_14392_Transcript_1/1_Confidence_1.000
232	AT4G12590 expressed protein, contains Pfam PF05863: Eukaryotic	> Locus_8061_Transcript_1/1_Confidence_1.000
233	AT4G13720 inosine triphosphate pyrophosphatase, putative / HAM1	> Locus_20829_Transcript_1/1_Confidence_1.000
234	AT4G14147 similar to putative ARP2/3 complex 20 kDa subunit,	> Locus_18481_Transcript_1/1_Confidence_1.000
235	AT4G15770 60S ribosome subunit biogenesis protein, putative,	> Locus_23519_Transcript_1/1_Confidence_1.000
236	AT4G15890 expressed protein [ AT4G15890 15234750 NP_193324.1 CDS	> Locus_40860_Transcript_1/1_Confidence_1.000
237	AT4G16440 iron hydrogenase family protein, contains Pfam profiles:	> Locus_20083_Transcript_1/1_Confidence_1.000
238	AT4G16570 protein arginine N-methyltransferase-related, contains	> Locus_21545_Transcript_1/1_Confidence_1.000
239	AT4G16700 phosphatidylserine decarboxylase, similar to SP|P27465	> Locus_23941_Transcript_1/1_Confidence_1.000
240	AT4G16710 glycosyltransferase family protein 28, low similarity to	> Locus_2725_Transcript_1/1_Confidence_1.000
241	AT4G17020 transcription factor-related, contains weak similarity to	> Locus_12830_Transcript_1/1_Confidence_1.000
242	AT4G17610 tRNA/rRNA methyltransferase (SpoU) family protein,	> Locus_12257_Transcript_1/1_Confidence_1.000
243	AT4G18230 expressed protein, predicted gene M02B7.4, Caenorhabditis	> Locus_30282_Transcript_1/1_Confidence_1.000
244	AT4G19003 expressed protein, contains Pfam PF05871: Eukaryotic	> Locus_5197_Transcript_1/1_Confidence_1.000
245	AT4G19490 expressed protein [ AT4G19490 30684775 NP_193684.2 CDS	> Locus_11038_Transcript_1/1_Confidence_1.000
246	AT4G20850 subtilase family protein, contains similarity to	> Locus_1537_Transcript_1/1_Confidence_1.000
247	AT4G21110 G10 family protein, contains Pfam profile: PF01125 G10	> Locus_2805_Transcript_1/1_Confidence_1.000
248	AT4G21150 ribophorin II (RPN2) family protein, contains Pfam domain	> Locus_5653_Transcript_1/1_Confidence_1.000
249	AT4G23660 UbiA prenyltransferase family protein, similar to	> Locus_13698_Transcript_1/1_Confidence_1.000
250	AT4G23860 PHD finger protein-related, similar to Pfam profiles	> Locus_10217_Transcript_1/1_Confidence_1.000
251	AT4G24880 expressed protein [ AT4G24880 18416444 NP_567711.1 CDS	> Locus_14115_Transcript_1/1_Confidence_1.000
252	AT4G27120 expressed protein [ AT4G27120 18416928 NP_567767.1 CDS	> Locus_3394_Transcript_1/1_Confidence_1.000
253	AT4G28830 expressed protein [ AT4G28830 30688121 NP_194612.2 CDS	> Locus_26534_Transcript_1/1_Confidence_1.000
254	AT4G29380 protein kinase family protein / WD-40 repeat family	> Locus_15925_Transcript_1/1_Confidence_1.000
255	AT4G30990 expressed protein, [ AT4G30990 18417711 NP_194828.2 CDS	> Locus_22425_Transcript_1/1_Confidence_1.000
256	AT4G31120 Skb1 methyltransferase family protein, contains Pfam	> Locus_9212_Transcript_1/1_Confidence_1.000
257	AT4G31160 transducin family protein / WD-40 repeat family protein,	> Locus_3968_Transcript_1/1_Confidence_1.000
258	AT4G31770 calcineurin-like phosphoesterase family protein, contains	> Locus_20396_Transcript_1/1_Confidence_1.000
259	AT4G31790 diphthine synthase, putative (DPH5), similar to Diphthine	> Locus_28104_Transcript_1/1_Confidence_1.000
260	AT4G32930 expressed protein, predicted protein, Caenorhabditis	> Locus_8220_Transcript_1/1_Confidence_1.000
261	AT4G33150 lysine-ketoglutarate reductase/saccharopine dehydrogenase	> Locus_13948_Transcript_1/1_Confidence_1.000
262	AT4G34270 TIP41-like family protein, contains Pfam PF04176:	> Locus_19872_Transcript_1/1_Confidence_1.000
263	AT4G34310 expressed protein [ AT4G34310 42567382 NP_195157.2 CDS	> Locus_6342_Transcript_1/1_Confidence_1.000
264	AT4G36630 expressed protein [ AT4G36630 42573195 NP_974694.1 CDS	> Locus_1191_Transcript_1/1_Confidence_1.000
265	AT4G38630 26S proteasome regulatory subunit S5A (RPN10), identical	> Locus_7716_Transcript_1/1_Confidence_1.000
266	AT4G39280 phenylalanyl-tRNA synthetase, putative /	> Locus_5195_Transcript_1/1_Confidence_1.000
267	AT5G02410 DIE2/ALG10 family, contains Pfam PF04922: DIE2/ALG10	> Locus_25121_Transcript_1/1_Confidence_1.000
268	AT5G04920 vacuolar protein sorting 36 family protein / VPS36 family	> Locus_7404_Transcript_1/1_Confidence_1.000
269	AT5G05010 clathrin adaptor complexes medium subunit-related,	> Locus_200_Transcript_1/1_Confidence_1.000
270	AT5G05560 E3 ubiquitin ligase, putative, E3, ubiquitin ligase [	> Locus_26317_Transcript_1/1_Confidence_1.000
271	AT5G05920 deoxyhypusine synthase, almost identical to deoxyhypusine	> Locus_1063_Transcript_1/1_Confidence_1.000
272	AT5G06120 Ran-binding protein, putative, similar to SP|Q9UIA9	> Locus_57908_Transcript_1/1_Confidence_1.000
273	AT5G06160 splicing factor-related, contains some similarity to	> Locus_14062_Transcript_1/1_Confidence_1.000
274	AT5G06360 ribosomal protein S8e family protein, contains Pfam	> Locus_3525_Transcript_1/1_Confidence_1.000
275	AT5G06830 expressed protein, contains Pfam profile: PF05600 protein	> Locus_13794_Transcript_1/1_Confidence_1.000
276	AT5G08420 expressed protein [ AT5G08420 15241622 NP_196459.1 CDS	> Locus_8612_Transcript_1/1_Confidence_1.000
277	AT5G08530 NADH-ubiquinone oxidoreductase 51 kDa subunit,	> Locus_4012_Transcript_1/1_Confidence_1.000
278	AT5G09680 cytochrome b5 domain-containing protein, flavohemoprotein	> Locus_21283_Transcript_1/1_Confidence_1.000
279	AT5G09860 nuclear matrix protein-related, low similarity to nuclear	> Locus_12624_Transcript_1/1_Confidence_1.000
280	AT5G09920 RNA polymerase II 15.9 kDa subunit (RPB15.9), identical	> Locus_3272_Transcript_1/1_Confidence_1.000
281	AT5G10070 RNase L inhibitor protein-related, contains Pfam profiles	> Locus_3820_Transcript_1/1_Confidence_1.000
282	AT5G10700 expressed protein [ AT5G10700 15238224 NP_196631.1 CDS	> Locus_10011_Transcript_1/1_Confidence_1.000
283	AT5G10780 expressed protein, HSPC184, Homo sapiens, EMBL:AF151018 [	> Locus_13116_Transcript_1/1_Confidence_1.000
284	AT5G11560 PQQ enzyme repeat-containing protein, contains Pfam	> Locus_756_Transcript_1/1_Confidence_1.000
285	AT5G11770 NADH-ubiquinone oxidoreductase 20 kDa subunit,	> Locus_2845_Transcript_1/1_Confidence_1.000
286	AT5G11900 eukaryotic translation initiation factor SUI1 family	> Locus_14140_Transcript_1/1_Confidence_1.000
287	AT5G11980 conserved oligomeric Golgi complex component-related /	> Locus_12502_Transcript_1/1_Confidence_1.000
288	AT5G12370 similar to Brain secretory protein SEC10P [Homo sapiens]	> Locus_4549_Transcript_1/1_Confidence_1.000
289	AT5G13450 ATP synthase delta chain, mitochondrial, putative /	> Locus_310_Transcript_1/1_Confidence_1.000
290	AT5G13570 MutT/nudix family protein, similar to mRNA-decapping	> Locus_7474_Transcript_1/1_Confidence_1.000
291	AT5G13680 IKI3 family protein, weak similarity to SP|O95163 IkappaB	> Locus_9675_Transcript_1/1_Confidence_1.000
292	AT5G13690 alpha-N-acetylglucosaminidase family / NAGLU family,	> Locus_15056_Transcript_1/1_Confidence_1.000
293	AT5G14050 transducin family protein / WD-40 repeat family protein,	> Locus_30392_Transcript_1/1_Confidence_1.000
294	AT5G14520 pescadillo-related, similar to pescadillo (Zebrafish,	> Locus_9426_Transcript_1/1_Confidence_1.000
295	AT5G14600 expressed protein [ AT5G14600 18417421 NP_568302.1 CDS	> Locus_13183_Transcript_1/1_Confidence_1.000
296	AT5G15170 tyrosyl-DNA phosphodiesterase-related, similar to Chain	> Locus_34247_Transcript_1/1_Confidence_1.000
297	AT5G15400 U-box domain-containing protein, contains Pfam profile	> Locus_6803_Transcript_1/1_Confidence_1.000
298	AT5G15750 RNA-binding S4 domain-containing protein, 40S RIBOSOMAL	> Locus_21042_Transcript_1/1_Confidence_1.000
299	AT5G16260 RNA recognition motif (RRM)-containing protein, similar	> Locus_11886_Transcript_1/1_Confidence_1.000
300	AT5G16940 expressed protein, contains Pfam profile PF04828: Protein	> Locus_11502_Transcript_1/1_Confidence_1.000
301	AT5G18070 phosphoglucosamine mutase-related, similar to SP|Q9P4V2	> Locus_19827_Transcript_1/1_Confidence_1.000
302	AT5G18230 transcription regulator NOT2/NOT3/NOT5 family protein,	> Locus_10687_Transcript_1/1_Confidence_1.000
303	AT5G18400 expressed protein, contains Pfam profile PF05093: Protein	> Locus_17718_Transcript_1/1_Confidence_1.000
304	AT5G18410 expressed protein, similar to p53 inducible protein (Homo	> Locus_21862_Transcript_1/1_Confidence_1.000
305	AT5G19150 carbohydrate kinase family, contains Pfam profile	> Locus_23584_Transcript_1/1_Confidence_1.000
306	AT5G19300 expressed protein, contains Pfam profile PF02598:	> Locus_12962_Transcript_1/1_Confidence_1.000
307	AT5G19910 SOH1 family protein, contains Pfam profile: PF05669 SOH1	> Locus_19592_Transcript_1/1_Confidence_1.000
308	AT5G20070 MutT/nudix family protein, low similarity to SP|Q19427	> Locus_15875_Transcript_1/1_Confidence_1.000
309	AT5G20600 expressed protein [ AT5G20600 42567996 NP_197560.2 CDS	> Locus_4744_Transcript_1/1_Confidence_1.000
310	AT5G20990 molybdopterin biosynthesis CNX1 protein / molybdenum	> Locus_11872_Transcript_1/1_Confidence_1.000
311	AT5G22100 RNA cyclase family protein, contains Pfam profiles:	> Locus_34335_Transcript_1/1_Confidence_1.000
312	AT5G22110 DNA polymerase epsilon subunit B family, contains Pfam	> Locus_18160_Transcript_1/1_Confidence_1.000
313	AT5G22130 mannosyltransferase family protein, similar to	> Locus_1046_Transcript_1/1_Confidence_1.000
314	AT5G23300 dihydroorotate dehydrogenase, mitochondrial /	> Locus_24542_Transcript_1/1_Confidence_1.000
315	AT5G24840 expressed protein, contains Pfam profile PF02390:	> Locus_26034_Transcript_1/1_Confidence_1.000
316	AT5G27380 glutathione synthetase (GSH2), non-consensus AT donor	> Locus_12864_Transcript_1/1_Confidence_1.000
317	AT5G27450 mevalonate kinase (MK), identical to mevalonate kinase	> Locus_15273_Transcript_1/1_Confidence_1.000
318	AT5G37510 NADH-ubiquinone dehydrogenase, mitochondrial, putative,	> Locus_7472_Transcript_1/1_Confidence_1.000
319	AT5G37850 pfkB-type carbohydrate kinase family protein, contains	> Locus_4778_Transcript_1/1_Confidence_1.000
320	AT5G40530 expressed protein, contains Pfam profile PF05148: Protein	> Locus_8036_Transcript_1/1_Confidence_1.000
321	AT5G40670 PQ-loop repeat family protein / transmembrane family	> Locus_29294_Transcript_1/1_Confidence_1.000
322	AT5G41150 repair endonuclease (RAD1) (UVH1), contains Pfam PF02732	> Locus_15378_Transcript_1/1_Confidence_1.000
323	AT5G42150 expressed protein [ AT5G42150 15238304 NP_199030.1 CDS	> Locus_25193_Transcript_1/1_Confidence_1.000
324	AT5G42620 expressed protein [ AT5G42620 42568277 NP_568608.2 CDS	> Locus_11544_Transcript_1/1_Confidence_1.000
325	AT5G43430 electron transfer flavoprotein beta subunit family	> Locus_14901_Transcript_1/1_Confidence_1.000
326	AT5G44450 expressed protein, contains Pfam profile PF05891:	> Locus_12165_Transcript_1/1_Confidence_1.000
327	AT5G45900 autophagy 7 (APG7), nearly identical to autophagy 7	> Locus_20505_Transcript_1/1_Confidence_1.000
328	AT5G46030 expressed protein, contains Pfam profile PF05129:	> Locus_16676_Transcript_1/1_Confidence_1.000
329	AT5G48870 small nuclear ribonucleoprotein, putative / snRNP,	> Locus_13990_Transcript_1/1_Confidence_1.000
330	AT5G49510 VHL binding protein, putative / prefoldin, putative,	> Locus_9206_Transcript_1/1_Confidence_1.000
331	AT5G49650 xylulose kinase, putative, similar to D-xylulokinase	> Locus_28068_Transcript_1/1_Confidence_1.000
332	AT5G50320 radical SAM domain-containing protein / GCN5-related	> Locus_21964_Transcript_1/1_Confidence_1.000
333	AT5G51130 expressed protein, contains similarity to unknown protein	> Locus_41786_Transcript_1/1_Confidence_1.000
334	AT5G54080 homogentisate 1,2-dioxygenase /	> Locus_21465_Transcript_1/1_Confidence_1.000
335	AT5G54260 DNA repair and meiosis protein (Mre11), identical to DNA	> Locus_34730_Transcript_1/1_Confidence_1.000
336	AT5G54750 transport protein particle (TRAPP) component Bet3,	> Locus_10624_Transcript_1/1_Confidence_1.000
337	AT5G55760 transcriptional regulator Sir2 family protein, contains	> Locus_11535_Transcript_1/1_Confidence_1.000
338	AT5G56090 cytochrome oxidase assembly family protein, contains	> Locus_18519_Transcript_1/1_Confidence_1.000
339	AT5G56740 histone acetyltransferase family protein, similar to	> Locus_2714_Transcript_1/1_Confidence_1.000
340	AT5G57280 expressed protein [ AT5G57280 15242087 NP_200538.1 CDS	> Locus_29652_Transcript_1/1_Confidence_1.000
341	AT5G58020 expressed protein, contains PF04641: Protein of unknown	> Locus_5775_Transcript_1/1_Confidence_1.000
342	AT5G58030 transport protein particle (TRAPP) component Bet3 family	> Locus_20827_Transcript_1/1_Confidence_1.000
343	AT5G58240 bis(5'-adenosyl)-triphosphatase, putative, similar to	> Locus_26409_Transcript_1/1_Confidence_1.000
344	AT5G58410 expressed protein, contains similarity to hypothetical	> Locus_14313_Transcript_1/1_Confidence_1.000
345	AT5G58450 expressed protein, predicted proteins from	> Locus_11295_Transcript_1/1_Confidence_1.000
346	AT5G59440 thymidylate kinase family protein, similar to thymidylate	> Locus_10244_Transcript_1/1_Confidence_1.000
347	AT5G60340 maoC-like dehydratase domain-containing protein, contains	> Locus_7328_Transcript_1/1_Confidence_1.000
348	AT5G60590 yrdC protein-related [ AT5G60590 42573748 NP_974970.1 CDS	> Locus_16250_Transcript_1/1_Confidence_1.000
349	AT5G61500 autophagy 3 (APG3), identical to autophagy 3 (Arabidopsis	> Locus_21498_Transcript_1/1_Confidence_1.000
350	AT5G61970 signal recognition particle-related / SRP-related, low	> Locus_13929_Transcript_1/1_Confidence_1.000
351	AT5G64050 glutamate-tRNA ligase family protein / glutamyl-tRNA	> Locus_6361_Transcript_1/1_Confidence_1.000
352	AT5G64270 splicing factor, putative, similar to splicing factor 3B	> Locus_1714_Transcript_1/1_Confidence_1.000
353	AT5G65290 LMBR1 integral membrane family protein, contains Pfam	> Locus_30836_Transcript_1/1_Confidence_1.000
354	AT5G66680 dolichyl-diphosphooligosaccharide-protein	> Locus_4319_Transcript_1/1_Confidence_1.000
355	AT5G67590 NADH-ubiquinone oxidoreductase-related, contains weak	> Locus_434_Transcript_1/1_Confidence_1.000
