# Supplementary material for: RNA Sequencing Analysis of the Gametophyte Transcriptome from the Liverwort, Marchantia polymorpha
Source: PLoS One. 2014 May 19;9(5):e97497. doi: 10.1371/journal.pone.0097497 (PMC4026138; doi:10.1371/journal.pone.0097497)
Supplement: Table S7 — Results of BLASTX of assembled transcripts against nr set of predicted proteins in embryophytes from NCBI. Top hits of BLASTX results of 20,000 Marchantia transcripts against embryophytes nr database of NCBI. (XLSX) [file pone.0097497.s011.xlsx]

## Sheet: Sheet1
Top hits of transcripts searched against embryophytes nr database.
query	query_len	sbjct	match_len	query_start	query_end	sbjct_start	sbjct_end	score	e-value	identities	positives
Locus_2073_Transcript_1/1_Confidence_1.000	667	gi|10045563|emb|CAC07921.1| putative protein [Arabidopsis thaliana]	168	309	1	1	106	290	5e-25	51.89	72.64
Locus_61779_Transcript_1/1_Confidence_1.000	367	gi|100801622|emb|CAJ45532.1| S-adenosylmethionine synthetase [Oryza rufipogon]	389	175	366	1	64	289	2e-25	82.81	92.19
Locus_26706_Transcript_1/1_Confidence_1.000	375	gi|10129808|emb|CAC08233.1| isovaleryl-CoA dehydrogenase [Solanum tuberosum]	412	375	1	162	283	252	5e-21	45.6	57.6
Locus_18521_Transcript_1/1_Confidence_1.000	677	gi|10176758|dbj|BAB09989.1| unnamed protein product [Arabidopsis thaliana]	639	443	3	17	163	540	5e-54	63.95	80.27
Locus_24601_Transcript_1/1_Confidence_1.000	263	gi|10176977|dbj|BAB10209.1| 40S ribosomal protein S9 [Arabidopsis thaliana]	197	3	263	49	135	291	1e-25	67.82	83.91
Locus_37581_Transcript_1/1_Confidence_1.000	466	gi|10177076|dbj|BAB10518.1| UDP-glucose pyrophosphorylase [Arabidopsis thaliana]	470	2	466	48	207	474	9e-47	58.75	71.25
Locus_24712_Transcript_1/1_Confidence_1.000	1684	gi|10177088|dbj|BAB10394.1| unnamed protein product [Arabidopsis thaliana]	1634	1683	7	490	1002	501	7e-49	28.92	47.09
Locus_69994_Transcript_1/1_Confidence_1.000	333	gi|10177270|dbj|BAB10623.1| unnamed protein product [Arabidopsis thaliana]	294	333	13	134	236	168	3e-11	34.58	56.07
Locus_15446_Transcript_1/1_Confidence_1.000	2314	gi|10177411|dbj|BAB10542.1| unnamed protein product [Arabidopsis thaliana]	486	2016	622	21	485	887	2e-93	44.3	65.16
Locus_13994_Transcript_1/1_Confidence_1.000	298	gi|10177435|dbj|BAB10668.1| NADH-ubiquinone reductase 75kd subnit [Arabidopsis thaliana]	745	297	1	233	331	445	2e-43	82.83	94.95
Locus_3013_Transcript_1/1_Confidence_1.000	1015	gi|10177618|dbj|BAB10765.1| unnamed protein product [Arabidopsis thaliana]	399	1015	845	241	297	140	2e-07	49.12	59.65
Locus_37992_Transcript_1/1_Confidence_1.000	468	gi|10177679|dbj|BAB11039.1| unnamed protein product [Arabidopsis thaliana]	500	8	466	277	429	424	6e-41	51.63	69.28
Locus_20199_Transcript_1/1_Confidence_1.000	325	gi|10178165|dbj|BAB11578.1| O-methyltransferase [Arabidopsis thaliana]	363	314	3	111	213	253	4e-21	49.04	66.35
Locus_31365_Transcript_1/1_Confidence_1.000	376	gi|10187175|emb|CAC09061.1| unnamed protein product [Mangifera indica]	243	174	1	2	59	239	2e-19	67.24	93.1
Locus_52792_Transcript_1/1_Confidence_1.000	285	gi|10188394|emb|CAC09142.1| unnamed protein product [Arabidopsis thaliana]	202	281	102	103	162	180	1e-12	53.33	80
Locus_62868_Transcript_1/1_Confidence_1.000	361	gi|10190525|emb|CAC09322.1| unnamed protein product [Pisum sativum]	626	3	359	206	324	300	1e-26	49.17	65.83
Locus_60884_Transcript_1/1_Confidence_1.000	261	gi|102139745|gb|ABF69952.1| chlorophyll A-B binding protein (CAB), putative [Musa acuminata]	265	2	259	118	203	451	4e-44	98.84	98.84
Locus_9356_Transcript_1/1_Confidence_1.000	976	gi|102139760|gb|ABF69967.1| hypothetical protein MA4_25J11.52 [Musa acuminata]	235	951	568	72	197	220	1e-16	37.69	55.38
Locus_16757_Transcript_1/1_Confidence_1.000	636	gi|1039357|emb|CAA63092.1| flavonol synthase [Solanum tuberosum]	349	411	632	36	109	158	9e-10	39.19	62.16
Locus_10964_Transcript_1/1_Confidence_1.000	571	gi|104162062|emb|CAK18610.1| cinnamoyl CoA reductase [Picea abies]	322	109	2	9	44	163	2e-10	88.89	94.44
Locus_47713_Transcript_1/1_Confidence_1.000	308	gi|104294983|gb|ABF71999.1| hypothetical protein MA4_111B14.30 [Musa acuminata]	1138	291	4	509	612	203	2e-15	43.27	59.62
Locus_10655_Transcript_1/1_Confidence_1.000	3491	gi|104642235|gb|ABF73316.1| clavata-like receptor [Picea glauca]	998	283	3285	7	987	2198	0	46.93	62.28
Locus_20610_Transcript_1/1_Confidence_1.000	1607	gi|1052778|emb|CAA51786.1| ferritin [Pisum sativum]	253	60	620	57	246	528	5e-52	55.21	71.88
Locus_1668_Transcript_1/1_Confidence_1.000	1076	gi|10645188|gb|AAG21429.1|AF308587_1 cytosolic aldolase [Fragaria x ananassa]	358	327	1076	1	250	1061	4e-114	82.8	89.6
Locus_4127_Transcript_1/1_Confidence_1.000	1535	gi|1076272|pir||S52629 catechol oxidase (EC 1.10.3.1) precursor - grape	607	6	1139	237	604	549	2e-54	35.93	51.01
Locus_2972_Transcript_1/1_Confidence_1.000	584	gi|10800924|emb|CAB77243.2| fructose-bisphosphate aldolase [Persea americana]	358	584	330	273	358	346	1e-31	80.23	83.72
Locus_25840_Transcript_1/1_Confidence_1.000	840	gi|108705947|gb|ABF93742.1| beta-carotene hydroxylase, putative, expressed [Oryza sativa Japonica Group]	285	263	3	55	141	312	2e-27	62.07	82.76
Locus_18910_Transcript_1/1_Confidence_1.000	314	gi|108706560|gb|ABF94355.1| expressed protein [Oryza sativa Japonica Group]	1193	35	310	243	329	230	2e-18	52.69	70.97
Locus_57915_Transcript_1/1_Confidence_1.000	419	gi|108706560|gb|ABF94355.1| expressed protein [Oryza sativa Japonica Group]	1193	1	417	198	329	217	5e-17	44.29	61.43
Locus_17118_Transcript_1/1_Confidence_1.000	250	gi|108755181|emb|CAK32531.1| fibrillarin 2 [Nicotiana benthamiana]	314	247	122	273	314	193	3e-14	90.48	90.48
Locus_66626_Transcript_1/1_Confidence_1.000	329	gi|108862726|gb|ABA99022.2| retrotransposon protein, putative, Ty1-copia subclass [Oryza sativa Japonica Group]	829	3	272	361	451	139	6e-08	38.04	57.61
Locus_61985_Transcript_1/1_Confidence_1.000	511	gi|1090847|prf||2019487B 14-3-3 protein	260	235	5	2	78	148	8e-09	41.56	61.04
Locus_38969_Transcript_1/1_Confidence_1.000	1475	gi|109115987|emb|CAK50415.1| unnamed protein product [Arabidopsis thaliana]	753	441	118	16	127	280	2e-23	49.12	68.42
Locus_36179_Transcript_1/1_Confidence_1.000	304	gi|109116053|emb|CAK50448.1| unnamed protein product [Oryza sativa]	786	4	303	288	387	307	2e-27	56	72
Locus_12819_Transcript_1/1_Confidence_1.000	1131	gi|109628383|gb|ABG34547.1| cellulose synthase-like A1 [Pinus taeda]	530	726	1	1	241	898	4e-95	67.36	83.47
Locus_10707_Transcript_1/1_Confidence_1.000	1269	gi|109676352|gb|ABG37658.1| integrase [Populus trichocarpa]	1139	23	1267	396	810	1076	1e-115	50	68.42
Locus_35503_Transcript_1/1_Confidence_1.000	1273	gi|109676352|gb|ABG37658.1| integrase [Populus trichocarpa]	1139	3	1238	409	820	1019	4e-109	48.43	66.75
Locus_52721_Transcript_1/1_Confidence_1.000	328	gi|109676362|gb|ABG37663.1| CCHC-type integrase [Populus trichocarpa]	2037	177	28	1400	1449	155	5e-14	60	68
Locus_38545_Transcript_1/1_Confidence_1.000	1042	gi|109676380|gb|ABG37671.1| integrase [Populus trichocarpa]	1332	2	1021	571	909	762	2e-79	42.98	65.5
Locus_61537_Transcript_1/1_Confidence_1.000	252	gi|109676380|gb|ABG37671.1| integrase [Populus trichocarpa]	1332	2	205	775	842	128	1e-06	36.76	58.82
Locus_9204_Transcript_1/1_Confidence_1.000	317	gi|109676990|gb|ABG37900.1| tryptophan rich sensory protein 2 [Physcomitrella patens]	180	2	316	2	105	347	5e-32	62.86	80
Locus_31744_Transcript_1/1_Confidence_1.000	1755	gi|109729922|tpg|DAA05775.1| TPA_inf: class IV HD-Zip protein HDZ41 [Physcomitrella patens]	799	1592	1753	25	77	151	3e-08	57.41	74.07
Locus_6795_Transcript_1/1_Confidence_1.000	3033	gi|109729926|tpg|DAA05777.1| TPA_inf: class IV HD-Zip protein HDZ43 [Physcomitrella patens]	799	2	2203	63	798	3014	0	80.14	88.65
Locus_7093_Transcript_1/1_Confidence_1.000	4347	gi|110226564|gb|ABG56414.1| MDR-like ABC transporter [Taxus cuspidata]	1316	553	4344	47	1316	3934	0	60.83	79.44
Locus_48875_Transcript_1/1_Confidence_1.000	574	gi|110226564|gb|ABG56414.1| MDR-like ABC transporter [Taxus cuspidata]	1316	4	573	325	514	630	1e-64	67.89	82.63
Locus_18972_Transcript_1/1_Confidence_1.000	1106	gi|110735712|dbj|BAE99836.1| putative peroxidase [Arabidopsis thaliana]	326	1	621	121	325	441	3e-42	46.41	59.81
Locus_2026_Transcript_1/1_Confidence_1.000	1794	gi|110736393|dbj|BAF00165.1| hypothetical protein [Arabidopsis thaliana]	270	561	1028	92	249	288	4e-24	62.66	72.78
Locus_22874_Transcript_1/1_Confidence_1.000	661	gi|110736710|dbj|BAF00318.1| hypothetical protein [Arabidopsis thaliana]	157	2	97	126	157	128	3e-06	78.12	87.5
Locus_5446_Transcript_1/1_Confidence_1.000	2661	gi|110736900|dbj|BAF00407.1| hypothetical protein [Arabidopsis thaliana]	678	2321	567	98	675	1046	7e-112	39.83	55.17
Locus_61105_Transcript_1/1_Confidence_1.000	266	gi|110737388|dbj|BAF00638.1| hypothetical protein [Arabidopsis thaliana]	526	258	22	263	342	127	1e-06	37.5	57.5
Locus_29491_Transcript_1/1_Confidence_1.000	819	gi|110737882|dbj|BAF00879.1| hypothetical protein [Arabidopsis thaliana]	408	306	1	37	136	303	2e-26	50	72.55
Locus_2786_Transcript_1/1_Confidence_1.000	2998	gi|110737969|dbj|BAF00921.1| putative WRKY DNA-binding protein [Arabidopsis thaliana]	513	1916	2311	160	310	193	7e-13	32.24	48.68
Locus_29429_Transcript_1/1_Confidence_1.000	386	gi|110738426|dbj|BAF01139.1| hypothetical protein [Arabidopsis thaliana]	536	1	384	74	199	369	1e-34	53.12	67.19
Locus_32062_Transcript_1/1_Confidence_1.000	835	gi|110738483|dbj|BAF01167.1| hypothetical protein [Arabidopsis thaliana]	1061	524	697	26	83	130	3e-06	44.83	68.97
Locus_26128_Transcript_1/1_Confidence_1.000	376	gi|110738551|dbj|BAF01201.1| hypothetical protein [Arabidopsis thaliana]	299	376	122	213	299	323	3e-29	65.52	83.91
Locus_13673_Transcript_1/1_Confidence_1.000	485	gi|110738775|dbj|BAF01311.1| hypothetical protein [Arabidopsis thaliana]	623	3	467	283	449	176	4e-12	31.95	49.7
Locus_4326_Transcript_1/1_Confidence_1.000	2121	gi|110739225|dbj|BAF01527.1| protein kinase like protein [Arabidopsis thaliana]	274	1391	732	54	268	378	2e-34	40.53	56.39
Locus_65109_Transcript_1/1_Confidence_1.000	973	gi|110739818|dbj|BAF01815.1| putative protein kinase [Arabidopsis thaliana]	324	184	909	11	252	614	2e-62	49.39	68.98
Locus_1215_Transcript_1/1_Confidence_1.000	422	gi|110740129|dbj|BAF01964.1| hypothetical protein [Arabidopsis thaliana]	167	102	230	59	101	122	6e-06	55.81	74.42
Locus_36208_Transcript_1/1_Confidence_1.000	497	gi|110740266|dbj|BAF02030.1| hypothetical protein [Arabidopsis thaliana]	253	496	140	133	251	473	1e-46	73.95	89.08
Locus_37440_Transcript_1/1_Confidence_1.000	1293	gi|110740587|dbj|BAE98398.1| Similar to zinc finger protein [Arabidopsis thaliana]	381	426	214	113	183	172	7e-11	51.39	66.67
Locus_4295_Transcript_1/1_Confidence_1.000	2051	gi|110740722|dbj|BAE98461.1| hypothetical protein [Arabidopsis thaliana]	527	1858	2049	162	225	201	5e-14	60.94	82.81
Locus_12459_Transcript_1/1_Confidence_1.000	457	gi|110740775|dbj|BAE98485.1| hypothetical protein [Arabidopsis thaliana]	568	455	372	540	567	122	6e-06	75	89.29
Locus_486_Transcript_1/1_Confidence_1.000	250	gi|110740828|dbj|BAE98511.1| PSII-R protein [Arabidopsis thaliana]	140	239	30	70	138	123	4e-06	51.43	62.86
Locus_6206_Transcript_1/1_Confidence_1.000	576	gi|110741231|dbj|BAF02166.1| sorbitol dehydrogenase-like protein [Arabidopsis thaliana]	364	6	575	64	253	780	5e-82	76.84	85.26
Locus_6853_Transcript_1/1_Confidence_1.000	1826	gi|110741332|dbj|BAF02216.1| hypothetical protein [Arabidopsis thaliana]	254	1198	1476	162	254	169	2e-10	40.86	56.99
Locus_16031_Transcript_1/1_Confidence_1.000	485	gi|110743219|dbj|BAE99500.1| hypothetical protein [Arabidopsis thaliana]	146	336	485	1	50	254	3e-21	88	94
Locus_31626_Transcript_1/1_Confidence_1.000	1257	gi|110743345|dbj|BAE99560.1| putative DnaJ protein [Arabidopsis thaliana]	184	948	385	1	181	305	2e-26	37.93	53.69
Locus_15857_Transcript_1/1_Confidence_1.000	321	gi|110743775|dbj|BAE99723.1| ribosomal protein L35 like protein [Arabidopsis thaliana]	123	310	2	1	103	251	6e-21	62.14	74.76
Locus_61892_Transcript_1/1_Confidence_1.000	264	gi|110743795|dbj|BAE99733.1| putative cysteine proteinase [Arabidopsis thaliana]	356	258	73	51	112	128	1e-06	38.71	61.29
Locus_24400_Transcript_1/1_Confidence_1.000	900	gi|111036382|dbj|BAF02520.1| phytochromobilin synthase [Physcomitrella patens]	405	658	900	120	200	204	8e-15	53.09	65.43
Locus_28371_Transcript_1/1_Confidence_1.000	702	gi|111036382|dbj|BAF02520.1| phytochromobilin synthase [Physcomitrella patens]	405	1	639	185	398	739	5e-77	63.08	80.37
Locus_25417_Transcript_1/1_Confidence_1.000	1156	gi|112253839|ref|YP_717182.1| hypothetical protein MapooMp79 [Marchantia polymorpha]	146	668	1105	1	146	690	5e-71	96.58	99.32
Locus_20625_Transcript_1/1_Confidence_1.000	1422	gi|112253840|ref|YP_717183.1| hypothetical protein MapooMp80 [Marchantia polymorpha]	116	368	700	1	109	556	2e-55	97.3	97.3
Locus_26971_Transcript_1/1_Confidence_1.000	645	gi|112253841|ref|YP_717184.1| hypothetical protein MapooMp81 [Marchantia polymorpha]	100	145	2	1	48	251	1e-20	97.92	97.92
Locus_33850_Transcript_1/1_Confidence_1.000	875	gi|112361876|gb|ABI15899.1| marker Xucw84 [Triticum dicoccoides]	614	701	120	18	188	337	3e-30	40.51	56.41
Locus_57997_Transcript_1/1_Confidence_1.000	321	gi|112950081|gb|ABI26643.1| aspartic proteinase [Cucumis sativus]	399	319	17	243	338	128	1e-06	33.33	51.43
Locus_60129_Transcript_1/1_Confidence_1.000	602	gi|112950081|gb|ABI26643.1| aspartic proteinase [Cucumis sativus]	399	588	4	175	360	300	3e-26	34.85	55.56
Locus_5955_Transcript_1/1_Confidence_1.000	254	gi|112982631|dbj|BAF03494.1| XRCC4 homolog [Populus nigra]	255	252	1	93	176	207	8e-16	47.62	67.86
Locus_33478_Transcript_1/1_Confidence_1.000	435	gi|113013692|gb|ABI29877.1| unknown [Salvia miltiorrhiza]	151	53	427	28	140	138	8e-08	31.2	46.4
Locus_69124_Transcript_1/1_Confidence_1.000	446	gi|113205415|gb|AAU90317.2| TPR domain containing protein, putative [Solanum demissum]	522	408	1	253	377	186	2e-13	36.69	50.36
Locus_9934_Transcript_1/1_Confidence_1.000	1233	gi|114144940|emb|CAL38976.1| TUDOR protein with multiple SNc domains [Picea abies]	988	1	576	787	981	603	7e-61	61.03	77.95
Locus_4546_Transcript_1/1_Confidence_1.000	723	gi|1141784|gb|AAB07225.1| Em protein [Vigna radiata]	99	563	721	2	54	197	3e-14	75.47	83.02
Locus_411_Transcript_1/1_Confidence_1.000	985	gi|114207519|emb|CAL40360.1| unnamed protein product [Physcomitrella patens]	473	10	282	381	473	208	3e-15	69.15	75.53
Locus_63904_Transcript_1/1_Confidence_1.000	455	gi|114210541|emb|CAL40506.1| unnamed protein product [Zea mays]	328	225	10	37	114	126	2e-06	39.51	45.68
Locus_7018_Transcript_1/1_Confidence_1.000	2738	gi|114224789|gb|ABI55235.1| cellulose synthase-like C3 [Physcomitrella patens]	693	1265	2737	3	489	1921	0	76.17	85.34
Locus_30015_Transcript_1/1_Confidence_1.000	1255	gi|114509160|gb|ABI75155.1| cellulose synthase-like D5 [Physcomitrella patens]	1135	1254	1	423	841	1775	0	78.52	86.87
Locus_53096_Transcript_1/1_Confidence_1.000	432	gi|114509162|gb|ABI75154.1| cellulose synthase-like D4 [Physcomitrella patens]	1168	3	422	110	244	372	6e-35	53.1	64.14
Locus_397_Transcript_1/1_Confidence_1.000	5147	gi|114509164|gb|ABI75156.1| cellulose synthase-like D6 [Physcomitrella patens]	1165	887	4435	1	1165	4547	0	73.74	83.16
Locus_38550_Transcript_1/1_Confidence_1.000	506	gi|114509164|gb|ABI75156.1| cellulose synthase-like D6 [Physcomitrella patens]	1165	506	3	646	830	634	3e-65	65.41	75.14
Locus_60101_Transcript_1/1_Confidence_1.000	288	gi|114509164|gb|ABI75156.1| cellulose synthase-like D6 [Physcomitrella patens]	1165	250	11	62	139	151	2e-09	42.5	56.25
Locus_38641_Transcript_1/1_Confidence_1.000	389	gi|114509166|gb|ABI75157.1| cellulose synthase-like D7 [Physcomitrella patens]	1182	1	387	851	979	642	3e-66	91.47	96.12
Locus_24889_Transcript_1/1_Confidence_1.000	279	gi|114509168|gb|ABI75158.1| cellulose synthase-like D8 [Physcomitrella patens]	1138	279	1	172	255	189	1e-13	43.75	57.29
Locus_20866_Transcript_1/1_Confidence_1.000	2048	gi|114841207|dbj|BAF31905.1| putative 9-cis-epoxycarotenoid dioxygenase [Cryptomeria japonica]	625	1996	404	86	625	1848	0	66.48	80.93
Locus_22070_Transcript_1/1_Confidence_1.000	937	gi|114841673|dbj|BAF32138.1| putative 9-cis-epoxycarotenoid dioxygenase [Taxodium distichum]	631	935	6	182	492	894	8e-95	53.05	69.77
Locus_22171_Transcript_1/1_Confidence_1.000	473	gi|115392273|gb|ABI96936.1| putative polyphenol oxidase [Holodiscus microphyllus]	455	468	1	138	271	219	4e-17	37.74	49.06
Locus_5035_Transcript_1/1_Confidence_1.000	1769	gi|115392275|gb|ABI96937.1| putative polyphenol oxidase [Kageneckia oblonga]	453	324	1379	13	342	612	9e-62	39.84	54.67
Locus_16591_Transcript_1/1_Confidence_1.000	827	gi|115392295|gb|ABI96947.1| putative polyphenol oxidase [Rhodotypos scandens]	447	826	2	73	323	623	2e-63	48.2	60.07
Locus_9388_Transcript_1/1_Confidence_1.000	2156	gi|115419436|emb|CAL48752.1| unnamed protein product [Oryza sativa]	473	2154	1501	244	461	511	6e-50	46.33	63.76
Locus_1633_Transcript_1/1_Confidence_1.000	1286	gi|115419456|emb|CAL48762.1| unnamed protein product [Camptotheca acuminata]	509	1285	911	346	470	315	2e-27	44	67.2
Locus_16477_Transcript_1/1_Confidence_1.000	758	gi|115450873|ref|NP_001049037.1| Os03g0160400 [Oryza sativa Japonica Group]	959	488	63	249	385	156	2e-09	29.37	48.25
Locus_19_Transcript_1/1_Confidence_1.000	1206	gi|115452585|ref|NP_001049893.1| Os03g0307100 [Oryza sativa Japonica Group]	938	1205	702	750	917	706	7e-73	76.79	84.52
Locus_27752_Transcript_1/1_Confidence_1.000	621	gi|115452785|ref|NP_001049993.1| Os03g0326600 [Oryza sativa Japonica Group]	467	382	621	116	198	238	4e-19	59.04	65.06
Locus_21133_Transcript_1/1_Confidence_1.000	1358	gi|115453137|ref|NP_001050169.1| Os03g0363900 [Oryza sativa Japonica Group]	382	1357	752	194	380	445	2e-42	42.08	62.38
Locus_34830_Transcript_1/1_Confidence_1.000	294	gi|115460290|ref|NP_001053745.1| Os04g0598800 [Oryza sativa Japonica Group]	731	61	291	282	358	179	1e-12	44.44	58.02
Locus_33294_Transcript_1/1_Confidence_1.000	540	gi|115462167|ref|NP_001054683.1| Os05g0154600 [Oryza sativa Japonica Group]	436	8	250	26	109	172	1e-11	45.24	55.95
Locus_46145_Transcript_1/1_Confidence_1.000	303	gi|115462641|ref|NP_001054920.1| Os05g0212300 [Oryza sativa Japonica Group]	629	2	301	396	495	371	8e-35	67	80
Locus_51497_Transcript_1/1_Confidence_1.000	408	gi|115463057|ref|NP_001055128.1| Os05g0299200 [Oryza sativa Japonica Group]	463	1	393	276	406	270	4e-23	54.96	71.76
Locus_15270_Transcript_1/1_Confidence_1.000	1254	gi|115464297|ref|NP_001055748.1| Os05g0459000 [Oryza sativa Japonica Group]	588	276	602	99	203	355	4e-32	53.21	77.98
Locus_35371_Transcript_1/1_Confidence_1.000	299	gi|115464995|ref|NP_001056097.1| Os05g0525700 [Oryza sativa Japonica Group]	383	2	211	163	229	139	6e-08	40	55.71
Locus_67437_Transcript_1/1_Confidence_1.000	331	gi|115468116|ref|NP_001057657.1| Os06g0483900 [Oryza sativa Japonica Group]	330	3	131	265	307	183	5e-13	67.44	86.05
Locus_34558_Transcript_1/1_Confidence_1.000	269	gi|115472213|ref|NP_001059705.1| Os07g0497000 [Oryza sativa Japonica Group]	622	2	268	302	390	401	3e-38	89.89	93.26
Locus_7009_Transcript_1/1_Confidence_1.000	739	gi|115481358|ref|NP_001064272.1| Os10g0189600 [Oryza sativa Japonica Group]	482	3	218	387	459	161	5e-10	47.95	72.6
Locus_13603_Transcript_1/1_Confidence_1.000	280	gi|115481996|ref|NP_001064591.1| Os10g0413400 [Oryza sativa Japonica Group]	530	3	266	222	310	254	3e-21	55.06	67.42
Locus_50034_Transcript_1/1_Confidence_1.000	343	gi|115488964|ref|NP_001066969.1| Os12g0548100 [Oryza sativa Japonica Group]	1288	341	3	562	680	250	8e-21	43.41	61.24
Locus_3074_Transcript_1/1_Confidence_1.000	4754	gi|115489550|ref|NP_001067262.1| Os12g0613200 [Oryza sativa Japonica Group]	1212	3276	4613	796	1212	750	3e-77	40.26	55.8
Locus_29125_Transcript_1/1_Confidence_1.000	1275	gi|115511195|gb|ABI99481.1| embryonic flower 2 [Acorus americanus]	707	1266	1	311	682	611	8e-62	36.73	50
Locus_22064_Transcript_1/1_Confidence_1.000	904	gi|115529193|dbj|BAF34329.1| pentatricopeptide repeat protein [Physcomitrella patens]	513	9	839	161	437	597	2e-60	42.96	61.73
Locus_29943_Transcript_1/1_Confidence_1.000	648	gi|115529193|dbj|BAF34329.1| pentatricopeptide repeat protein [Physcomitrella patens]	513	348	635	76	169	223	3e-17	43.75	62.5
Locus_4394_Transcript_1/1_Confidence_1.000	2048	gi|11559309|dbj|BAB18862.1| NADH dehydrogenase [Physcomitrella patens]	393	560	1735	2	393	1882	0	89.03	95.92
Locus_10511_Transcript_1/1_Confidence_1.000	1204	gi|11610573|dbj|BAB18914.1| LOV kelch protein 1 [Arabidopsis thaliana]	609	1074	1202	39	81	192	3e-13	76.74	93.02
Locus_9030_Transcript_1/1_Confidence_1.000	1090	gi|116294315|gb|ABJ98314.1| monosaccharide transporter 2 [Olea europaea]	523	3	707	282	517	799	1e-83	66.95	79.24
Locus_8283_Transcript_1/1_Confidence_1.000	2112	gi|116308942|emb|CAH66069.1| OSIGBa0092O07.4 [Oryza sativa Indica Group]	141	428	640	39	109	181	1e-11	46.48	74.65
Locus_49038_Transcript_1/1_Confidence_1.000	432	gi|116309003|emb|CAH66122.1| OSIGBa0146N20.7 [Oryza sativa Indica Group]	1335	16	432	1011	1151	331	3e-30	46.1	68.79
Locus_1935_Transcript_1/1_Confidence_1.000	784	gi|116311047|emb|CAH67978.1| OSIGBa0142I02-OSIGBa0101B20.21 [Oryza sativa Indica Group]	171	782	453	47	152	128	4e-06	36.36	59.09
Locus_3227_Transcript_1/1_Confidence_1.000	818	gi|116355|sp|P26156.1|CHLN_MARPO RecName: Full=Light-independent protochlorophyllide reductase subunit N; Short=DPOR subunit N; Short=LI-POR subunit N	465	1	816	190	461	1328	3e-145	98.53	98.53
Locus_12193_Transcript_1/1_Confidence_1.000	387	gi|116355|sp|P26156.1|CHLN_MARPO RecName: Full=Light-independent protochlorophyllide reductase subunit N; Short=DPOR subunit N; Short=LI-POR subunit N	465	3	386	33	160	662	1e-68	100	100
Locus_29307_Transcript_1/1_Confidence_1.000	337	gi|11639|emb|CAA25803.1| unnamed protein product [Marchantia polymorpha]	77	288	58	1	77	375	3e-35	98.7	98.7
Locus_15903_Transcript_1/1_Confidence_1.000	304	gi|11642|emb|CAA28057.1| rps7 [Marchantia polymorpha]	155	2	304	42	142	496	2e-49	99.01	99.01
Locus_2529_Transcript_1/1_Confidence_1.000	524	gi|11647|emb|CAA28061.1| rpoB [Marchantia polymorpha]	1065	3	524	44	217	807	3e-85	98.28	99.43
Locus_5804_Transcript_1/1_Confidence_1.000	2289	gi|11647|emb|CAA28061.1| rpoB [Marchantia polymorpha]	1065	2289	1	281	1043	3557	0	98.56	99.08
Locus_1674_Transcript_1/1_Confidence_1.000	1510	gi|11650|emb|CAA28063.1| rpoC2 [Marchantia polymorpha]	1386	1509	1	2	504	2607	0	98.61	98.81
Locus_17532_Transcript_1/1_Confidence_1.000	730	gi|11650|emb|CAA28063.1| rpoC2 [Marchantia polymorpha]	1386	704	48	1111	1329	1036	2e-111	94.98	95.89
Locus_14945_Transcript_1/1_Confidence_1.000	690	gi|11651|emb|CAA28064.1| rps2 [Marchantia polymorpha]	235	85	690	1	202	1065	7e-115	100	100
Locus_6454_Transcript_1/1_Confidence_1.000	871	gi|11652|emb|CAA28065.1| atpI [Marchantia polymorpha]	248	98	835	1	246	1085	5e-117	98.78	99.59
Locus_839_Transcript_1/1_Confidence_1.000	1571	gi|11655|emb|CAA28068.1| atpA [Marchantia polymorpha]	507	78	1571	1	498	2354	0	99.6	100
Locus_129_Transcript_1/1_Confidence_1.000	1597	gi|116582740|gb|ABK00059.1| cytosolic glucose-6-phosphate isomerase [Marchantia polymorpha]	614	1	1596	38	569	2691	0	100	100
Locus_24887_Transcript_1/1_Confidence_1.000	672	gi|116582740|gb|ABK00059.1| cytosolic glucose-6-phosphate isomerase [Marchantia polymorpha]	614	2	103	581	614	183	1e-12	100	100
Locus_57_Transcript_1/1_Confidence_1.000	1177	gi|116582760|gb|ABK00060.1| chloroplast sedoheptulose-1,7-bisphosphatase [Marchantia polymorpha]	396	915	1	1	305	1471	1e-161	99.67	99.67
Locus_7500_Transcript_1/1_Confidence_1.000	1207	gi|11664|emb|CAA28077.1| psbA [Marchantia polymorpha]	353	42	1100	1	353	1782	0	100	100
Locus_40622_Transcript_1/1_Confidence_1.000	612	gi|11665|emb|CAA28078.1| unnamed protein product [Marchantia polymorpha]	2136	2	610	1811	2013	790	4e-83	96.55	98.52
Locus_529_Transcript_1/1_Confidence_1.000	2156	gi|11671|emb|CAA28084.1| psaB [Marchantia polymorpha]	734	3	2081	42	734	3735	0	99.86	100
Locus_3198_Transcript_1/1_Confidence_1.000	529	gi|11672|emb|CAA28085.1| psaA [Marchantia polymorpha]	750	2	529	388	563	931	1e-99	100	100
Locus_19988_Transcript_1/1_Confidence_1.000	519	gi|11672|emb|CAA28085.1| psaA [Marchantia polymorpha]	750	3	518	224	395	940	1e-100	100	100
Locus_24192_Transcript_1/1_Confidence_1.000	313	gi|11672|emb|CAA28085.1| psaA [Marchantia polymorpha]	750	137	310	1	58	319	8e-29	100	100
Locus_30158_Transcript_1/1_Confidence_1.000	459	gi|11672|emb|CAA28085.1| psaA [Marchantia polymorpha]	750	2	457	85	236	729	2e-76	100	100
Locus_61034_Transcript_1/1_Confidence_1.000	348	gi|11675|emb|CAA28087.1| unnamed protein product [Marchantia polymorpha]	169	347	54	72	169	535	7e-54	97.96	98.98
Locus_38990_Transcript_1/1_Confidence_1.000	415	gi|11676|emb|CAA28088.1| psbG [Marchantia polymorpha]	243	1	414	26	163	725	7e-76	100	100
Locus_14243_Transcript_1/1_Confidence_1.000	530	gi|116778461|gb|ABK20877.1| unknown [Picea sitchensis]	38	236	129	1	36	169	3e-11	86.11	97.22
Locus_17663_Transcript_1/1_Confidence_1.000	1234	gi|116778557|gb|ABK20909.1| unknown [Picea sitchensis]	71	341	553	1	71	371	5e-34	95.77	100
Locus_1087_Transcript_1/1_Confidence_1.000	829	gi|116778604|gb|ABK20932.1| unknown [Picea sitchensis]	84	348	560	13	83	209	2e-15	60.81	70.27
Locus_5310_Transcript_1/1_Confidence_1.000	1911	gi|116778748|gb|ABK20978.1| unknown [Picea sitchensis]	335	1587	595	4	334	734	7e-76	45.16	62.17
Locus_36718_Transcript_1/1_Confidence_1.000	1821	gi|116778748|gb|ABK20978.1| unknown [Picea sitchensis]	335	1496	687	54	334	746	3e-77	50.53	67.84
Locus_11161_Transcript_1/1_Confidence_1.000	1208	gi|116778758|gb|ABK20981.1| unknown [Picea sitchensis]	110	124	453	1	110	626	1e-63	100	100
Locus_31673_Transcript_1/1_Confidence_1.000	923	gi|116778796|gb|ABK21000.1| unknown [Picea sitchensis]	95	770	525	1	82	338	2e-30	78.05	90.24
Locus_7882_Transcript_1/1_Confidence_1.000	1268	gi|116778831|gb|ABK21017.1| unknown [Picea sitchensis]	244	1004	291	1	234	315	2e-27	32.13	51.81
Locus_18622_Transcript_1/1_Confidence_1.000	411	gi|116778839|gb|ABK21021.1| unknown [Picea sitchensis]	64	410	270	12	59	154	1e-09	64.58	81.25
Locus_19031_Transcript_1/1_Confidence_1.000	1430	gi|116778870|gb|ABK21033.1| unknown [Picea sitchensis]	140	3	398	9	140	552	7e-55	75.76	90.15
Locus_14842_Transcript_1/1_Confidence_1.000	518	gi|116778895|gb|ABK21044.1| unknown [Picea sitchensis]	245	107	3	1	35	174	8e-12	94.29	100
Locus_31926_Transcript_1/1_Confidence_1.000	799	gi|116778905|gb|ABK21049.1| unknown [Picea sitchensis]	182	104	631	13	182	448	3e-43	50.57	67.05
Locus_71957_Transcript_1/1_Confidence_1.000	281	gi|116778905|gb|ABK21049.1| unknown [Picea sitchensis]	182	18	125	75	110	121	8e-06	63.89	72.22
Locus_2501_Transcript_1/1_Confidence_1.000	1221	gi|116778957|gb|ABK21073.1| unknown [Picea sitchensis]	223	1219	989	52	128	175	3e-11	42.86	66.23
Locus_5400_Transcript_1/1_Confidence_1.000	563	gi|116778957|gb|ABK21073.1| unknown [Picea sitchensis]	223	196	2	1	66	177	4e-12	53.03	72.73
Locus_16112_Transcript_1/1_Confidence_1.000	1209	gi|116778978|gb|ABK21083.1| unknown [Picea sitchensis]	115	276	617	2	115	492	5e-48	83.33	90.35
Locus_39698_Transcript_1/1_Confidence_1.000	408	gi|116778980|gb|ABK21084.1| unknown [Picea sitchensis]	297	2	388	105	227	314	3e-28	53.49	63.57
Locus_15760_Transcript_1/1_Confidence_1.000	577	gi|116778992|gb|ABK21089.1| unknown [Picea sitchensis]	216	2	184	151	211	247	3e-20	72.13	81.97
Locus_17649_Transcript_1/1_Confidence_1.000	299	gi|116778992|gb|ABK21089.1| unknown [Picea sitchensis]	216	3	296	52	149	320	6e-29	64.29	81.63
Locus_3715_Transcript_1/1_Confidence_1.000	1548	gi|116779010|gb|ABK21098.1| unknown [Picea sitchensis]	218	290	1009	2	216	607	3e-61	51.23	70.49
Locus_56879_Transcript_1/1_Confidence_1.000	617	gi|116779058|gb|ABK21121.1| unknown [Picea sitchensis]	174	132	497	9	130	269	1e-22	44.26	63.11
Locus_12308_Transcript_1/1_Confidence_1.000	890	gi|116779074|gb|ABK21128.1| unknown [Picea sitchensis]	215	3	500	49	214	660	1e-67	86.14	91.57
Locus_13795_Transcript_1/1_Confidence_1.000	482	gi|116779141|gb|ABK21156.1| unknown [Picea sitchensis]	227	363	4	1	121	326	1e-29	70.25	89.26
Locus_6812_Transcript_1/1_Confidence_1.000	833	gi|116779184|gb|ABK21173.1| unknown [Picea sitchensis]	297	402	833	9	152	477	1e-46	64.58	79.86
Locus_15976_Transcript_1/1_Confidence_1.000	2015	gi|116779202|gb|ABK21179.1| unknown [Picea sitchensis]	304	667	1473	58	301	710	5e-73	57.78	70
Locus_22580_Transcript_1/1_Confidence_1.000	507	gi|116779243|gb|ABK21197.1| unknown [Picea sitchensis]	264	304	507	2	64	207	1e-15	60.29	76.47
Locus_224_Transcript_1/1_Confidence_1.000	1362	gi|116779267|gb|ABK21209.1| unknown [Picea sitchensis]	224	763	1023	138	224	397	6e-37	87.36	93.1
Locus_22693_Transcript_1/1_Confidence_1.000	638	gi|116779279|gb|ABK21215.1| unknown [Picea sitchensis]	318	319	621	3	103	413	2e-39	68.32	85.15
Locus_23859_Transcript_1/1_Confidence_1.000	1180	gi|116779291|gb|ABK21221.1| unknown [Picea sitchensis]	189	563	1108	2	181	267	6e-22	37.16	56.83
Locus_1785_Transcript_1/1_Confidence_1.000	1773	gi|116779317|gb|ABK21234.1| unknown [Picea sitchensis]	248	208	936	1	248	557	2e-55	49.05	60.84
Locus_1164_Transcript_1/1_Confidence_1.000	2078	gi|116779477|gb|ABK21301.1| unknown [Picea sitchensis]	205	1041	1478	43	180	145	2e-07	30.14	46.58
Locus_20453_Transcript_1/1_Confidence_1.000	1436	gi|116779479|gb|ABK21302.1| unknown [Picea sitchensis]	262	1436	759	37	261	603	8e-61	61.95	76.55
Locus_26837_Transcript_1/1_Confidence_1.000	288	gi|116779587|gb|ABK21352.1| unknown [Picea sitchensis]	249	3	287	29	123	340	3e-31	88.42	89.47
Locus_7814_Transcript_1/1_Confidence_1.000	743	gi|116779724|gb|ABK21405.1| unknown [Picea sitchensis]	73	591	493	37	69	143	6e-08	84.85	90.91
Locus_3371_Transcript_1/1_Confidence_1.000	897	gi|116779731|gb|ABK21408.1| unknown [Picea sitchensis]	328	1	690	99	325	824	1e-86	70	82.17
Locus_28713_Transcript_1/1_Confidence_1.000	939	gi|116779733|gb|ABK21409.1| unknown [Picea sitchensis]	222	660	938	21	113	142	1e-07	33.33	48.39
Locus_34185_Transcript_1/1_Confidence_1.000	388	gi|116779733|gb|ABK21409.1| unknown [Picea sitchensis]	222	383	3	43	169	177	2e-12	29.69	54.69
Locus_25763_Transcript_1/1_Confidence_1.000	1079	gi|116779820|gb|ABK21440.1| unknown [Picea sitchensis]	157	849	400	3	153	303	3e-26	42.76	62.5
Locus_3426_Transcript_1/1_Confidence_1.000	1110	gi|116779876|gb|ABK21458.1| unknown [Picea sitchensis]	243	732	211	68	241	671	7e-69	72.99	81.61
Locus_865_Transcript_1/1_Confidence_1.000	1327	gi|116779882|gb|ABK21461.1| unknown [Picea sitchensis]	365	18	572	174	358	383	2e-35	43.01	61.29
Locus_21593_Transcript_1/1_Confidence_1.000	567	gi|116780017|gb|ABK21520.1| unknown [Picea sitchensis]	189	258	566	5	107	481	2e-47	83.5	91.26
Locus_17612_Transcript_1/1_Confidence_1.000	268	gi|116780076|gb|ABK21544.1| unknown [Picea sitchensis]	280	1	261	117	204	145	1e-08	38.64	54.55
Locus_17927_Transcript_1/1_Confidence_1.000	990	gi|116780076|gb|ABK21544.1| unknown [Picea sitchensis]	280	274	990	10	249	456	5e-44	41.98	57.61
Locus_24068_Transcript_1/1_Confidence_1.000	533	gi|116780076|gb|ABK21544.1| unknown [Picea sitchensis]	280	12	236	195	269	186	3e-13	49.33	64
Locus_69692_Transcript_1/1_Confidence_1.000	318	gi|116780076|gb|ABK21544.1| unknown [Picea sitchensis]	280	318	1	114	220	188	1e-13	39.25	57.01
Locus_70249_Transcript_1/1_Confidence_1.000	294	gi|116780076|gb|ABK21544.1| unknown [Picea sitchensis]	280	1	294	35	132	222	1e-17	52.53	73.74
Locus_5051_Transcript_1/1_Confidence_1.000	1911	gi|116780111|gb|ABK21555.1| unknown [Picea sitchensis]	352	1845	1015	1	276	952	4e-101	63.18	80.14
Locus_8964_Transcript_1/1_Confidence_1.000	761	gi|116780176|gb|ABK21577.1| unknown [Picea sitchensis]	152	1	264	70	152	227	1e-17	56.18	69.66
Locus_168_Transcript_1/1_Confidence_1.000	938	gi|116780192|gb|ABK21583.1| unknown [Picea sitchensis]	227	411	920	58	227	624	2e-63	66.47	81.76
Locus_32022_Transcript_1/1_Confidence_1.000	901	gi|116780227|gb|ABK21597.1| unknown [Picea sitchensis]	380	9	482	219	376	423	3e-40	50.31	72.05
Locus_19873_Transcript_1/1_Confidence_1.000	572	gi|116780247|gb|ABK21604.1| unknown [Picea sitchensis]	166	326	120	8	76	319	1e-28	76.81	84.06
Locus_2227_Transcript_1/1_Confidence_1.000	568	gi|116780329|gb|ABK21634.1| unknown [Picea sitchensis]	276	249	7	99	177	217	1e-16	53.09	64.2
Locus_35491_Transcript_1/1_Confidence_1.000	570	gi|116780360|gb|ABK21649.1| unknown [Picea sitchensis]	136	272	3	19	109	307	4e-27	60.44	73.63
Locus_7537_Transcript_1/1_Confidence_1.000	1386	gi|116780456|gb|ABK21688.1| unknown [Picea sitchensis]	324	202	1101	23	324	699	6e-72	48.85	66.23
Locus_60005_Transcript_1/1_Confidence_1.000	516	gi|116780539|gb|ABK21715.1| unknown [Picea sitchensis]	62	71	247	1	58	138	1e-07	66.1	74.58
Locus_4441_Transcript_1/1_Confidence_1.000	1485	gi|116780545|gb|ABK21717.1| unknown [Picea sitchensis]	284	508	1182	64	277	333	2e-29	36.89	57.78
Locus_26111_Transcript_1/1_Confidence_1.000	690	gi|116780582|gb|ABK21729.1| unknown [Picea sitchensis]	188	179	3	22	80	258	3e-21	72.88	89.83
Locus_9653_Transcript_1/1_Confidence_1.000	1426	gi|116780660|gb|ABK21759.1| unknown [Picea sitchensis]	377	834	304	194	375	538	3e-53	60.87	73.37
Locus_15140_Transcript_1/1_Confidence_1.000	612	gi|116780681|gb|ABK21769.1| unknown [Picea sitchensis]	324	415	612	5	70	141	8e-08	40.91	57.58
Locus_51343_Transcript_1/1_Confidence_1.000	270	gi|116780681|gb|ABK21769.1| unknown [Picea sitchensis]	324	174	1	5	62	123	4e-06	36.21	55.17
Locus_20973_Transcript_1/1_Confidence_1.000	267	gi|116780773|gb|ABK21810.1| unknown [Picea sitchensis]	193	267	172	161	192	150	3e-09	84.38	96.88
Locus_29240_Transcript_1/1_Confidence_1.000	566	gi|116780795|gb|ABK21820.1| unknown [Picea sitchensis]	271	352	564	56	126	247	3e-20	69.01	83.1
Locus_10250_Transcript_1/1_Confidence_1.000	613	gi|116780831|gb|ABK21836.1| unknown [Picea sitchensis]	91	1	255	7	91	175	9e-12	49.41	67.06
Locus_12316_Transcript_1/1_Confidence_1.000	926	gi|116780841|gb|ABK21841.1| unknown [Picea sitchensis]	223	924	460	64	222	551	5e-55	62.89	73.58
Locus_11129_Transcript_1/1_Confidence_1.000	765	gi|116780896|gb|ABK21868.1| unknown [Picea sitchensis]	104	604	765	16	69	197	4e-14	66.67	75.93
Locus_31498_Transcript_1/1_Confidence_1.000	333	gi|116780902|gb|ABK21871.1| unknown [Picea sitchensis]	216	150	332	56	116	164	8e-11	60.66	75.41
Locus_11209_Transcript_1/1_Confidence_1.000	1864	gi|116780922|gb|ABK21881.1| unknown [Picea sitchensis]	372	631	1539	65	372	1065	3e-114	73.23	82.26
Locus_12242_Transcript_1/1_Confidence_1.000	951	gi|116780924|gb|ABK21882.1| unknown [Picea sitchensis]	178	950	747	64	138	152	9e-09	42.67	61.33
Locus_11941_Transcript_1/1_Confidence_1.000	590	gi|116780932|gb|ABK21886.1| unknown [Picea sitchensis]	123	187	552	1	123	427	5e-41	65.04	84.55
Locus_13534_Transcript_1/1_Confidence_1.000	866	gi|116780948|gb|ABK21894.1| unknown [Picea sitchensis]	80	127	354	1	76	356	2e-32	92.11	96.05
Locus_25291_Transcript_1/1_Confidence_1.000	1151	gi|116781088|gb|ABK21961.1| unknown [Picea sitchensis]	166	371	3	42	163	348	2e-31	54.47	70.73
Locus_29669_Transcript_1/1_Confidence_1.000	982	gi|116781124|gb|ABK21974.1| unknown [Picea sitchensis]	300	419	3	33	171	686	1e-70	89.21	97.84
Locus_4638_Transcript_1/1_Confidence_1.000	948	gi|116781193|gb|ABK21998.1| unknown [Picea sitchensis]	331	1	162	278	331	244	2e-19	77.78	92.59
Locus_18020_Transcript_1/1_Confidence_1.000	988	gi|116781233|gb|ABK22017.1| unknown [Picea sitchensis]	231	984	397	19	214	610	7e-62	57.65	75.51
Locus_15793_Transcript_1/1_Confidence_1.000	1080	gi|116781236|gb|ABK22018.1| unknown [Picea sitchensis]	320	1079	303	57	318	958	4e-102	68.7	82.06
Locus_4029_Transcript_1/1_Confidence_1.000	408	gi|116781253|gb|ABK22025.1| unknown [Picea sitchensis]	173	333	58	24	106	200	5e-15	48.91	63.04
Locus_2868_Transcript_1/1_Confidence_1.000	847	gi|116781256|gb|ABK22026.1| unknown [Picea sitchensis]	360	842	405	189	334	602	5e-61	84.25	91.78
Locus_6788_Transcript_1/1_Confidence_1.000	1302	gi|116781285|gb|ABK22037.1| unknown [Picea sitchensis]	239	783	1301	67	239	688	1e-70	76.3	88.44
Locus_25260_Transcript_1/1_Confidence_1.000	1224	gi|116781312|gb|ABK22050.1| unknown [Picea sitchensis]	247	295	2	81	168	128	8e-06	36.73	50
Locus_8395_Transcript_1/1_Confidence_1.000	1831	gi|116781340|gb|ABK22059.1| unknown [Picea sitchensis]	342	1286	381	27	336	609	2e-61	50.48	68.81
Locus_34544_Transcript_1/1_Confidence_1.000	326	gi|116781369|gb|ABK22071.1| unknown [Picea sitchensis]	387	1	324	120	226	387	1e-36	68.52	85.19
Locus_627_Transcript_1/1_Confidence_1.000	2517	gi|116781431|gb|ABK22097.1| unknown [Picea sitchensis]	345	430	1431	14	342	1020	7e-109	58.04	74.7
Locus_9497_Transcript_1/1_Confidence_1.000	1957	gi|116781447|gb|ABK22103.1| unknown [Picea sitchensis]	324	381	1352	22	324	720	3e-74	48.77	67.9
Locus_7067_Transcript_1/1_Confidence_1.000	1044	gi|116781481|gb|ABK22117.1| unknown [Picea sitchensis]	286	1	510	117	286	778	3e-81	87.06	95.88
Locus_20536_Transcript_1/1_Confidence_1.000	1490	gi|116781483|gb|ABK22118.1| unknown [Picea sitchensis]	263	900	133	1	262	743	5e-77	64.26	76.05
Locus_39382_Transcript_1/1_Confidence_1.000	840	gi|116781489|gb|ABK22121.1| unknown [Picea sitchensis]	208	2	268	124	208	188	5e-13	42.7	66.29
Locus_3941_Transcript_1/1_Confidence_1.000	1334	gi|116781530|gb|ABK22140.1| unknown [Picea sitchensis]	285	48	716	50	272	632	3e-64	59.73	79.2
Locus_11148_Transcript_1/1_Confidence_1.000	1201	gi|116781536|gb|ABK22143.1| unknown [Picea sitchensis]	275	432	1	1	144	552	5e-55	71.53	86.11
Locus_10151_Transcript_1/1_Confidence_1.000	1563	gi|116781583|gb|ABK22165.1| unknown [Picea sitchensis]	230	456	1124	1	230	587	6e-59	59.57	77.39
Locus_7134_Transcript_1/1_Confidence_1.000	864	gi|116781595|gb|ABK22171.1| unknown [Picea sitchensis]	272	828	1	1	263	886	6e-94	74.28	83.7
Locus_539_Transcript_1/1_Confidence_1.000	957	gi|116781599|gb|ABK22173.1| unknown [Picea sitchensis]	282	521	952	1	142	580	2e-58	78.77	86.99
Locus_2248_Transcript_1/1_Confidence_1.000	796	gi|116781608|gb|ABK22177.1| unknown [Picea sitchensis]	283	505	2	1	168	670	6e-69	69.64	83.33
Locus_4668_Transcript_1/1_Confidence_1.000	1242	gi|116781673|gb|ABK22197.1| unknown [Picea sitchensis]	163	731	267	9	163	692	3e-71	80.65	90.32
Locus_9738_Transcript_1/1_Confidence_1.000	610	gi|116781682|gb|ABK22200.1| unknown [Picea sitchensis]	260	220	2	1	73	206	2e-15	57.53	68.49
Locus_47422_Transcript_1/1_Confidence_1.000	282	gi|116781709|gb|ABK22211.1| unknown [Picea sitchensis]	275	2	280	103	195	371	8e-35	67.74	84.95
Locus_13198_Transcript_1/1_Confidence_1.000	332	gi|116781758|gb|ABK22229.1| unknown [Picea sitchensis]	114	243	61	2	62	214	1e-16	63.93	85.25
Locus_11469_Transcript_1/1_Confidence_1.000	1027	gi|116781814|gb|ABK22250.1| unknown [Picea sitchensis]	355	554	39	83	242	160	1e-09	28.65	48.11
Locus_534_Transcript_1/1_Confidence_1.000	1266	gi|116781823|gb|ABK22254.1| unknown [Picea sitchensis]	210	299	895	13	208	561	5e-56	57.79	71.36
Locus_44443_Transcript_1/1_Confidence_1.000	476	gi|116781823|gb|ABK22254.1| unknown [Picea sitchensis]	210	71	244	11	68	161	2e-10	60.34	72.41
Locus_21369_Transcript_1/1_Confidence_1.000	1126	gi|116781857|gb|ABK22270.1| unknown [Picea sitchensis]	197	1	468	45	197	306	2e-26	48.15	61.73
Locus_31683_Transcript_1/1_Confidence_1.000	712	gi|116781939|gb|ABK22305.1| unknown [Picea sitchensis]	413	1	423	280	413	300	4e-26	53.19	70.92
Locus_12290_Transcript_1/1_Confidence_1.000	466	gi|116781953|gb|ABK22312.1| unknown [Picea sitchensis]	358	1	147	304	352	178	2e-12	71.43	79.59
Locus_10342_Transcript_1/1_Confidence_1.000	292	gi|116781993|gb|ABK22329.1| unknown [Picea sitchensis]	105	1	147	7	55	158	4e-10	61.22	71.43
Locus_4004_Transcript_1/1_Confidence_1.000	1485	gi|116782041|gb|ABK22344.1| unknown [Picea sitchensis]	293	508	2	76	244	675	4e-69	72.78	85.8
Locus_5182_Transcript_1/1_Confidence_1.000	941	gi|116782150|gb|ABK22387.1| unknown [Picea sitchensis]	271	929	429	88	259	293	4e-25	38.15	57.23
Locus_15330_Transcript_1/1_Confidence_1.000	781	gi|116782168|gb|ABK22393.1| unknown [Picea sitchensis]	244	2	439	98	243	596	2e-60	78.08	86.99
Locus_13648_Transcript_1/1_Confidence_1.000	1151	gi|116782174|gb|ABK22395.1| unknown [Picea sitchensis]	394	1091	210	95	381	898	4e-95	61.69	80.68
Locus_9167_Transcript_1/1_Confidence_1.000	1361	gi|116782186|gb|ABK22400.1| unknown [Picea sitchensis]	113	858	998	60	106	201	3e-14	63.83	87.23
Locus_31381_Transcript_1/1_Confidence_1.000	1064	gi|116782196|gb|ABK22405.1| unknown [Picea sitchensis]	381	1	1005	42	376	708	4e-73	50.45	65.97
Locus_26420_Transcript_1/1_Confidence_1.000	331	gi|116782226|gb|ABK22419.1| unknown [Picea sitchensis]	129	3	284	28	121	350	2e-32	71.28	81.91
Locus_22238_Transcript_1/1_Confidence_1.000	489	gi|116782324|gb|ABK22464.1| unknown [Picea sitchensis]	354	487	329	300	352	140	6e-08	43.4	77.36
Locus_15271_Transcript_1/1_Confidence_1.000	458	gi|116782369|gb|ABK22482.1| unknown [Picea sitchensis]	314	1	456	161	312	749	1e-78	88.16	96.05
Locus_29844_Transcript_1/1_Confidence_1.000	448	gi|116782443|gb|ABK22508.1| unknown [Picea sitchensis]	348	26	130	110	144	141	1e-17	71.43	85.71
Locus_26409_Transcript_1/1_Confidence_1.000	260	gi|116782480|gb|ABK22522.1| unknown [Picea sitchensis]	162	3	236	93	162	252	5e-21	65.38	73.08
Locus_13209_Transcript_1/1_Confidence_1.000	1653	gi|116782493|gb|ABK22528.1| unknown [Picea sitchensis]	249	1358	1639	18	106	138	8e-07	29.47	60
Locus_11599_Transcript_1/1_Confidence_1.000	322	gi|116782517|gb|ABK22537.1| unknown [Picea sitchensis]	317	318	4	170	272	254	3e-21	50.48	67.62
Locus_14268_Transcript_1/1_Confidence_1.000	2126	gi|116782517|gb|ABK22537.1| unknown [Picea sitchensis]	317	197	1153	1	313	691	8e-71	45.99	64.2
Locus_17274_Transcript_1/1_Confidence_1.000	325	gi|116782517|gb|ABK22537.1| unknown [Picea sitchensis]	317	2	322	168	272	267	9e-23	52.34	67.29
Locus_6164_Transcript_1/1_Confidence_1.000	1133	gi|116782528|gb|ABK22541.1| unknown [Picea sitchensis]	84	958	728	1	77	401	2e-37	98.7	100
Locus_39690_Transcript_1/1_Confidence_1.000	364	gi|116782531|gb|ABK22542.1| unknown [Picea sitchensis]	249	348	1	8	123	331	3e-30	51.72	74.14
Locus_12202_Transcript_1/1_Confidence_1.000	1775	gi|116782568|gb|ABK22554.1| unknown [Picea sitchensis]	325	526	1494	1	320	740	1e-76	51.85	67.59
Locus_20764_Transcript_1/1_Confidence_1.000	1369	gi|116782595|gb|ABK22565.1| unknown [Picea sitchensis]	317	850	95	74	314	686	2e-70	53.54	68.9
Locus_30240_Transcript_1/1_Confidence_1.000	1082	gi|116782597|gb|ABK22566.1| unknown [Picea sitchensis]	265	470	979	94	263	523	1e-51	58.82	74.12
Locus_5537_Transcript_1/1_Confidence_1.000	1948	gi|116782629|gb|ABK22582.1| unknown [Picea sitchensis]	422	655	1935	2	422	1291	2e-140	60.23	74.42
Locus_17086_Transcript_1/1_Confidence_1.000	1595	gi|116782633|gb|ABK22584.1| unknown [Picea sitchensis]	289	968	522	94	242	465	9e-45	58.39	78.52
Locus_23115_Transcript_1/1_Confidence_1.000	718	gi|116782657|gb|ABK22596.1| unknown [Picea sitchensis]	161	183	386	91	158	186	6e-13	63.24	80.88
Locus_1717_Transcript_1/1_Confidence_1.000	832	gi|116782692|gb|ABK22613.1| unknown [Picea sitchensis]	76	701	531	6	62	263	1e-21	77.19	85.96
Locus_34258_Transcript_1/1_Confidence_1.000	297	gi|116782720|gb|ABK22627.1| unknown [Picea sitchensis]	99	115	5	26	61	122	6e-06	56.76	72.97
Locus_16574_Transcript_1/1_Confidence_1.000	566	gi|116782817|gb|ABK22672.1| unknown [Picea sitchensis]	196	1	198	127	192	168	5e-11	68.18	86.36
Locus_1894_Transcript_1/1_Confidence_1.000	1394	gi|116782843|gb|ABK22685.1| unknown [Picea sitchensis]	291	49	879	1	291	719	3e-74	66.21	75.43
Locus_8177_Transcript_1/1_Confidence_1.000	697	gi|116782845|gb|ABK22686.1| unknown [Picea sitchensis]	224	3	233	148	224	283	3e-24	62.34	79.22
Locus_1670_Transcript_1/1_Confidence_1.000	1274	gi|116782917|gb|ABK22721.1| unknown [Picea sitchensis]	164	1261	827	1	145	336	6e-30	48.63	69.18
Locus_8254_Transcript_1/1_Confidence_1.000	419	gi|116782945|gb|ABK22735.1| unknown [Picea sitchensis]	218	229	417	1	62	268	7e-23	87.3	92.06
Locus_14088_Transcript_1/1_Confidence_1.000	871	gi|116782945|gb|ABK22735.1| unknown [Picea sitchensis]	218	2	292	122	218	383	1e-35	78.35	89.69
Locus_9011_Transcript_1/1_Confidence_1.000	2515	gi|116782951|gb|ABK22738.1| unknown [Picea sitchensis]	115	1589	1879	4	100	328	1e-28	60.82	77.32
Locus_9799_Transcript_1/1_Confidence_1.000	297	gi|116782953|gb|ABK22739.1| unknown [Picea sitchensis]	209	1	297	27	125	280	3e-24	50.51	68.69
Locus_10581_Transcript_1/1_Confidence_1.000	1538	gi|116782989|gb|ABK22752.1| unknown [Picea sitchensis]	213	1176	541	2	213	584	1e-58	52.11	71.83
Locus_20171_Transcript_1/1_Confidence_1.000	256	gi|116783028|gb|ABK22767.1| unknown [Picea sitchensis]	347	1	255	102	186	415	6e-40	85.88	95.29
Locus_9818_Transcript_1/1_Confidence_1.000	749	gi|116783057|gb|ABK22779.1| unknown [Picea sitchensis]	93	639	749	1	37	157	2e-09	78.38	89.19
Locus_6400_Transcript_1/1_Confidence_1.000	343	gi|116783204|gb|ABK22836.1| unknown [Picea sitchensis]	248	324	1	80	186	434	4e-42	80.56	89.81
Locus_23100_Transcript_1/1_Confidence_1.000	1059	gi|116783266|gb|ABK22863.1| unknown [Picea sitchensis]	159	1058	798	70	156	313	2e-27	72.41	83.91
Locus_33138_Transcript_1/1_Confidence_1.000	797	gi|116783336|gb|ABK22898.1| unknown [Picea sitchensis]	277	1	354	156	273	344	4e-31	52.54	67.8
Locus_15429_Transcript_1/1_Confidence_1.000	529	gi|116783489|gb|ABK22962.1| unknown [Picea sitchensis]	231	527	408	188	227	143	3e-08	67.5	82.5
Locus_29016_Transcript_1/1_Confidence_1.000	334	gi|116783489|gb|ABK22962.1| unknown [Picea sitchensis]	231	52	330	1	92	167	3e-11	51.04	65.62
Locus_9102_Transcript_1/1_Confidence_1.000	1230	gi|116783491|gb|ABK22963.1| unknown [Picea sitchensis]	136	811	647	62	116	167	2e-10	58.18	70.91
Locus_5582_Transcript_1/1_Confidence_1.000	3590	gi|116783516|gb|ABK22975.1| unknown [Picea sitchensis]	348	2020	1046	31	348	845	2e-88	60.3	73.33
Locus_25044_Transcript_1/1_Confidence_1.000	2201	gi|116783518|gb|ABK22976.1| unknown [Picea sitchensis]	311	403	1110	3	245	378	2e-34	35.66	53.49
Locus_8883_Transcript_1/1_Confidence_1.000	1362	gi|116783599|gb|ABK23014.1| unknown [Picea sitchensis]	186	883	398	2	171	454	1e-43	47.65	64.12
Locus_5140_Transcript_1/1_Confidence_1.000	813	gi|116783601|gb|ABK23015.1| unknown [Picea sitchensis]	216	196	813	4	208	622	2e-63	61.17	73.3
Locus_13938_Transcript_1/1_Confidence_1.000	252	gi|116783601|gb|ABK23015.1| unknown [Picea sitchensis]	216	11	250	130	209	256	2e-21	57.5	77.5
Locus_26184_Transcript_1/1_Confidence_1.000	1879	gi|116783623|gb|ABK23026.1| unknown [Picea sitchensis]	144	139	582	1	144	178	2e-11	27.03	53.38
Locus_26731_Transcript_1/1_Confidence_1.000	277	gi|116783640|gb|ABK23034.1| unknown [Picea sitchensis]	162	220	5	2	71	128	1e-06	42.11	57.89
Locus_33931_Transcript_1/1_Confidence_1.000	605	gi|116783747|gb|ABK23071.1| unknown [Picea sitchensis]	328	1	315	213	317	449	1e-43	78.1	90.48
Locus_50537_Transcript_2/2_Confidence_1.000	233	gi|116783747|gb|ABK23071.1| unknown [Picea sitchensis]	328	2	232	114	190	315	2e-28	72.73	83.12
Locus_16904_Transcript_1/1_Confidence_1.000	973	gi|116783777|gb|ABK23080.1| unknown [Picea sitchensis]	151	871	431	1	149	190	4e-13	30.92	52.63
Locus_3269_Transcript_1/1_Confidence_1.000	1915	gi|116783850|gb|ABK23110.1| unknown [Picea sitchensis]	233	1112	489	3	208	514	2e-50	53.85	75.96
Locus_6287_Transcript_1/1_Confidence_1.000	562	gi|116783896|gb|ABK23130.1| unknown [Picea sitchensis]	307	2	562	16	202	678	3e-70	74.87	86.63
Locus_8111_Transcript_1/1_Confidence_1.000	535	gi|116783902|gb|ABK23133.1| unknown [Picea sitchensis]	232	534	361	169	231	182	1e-12	58.73	73.02
Locus_8890_Transcript_1/1_Confidence_1.000	1611	gi|116784079|gb|ABK23205.1| unknown [Picea sitchensis]	272	90	770	44	265	681	8e-70	58.59	75.33
Locus_27232_Transcript_1/1_Confidence_1.000	1018	gi|116784103|gb|ABK23215.1| unknown [Picea sitchensis]	332	35	937	38	332	809	6e-85	52.49	72.09
Locus_2402_Transcript_1/1_Confidence_1.000	318	gi|116784111|gb|ABK23218.1| unknown [Picea sitchensis]	191	11	316	88	189	479	2e-47	86.27	95.1
Locus_7869_Transcript_1/1_Confidence_1.000	2058	gi|116784150|gb|ABK23232.1| unknown [Picea sitchensis]	390	401	1363	36	352	700	7e-72	45.09	63.5
Locus_13542_Transcript_1/1_Confidence_1.000	265	gi|116784154|gb|ABK23234.1| unknown [Picea sitchensis]	272	3	263	85	171	328	7e-30	71.26	81.61
Locus_9358_Transcript_1/1_Confidence_1.000	766	gi|116784195|gb|ABK23253.1| unknown [Picea sitchensis]	111	478	765	1	96	400	1e-37	71.88	86.46
Locus_10164_Transcript_1/1_Confidence_1.000	485	gi|116784199|gb|ABK23254.1| unknown [Picea sitchensis]	106	148	456	1	103	361	1e-33	64.08	80.58
Locus_4950_Transcript_1/1_Confidence_1.000	655	gi|116784238|gb|ABK23268.1| unknown [Picea sitchensis]	339	655	404	255	336	248	3e-20	53.57	78.57
Locus_2680_Transcript_1/1_Confidence_1.000	2726	gi|116784260|gb|ABK23276.1| unknown [Picea sitchensis]	215	575	1144	13	198	527	1e-51	56.77	72.92
Locus_34504_Transcript_1/1_Confidence_1.000	378	gi|116784279|gb|ABK23283.1| unknown [Picea sitchensis]	364	25	378	169	284	217	6e-17	40.34	55.46
Locus_12088_Transcript_1/1_Confidence_1.000	564	gi|116784287|gb|ABK23287.1| unknown [Picea sitchensis]	146	2	91	117	146	145	2e-08	83.33	100
Locus_1422_Transcript_1/1_Confidence_1.000	1218	gi|116784359|gb|ABK23314.1| unknown [Picea sitchensis]	210	233	748	32	201	388	5e-36	50.57	64.94
Locus_7707_Transcript_1/1_Confidence_1.000	1548	gi|116784415|gb|ABK23334.1| unknown [Picea sitchensis]	317	1323	430	16	313	946	1e-100	67.56	81.61
Locus_1221_Transcript_1/1_Confidence_1.000	495	gi|116784418|gb|ABK23335.1| unknown [Picea sitchensis]	144	476	72	11	144	498	2e-49	71.85	90.37
Locus_7803_Transcript_1/1_Confidence_1.000	267	gi|116784435|gb|ABK23341.1| unknown [Picea sitchensis]	157	267	82	50	112	251	6e-21	68.25	82.54
Locus_19388_Transcript_1/1_Confidence_1.000	1700	gi|116784461|gb|ABK23351.1| unknown [Picea sitchensis]	257	428	967	82	257	376	2e-34	48.62	66.3
Locus_13483_Transcript_1/1_Confidence_1.000	803	gi|116784470|gb|ABK23354.1| unknown [Picea sitchensis]	245	558	7	11	189	555	1e-55	62.5	75
Locus_867_Transcript_1/1_Confidence_1.000	1269	gi|116784489|gb|ABK23361.1| unknown [Picea sitchensis]	254	180	695	85	254	562	4e-56	62.21	80.23
Locus_17547_Transcript_1/1_Confidence_1.000	1197	gi|116784517|gb|ABK23374.1| unknown [Picea sitchensis]	181	814	308	6	181	342	1e-30	43.75	61.93
Locus_17953_Transcript_1/1_Confidence_1.000	539	gi|116784538|gb|ABK23383.1| unknown [Picea sitchensis]	241	536	123	90	219	167	5e-11	40.58	54.35
Locus_35759_Transcript_1/1_Confidence_1.000	873	gi|116784538|gb|ABK23383.1| unknown [Picea sitchensis]	241	556	873	1	104	249	4e-20	48.15	66.67
Locus_10677_Transcript_1/1_Confidence_1.000	1052	gi|116784552|gb|ABK23389.1| unknown [Picea sitchensis]	103	977	669	1	103	424	3e-40	75.73	86.41
Locus_441_Transcript_1/1_Confidence_1.000	1529	gi|116784596|gb|ABK23403.1| unknown [Picea sitchensis]	305	168	863	66	294	674	5e-69	61.21	80.6
Locus_10278_Transcript_1/1_Confidence_1.000	718	gi|116784616|gb|ABK23409.1| unknown [Picea sitchensis]	407	1	492	242	398	184	1e-12	41.92	59.88
Locus_16090_Transcript_1/1_Confidence_1.000	1049	gi|116784616|gb|ABK23409.1| unknown [Picea sitchensis]	407	870	1049	74	133	182	3e-12	60	81.67
Locus_11155_Transcript_1/1_Confidence_1.000	811	gi|116784647|gb|ABK23420.1| unknown [Picea sitchensis]	172	428	748	66	172	479	8e-47	80.37	90.65
Locus_9713_Transcript_1/1_Confidence_1.000	863	gi|116784696|gb|ABK23441.1| unknown [Picea sitchensis]	88	243	55	10	72	239	6e-19	63.49	79.37
Locus_8874_Transcript_1/1_Confidence_1.000	738	gi|116784705|gb|ABK23444.1| unknown [Picea sitchensis]	166	439	738	1	99	269	2e-22	56	63
Locus_10464_Transcript_1/1_Confidence_1.000	1234	gi|116784713|gb|ABK23446.1| unknown [Picea sitchensis]	243	3	524	78	243	619	9e-63	60.92	71.84
Locus_10159_Transcript_1/1_Confidence_1.000	1720	gi|116784773|gb|ABK23467.1| unknown [Picea sitchensis]	268	344	1081	18	263	755	2e-78	62.2	80.08
Locus_10842_Transcript_1/1_Confidence_1.000	1117	gi|116784802|gb|ABK23479.1| unknown [Picea sitchensis]	169	139	534	20	153	354	4e-32	50.37	67.41
Locus_30728_Transcript_1/1_Confidence_1.000	555	gi|116784895|gb|ABK23509.1| unknown [Picea sitchensis]	333	186	542	1	119	470	4e-46	75.63	86.55
Locus_45972_Transcript_1/1_Confidence_1.000	443	gi|116784895|gb|ABK23509.1| unknown [Picea sitchensis]	333	2	406	190	324	334	1e-30	60.74	77.04
Locus_51657_Transcript_1/1_Confidence_1.000	265	gi|116784895|gb|ABK23509.1| unknown [Picea sitchensis]	333	265	2	117	204	294	6e-26	65.91	80.68
Locus_9437_Transcript_1/1_Confidence_1.000	2445	gi|116784943|gb|ABK23531.1| unknown [Picea sitchensis]	277	2200	2445	173	254	232	2e-17	51.22	74.39
Locus_11722_Transcript_1/1_Confidence_1.000	810	gi|116784948|gb|ABK23533.1| unknown [Picea sitchensis]	282	809	171	61	276	421	4e-40	42.86	62.21
Locus_13044_Transcript_1/1_Confidence_1.000	1354	gi|116784948|gb|ABK23533.1| unknown [Picea sitchensis]	282	559	1305	30	282	598	3e-60	50.2	64.43
Locus_967_Transcript_1/1_Confidence_1.000	1850	gi|116784951|gb|ABK23534.1| unknown [Picea sitchensis]	275	1515	862	46	265	866	4e-91	71.82	82.73
Locus_7640_Transcript_1/1_Confidence_1.000	1945	gi|116784974|gb|ABK23543.1| unknown [Picea sitchensis]	204	1010	441	8	188	294	8e-25	33.16	51.58
Locus_66610_Transcript_1/1_Confidence_1.000	1523	gi|116784977|gb|ABK23544.1| unknown [Picea sitchensis]	309	1448	549	14	305	742	7e-77	47.54	62.62
Locus_30227_Transcript_1/1_Confidence_1.000	287	gi|116785065|gb|ABK23577.1| unknown [Picea sitchensis]	349	3	167	98	152	197	1e-14	61.82	80
Locus_45853_Transcript_1/1_Confidence_1.000	271	gi|116785148|gb|ABK23610.1| unknown [Picea sitchensis]	291	269	123	243	291	152	2e-09	65.31	75.51
Locus_26486_Transcript_1/1_Confidence_1.000	913	gi|116785219|gb|ABK23640.1| unknown [Picea sitchensis]	148	124	507	17	143	305	2e-26	50.78	66.41
Locus_28727_Transcript_1/1_Confidence_1.000	1686	gi|116785310|gb|ABK23673.1| unknown [Picea sitchensis]	134	950	753	58	125	212	2e-15	57.35	80.88
Locus_3947_Transcript_1/1_Confidence_1.000	668	gi|116785325|gb|ABK23679.1| unknown [Picea sitchensis]	228	81	365	129	225	217	1e-16	49.48	68.04
Locus_3611_Transcript_1/1_Confidence_1.000	1695	gi|116785413|gb|ABK23713.1| unknown [Picea sitchensis]	366	1337	306	17	364	970	3e-103	51.57	71.51
Locus_2691_Transcript_1/1_Confidence_1.000	1128	gi|116785433|gb|ABK23720.1| unknown [Picea sitchensis]	207	492	1109	2	207	920	1e-97	93.2	97.57
Locus_25471_Transcript_1/1_Confidence_1.000	811	gi|116785443|gb|ABK23725.1| unknown [Picea sitchensis]	231	439	753	20	134	256	6e-21	43.48	61.74
Locus_6879_Transcript_1/1_Confidence_1.000	907	gi|116785458|gb|ABK23732.1| unknown [Picea sitchensis]	218	463	843	93	217	347	2e-31	52.76	62.2
Locus_9861_Transcript_1/1_Confidence_1.000	672	gi|116785500|gb|ABK23748.1| unknown [Picea sitchensis]	275	3	389	140	268	489	4e-48	71.32	85.27
Locus_55098_Transcript_1/1_Confidence_1.000	435	gi|116785505|gb|ABK23750.1| unknown [Picea sitchensis]	282	212	3	17	88	211	3e-16	59.72	70.83
Locus_31652_Transcript_1/1_Confidence_1.000	674	gi|116785576|gb|ABK23778.1| unknown [Picea sitchensis]	376	671	3	124	345	754	8e-79	63.68	80.27
Locus_5101_Transcript_1/1_Confidence_1.000	1105	gi|116785606|gb|ABK23790.1| unknown [Picea sitchensis]	328	1	741	80	324	436	1e-41	45.31	62.5
Locus_25077_Transcript_1/1_Confidence_1.000	520	gi|116785634|gb|ABK23801.1| unknown [Picea sitchensis]	135	394	14	5	135	293	1e-25	44.36	57.14
Locus_5789_Transcript_1/1_Confidence_1.000	638	gi|116785657|gb|ABK23809.1| unknown [Picea sitchensis]	386	3	389	258	386	578	2e-58	86.82	93.02
Locus_17070_Transcript_1/1_Confidence_1.000	320	gi|116785663|gb|ABK23811.1| unknown [Picea sitchensis]	145	3	269	62	145	237	3e-19	49.44	69.66
Locus_11615_Transcript_1/1_Confidence_1.000	2105	gi|116785668|gb|ABK23813.1| unknown [Picea sitchensis]	220	1569	961	17	219	346	8e-31	41.46	60.98
Locus_17221_Transcript_1/1_Confidence_1.000	1140	gi|116785717|gb|ABK23833.1| unknown [Picea sitchensis]	202	779	447	20	130	287	3e-24	42.34	67.57
Locus_23131_Transcript_1/1_Confidence_1.000	1430	gi|116785804|gb|ABK23867.1| unknown [Picea sitchensis]	418	941	1429	91	253	568	9e-57	78.53	87.12
Locus_546_Transcript_1/1_Confidence_1.000	514	gi|116785827|gb|ABK23878.1| unknown [Picea sitchensis]	155	392	6	21	152	332	3e-30	57.58	75.76
Locus_711_Transcript_1/1_Confidence_1.000	1700	gi|116785857|gb|ABK23888.1| unknown [Picea sitchensis]	143	239	664	2	143	692	5e-71	93.66	98.59
Locus_1829_Transcript_1/1_Confidence_1.000	341	gi|116785857|gb|ABK23888.1| unknown [Picea sitchensis]	143	2	340	30	142	552	8e-56	93.81	98.23
Locus_1904_Transcript_1/1_Confidence_1.000	485	gi|116785857|gb|ABK23888.1| unknown [Picea sitchensis]	143	459	40	4	143	563	5e-57	72.86	90
Locus_3158_Transcript_1/1_Confidence_1.000	1712	gi|116785879|gb|ABK23895.1| unknown [Picea sitchensis]	239	305	919	35	239	641	4e-65	60.39	73.91
Locus_17132_Transcript_1/1_Confidence_1.000	1197	gi|116785919|gb|ABK23907.1| unknown [Picea sitchensis]	154	1034	1195	79	132	186	1e-12	66.67	83.33
Locus_3328_Transcript_1/1_Confidence_1.000	637	gi|116785964|gb|ABK23924.1| unknown [Picea sitchensis]	214	3	185	152	212	244	9e-20	72.13	86.89
Locus_30721_Transcript_1/1_Confidence_1.000	1899	gi|116786013|gb|ABK23940.1| unknown [Picea sitchensis]	227	525	821	121	219	439	1e-41	78.79	91.92
Locus_23615_Transcript_1/1_Confidence_1.000	874	gi|116786135|gb|ABK23990.1| unknown [Picea sitchensis]	163	747	376	23	153	356	2e-32	54.2	68.7
Locus_59385_Transcript_1/1_Confidence_1.000	746	gi|116786141|gb|ABK23993.1| unknown [Picea sitchensis]	206	163	375	57	127	247	6e-20	66.2	87.32
Locus_12203_Transcript_1/1_Confidence_1.000	1234	gi|116786185|gb|ABK24010.1| unknown [Picea sitchensis]	213	617	853	129	207	180	7e-12	43.04	65.82
Locus_10897_Transcript_1/1_Confidence_1.000	1413	gi|116786419|gb|ABK24098.1| unknown [Picea sitchensis]	207	963	454	36	206	524	1e-51	71.1	84.97
Locus_40573_Transcript_1/1_Confidence_1.000	551	gi|116786427|gb|ABK24100.1| unknown [Picea sitchensis]	429	238	2	64	142	251	1e-20	60.76	75.95
Locus_19389_Transcript_1/1_Confidence_1.000	1810	gi|116786443|gb|ABK24105.1| unknown [Picea sitchensis]	240	785	126	12	231	535	8e-53	48.64	67.73
Locus_9196_Transcript_1/1_Confidence_1.000	1649	gi|116786479|gb|ABK24122.1| unknown [Picea sitchensis]	312	1287	616	54	282	734	6e-76	68.12	82.53
Locus_16597_Transcript_1/1_Confidence_1.000	1147	gi|116786512|gb|ABK24136.1| unknown [Picea sitchensis]	169	1066	692	28	160	235	3e-18	37.59	54.89
Locus_3383_Transcript_1/1_Confidence_1.000	1322	gi|116786530|gb|ABK24145.1| unknown [Picea sitchensis]	256	148	885	1	251	989	1e-105	73.71	86.06
Locus_33473_Transcript_1/1_Confidence_1.000	445	gi|116786598|gb|ABK24168.1| unknown [Picea sitchensis]	375	5	304	271	370	217	6e-17	43.69	60.19
Locus_25978_Transcript_1/1_Confidence_1.000	385	gi|116786626|gb|ABK24178.1| unknown [Picea sitchensis]	353	37	384	1	115	382	4e-36	62.93	75.86
Locus_10828_Transcript_1/1_Confidence_1.000	1347	gi|116786661|gb|ABK24193.1| unknown [Picea sitchensis]	216	308	952	1	215	769	4e-80	61.86	78.14
Locus_22976_Transcript_1/1_Confidence_1.000	1237	gi|116786664|gb|ABK24194.1| unknown [Picea sitchensis]	340	525	1235	8	244	916	3e-97	77.22	89.03
Locus_6979_Transcript_1/1_Confidence_1.000	1042	gi|116786779|gb|ABK24233.1| unknown [Picea sitchensis]	463	763	5	23	277	859	1e-90	61.09	74.32
Locus_20527_Transcript_1/1_Confidence_1.000	1992	gi|116786797|gb|ABK24242.1| unknown [Picea sitchensis]	631	1022	1981	30	351	1194	4e-129	67.39	82.3
Locus_27075_Transcript_1/1_Confidence_1.000	1330	gi|116786797|gb|ABK24242.1| unknown [Picea sitchensis]	631	1	1149	239	621	1277	5e-139	63.71	77.28
Locus_20827_Transcript_1/1_Confidence_1.000	797	gi|116786834|gb|ABK24258.1| unknown [Picea sitchensis]	228	434	3	32	175	570	2e-57	87.5	93.06
Locus_8529_Transcript_1/1_Confidence_1.000	2655	gi|116786846|gb|ABK24262.1| unknown [Picea sitchensis]	544	639	2255	6	544	1931	0	66.23	82.75
Locus_54389_Transcript_1/1_Confidence_1.000	634	gi|116786882|gb|ABK24280.1| unknown [Picea sitchensis]	652	343	633	11	107	300	3e-26	55.67	75.26
Locus_3542_Transcript_1/1_Confidence_1.000	2504	gi|116786888|gb|ABK24283.1| unknown [Picea sitchensis]	568	2214	505	18	568	1859	0	65.44	79.65
Locus_22761_Transcript_1/1_Confidence_1.000	1126	gi|116786888|gb|ABK24283.1| unknown [Picea sitchensis]	568	641	973	6	116	339	2e-30	58.56	76.58
Locus_2055_Transcript_1/1_Confidence_1.000	1236	gi|116786945|gb|ABK24311.1| unknown [Picea sitchensis]	533	2	541	344	529	488	1e-47	54.79	68.09
Locus_6889_Transcript_1/1_Confidence_1.000	1681	gi|116786965|gb|ABK24321.1| unknown [Picea sitchensis]	142	466	891	1	142	724	9e-75	97.89	100
Locus_10954_Transcript_1/1_Confidence_1.000	952	gi|116786971|gb|ABK24324.1| unknown [Picea sitchensis]	330	447	1	67	213	631	3e-64	81.21	90.6
Locus_3009_Transcript_1/1_Confidence_1.000	1352	gi|116786975|gb|ABK24326.1| unknown [Picea sitchensis]	540	1129	5	20	394	1205	1e-130	63.49	76.19
Locus_1306_Transcript_1/1_Confidence_1.000	2080	gi|116786985|gb|ABK24331.1| unknown [Picea sitchensis]	410	1743	574	21	410	1307	3e-142	73.72	83.42
Locus_18392_Transcript_1/1_Confidence_1.000	454	gi|116787038|gb|ABK24350.1| unknown [Picea sitchensis]	318	1	450	126	275	501	6e-50	66.89	82.78
Locus_27212_Transcript_1/1_Confidence_1.000	1190	gi|116787049|gb|ABK24354.1| unknown [Picea sitchensis]	390	1	843	105	378	751	4e-78	50.71	69.15
Locus_519_Transcript_1/1_Confidence_1.000	2310	gi|116787068|gb|ABK24362.1| unknown [Picea sitchensis]	456	155	1363	46	452	1681	0	75	87.75
Locus_4422_Transcript_1/1_Confidence_1.000	1466	gi|116787072|gb|ABK24364.1| unknown [Picea sitchensis]	375	1361	231	1	375	1460	3e-160	67.99	79.37
Locus_2923_Transcript_1/1_Confidence_1.000	1032	gi|116787074|gb|ABK24365.1| unknown [Picea sitchensis]	454	1028	267	216	454	691	3e-71	52.36	68.9
Locus_25531_Transcript_1/1_Confidence_1.000	999	gi|116787074|gb|ABK24365.1| unknown [Picea sitchensis]	454	685	996	78	180	336	4e-30	59.62	75
Locus_14169_Transcript_1/1_Confidence_1.000	1598	gi|116787103|gb|ABK24377.1| unknown [Picea sitchensis]	210	1242	607	1	210	754	3e-78	67.92	78.77
Locus_4110_Transcript_1/1_Confidence_1.000	3098	gi|116787116|gb|ABK24381.1| unknown [Picea sitchensis]	405	2127	913	4	389	1033	3e-110	54.01	69.34
Locus_5429_Transcript_1/1_Confidence_1.000	1654	gi|116787148|gb|ABK24388.1| unknown [Picea sitchensis]	399	43	1161	29	399	1075	2e-115	54.67	69.87
Locus_17706_Transcript_1/1_Confidence_1.000	1163	gi|116787154|gb|ABK24391.1| unknown [Picea sitchensis]	236	107	487	80	205	475	4e-46	71.65	85.04
Locus_12318_Transcript_1/1_Confidence_1.000	421	gi|116787170|gb|ABK24397.1| unknown [Picea sitchensis]	350	75	419	11	123	206	1e-15	44.92	63.56
Locus_6453_Transcript_1/1_Confidence_1.000	1461	gi|116787187|gb|ABK24403.1| unknown [Picea sitchensis]	608	53	1147	309	608	534	8e-53	50.27	60.6
Locus_15316_Transcript_1/1_Confidence_1.000	820	gi|116787187|gb|ABK24403.1| unknown [Picea sitchensis]	608	122	679	51	229	172	3e-11	30.77	45.67
Locus_21807_Transcript_1/1_Confidence_1.000	566	gi|116787187|gb|ABK24403.1| unknown [Picea sitchensis]	608	93	425	120	229	136	2e-07	33.63	52.21
Locus_42229_Transcript_1/1_Confidence_1.000	841	gi|116787193|gb|ABK24406.1| unknown [Picea sitchensis]	290	485	3	1	145	202	1e-14	37.95	52.41
Locus_1657_Transcript_1/1_Confidence_1.000	3430	gi|116787218|gb|ABK24416.1| unknown [Picea sitchensis]	275	1974	1432	35	215	764	5e-79	79.01	87.85
Locus_753_Transcript_1/1_Confidence_1.000	1776	gi|116787267|gb|ABK24438.1| unknown [Picea sitchensis]	283	392	1147	24	271	932	7e-99	70.24	81.35
Locus_12805_Transcript_1/1_Confidence_1.000	1181	gi|116787269|gb|ABK24439.1| unknown [Picea sitchensis]	296	357	1	3	117	359	1e-32	52.94	69.75
Locus_18338_Transcript_1/1_Confidence_1.000	2151	gi|116787286|gb|ABK24447.1| unknown [Picea sitchensis]	613	550	2130	85	612	1671	0	64.96	81.06
Locus_13847_Transcript_1/1_Confidence_1.000	708	gi|116787288|gb|ABK24448.1| unknown [Picea sitchensis]	413	3	431	269	411	493	2e-48	64.34	74.83
Locus_7473_Transcript_1/1_Confidence_1.000	628	gi|116787292|gb|ABK24450.1| unknown [Picea sitchensis]	357	3	626	120	323	631	1e-64	61.72	77.99
Locus_31290_Transcript_1/1_Confidence_1.000	291	gi|116787292|gb|ABK24450.1| unknown [Picea sitchensis]	357	12	290	42	134	342	2e-31	69.89	89.25
Locus_5543_Transcript_1/1_Confidence_1.000	987	gi|116787294|gb|ABK24451.1| unknown [Picea sitchensis]	578	2	982	201	525	1191	3e-129	69.11	85.02
Locus_8344_Transcript_1/1_Confidence_1.000	940	gi|116787327|gb|ABK24464.1| unknown [Picea sitchensis]	439	288	938	4	216	731	6e-76	66.51	78.9
Locus_17526_Transcript_1/1_Confidence_1.000	2459	gi|116787333|gb|ABK24467.1| unknown [Picea sitchensis]	497	1063	2364	55	495	904	2e-95	46.83	57.55
Locus_9571_Transcript_1/1_Confidence_1.000	856	gi|116787356|gb|ABK24475.1| unknown [Picea sitchensis]	429	6	362	305	424	306	1e-26	51.67	73.33
Locus_24000_Transcript_1/1_Confidence_1.000	337	gi|116787356|gb|ABK24475.1| unknown [Picea sitchensis]	429	337	5	100	210	361	1e-33	61.26	69.37
Locus_10075_Transcript_1/1_Confidence_1.000	1204	gi|116787360|gb|ABK24477.1| unknown [Picea sitchensis]	298	1196	639	110	297	692	3e-71	73.4	82.98
Locus_13670_Transcript_1/1_Confidence_1.000	320	gi|116787360|gb|ABK24477.1| unknown [Picea sitchensis]	298	280	2	30	122	340	3e-31	66.67	80.65
Locus_4888_Transcript_1/1_Confidence_1.000	2374	gi|116787373|gb|ABK24483.1| unknown [Picea sitchensis]	617	2021	318	50	617	2386	0	87.15	92.96
Locus_20178_Transcript_1/1_Confidence_1.000	1247	gi|116787377|gb|ABK24485.1| unknown [Picea sitchensis]	491	1	975	164	488	1215	7e-132	78.15	90.77
Locus_14099_Transcript_1/1_Confidence_1.000	1170	gi|116787383|gb|ABK24488.1| unknown [Picea sitchensis]	571	23	409	438	562	129	6e-06	34.62	53.08
Locus_16568_Transcript_1/1_Confidence_1.000	274	gi|116787407|gb|ABK24496.1| unknown [Picea sitchensis]	295	271	5	173	261	195	2e-14	48.35	59.34
Locus_5550_Transcript_1/1_Confidence_1.000	756	gi|116787432|gb|ABK24506.1| unknown [Picea sitchensis]	468	2	244	381	462	210	1e-15	65.06	77.11
Locus_14784_Transcript_1/1_Confidence_1.000	642	gi|116787448|gb|ABK24511.1| unknown [Picea sitchensis]	177	2	346	61	176	432	1e-41	75	87.07
Locus_15789_Transcript_1/1_Confidence_1.000	1710	gi|116787456|gb|ABK24514.1| unknown [Picea sitchensis]	323	550	1272	69	309	873	5e-92	66.8	81.97
Locus_4971_Transcript_1/1_Confidence_1.000	889	gi|116787490|gb|ABK24526.1| unknown [Picea sitchensis]	289	74	889	1	261	596	3e-60	48.42	64.91
Locus_3455_Transcript_1/1_Confidence_1.000	1730	gi|116787500|gb|ABK24530.1| unknown [Picea sitchensis]	446	1722	880	163	443	1014	2e-108	64.06	79.72
Locus_31093_Transcript_1/1_Confidence_1.000	509	gi|116787500|gb|ABK24530.1| unknown [Picea sitchensis]	446	334	2	66	175	312	7e-28	61.26	77.48
Locus_15553_Transcript_1/5_Confidence_0.441	306	gi|116787514|gb|ABK24537.1| unknown [Picea sitchensis]	514	7	306	334	433	324	2e-29	61	76
Locus_14671_Transcript_1/1_Confidence_1.000	2127	gi|116787534|gb|ABK24546.1| unknown [Picea sitchensis]	393	400	1491	38	392	1190	1e-128	65.38	78.3
Locus_390_Transcript_1/1_Confidence_1.000	1339	gi|116787540|gb|ABK24549.1| unknown [Picea sitchensis]	328	609	1079	172	328	530	2e-52	82.8	92.99
Locus_656_Transcript_1/1_Confidence_1.000	2385	gi|116787548|gb|ABK24553.1| unknown [Picea sitchensis]	510	1775	459	58	492	880	1e-92	42.66	60.72
Locus_17457_Transcript_1/1_Confidence_1.000	285	gi|116787548|gb|ABK24553.1| unknown [Picea sitchensis]	510	43	261	120	192	138	8e-08	36.99	57.53
Locus_32235_Transcript_1/1_Confidence_1.000	690	gi|116787550|gb|ABK24554.1| unknown [Picea sitchensis]	222	1	486	55	220	490	3e-48	66.27	80.12
Locus_20014_Transcript_1/1_Confidence_1.000	3345	gi|116787587|gb|ABK24566.1| unknown [Picea sitchensis]	465	1496	2914	1	465	1319	2e-143	62.13	73.64
Locus_14693_Transcript_1/1_Confidence_1.000	775	gi|116787642|gb|ABK24588.1| unknown [Picea sitchensis]	352	234	773	85	264	733	3e-76	75	88.89
Locus_4670_Transcript_1/1_Confidence_1.000	2120	gi|116787668|gb|ABK24599.1| unknown [Picea sitchensis]	417	1844	570	5	417	1016	2e-108	52.33	67.67
Locus_40341_Transcript_1/1_Confidence_1.000	335	gi|116787700|gb|ABK24610.1| unknown [Picea sitchensis]	319	133	333	1	67	271	3e-23	76.12	92.54
Locus_6197_Transcript_1/1_Confidence_1.000	1000	gi|116787707|gb|ABK24612.1| unknown [Picea sitchensis]	435	792	998	66	130	217	3e-16	68.12	72.46
Locus_22690_Transcript_1/1_Confidence_1.000	1621	gi|116787724|gb|ABK24618.1| unknown [Picea sitchensis]	438	181	843	210	421	515	2e-50	48.66	66.07
Locus_7540_Transcript_1/1_Confidence_1.000	2178	gi|116787730|gb|ABK24621.1| unknown [Picea sitchensis]	492	875	2155	60	492	1602	2e-176	73.44	84.76
Locus_9418_Transcript_1/1_Confidence_1.000	1341	gi|116787743|gb|ABK24626.1| unknown [Picea sitchensis]	432	1019	858	379	432	193	3e-13	64.81	83.33
Locus_16424_Transcript_1/1_Confidence_1.000	1044	gi|116787776|gb|ABK24637.1| unknown [Picea sitchensis]	330	3	797	63	328	797	2e-83	63.91	80.83
Locus_6252_Transcript_1/1_Confidence_1.000	3027	gi|116787783|gb|ABK24640.1| unknown [Picea sitchensis]	585	902	2251	69	585	1154	2e-124	48.47	63.22
Locus_1769_Transcript_1/1_Confidence_1.000	1063	gi|116787785|gb|ABK24641.1| unknown [Picea sitchensis]	176	221	667	27	175	522	1e-51	74.5	87.92
Locus_44107_Transcript_1/1_Confidence_1.000	782	gi|116787791|gb|ABK24644.1| unknown [Picea sitchensis]	514	667	2	13	237	389	2e-36	45.78	66.22
Locus_30683_Transcript_1/1_Confidence_1.000	558	gi|116787825|gb|ABK24655.1| unknown [Picea sitchensis]	464	557	294	371	458	292	2e-25	64.77	73.86
Locus_4036_Transcript_1/1_Confidence_1.000	2196	gi|116787850|gb|ABK24667.1| unknown [Picea sitchensis]	379	1951	806	1	378	1101	2e-118	60.73	79.06
Locus_34347_Transcript_1/1_Confidence_1.000	905	gi|116787880|gb|ABK24679.1| unknown [Picea sitchensis]	444	3	437	298	442	471	8e-46	58.62	77.93
Locus_16307_Transcript_1/1_Confidence_1.000	993	gi|116787890|gb|ABK24682.1| unknown [Picea sitchensis]	486	95	571	339	486	209	2e-15	39.75	55.9
Locus_6758_Transcript_1/1_Confidence_1.000	474	gi|116787926|gb|ABK24693.1| unknown [Picea sitchensis]	476	472	371	158	191	147	8e-09	82.35	97.06
Locus_24443_Transcript_1/1_Confidence_1.000	439	gi|116787948|gb|ABK24699.1| unknown [Picea sitchensis]	393	84	437	2	128	334	1e-30	58.27	69.29
Locus_1975_Transcript_1/1_Confidence_1.000	1703	gi|116787950|gb|ABK24700.1| unknown [Picea sitchensis]	484	298	1320	155	477	594	1e-59	39.48	57.06
Locus_19059_Transcript_1/1_Confidence_1.000	2312	gi|116787950|gb|ABK24700.1| unknown [Picea sitchensis]	484	590	1732	108	479	999	2e-106	52.99	69.09
Locus_5252_Transcript_1/1_Confidence_1.000	320	gi|116787956|gb|ABK24703.1| unknown [Picea sitchensis]	376	2	319	219	325	299	2e-26	54.63	71.3
Locus_15593_Transcript_1/1_Confidence_1.000	268	gi|116787966|gb|ABK24708.1| unknown [Picea sitchensis]	431	225	1	298	371	197	1e-14	50.67	65.33
Locus_24340_Transcript_1/1_Confidence_1.000	388	gi|116787966|gb|ABK24708.1| unknown [Picea sitchensis]	431	387	208	372	429	183	5e-13	60.66	78.69
Locus_3142_Transcript_1/1_Confidence_1.000	2749	gi|116787968|gb|ABK24709.1| unknown [Picea sitchensis]	720	2086	26	29	719	2496	0	71.2	84.52
Locus_48317_Transcript_1/1_Confidence_1.000	755	gi|116787980|gb|ABK24715.1| unknown [Picea sitchensis]	476	755	354	335	468	378	4e-35	52.24	70.15
Locus_19592_Transcript_1/1_Confidence_1.000	1194	gi|116787995|gb|ABK24720.1| unknown [Picea sitchensis]	189	700	233	22	189	533	8e-53	68.45	76.19
Locus_33647_Transcript_1/1_Confidence_1.000	896	gi|116788004|gb|ABK24723.1| unknown [Picea sitchensis]	594	895	5	155	433	635	8e-65	42.42	61.95
Locus_67669_Transcript_1/1_Confidence_1.000	624	gi|116788004|gb|ABK24723.1| unknown [Picea sitchensis]	594	590	9	27	216	378	3e-35	44.85	60.31
Locus_29415_Transcript_1/1_Confidence_1.000	1263	gi|116788011|gb|ABK24725.1| unknown [Picea sitchensis]	167	833	1195	5	112	244	3e-19	39.37	53.54
Locus_20572_Transcript_1/1_Confidence_1.000	478	gi|116788038|gb|ABK24734.1| unknown [Picea sitchensis]	251	46	477	1	144	585	1e-59	76.39	84.72
Locus_52458_Transcript_1/1_Confidence_1.000	1304	gi|116788038|gb|ABK24734.1| unknown [Picea sitchensis]	251	797	57	11	241	287	3e-24	28.63	48.79
Locus_7926_Transcript_1/1_Confidence_1.000	294	gi|116788082|gb|ABK24750.1| unknown [Picea sitchensis]	380	165	1	28	77	145	1e-08	60	67.27
Locus_3385_Transcript_1/1_Confidence_1.000	2452	gi|116788085|gb|ABK24751.1| unknown [Picea sitchensis]	594	1797	379	122	594	2000	0	89.22	94.93
Locus_35783_Transcript_1/1_Confidence_1.000	2499	gi|116788165|gb|ABK24779.1| unknown [Picea sitchensis]	293	782	1624	1	277	678	3e-69	53.02	70.46
Locus_20481_Transcript_1/1_Confidence_1.000	2024	gi|116788186|gb|ABK24787.1| unknown [Picea sitchensis]	388	337	1497	1	388	1024	2e-109	56.15	73.85
Locus_33355_Transcript_1/1_Confidence_1.000	250	gi|116788217|gb|ABK24797.1| unknown [Picea sitchensis]	397	248	54	183	247	146	1e-08	41.54	63.08
Locus_2319_Transcript_1/1_Confidence_1.000	754	gi|116788254|gb|ABK24808.1| unknown [Picea sitchensis]	472	583	753	1	57	207	3e-15	68.42	84.21
Locus_42042_Transcript_1/1_Confidence_1.000	271	gi|116788260|gb|ABK24810.1| unknown [Picea sitchensis]	252	11	82	159	182	95	1e-06	75	83.33
Locus_14982_Transcript_1/1_Confidence_1.000	712	gi|116788262|gb|ABK24811.1| unknown [Picea sitchensis]	451	708	13	60	298	294	2e-25	28.63	52.28
Locus_33155_Transcript_1/1_Confidence_1.000	569	gi|116788268|gb|ABK24814.1| unknown [Picea sitchensis]	636	169	2	101	156	180	2e-12	58.93	73.21
Locus_51874_Transcript_1/1_Confidence_1.000	916	gi|116788276|gb|ABK24818.1| unknown [Picea sitchensis]	501	2	916	124	428	917	2e-97	65.57	81.97
Locus_22447_Transcript_1/1_Confidence_1.000	1526	gi|116788282|gb|ABK24821.1| unknown [Picea sitchensis]	500	1525	368	117	498	916	4e-97	48.97	63.66
Locus_14090_Transcript_1/1_Confidence_1.000	1903	gi|116788292|gb|ABK24826.1| unknown [Picea sitchensis]	318	607	1254	104	317	552	9e-55	61.11	80.56
Locus_12833_Transcript_1/1_Confidence_1.000	1523	gi|116788306|gb|ABK24831.1| unknown [Picea sitchensis]	223	788	1240	55	204	459	4e-44	52.32	77.48
Locus_28773_Transcript_1/1_Confidence_1.000	1127	gi|116788323|gb|ABK24836.1| unknown [Picea sitchensis]	754	3	323	643	751	478	2e-46	90.83	95.41
Locus_31473_Transcript_1/1_Confidence_1.000	929	gi|116788323|gb|ABK24836.1| unknown [Picea sitchensis]	754	2	928	156	465	1036	3e-111	66.56	77.81
Locus_46816_Transcript_1/1_Confidence_1.000	499	gi|116788323|gb|ABK24836.1| unknown [Picea sitchensis]	754	17	499	491	651	697	2e-72	82.61	89.44
Locus_19581_Transcript_1/1_Confidence_1.000	1209	gi|116788365|gb|ABK24853.1| unknown [Picea sitchensis]	392	1188	991	323	388	150	2e-08	51.52	65.15
Locus_2551_Transcript_1/1_Confidence_1.000	427	gi|116788374|gb|ABK24857.1| unknown [Picea sitchensis]	553	145	411	8	100	217	6e-17	51.61	68.82
Locus_12546_Transcript_1/1_Confidence_1.000	2430	gi|116788498|gb|ABK24901.1| unknown [Picea sitchensis]	585	2348	609	6	585	2291	0	80.79	88.68
Locus_5360_Transcript_1/1_Confidence_1.000	1754	gi|116788564|gb|ABK24923.1| unknown [Picea sitchensis]	521	2	1477	28	519	1148	7e-124	64.5	79.72
Locus_14733_Transcript_1/1_Confidence_1.000	1291	gi|116788570|gb|ABK24925.1| unknown [Picea sitchensis]	430	579	1286	80	315	904	9e-96	69.07	87.71
Locus_6604_Transcript_1/1_Confidence_1.000	1199	gi|116788582|gb|ABK24929.1| unknown [Picea sitchensis]	261	261	1	5	93	165	4e-10	41.11	58.89
Locus_19017_Transcript_1/1_Confidence_1.000	674	gi|116788582|gb|ABK24929.1| unknown [Picea sitchensis]	261	65	295	185	261	279	9e-24	62.34	75.32
Locus_12990_Transcript_1/1_Confidence_1.000	1334	gi|116788769|gb|ABK24993.1| unknown [Picea sitchensis]	129	807	745	109	129	129	7e-06	100	100
Locus_26959_Transcript_1/1_Confidence_1.000	493	gi|116788780|gb|ABK24998.1| unknown [Picea sitchensis]	366	486	349	318	363	155	1e-09	60.87	76.09
Locus_40216_Transcript_1/1_Confidence_1.000	798	gi|116788780|gb|ABK24998.1| unknown [Picea sitchensis]	366	659	3	112	330	599	1e-60	50	68.64
Locus_46381_Transcript_1/1_Confidence_1.000	258	gi|116788780|gb|ABK24998.1| unknown [Picea sitchensis]	366	241	2	81	162	178	2e-12	43.9	63.41
Locus_18145_Transcript_1/1_Confidence_1.000	666	gi|116788788|gb|ABK25002.1| unknown [Picea sitchensis]	172	418	612	32	96	162	3e-10	46.15	64.62
Locus_2717_Transcript_1/1_Confidence_1.000	1770	gi|116788824|gb|ABK25014.1| unknown [Picea sitchensis]	458	1691	375	10	441	1350	3e-147	57.88	68.47
Locus_6907_Transcript_1/1_Confidence_1.000	1308	gi|116788858|gb|ABK25028.1| unknown [Picea sitchensis]	314	714	1289	122	311	668	2e-68	70.1	82.47
Locus_10658_Transcript_1/1_Confidence_1.000	823	gi|116788866|gb|ABK25031.1| unknown [Picea sitchensis]	350	573	821	63	145	301	4e-26	69.88	83.13
Locus_15518_Transcript_1/1_Confidence_1.000	876	gi|116788879|gb|ABK25037.1| unknown [Picea sitchensis]	569	638	3	10	220	596	3e-60	55.87	71.36
Locus_763_Transcript_1/1_Confidence_1.000	1421	gi|116788881|gb|ABK25038.1| unknown [Picea sitchensis]	487	3	1196	76	474	708	5e-73	38.71	59.06
Locus_6607_Transcript_1/1_Confidence_1.000	843	gi|116788911|gb|ABK25047.1| unknown [Picea sitchensis]	491	423	821	18	148	274	5e-23	50.38	60.15
Locus_6280_Transcript_1/1_Confidence_1.000	519	gi|116788974|gb|ABK25069.1| unknown [Picea sitchensis]	398	320	517	1	66	250	1e-20	71.21	86.36
Locus_19683_Transcript_1/1_Confidence_1.000	616	gi|116788977|gb|ABK25070.1| unknown [Picea sitchensis]	329	259	17	30	109	301	2e-26	77.78	82.72
Locus_60522_Transcript_1/1_Confidence_1.000	294	gi|116789076|gb|ABK25108.1| unknown [Picea sitchensis]	392	22	294	178	267	257	1e-21	56.04	73.63
Locus_8587_Transcript_1/1_Confidence_1.000	1951	gi|116789103|gb|ABK25117.1| unknown [Picea sitchensis]	530	1571	210	71	524	1780	0	78.19	90.09
Locus_10313_Transcript_1/1_Confidence_1.000	1540	gi|116789115|gb|ABK25121.1| unknown [Picea sitchensis]	338	393	1412	3	333	770	4e-80	53.06	67.93
Locus_1538_Transcript_1/1_Confidence_1.000	1190	gi|116789126|gb|ABK25126.1| unknown [Picea sitchensis]	224	2	442	77	223	556	2e-55	72.79	84.35
Locus_22472_Transcript_1/1_Confidence_1.000	474	gi|116789139|gb|ABK25130.1| unknown [Picea sitchensis]	517	3	473	245	402	334	2e-30	47.47	68.99
Locus_1608_Transcript_1/1_Confidence_1.000	1146	gi|116789145|gb|ABK25132.1| unknown [Picea sitchensis]	368	391	1146	5	263	963	1e-102	67.57	80.31
Locus_13575_Transcript_1/1_Confidence_1.000	2407	gi|116789192|gb|ABK25153.1| unknown [Picea sitchensis]	721	2151	118	47	721	2156	0	60.44	76.47
Locus_8427_Transcript_1/1_Confidence_1.000	1032	gi|116789224|gb|ABK25165.1| unknown [Picea sitchensis]	777	66	695	568	777	806	1e-84	80.95	92.86
Locus_9603_Transcript_1/1_Confidence_1.000	2228	gi|116789224|gb|ABK25165.1| unknown [Picea sitchensis]	777	1360	2	99	552	1781	0	77.41	89.25
Locus_18271_Transcript_1/1_Confidence_1.000	293	gi|116789230|gb|ABK25167.1| unknown [Picea sitchensis]	397	3	293	75	167	184	4e-13	52.58	64.95
Locus_9299_Transcript_1/1_Confidence_1.000	2502	gi|116789233|gb|ABK25168.1| unknown [Picea sitchensis]	566	2172	667	64	566	1929	0	75.75	86.28
Locus_7261_Transcript_1/1_Confidence_1.000	1231	gi|116789263|gb|ABK25179.1| unknown [Picea sitchensis]	398	1230	70	58	398	543	6e-54	43.85	57.18
Locus_17470_Transcript_1/1_Confidence_1.000	1180	gi|116789268|gb|ABK25181.1| unknown [Picea sitchensis]	286	126	971	1	279	938	9e-100	60.64	75.18
Locus_13996_Transcript_1/1_Confidence_1.000	590	gi|116789285|gb|ABK25187.1| unknown [Picea sitchensis]	306	5	358	187	306	268	1e-22	48.33	69.17
Locus_46690_Transcript_1/1_Confidence_1.000	1009	gi|116789285|gb|ABK25187.1| unknown [Picea sitchensis]	306	611	3	2	199	355	3e-32	47.42	65.26
Locus_9614_Transcript_1/1_Confidence_1.000	2605	gi|116789298|gb|ABK25192.1| unknown [Picea sitchensis]	352	1567	2601	1	340	1174	1e-126	79.42	86.38
Locus_12415_Transcript_1/1_Confidence_1.000	1918	gi|116789304|gb|ABK25194.1| unknown [Picea sitchensis]	360	238	1095	8	280	575	2e-57	39.37	61.32
Locus_8940_Transcript_1/1_Confidence_1.000	1995	gi|116789323|gb|ABK25203.1| unknown [Picea sitchensis]	249	563	1258	1	232	734	8e-76	58.19	73.28
Locus_10548_Transcript_1/1_Confidence_1.000	2648	gi|116789329|gb|ABK25206.1| unknown [Picea sitchensis]	511	1526	108	43	511	1602	2e-176	65.12	81.61
Locus_6234_Transcript_1/1_Confidence_1.000	313	gi|116789339|gb|ABK25211.1| unknown [Picea sitchensis]	386	1	309	87	192	179	1e-12	37.74	57.55
Locus_11780_Transcript_1/1_Confidence_1.000	3091	gi|116789339|gb|ABK25211.1| unknown [Picea sitchensis]	386	1227	2102	40	292	252	1e-19	28.08	44.52
Locus_957_Transcript_1/1_Confidence_1.000	4145	gi|116789345|gb|ABK25214.1| unknown [Picea sitchensis]	466	2205	3095	136	433	509	2e-49	49.35	60.32
Locus_19812_Transcript_1/1_Confidence_1.000	2555	gi|116789352|gb|ABK25217.1| unknown [Picea sitchensis]	317	1297	632	85	317	757	2e-78	68.51	79.15
Locus_10835_Transcript_1/1_Confidence_1.000	566	gi|116789355|gb|ABK25218.1| unknown [Picea sitchensis]	307	564	217	118	233	258	2e-21	41.88	60.68
Locus_32792_Transcript_1/1_Confidence_1.000	317	gi|116789394|gb|ABK25236.1| unknown [Picea sitchensis]	469	3	317	50	153	413	1e-39	74.29	80.95
Locus_14379_Transcript_1/1_Confidence_1.000	1252	gi|116789484|gb|ABK25263.1| unknown [Picea sitchensis]	365	975	112	58	345	1005	2e-107	68.4	82.99
Locus_37944_Transcript_1/1_Confidence_1.000	359	gi|116789528|gb|ABK25279.1| unknown [Picea sitchensis]	112	354	70	17	111	244	4e-20	43.16	66.32
Locus_4760_Transcript_1/1_Confidence_1.000	2452	gi|116789619|gb|ABK25315.1| unknown [Picea sitchensis]	498	1818	547	80	498	1123	8e-121	63.76	75
Locus_11525_Transcript_1/1_Confidence_1.000	651	gi|116789623|gb|ABK25317.1| unknown [Picea sitchensis]	660	3	236	554	631	398	1e-37	93.59	98.72
Locus_11934_Transcript_1/1_Confidence_1.000	1613	gi|116789623|gb|ABK25317.1| unknown [Picea sitchensis]	660	442	1611	43	429	1077	1e-115	63.89	78.54
Locus_21616_Transcript_1/1_Confidence_1.000	458	gi|116789623|gb|ABK25317.1| unknown [Picea sitchensis]	660	2	457	416	568	337	7e-31	61.54	70.51
Locus_9278_Transcript_1/1_Confidence_1.000	1136	gi|116789648|gb|ABK25328.1| unknown [Picea sitchensis]	326	888	1136	74	156	253	2e-20	53.01	77.11
Locus_2539_Transcript_1/1_Confidence_1.000	2220	gi|116789665|gb|ABK25333.1| unknown [Picea sitchensis]	413	1120	725	55	193	361	2e-32	52.52	63.31
Locus_1438_Transcript_1/1_Confidence_1.000	841	gi|116789670|gb|ABK25335.1| unknown [Picea sitchensis]	236	400	837	1	148	403	6e-38	52.03	74.32
Locus_796_Transcript_1/1_Confidence_1.000	1565	gi|116789715|gb|ABK25354.1| unknown [Picea sitchensis]	319	248	979	75	319	863	6e-91	66.12	82.86
Locus_15119_Transcript_1/1_Confidence_1.000	653	gi|116789717|gb|ABK25355.1| unknown [Picea sitchensis]	431	16	222	360	428	215	2e-16	53.62	72.46
Locus_802_Transcript_1/1_Confidence_1.000	2385	gi|116789773|gb|ABK25378.1| unknown [Picea sitchensis]	645	2176	491	83	645	2430	0	79.93	89.17
Locus_5733_Transcript_1/1_Confidence_1.000	1617	gi|116789780|gb|ABK25381.1| unknown [Picea sitchensis]	512	978	1616	1	213	730	2e-75	62.44	80.75
Locus_13435_Transcript_1/1_Confidence_1.000	2772	gi|116789780|gb|ABK25381.1| unknown [Picea sitchensis]	512	2054	561	4	502	1573	6e-173	63	77.8
Locus_11397_Transcript_1/1_Confidence_1.000	2404	gi|116789804|gb|ABK25393.1| unknown [Picea sitchensis]	417	1573	365	1	408	789	4e-82	41.12	61.56
Locus_17479_Transcript_1/1_Confidence_1.000	1076	gi|116789848|gb|ABK25412.1| unknown [Picea sitchensis]	319	347	1075	51	290	614	3e-62	54.29	68.16
Locus_3352_Transcript_1/1_Confidence_1.000	2875	gi|116789857|gb|ABK25415.1| unknown [Picea sitchensis]	464	2395	1199	45	431	762	7e-79	45.41	63.77
Locus_14452_Transcript_1/1_Confidence_1.000	1968	gi|116789933|gb|ABK25443.1| unknown [Picea sitchensis]	464	86	1498	6	457	592	2e-59	35.61	52.17
Locus_18269_Transcript_1/1_Confidence_1.000	728	gi|116789933|gb|ABK25443.1| unknown [Picea sitchensis]	464	5	727	128	364	312	2e-27	32.41	50.99
Locus_20533_Transcript_1/1_Confidence_1.000	1138	gi|116789933|gb|ABK25443.1| unknown [Picea sitchensis]	464	3	1109	127	459	528	3e-52	35.75	52.69
Locus_36963_Transcript_1/1_Confidence_1.000	1129	gi|116789965|gb|ABK25453.1| unknown [Picea sitchensis]	651	110	1129	8	349	1166	3e-126	69.3	83.92
Locus_34019_Transcript_1/1_Confidence_1.000	1220	gi|116789979|gb|ABK25458.1| unknown [Picea sitchensis]	408	6	440	264	408	598	2e-60	79.31	91.03
Locus_14540_Transcript_1/1_Confidence_1.000	1627	gi|116790006|gb|ABK25468.1| unknown [Picea sitchensis]	361	228	1010	75	350	470	2e-45	43.25	59.17
Locus_31285_Transcript_1/1_Confidence_1.000	1731	gi|116790030|gb|ABK25476.1| unknown [Picea sitchensis]	474	1643	303	39	474	1208	7e-131	57.94	72.93
Locus_34885_Transcript_1/1_Confidence_1.000	1503	gi|116790407|gb|ABK25604.1| unknown [Picea sitchensis]	137	361	714	1	124	235	4e-18	40.8	61.6
Locus_8200_Transcript_1/1_Confidence_1.000	957	gi|116790497|gb|ABK25636.1| unknown [Picea sitchensis]	116	710	498	43	113	239	7e-19	61.97	78.87
Locus_2924_Transcript_1/1_Confidence_1.000	1831	gi|116790601|gb|ABK25675.1| unknown [Picea sitchensis]	288	1298	870	98	237	425	5e-40	63.64	83.22
Locus_15574_Transcript_1/1_Confidence_1.000	1928	gi|116790604|gb|ABK25676.1| unknown [Picea sitchensis]	627	1484	57	1	478	1804	0	74.69	87.45
Locus_20766_Transcript_1/1_Confidence_1.000	1024	gi|116790613|gb|ABK25679.1| unknown [Picea sitchensis]	297	867	226	67	280	582	1e-58	58.88	71.96
Locus_4623_Transcript_1/1_Confidence_1.000	848	gi|116790616|gb|ABK25680.1| unknown [Picea sitchensis]	283	291	848	77	257	573	1e-57	63.87	75.39
Locus_14630_Transcript_1/1_Confidence_1.000	1158	gi|116790630|gb|ABK25684.1| unknown [Picea sitchensis]	491	1158	403	142	392	509	5e-50	49.61	62.79
Locus_9120_Transcript_1/1_Confidence_1.000	1752	gi|116790680|gb|ABK25700.1| unknown [Picea sitchensis]	403	6	1322	13	393	766	1e-79	41.14	55.68
Locus_19112_Transcript_1/1_Confidence_1.000	380	gi|116790732|gb|ABK25720.1| unknown [Picea sitchensis]	169	6	110	135	169	156	7e-10	80	85.71
Locus_1848_Transcript_1/1_Confidence_1.000	3102	gi|116790848|gb|ABK25762.1| unknown [Picea sitchensis]	311	737	1609	16	306	1107	7e-119	73.88	87.29
Locus_31403_Transcript_1/1_Confidence_1.000	267	gi|116790894|gb|ABK25781.1| unknown [Picea sitchensis]	203	267	1	115	203	290	2e-25	64.04	78.65
Locus_15720_Transcript_1/1_Confidence_1.000	325	gi|116790938|gb|ABK25797.1| unknown [Picea sitchensis]	300	24	323	1	100	492	7e-49	93	97
Locus_9688_Transcript_1/1_Confidence_1.000	1744	gi|116790954|gb|ABK25802.1| unknown [Picea sitchensis]	235	420	1040	1	209	474	9e-46	44.98	66.99
Locus_15492_Transcript_1/2_Confidence_1.000	336	gi|116790989|gb|ABK25814.1| unknown [Picea sitchensis]	377	334	2	78	188	567	1e-57	94.59	98.2
Locus_15492_Transcript_2/2_Confidence_1.000	337	gi|116790989|gb|ABK25814.1| unknown [Picea sitchensis]	377	337	2	77	188	571	5e-58	94.64	98.21
Locus_13011_Transcript_1/1_Confidence_1.000	1984	gi|116791018|gb|ABK25824.1| unknown [Picea sitchensis]	227	1684	983	5	227	843	2e-88	72.22	83.76
Locus_15625_Transcript_1/1_Confidence_1.000	646	gi|116791022|gb|ABK25826.1| unknown [Picea sitchensis]	332	328	5	79	188	431	2e-41	72.73	80
Locus_10495_Transcript_1/1_Confidence_1.000	1292	gi|116791040|gb|ABK25835.1| unknown [Picea sitchensis]	200	449	808	52	193	274	1e-22	42.96	57.04
Locus_18736_Transcript_1/1_Confidence_1.000	1140	gi|116791099|gb|ABK25857.1| unknown [Picea sitchensis]	311	678	1139	93	247	483	5e-47	66.45	74.84
Locus_10225_Transcript_1/1_Confidence_1.000	889	gi|116791144|gb|ABK25872.1| unknown [Picea sitchensis]	175	59	445	43	171	518	3e-51	74.42	91.47
Locus_23816_Transcript_1/1_Confidence_1.000	656	gi|116791171|gb|ABK25881.1| unknown [Picea sitchensis]	339	161	655	34	198	526	2e-52	59.39	76.97
Locus_42409_Transcript_1/1_Confidence_1.000	1132	gi|116791171|gb|ABK25881.1| unknown [Picea sitchensis]	339	1130	681	184	335	352	7e-32	47.37	67.11
Locus_29846_Transcript_1/1_Confidence_1.000	2136	gi|116791191|gb|ABK25890.1| unknown [Picea sitchensis]	323	1565	807	69	323	884	3e-93	67.06	78.82
Locus_8492_Transcript_1/1_Confidence_1.000	1951	gi|116791248|gb|ABK25909.1| unknown [Picea sitchensis]	203	496	1104	3	203	711	4e-73	79.8	90.15
Locus_31838_Transcript_1/2_Confidence_1.000	201	gi|116791286|gb|ABK25922.1| unknown [Picea sitchensis]	345	5	193	281	343	234	6e-19	71.43	87.3
Locus_31838_Transcript_2/2_Confidence_1.000	201	gi|116791286|gb|ABK25922.1| unknown [Picea sitchensis]	345	5	193	281	343	234	6e-19	71.43	87.3
Locus_11942_Transcript_1/1_Confidence_1.000	649	gi|116791329|gb|ABK25937.1| unknown [Picea sitchensis]	322	242	3	69	148	252	1e-20	57.5	72.5
Locus_14748_Transcript_1/1_Confidence_1.000	813	gi|116791331|gb|ABK25938.1| unknown [Picea sitchensis]	187	1	447	35	185	455	5e-44	56.95	80.13
Locus_29341_Transcript_1/1_Confidence_1.000	919	gi|116791350|gb|ABK25947.1| unknown [Picea sitchensis]	240	3	407	70	189	180	5e-12	34.81	52.59
Locus_8296_Transcript_1/1_Confidence_1.000	474	gi|116791383|gb|ABK25960.1| unknown [Picea sitchensis]	270	1	270	176	265	249	1e-20	64.44	78.89
Locus_10663_Transcript_1/1_Confidence_1.000	1047	gi|116791391|gb|ABK25963.1| unknown [Picea sitchensis]	212	2	478	58	212	432	3e-41	55.69	70.06
Locus_16216_Transcript_1/1_Confidence_1.000	766	gi|116791457|gb|ABK25986.1| unknown [Picea sitchensis]	254	766	206	65	252	490	4e-48	50.79	71.96
Locus_8666_Transcript_1/1_Confidence_1.000	534	gi|116791460|gb|ABK25987.1| unknown [Picea sitchensis]	186	133	2	12	55	154	2e-09	61.36	79.55
Locus_13254_Transcript_1/1_Confidence_1.000	304	gi|116791460|gb|ABK25987.1| unknown [Picea sitchensis]	186	3	227	41	115	235	5e-19	60	77.33
Locus_8504_Transcript_1/1_Confidence_1.000	1208	gi|116791488|gb|ABK26000.1| unknown [Picea sitchensis]	193	535	840	81	182	336	6e-30	77.45	92.16
Locus_39456_Transcript_1/1_Confidence_1.000	803	gi|116791492|gb|ABK26002.1| unknown [Picea sitchensis]	342	803	66	95	340	864	2e-91	69.11	84.55
Locus_11949_Transcript_1/1_Confidence_1.000	963	gi|116791503|gb|ABK26006.1| unknown [Picea sitchensis]	284	151	963	1	270	1141	2e-123	78.97	90.41
Locus_24715_Transcript_1/1_Confidence_1.000	2650	gi|116791509|gb|ABK26008.1| unknown [Picea sitchensis]	364	165	1226	9	357	995	6e-106	61.58	75.14
Locus_19778_Transcript_1/1_Confidence_1.000	399	gi|116791518|gb|ABK26011.1| unknown [Picea sitchensis]	328	10	390	56	180	232	1e-18	47.24	69.29
Locus_13952_Transcript_1/1_Confidence_1.000	1971	gi|116791595|gb|ABK26035.1| unknown [Picea sitchensis]	187	70	582	8	182	407	6e-38	45.71	65.14
Locus_35363_Transcript_1/1_Confidence_1.000	464	gi|116791637|gb|ABK26051.1| unknown [Picea sitchensis]	241	1	456	80	231	584	2e-59	70.39	86.18
Locus_35062_Transcript_1/1_Confidence_1.000	647	gi|116791639|gb|ABK26052.1| unknown [Picea sitchensis]	195	2	373	49	173	403	4e-38	61.6	82.4
Locus_49692_Transcript_1/1_Confidence_1.000	253	gi|116791650|gb|ABK26056.1| unknown [Picea sitchensis]	164	1	237	84	162	307	2e-27	77.22	89.87
Locus_12039_Transcript_1/1_Confidence_1.000	1160	gi|116791666|gb|ABK26064.1| unknown [Picea sitchensis]	190	52	420	68	190	422	6e-40	62.6	77.24
Locus_1234_Transcript_1/1_Confidence_1.000	1068	gi|116791780|gb|ABK26105.1| unknown [Picea sitchensis]	158	1067	897	102	158	247	1e-19	100	100
Locus_1299_Transcript_1/1_Confidence_1.000	869	gi|116791922|gb|ABK26160.1| unknown [Picea sitchensis]	303	554	3	20	206	643	9e-66	69.84	78.31
Locus_21537_Transcript_1/1_Confidence_1.000	667	gi|116791962|gb|ABK26179.1| unknown [Picea sitchensis]	350	313	657	51	165	397	2e-37	60	77.39
Locus_7338_Transcript_1/1_Confidence_1.000	334	gi|116791973|gb|ABK26183.1| unknown [Picea sitchensis]	212	53	328	1	91	282	2e-24	63.44	75.27
Locus_12860_Transcript_1/1_Confidence_1.000	260	gi|116791973|gb|ABK26183.1| unknown [Picea sitchensis]	212	259	2	82	165	267	9e-23	62.79	75.58
Locus_35876_Transcript_1/1_Confidence_1.000	420	gi|116792025|gb|ABK26202.1| unknown [Picea sitchensis]	369	375	1	243	369	341	2e-31	51.97	72.44
Locus_34440_Transcript_1/1_Confidence_1.000	410	gi|116792062|gb|ABK26216.1| unknown [Picea sitchensis]	288	2	319	177	285	338	5e-31	63.3	75.23
Locus_2095_Transcript_1/1_Confidence_1.000	1666	gi|116792080|gb|ABK26223.1| unknown [Picea sitchensis]	224	1510	1016	60	224	759	8e-79	92.12	96.36
Locus_19834_Transcript_1/1_Confidence_1.000	806	gi|116792161|gb|ABK26254.1| unknown [Picea sitchensis]	108	2	202	37	103	147	3e-08	46.27	68.66
Locus_4362_Transcript_1/1_Confidence_1.000	343	gi|116792173|gb|ABK26259.1| unknown [Picea sitchensis]	42	271	149	1	41	146	9e-09	75.61	80.49
Locus_38687_Transcript_1/1_Confidence_1.000	617	gi|116792207|gb|ABK26275.1| unknown [Picea sitchensis]	222	70	495	77	219	447	3e-43	57.34	74.83
Locus_6689_Transcript_1/1_Confidence_1.000	1041	gi|116792241|gb|ABK26287.1| unknown [Picea sitchensis]	196	686	288	58	192	396	5e-37	66.67	83.7
Locus_8698_Transcript_1/1_Confidence_1.000	1045	gi|116792279|gb|ABK26301.1| unknown [Picea sitchensis]	218	379	969	22	218	703	1e-72	61.93	78.68
Locus_2596_Transcript_1/1_Confidence_1.000	588	gi|116792287|gb|ABK26304.1| unknown [Picea sitchensis]	177	78	380	69	171	182	1e-12	41.35	58.65
Locus_13567_Transcript_1/1_Confidence_1.000	1135	gi|116792289|gb|ABK26305.1| unknown [Picea sitchensis]	290	475	1086	21	221	430	7e-41	50.49	68.14
Locus_21501_Transcript_1/1_Confidence_1.000	1492	gi|116792289|gb|ABK26305.1| unknown [Picea sitchensis]	290	295	999	47	284	458	6e-44	42.08	60.42
Locus_21851_Transcript_1/1_Confidence_1.000	909	gi|116792291|gb|ABK26306.1| unknown [Picea sitchensis]	225	338	84	140	224	287	2e-24	56.47	82.35
Locus_10216_Transcript_1/1_Confidence_1.000	737	gi|116792328|gb|ABK26320.1| unknown [Picea sitchensis]	314	9	446	169	314	669	6e-69	86.99	94.52
Locus_17799_Transcript_1/1_Confidence_1.000	781	gi|116792328|gb|ABK26320.1| unknown [Picea sitchensis]	314	473	781	67	157	202	1e-14	43.69	61.17
Locus_9757_Transcript_1/1_Confidence_1.000	1042	gi|116792405|gb|ABK26353.1| unknown [Picea sitchensis]	229	855	208	1	216	762	2e-79	71.76	86.11
Locus_16162_Transcript_1/1_Confidence_1.000	1202	gi|116792450|gb|ABK26370.1| unknown [Picea sitchensis]	141	285	698	1	140	421	8e-40	65.52	74.48
Locus_15934_Transcript_1/1_Confidence_1.000	1046	gi|116792452|gb|ABK26371.1| unknown [Picea sitchensis]	336	1031	480	152	334	453	1e-43	53.26	70.11
Locus_24419_Transcript_1/1_Confidence_1.000	457	gi|116792452|gb|ABK26371.1| unknown [Picea sitchensis]	336	1	456	78	230	448	9e-44	60.13	71.9
Locus_3713_Transcript_1/1_Confidence_1.000	1158	gi|116792548|gb|ABK26410.1| unknown [Picea sitchensis]	320	403	2	47	180	515	1e-50	83.58	93.28
Locus_4534_Transcript_1/1_Confidence_1.000	1003	gi|116792548|gb|ABK26410.1| unknown [Picea sitchensis]	320	511	1002	51	214	606	2e-61	84.76	93.9
Locus_10409_Transcript_1/1_Confidence_1.000	579	gi|116792548|gb|ABK26410.1| unknown [Picea sitchensis]	320	578	315	231	320	230	3e-18	54.95	68.13
Locus_10901_Transcript_1/1_Confidence_1.000	725	gi|116792548|gb|ABK26410.1| unknown [Picea sitchensis]	320	3	362	200	320	444	8e-43	69.42	85.12
Locus_3059_Transcript_1/1_Confidence_1.000	2165	gi|116792591|gb|ABK26424.1| unknown [Picea sitchensis]	309	732	1430	64	309	481	2e-46	50.2	64.43
Locus_11736_Transcript_1/1_Confidence_1.000	328	gi|116792629|gb|ABK26439.1| unknown [Picea sitchensis]	289	314	3	1	104	411	2e-39	71.15	86.54
Locus_18985_Transcript_1/1_Confidence_1.000	1440	gi|116792629|gb|ABK26439.1| unknown [Picea sitchensis]	289	2	601	90	289	657	4e-67	73.5	88.5
Locus_15782_Transcript_1/1_Confidence_1.000	1910	gi|116792658|gb|ABK26448.1| unknown [Picea sitchensis]	361	1350	316	18	360	1280	4e-139	74.86	87.57
Locus_6777_Transcript_1/1_Confidence_1.000	1252	gi|116792679|gb|ABK26455.1| unknown [Picea sitchensis]	170	1011	1244	5	83	169	1e-10	48.75	65
Locus_22298_Transcript_1/1_Confidence_1.000	899	gi|116792715|gb|ABK26467.1| unknown [Picea sitchensis]	235	614	72	58	235	663	5e-68	70.17	83.98
Locus_12151_Transcript_1/1_Confidence_1.000	1794	gi|116792811|gb|ABK26509.1| unknown [Picea sitchensis]	239	619	1254	6	216	443	4e-42	41.59	57.01
Locus_69985_Transcript_1/1_Confidence_1.000	254	gi|116792813|gb|ABK26510.1| unknown [Picea sitchensis]	56	243	82	1	54	236	3e-19	72.22	83.33
Locus_38554_Transcript_1/1_Confidence_1.000	545	gi|116792899|gb|ABK26544.1| unknown [Picea sitchensis]	291	6	218	221	291	236	6e-19	53.52	84.51
Locus_23311_Transcript_1/1_Confidence_1.000	2200	gi|116792902|gb|ABK26545.1| unknown [Picea sitchensis]	275	1302	2042	30	275	909	4e-96	71.77	84.68
Locus_13925_Transcript_1/1_Confidence_1.000	2219	gi|116792956|gb|ABK26567.1| unknown [Picea sitchensis]	287	1156	419	43	287	783	2e-81	60.16	76.42
Locus_45013_Transcript_1/1_Confidence_1.000	1275	gi|116792960|gb|ABK26569.1| unknown [Picea sitchensis]	268	88	645	72	257	623	3e-63	61.83	80.11
Locus_6977_Transcript_1/1_Confidence_1.000	981	gi|116793113|gb|ABK26618.1| unknown [Picea sitchensis]	276	433	762	22	134	141	2e-07	33.63	50.44
Locus_2005_Transcript_1/1_Confidence_1.000	644	gi|116793135|gb|ABK26625.1| unknown [Picea sitchensis]	255	642	250	135	252	387	2e-36	58.78	69.47
Locus_34719_Transcript_1/1_Confidence_1.000	905	gi|116793138|gb|ABK26626.1| unknown [Picea sitchensis]	391	707	426	296	389	341	1e-30	64.89	84.04
Locus_21566_Transcript_1/1_Confidence_1.000	2276	gi|116793310|gb|ABK26700.1| unknown [Picea sitchensis]	344	746	1708	4	323	826	2e-86	47.98	71.96
Locus_216_Transcript_1/1_Confidence_1.000	688	gi|116793346|gb|ABK26715.1| unknown [Picea sitchensis]	148	164	541	9	145	351	4e-32	56.2	69.34
Locus_16719_Transcript_1/1_Confidence_1.000	855	gi|116793408|gb|ABK26736.1| unknown [Picea sitchensis]	149	181	2	2	61	224	3e-17	70	83.33
Locus_7310_Transcript_1/1_Confidence_1.000	806	gi|116793457|gb|ABK26754.1| unknown [Picea sitchensis]	337	534	806	87	177	314	1e-27	65.93	79.12
Locus_16430_Transcript_1/1_Confidence_1.000	1089	gi|116793602|gb|ABK26805.1| unknown [Picea sitchensis]	324	157	1044	28	323	648	3e-66	46.49	61.54
Locus_23257_Transcript_1/1_Confidence_1.000	729	gi|116793602|gb|ABK26805.1| unknown [Picea sitchensis]	324	729	223	158	324	390	1e-36	47.93	64.5
Locus_32301_Transcript_1/1_Confidence_1.000	1109	gi|116793602|gb|ABK26805.1| unknown [Picea sitchensis]	324	7	804	58	323	586	5e-59	47.58	62.08
Locus_49124_Transcript_1/1_Confidence_1.000	401	gi|116793602|gb|ABK26805.1| unknown [Picea sitchensis]	324	154	399	25	106	209	5e-16	51.22	65.85
Locus_316_Transcript_1/1_Confidence_1.000	1865	gi|116793693|gb|ABK26845.1| unknown [Picea sitchensis]	380	1585	464	6	378	1294	8e-141	75.4	89.04
Locus_4577_Transcript_1/1_Confidence_1.000	809	gi|116793705|gb|ABK26851.1| unknown [Picea sitchensis]	359	286	726	28	169	357	1e-32	46.26	65.99
Locus_8147_Transcript_1/1_Confidence_1.000	2439	gi|116793780|gb|ABK26875.1| unknown [Picea sitchensis]	420	1589	423	29	420	1848	0	84.95	91.84
Locus_8103_Transcript_1/1_Confidence_1.000	459	gi|116793893|gb|ABK26920.1| unknown [Picea sitchensis]	347	449	3	92	236	414	8e-40	51.68	73.83
Locus_9206_Transcript_1/1_Confidence_1.000	1183	gi|116793928|gb|ABK26935.1| unknown [Picea sitchensis]	182	1024	488	3	181	650	2e-66	71.51	83.24
Locus_9841_Transcript_1/1_Confidence_1.000	1184	gi|116793967|gb|ABK26949.1| unknown [Picea sitchensis]	121	901	500	1	115	216	5e-16	41.79	55.97
Locus_28452_Transcript_1/1_Confidence_1.000	1506	gi|116793996|gb|ABK26963.1| unknown [Picea sitchensis]	344	1209	553	99	339	135	2e-06	24.4	44.8
Locus_7025_Transcript_1/1_Confidence_1.000	1402	gi|116794012|gb|ABK26971.1| unknown [Picea sitchensis]	252	332	3	68	184	183	4e-12	40.34	50.42
Locus_5791_Transcript_1/1_Confidence_1.000	2440	gi|116794014|gb|ABK26972.1| unknown [Picea sitchensis]	379	640	1227	81	269	281	3e-23	42.5	59.5
Locus_9303_Transcript_1/1_Confidence_1.000	1017	gi|116794034|gb|ABK26982.1| unknown [Picea sitchensis]	285	531	1	1	176	482	5e-47	63.28	77.97
Locus_16572_Transcript_1/1_Confidence_1.000	726	gi|116794045|gb|ABK26986.1| unknown [Picea sitchensis]	181	235	726	1	163	605	2e-61	68.9	88.41
Locus_10837_Transcript_1/1_Confidence_1.000	2081	gi|116794067|gb|ABK26994.1| unknown [Picea sitchensis]	314	1414	596	26	308	668	4e-68	50.52	68.29
Locus_9998_Transcript_1/1_Confidence_1.000	425	gi|116794106|gb|ABK27008.1| unknown [Picea sitchensis]	192	2	424	27	168	450	5e-44	60.56	76.76
Locus_29296_Transcript_1/1_Confidence_1.000	1062	gi|116794122|gb|ABK27014.1| unknown [Picea sitchensis]	292	1	573	99	288	412	7e-39	78.01	90.58
Locus_20138_Transcript_1/1_Confidence_1.000	635	gi|116794160|gb|ABK27028.1| unknown [Picea sitchensis]	329	28	276	243	329	235	1e-18	59.77	71.26
Locus_40033_Transcript_1/1_Confidence_1.000	1137	gi|116794160|gb|ABK27028.1| unknown [Picea sitchensis]	329	224	1135	14	312	223	7e-17	29.1	43.34
Locus_29793_Transcript_1/1_Confidence_1.000	720	gi|116794204|gb|ABK27044.1| unknown [Picea sitchensis]	190	4	417	33	162	263	8e-22	38.41	65.94
Locus_37066_Transcript_1/1_Confidence_1.000	1013	gi|116794222|gb|ABK27051.1| unknown [Picea sitchensis]	81	405	611	14	81	240	6e-19	66.67	84.06
Locus_358_Transcript_1/1_Confidence_1.000	1051	gi|116794230|gb|ABK27054.1| unknown [Picea sitchensis]	179	2	316	60	165	227	2e-17	55.86	66.67
Locus_12361_Transcript_1/1_Confidence_1.000	835	gi|116794330|gb|ABK27098.1| unknown [Picea sitchensis]	345	2	487	178	339	544	3e-54	57.41	79.01
Locus_19462_Transcript_1/1_Confidence_1.000	909	gi|116794330|gb|ABK27098.1| unknown [Picea sitchensis]	345	907	140	84	339	1027	3e-110	71.09	83.98
Locus_30752_Transcript_1/1_Confidence_1.000	1948	gi|116794380|gb|ABK27122.1| unknown [Picea sitchensis]	170	1279	857	26	169	479	3e-46	59.03	77.08
Locus_19466_Transcript_1/1_Confidence_1.000	470	gi|116794386|gb|ABK27125.1| unknown [Picea sitchensis]	388	3	287	254	344	149	4e-09	41	54
Locus_1369_Transcript_1/1_Confidence_1.000	3680	gi|116794435|gb|ABK27142.1| unknown [Picea sitchensis]	439	3321	2011	1	428	1859	0	85.13	90.39
Locus_38279_Transcript_1/1_Confidence_1.000	287	gi|116794470|gb|ABK27153.1| unknown [Picea sitchensis]	351	282	1	157	250	490	1e-48	93.62	100
Locus_9039_Transcript_1/1_Confidence_1.000	1457	gi|11680|emb|CAA28092.1| rbcL [Marchantia polymorpha]	475	68	1456	1	463	2377	0	98.49	99.35
Locus_4738_Transcript_1/1_Confidence_1.000	545	gi|116806977|emb|CAL64380.1| putative neutral invertase [Prunus persica]	418	545	3	129	309	781	4e-82	79.56	90.61
Locus_18529_Transcript_1/1_Confidence_1.000	486	gi|11681|emb|CAA28093.1| unnamed protein product [Marchantia polymorpha]	316	486	1	63	224	821	6e-87	100	100
Locus_34053_Transcript_1/1_Confidence_1.000	299	gi|11683|emb|CAA28095.1| unnamed protein product [Marchantia polymorpha]	184	2	298	6	104	444	3e-43	100	100
Locus_55920_Transcript_1/1_Confidence_1.000	264	gi|11685|emb|CAA28097.1| petA [Marchantia polymorpha]	320	4	264	215	301	426	3e-41	97.7	97.7
Locus_22737_Transcript_1/1_Confidence_1.000	1728	gi|11700|emb|CAA28110.1| psbB [Marchantia polymorpha]	508	1581	58	1	508	2587	0	100	100
Locus_3951_Transcript_1/1_Confidence_1.000	305	gi|11706|emb|CAA28117.1| rpoA [Marchantia polymorpha]	340	8	286	133	225	465	1e-45	97.85	100
Locus_36210_Transcript_1/1_Confidence_1.000	349	gi|11706|emb|CAA28117.1| rpoA [Marchantia polymorpha]	340	1	333	213	323	538	3e-54	96.4	97.3
Locus_2020_Transcript_1/1_Confidence_1.000	345	gi|11713|emb|CAA28124.1| rps3 [Marchantia polymorpha]	217	345	115	141	217	312	5e-28	100	100
Locus_7896_Transcript_1/1_Confidence_1.000	767	gi|11714|emb|CAA28125.1| rpl22 [Marchantia polymorpha]	119	50	388	1	113	526	3e-52	98.23	100
Locus_43245_Transcript_1/1_Confidence_1.000	263	gi|11727|emb|CAA28138.1| frxB [Marchantia polymorpha]	183	13	261	1	83	451	4e-44	100	100
Locus_737_Transcript_1/1_Confidence_1.000	1061	gi|11729|emb|CAA28140.1| unnamed protein product [Marchantia polymorpha]	392	3	1058	38	389	1868	0	99.72	100
Locus_8624_Transcript_1/1_Confidence_1.000	793	gi|11732|emb|CAA28143.1| unnamed protein product [Marchantia polymorpha]	1068	1	771	584	840	1206	4e-131	94.16	95.72
Locus_30939_Transcript_1/1_Confidence_1.000	301	gi|11732|emb|CAA28143.1| unnamed protein product [Marchantia polymorpha]	1068	31	300	354	443	457	8e-45	95.56	98.89
Locus_51604_Transcript_1/1_Confidence_1.000	281	gi|11732|emb|CAA28143.1| unnamed protein product [Marchantia polymorpha]	1068	271	2	1	90	448	9e-44	98.89	100
Locus_26447_Transcript_1/1_Confidence_1.000	748	gi|11733|emb|CAA28144.1| frxC [Marchantia polymorpha]	289	37	747	4	240	1096	2e-118	98.73	99.16
Locus_13459_Transcript_1/1_Confidence_1.000	1681	gi|117557353|emb|CAL64987.1| NTMC2Type3.1 protein [Physcomitrella patens]	463	1	618	277	461	594	1e-59	63.59	74.27
Locus_48633_Transcript_1/1_Confidence_1.000	345	gi|117573668|gb|ABK41006.1| 16 kDa phloem protein 1 [Cucurbita moschata]	150	6	341	4	118	125	3e-06	32.48	50.43
Locus_9686_Transcript_1/1_Confidence_1.000	1902	gi|117580172|dbj|BAF36550.1| N-acetylglutamate kinase [Physcomitrella patens]	347	386	1261	49	339	1121	1e-120	77.05	85.96
Locus_47854_Transcript_1/1_Confidence_1.000	255	gi|11762230|gb|AAG40393.1|AF325041_1 AT3g07110 [Arabidopsis thaliana]	206	251	3	12	94	236	3e-19	49.4	71.08
Locus_20590_Transcript_1/1_Confidence_1.000	378	gi|117650780|gb|ABK54364.1| chloroplast ferritin [Glycine max]	250	41	268	75	150	161	2e-10	43.42	61.84
Locus_10799_Transcript_1/1_Confidence_1.000	649	gi|117986|sp|P00072.1|CYC_FAGES RecName: Full=Cytochrome c	111	645	331	7	111	403	4e-38	67.62	81.9
Locus_27663_Transcript_1/1_Confidence_1.000	295	gi|118136332|gb|ABK62804.1| polyphenol oxidase [Triticum aestivum]	577	294	1	64	158	121	7e-06	37.62	51.49
Locus_13571_Transcript_1/1_Confidence_1.000	2154	gi|118480977|gb|ABK92442.1| unknown [Populus trichocarpa]	432	425	1702	40	432	911	3e-96	44.73	60.66
Locus_35721_Transcript_1/1_Confidence_1.000	302	gi|118481301|gb|ABK92594.1| unknown [Populus trichocarpa]	312	302	3	32	131	343	1e-31	63	80
Locus_23692_Transcript_1/1_Confidence_1.000	560	gi|118481362|gb|ABK92624.1| unknown [Populus trichocarpa]	158	1	255	74	158	399	8e-38	87.06	96.47
Locus_5479_Transcript_1/1_Confidence_1.000	1649	gi|118481405|gb|ABK92645.1| unknown [Populus trichocarpa]	157	504	959	1	153	467	6e-45	77.78	88.89
Locus_10323_Transcript_1/1_Confidence_1.000	1220	gi|118481598|gb|ABK92741.1| unknown [Populus trichocarpa]	98	946	680	1	89	342	1e-30	69.66	88.76
Locus_4931_Transcript_1/1_Confidence_1.000	690	gi|118482028|gb|ABK92945.1| unknown [Populus trichocarpa]	159	355	687	56	152	319	2e-28	58.56	62.16
Locus_72320_Transcript_1/1_Confidence_1.000	258	gi|118482044|gb|ABK92953.1| unknown [Populus trichocarpa]	144	232	5	1	76	297	3e-26	67.11	85.53
Locus_23648_Transcript_1/1_Confidence_1.000	1021	gi|118482072|gb|ABK92967.1| unknown [Populus trichocarpa]	230	1011	712	122	221	314	2e-27	55	72
Locus_56474_Transcript_1/1_Confidence_1.000	548	gi|118482179|gb|ABK93019.1| unknown [Populus trichocarpa]	105	50	361	1	104	459	8e-45	79.81	89.42
Locus_6482_Transcript_1/1_Confidence_1.000	465	gi|118482327|gb|ABK93089.1| unknown [Populus trichocarpa]	110	277	17	24	110	176	3e-12	67.82	78.16
Locus_9177_Transcript_1/1_Confidence_1.000	1768	gi|118482425|gb|ABK93135.1| unknown [Populus trichocarpa]	223	1162	704	74	214	313	4e-27	45.75	65.36
Locus_5773_Transcript_1/1_Confidence_1.000	734	gi|118482507|gb|ABK93176.1| unknown [Populus trichocarpa]	228	2	604	27	227	847	1e-89	78.11	91.04
Locus_40992_Transcript_1/1_Confidence_1.000	401	gi|118482656|gb|ABK93247.1| unknown [Populus trichocarpa]	206	394	11	51	175	350	2e-32	57.81	76.56
Locus_5605_Transcript_1/1_Confidence_1.000	1413	gi|118482709|gb|ABK93273.1| unknown [Populus trichocarpa]	115	1097	774	1	109	307	2e-26	54.13	76.15
Locus_1655_Transcript_1/1_Confidence_1.000	573	gi|118482809|gb|ABK93321.1| unknown [Populus trichocarpa]	68	224	18	1	68	170	3e-11	66.67	79.71
Locus_26329_Transcript_1/1_Confidence_1.000	1262	gi|118483555|gb|ABK93675.1| unknown [Populus trichocarpa]	134	785	1144	7	130	253	3e-20	43.55	62.9
Locus_29463_Transcript_1/1_Confidence_0.571	259	gi|118483565|gb|ABK93680.1| unknown [Populus trichocarpa]	300	2	130	76	118	98	3e-06	44.19	72.09
Locus_71567_Transcript_1/1_Confidence_1.000	259	gi|118483614|gb|ABK93702.1| unknown [Populus trichocarpa]	133	251	6	52	133	320	6e-29	74.39	90.24
Locus_2297_Transcript_1/1_Confidence_1.000	669	gi|118483671|gb|ABK93729.1| unknown [Populus trichocarpa]	391	669	439	307	383	241	2e-19	80.52	89.61
Locus_5351_Transcript_1/1_Confidence_1.000	570	gi|118483857|gb|ABK93819.1| unknown [Populus trichocarpa]	219	60	440	91	217	415	1e-39	60.63	76.38
Locus_38913_Transcript_1/1_Confidence_1.000	249	gi|118483869|gb|ABK93825.1| unknown [Populus trichocarpa]	191	2	244	89	169	153	1e-09	48.15	66.67
Locus_35412_Transcript_1/1_Confidence_1.000	673	gi|118483871|gb|ABK93826.1| unknown [Populus trichocarpa]	180	673	416	90	176	222	4e-17	48.28	71.26
Locus_19600_Transcript_1/1_Confidence_1.000	402	gi|118484088|gb|ABK93929.1| unknown [Populus trichocarpa]	162	168	401	1	78	259	8e-22	61.54	74.36
Locus_13316_Transcript_1/1_Confidence_1.000	896	gi|118484516|gb|ABK94133.1| unknown [Populus trichocarpa]	70	75	272	1	67	126	8e-06	43.28	61.19
Locus_12186_Transcript_1/1_Confidence_1.000	401	gi|118484642|gb|ABK94193.1| unknown [Populus trichocarpa]	124	298	8	20	118	191	6e-14	65.66	77.78
Locus_46498_Transcript_1/1_Confidence_1.000	274	gi|118484642|gb|ABK94193.1| unknown [Populus trichocarpa]	124	79	273	16	80	164	8e-11	50.77	69.23
Locus_2236_Transcript_1/1_Confidence_1.000	945	gi|118484979|gb|ABK94354.1| unknown [Populus trichocarpa]	373	3	254	294	373	139	3e-07	54.76	65.48
Locus_6069_Transcript_1/1_Confidence_1.000	396	gi|118485043|gb|ABK94386.1| unknown [Populus trichocarpa]	449	395	3	297	427	580	4e-59	82.44	92.37
Locus_6762_Transcript_1/1_Confidence_1.000	364	gi|118485043|gb|ABK94386.1| unknown [Populus trichocarpa]	449	2	364	297	417	534	1e-53	80.99	91.74
Locus_5705_Transcript_1/1_Confidence_1.000	671	gi|118485090|gb|ABK94408.1| unknown [Populus trichocarpa]	190	401	670	29	98	152	5e-09	44.44	57.78
Locus_41304_Transcript_1/1_Confidence_1.000	261	gi|118485149|gb|ABK94437.1| unknown [Populus trichocarpa]	270	1	261	162	248	306	3e-27	72.41	82.76
Locus_15261_Transcript_1/1_Confidence_1.000	385	gi|118485155|gb|ABK94440.1| unknown [Populus trichocarpa]	114	384	166	39	111	190	7e-14	49.32	64.38
Locus_19004_Transcript_1/1_Confidence_1.000	540	gi|118485247|gb|ABK94483.1| unknown [Populus trichocarpa]	265	540	316	172	246	227	6e-18	53.33	73.33
Locus_11654_Transcript_1/1_Confidence_1.000	299	gi|118485357|gb|ABK94536.1| unknown [Populus trichocarpa]	122	238	2	2	80	284	9e-25	69.62	81.01
Locus_36955_Transcript_1/1_Confidence_1.000	303	gi|118485501|gb|ABK94605.1| unknown [Populus trichocarpa]	181	303	1	54	153	364	5e-34	69.31	83.17
Locus_6477_Transcript_1/1_Confidence_1.000	1202	gi|118485672|gb|ABK94686.1| unknown [Populus trichocarpa]	280	1108	179	1	280	665	4e-68	49.52	67.09
Locus_9040_Transcript_1/1_Confidence_1.000	284	gi|118485706|gb|ABK94703.1| unknown [Populus trichocarpa]	368	282	1	174	267	492	7e-49	95.74	97.87
Locus_26816_Transcript_1/1_Confidence_1.000	549	gi|118486279|gb|ABK94981.1| unknown [Populus trichocarpa]	531	446	3	27	172	354	1e-32	52.32	66.23
Locus_344_Transcript_1/1_Confidence_1.000	399	gi|118486349|gb|ABK95015.1| unknown [Populus trichocarpa]	626	3	398	267	398	484	6e-48	71.21	82.58
Locus_1615_Transcript_1/1_Confidence_1.000	1080	gi|118486617|gb|ABK95146.1| unknown [Populus trichocarpa]	271	242	1009	1	256	982	6e-105	73.44	84.77
Locus_16401_Transcript_1/1_Confidence_1.000	761	gi|118487014|gb|ABK95338.1| unknown [Populus trichocarpa]	423	3	668	184	414	667	1e-68	65.8	77.06
Locus_32328_Transcript_1/1_Confidence_1.000	616	gi|118487094|gb|ABK95377.1| unknown [Populus trichocarpa]	130	325	5	16	119	250	2e-20	57.01	71.03
Locus_17306_Transcript_1/1_Confidence_1.000	1691	gi|118487131|gb|ABK95394.1| unknown [Populus trichocarpa]	694	1096	56	44	347	411	2e-38	33.24	45.25
Locus_62752_Transcript_1/1_Confidence_1.000	481	gi|118487250|gb|ABK95453.1| unknown [Populus trichocarpa]	191	148	2	44	92	121	8e-06	46.94	53.06
Locus_16894_Transcript_1/1_Confidence_1.000	1064	gi|118487454|gb|ABK95555.1| unknown [Populus trichocarpa]	339	657	1061	7	130	146	5e-08	34.07	48.89
Locus_394_Transcript_1/1_Confidence_1.000	493	gi|118487466|gb|ABK95560.1| unknown [Populus trichocarpa]	281	492	292	214	280	252	6e-21	67.16	92.54
Locus_416_Transcript_1/1_Confidence_1.000	250	gi|118487547|gb|ABK95600.1| unknown [Populus trichocarpa]	476	3	248	158	239	405	9e-39	93.9	97.56
Locus_24005_Transcript_1/1_Confidence_1.000	1135	gi|118487998|gb|ABK95820.1| unknown [Populus trichocarpa]	149	624	436	68	134	158	2e-09	50.75	58.21
Locus_26618_Transcript_1/1_Confidence_1.000	440	gi|118488008|gb|ABK95825.1| unknown [Populus trichocarpa]	265	439	218	191	264	178	2e-12	59.46	71.62
Locus_41481_Transcript_1/1_Confidence_1.000	417	gi|118488033|gb|ABK95837.1| unknown [Populus trichocarpa]	452	23	415	7	137	210	4e-16	33.59	54.96
Locus_59153_Transcript_1/1_Confidence_1.000	267	gi|118488173|gb|ABK95906.1| unknown [Populus trichocarpa]	498	3	227	159	233	297	3e-26	69.33	80
Locus_49968_Transcript_1/1_Confidence_1.000	621	gi|118488215|gb|ABK95927.1| unknown [Populus trichocarpa]	112	520	215	11	112	346	1e-31	62.75	76.47
Locus_236_Transcript_1/1_Confidence_1.000	2706	gi|118488228|gb|ABK95933.1| unknown [Populus trichocarpa]	447	1130	2101	132	447	532	3e-52	35.8	61.11
Locus_44100_Transcript_2/3_Confidence_0.760	246	gi|118488515|gb|ABK96070.1| unknown [Populus trichocarpa]	170	158	244	90	119	119	9e-08	70	80
Locus_33048_Transcript_1/1_Confidence_1.000	859	gi|118488777|gb|ABK96199.1| unknown [Populus trichocarpa]	280	63	344	190	278	198	4e-14	43.62	63.83
Locus_71243_Transcript_1/1_Confidence_1.000	252	gi|118489187|gb|ABK96400.1| unknown [Populus trichocarpa x Populus deltoides]	172	1	105	137	171	125	3e-06	60	88.57
Locus_14306_Transcript_1/1_Confidence_1.000	1713	gi|118489716|gb|ABK96659.1| unknown [Populus trichocarpa x Populus deltoides]	382	289	1356	15	370	1155	1e-124	61.8	76.4
Locus_5291_Transcript_1/1_Confidence_1.000	430	gi|118490477|gb|ABK96892.1| lectin 2a [Marchantia polymorpha]	142	429	355	118	142	122	6e-06	92	96
Locus_24060_Transcript_1/1_Confidence_1.000	561	gi|118490477|gb|ABK96892.1| lectin 2a [Marchantia polymorpha]	142	110	520	1	136	549	3e-55	70.8	86.86
Locus_58765_Transcript_1/1_Confidence_1.000	561	gi|118490481|gb|ABK96894.1| lectin 3a [Marchantia polymorpha]	146	560	405	94	145	272	4e-23	100	100
Locus_40182_Transcript_1/1_Confidence_1.000	801	gi|11876174|emb|CAC18901.1| unnamed protein product [Zea mays]	294	801	394	156	292	343	5e-31	59.12	78.83
Locus_6827_Transcript_1/1_Confidence_1.000	1080	gi|119214944|gb|ABL61268.1| putative zinc transporter [Solanum lycopersicum]	350	3	986	30	349	957	5e-102	58.46	71.81
Locus_12843_Transcript_1/1_Confidence_1.000	2043	gi|11934956|gb|AAG41903.1| unknown [Cucumis sativus]	299	763	1542	19	278	614	7e-62	48.46	71.54
Locus_23886_Transcript_1/1_Confidence_1.000	930	gi|11934957|gb|AAG41904.1| unknown [Cucumis sativus]	350	1	621	35	241	558	7e-56	59.42	73.43
Locus_16066_Transcript_1/1_Confidence_1.000	1318	gi|119640480|gb|ABL85472.1| glycosyltransferase UGT72B9 [Maclura pomifera]	481	6	725	242	476	435	2e-41	39.11	58.87
Locus_616_Transcript_1/1_Confidence_1.000	566	gi|1196897|gb|AAB63814.1| acidic ribosomal protein P0 [Glycine max]	320	1	564	77	264	843	2e-89	88.83	94.15
Locus_24119_Transcript_1/1_Confidence_1.000	1066	gi|11993344|gb|AAG42696.1|AF286056_1 Marpoflo protein [Marchantia polymorpha]	241	1	723	1	241	1213	1e-131	100	100
Locus_68136_Transcript_1/1_Confidence_1.000	631	gi|11994328|dbj|BAB02287.1| receptor protein-like [Arabidopsis thaliana]	796	3	191	102	164	161	4e-10	49.21	73.02
Locus_5303_Transcript_1/1_Confidence_1.000	1095	gi|1199778|dbj|BAA11853.1| peroxidase [Populus nigra]	343	1095	688	191	330	381	3e-35	54.29	67.14
Locus_20208_Transcript_1/1_Confidence_1.000	754	gi|1199967|emb|CAA64985.1| histone H4 [Allium cepa]	58	2	100	26	58	171	4e-11	100	100
Locus_29967_Transcript_1/1_Confidence_1.000	317	gi|1199967|emb|CAA64985.1| histone H4 [Allium cepa]	58	2	94	28	58	162	1e-10	100	100
Locus_72052_Transcript_1/1_Confidence_1.000	306	gi|12057177|emb|CAC19853.1| inorganic pyrophosphatase [Arabidopsis thaliana]	300	306	100	231	299	192	4e-14	50.72	65.22
Locus_23168_Transcript_1/1_Confidence_1.000	384	gi|12060550|gb|AAG48162.1|AF154425_1 phospholipase D [Solanum lycopersicum]	807	382	2	615	740	471	2e-46	68.5	83.46
Locus_1706_Transcript_1/1_Confidence_1.000	712	gi|121489819|emb|CAK19331.1| putative adaptor protein ClpS [Physcomitrella patens]	155	221	3	1	70	136	4e-07	46.58	60.27
Locus_32917_Transcript_1/1_Confidence_1.000	498	gi|1217967|emb|CAA65291.1| high affinity sulphate transporter [Hordeum vulgare subsp. vulgare]	660	495	1	250	415	611	1e-62	70.48	82.53
Locus_7649_Transcript_1/1_Confidence_1.000	343	gi|122891673|dbj|BAF45152.1| actin [Scoparia dulcis]	245	2	343	102	215	479	2e-47	80.7	89.47
Locus_42297_Transcript_1/1_Confidence_1.000	305	gi|122891673|dbj|BAF45152.1| actin [Scoparia dulcis]	245	304	2	30	130	508	1e-50	100	100
Locus_58492_Transcript_1/1_Confidence_1.000	251	gi|122891673|dbj|BAF45152.1| actin [Scoparia dulcis]	245	1	246	67	148	375	3e-35	89.02	96.34
Locus_10943_Transcript_1/1_Confidence_1.000	1400	gi|122892513|gb|ABM67299.1| SBP-domain protein 5 [Physcomitrella patens]	629	822	1400	1	187	469	3e-45	49.49	59.18
Locus_9321_Transcript_1/1_Confidence_1.000	1632	gi|122892515|gb|ABM67300.1| SBP-domain protein 6 [Physcomitrella patens]	695	869	3	19	313	375	3e-34	36.6	52.29
Locus_2204_Transcript_1/1_Confidence_1.000	610	gi|12322262|gb|AAG51157.1|AC074025_7 hypothetical protein [Arabidopsis thaliana]	249	500	610	102	138	135	4e-07	56.76	75.68
Locus_43885_Transcript_1/1_Confidence_1.000	251	gi|12323215|gb|AAG51587.1|AC011665_8 hypothetical protein [Arabidopsis thaliana]	1033	237	1	427	505	149	4e-09	41.77	60.76
Locus_48684_Transcript_1/1_Confidence_1.000	376	gi|12324197|gb|AAG52063.1|AC012679_1 hypothetical protein; 49134-52109 [Arabidopsis thaliana]	991	371	6	323	444	267	9e-23	42.62	61.48
Locus_21864_Transcript_1/1_Confidence_1.000	300	gi|1235607|emb|CAA65451.1| NADH-ubiquinone oxidoreductase [Solanum tuberosum]	213	299	3	83	181	397	7e-38	86.87	94.95
Locus_10921_Transcript_1/1_Confidence_1.000	532	gi|124109183|gb|ABM91067.1| xyloglucan endotransglycosylase/hydrolase precursor XTH-36 [Populus tremula x Populus tremuloides]	294	2	133	252	292	131	8e-07	59.09	68.18
Locus_16251_Transcript_1/1_Confidence_1.000	422	gi|124109183|gb|ABM91067.1| xyloglucan endotransglycosylase/hydrolase precursor XTH-36 [Populus tremula x Populus tremuloides]	294	421	290	252	292	131	5e-07	59.09	68.18
Locus_10920_Transcript_1/1_Confidence_1.000	306	gi|124109185|gb|ABM91068.1| xyloglucan endotransglycosylase/hydrolase precursor XTH-25 [Populus tremula x Populus tremuloides]	143	2	304	14	111	274	1e-23	45.54	68.32
Locus_1126_Transcript_1/1_Confidence_1.000	629	gi|124263781|gb|ABM97609.1| aluminum-induced protein-like protein [Setaria italica]	254	628	431	191	254	209	1e-15	56.06	80.3
Locus_414_Transcript_1/1_Confidence_1.000	716	gi|124359160|gb|ABN05684.1| Protein of unknown function UPF0016 [Medicago truncatula]	284	368	715	71	186	414	2e-39	82.76	92.24
Locus_2033_Transcript_1/1_Confidence_1.000	2077	gi|124359202|gb|ABN05713.1| Peptidase aspartic, active site; Oligopeptide transporter OPT superfamily [Medicago truncatula]	729	1	1719	163	728	1502	7e-165	48.88	66.32
Locus_20456_Transcript_1/1_Confidence_1.000	252	gi|124359683|gb|ABD32351.2| Ubiquitin [Medicago truncatula]	538	251	3	341	423	410	2e-39	97.59	98.8
Locus_13025_Transcript_1/1_Confidence_1.000	1509	gi|124360683|gb|ABN08672.1| Isocitrate lyase and phosphorylmutase [Medicago truncatula]	478	16	372	369	477	177	2e-11	38.21	55.28
Locus_33361_Transcript_1/1_Confidence_1.000	337	gi|124360724|gb|ABN08701.1| Amino acid-binding ACT [Medicago truncatula]	328	89	316	42	117	146	9e-09	39.47	59.21
Locus_20892_Transcript_1/1_Confidence_1.000	519	gi|124360795|gb|ABN08767.1| Amine oxidase [Medicago truncatula]	546	511	137	431	541	296	5e-26	48.82	66.14
Locus_5517_Transcript_1/1_Confidence_1.000	2495	gi|124361217|gb|ABN09189.1| cAMP response element binding (CREB) protein [Medicago truncatula]	765	1375	263	223	557	271	5e-22	34.27	47.31
Locus_61749_Transcript_1/1_Confidence_1.000	263	gi|125527427|gb|EAY75541.1| hypothetical protein OsI_03446 [Oryza sativa Indica Group]	145	33	263	2	84	125	3e-06	41.67	60.71
Locus_30525_Transcript_1/1_Confidence_1.000	439	gi|125527624|gb|EAY75738.1| hypothetical protein OsI_03650 [Oryza sativa Indica Group]	478	438	7	334	473	295	5e-26	43.06	61.11
Locus_33302_Transcript_1/1_Confidence_1.000	1049	gi|125527625|gb|EAY75739.1| hypothetical protein OsI_03651 [Oryza sativa Indica Group]	474	29	718	229	458	394	9e-37	43.53	60.34
Locus_37189_Transcript_1/1_Confidence_1.000	265	gi|125535203|gb|EAY81751.1| hypothetical protein OsI_36925 [Oryza sativa Indica Group]	308	259	2	114	198	215	9e-17	50	65.12
Locus_48501_Transcript_1/1_Confidence_1.000	731	gi|125538276|gb|EAY84671.1| hypothetical protein OsI_06043 [Oryza sativa Indica Group]	464	557	730	31	88	147	2e-08	55.17	67.24
Locus_52606_Transcript_1/1_Confidence_1.000	260	gi|125538618|gb|EAY85013.1| hypothetical protein OsI_06372 [Oryza sativa Indica Group]	551	2	259	148	234	172	9e-12	45.98	60.92
Locus_58779_Transcript_1/1_Confidence_1.000	451	gi|125540403|gb|EAY86798.1| hypothetical protein OsI_08175 [Oryza sativa Indica Group]	167	272	6	17	105	261	4e-22	58.43	67.42
Locus_1893_Transcript_1/1_Confidence_1.000	1460	gi|125542557|gb|EAY88696.1| hypothetical protein OsI_10172 [Oryza sativa Indica Group]	380	408	1433	27	346	199	6e-14	23.5	40.97
Locus_8607_Transcript_1/1_Confidence_1.000	1014	gi|125542893|gb|EAY89032.1| hypothetical protein OsI_10516 [Oryza sativa Indica Group]	699	439	2	95	233	470	1e-45	65.31	76.87
Locus_13907_Transcript_1/1_Confidence_1.000	1048	gi|125545398|gb|EAY91537.1| hypothetical protein OsI_13170 [Oryza sativa Indica Group]	188	412	777	60	188	345	4e-31	50.39	68.99
Locus_59960_Transcript_1/1_Confidence_1.000	1047	gi|125547298|gb|EAY93120.1| hypothetical protein OsI_14923 [Oryza sativa Indica Group]	141	165	488	12	114	177	1e-11	34.26	55.56
Locus_7117_Transcript_1/1_Confidence_1.000	594	gi|125551405|gb|EAY97114.1| hypothetical protein OsI_19040 [Oryza sativa Indica Group]	847	593	201	697	829	224	2e-17	34.59	57.89
Locus_858_Transcript_1/1_Confidence_1.000	1418	gi|125555467|gb|EAZ01073.1| hypothetical protein OsI_23102 [Oryza sativa Indica Group]	505	480	1412	28	336	214	1e-15	23.78	43.6
Locus_17735_Transcript_1/1_Confidence_1.000	1092	gi|125558425|gb|EAZ03961.1| hypothetical protein OsI_26097 [Oryza sativa Indica Group]	1273	30	995	456	823	488	1e-47	34.69	51.22
Locus_3066_Transcript_1/1_Confidence_1.000	1498	gi|125558787|gb|EAZ04323.1| hypothetical protein OsI_26464 [Oryza sativa Indica Group]	287	251	898	48	265	798	2e-83	71.56	83.03
Locus_49219_Transcript_1/1_Confidence_1.000	340	gi|125561773|gb|EAZ07221.1| hypothetical protein OsI_29466 [Oryza sativa Indica Group]	520	2	265	432	519	258	1e-21	59.09	71.59
Locus_7811_Transcript_1/1_Confidence_1.000	3662	gi|125562696|gb|EAZ08076.1| hypothetical protein OsI_30342 [Oryza sativa Indica Group]	768	3175	3660	195	373	143	5e-07	28.34	45.99
Locus_66104_Transcript_1/1_Confidence_1.000	249	gi|125562955|gb|EAZ08335.1| hypothetical protein OsI_30589 [Oryza sativa Indica Group]	266	2	217	154	224	172	9e-12	45.83	68.06
Locus_73884_Transcript_1/1_Confidence_1.000	550	gi|125564183|gb|EAZ09563.1| hypothetical protein OsI_31842 [Oryza sativa Indica Group]	400	149	526	267	388	156	1e-09	41.27	61.9
Locus_34432_Transcript_1/1_Confidence_1.000	776	gi|125579753|gb|EAZ20899.1| hypothetical protein OsJ_36538 [Oryza sativa Japonica Group]	1696	172	690	446	622	179	5e-12	29.67	46.7
Locus_20_Transcript_1/1_Confidence_1.000	882	gi|125599265|gb|EAZ38841.1| hypothetical protein OsJ_23257 [Oryza sativa Japonica Group]	249	587	877	39	135	222	6e-17	43.3	58.76
Locus_23545_Transcript_1/1_Confidence_1.000	350	gi|125599639|gb|EAZ39215.1| hypothetical protein OsJ_23641 [Oryza sativa Japonica Group]	250	69	245	1	59	265	7e-26	89.83	96.61
Locus_40063_Transcript_1/1_Confidence_1.000	293	gi|125601631|gb|EAZ41207.1| hypothetical protein OsJ_25710 [Oryza sativa Japonica Group]	1099	11	286	942	1036	244	4e-20	51.58	70.53
Locus_59641_Transcript_1/1_Confidence_1.000	1169	gi|125605405|gb|EAZ44441.1| hypothetical protein OsJ_29054 [Oryza sativa Japonica Group]	457	447	1	114	274	300	8e-26	40.24	62.8
Locus_21391_Transcript_1/1_Confidence_1.000	704	gi|125605416|gb|EAZ44452.1| hypothetical protein OsJ_29064 [Oryza sativa Japonica Group]	101	231	410	17	76	171	3e-11	55	68.33
Locus_57180_Transcript_1/1_Confidence_1.000	213	gi|125629440|emb|CAM33431.1| Ins5P-2kinase [Phaseolus vulgaris]	352	212	30	92	152	133	3e-07	44.26	70.49
Locus_49933_Transcript_1/1_Confidence_1.000	760	gi|12578709|emb|CAC27269.1| unnamed protein product [Arabidopsis sp.]	158	756	337	8	147	478	1e-46	62.14	83.57
Locus_41490_Transcript_1/1_Confidence_1.000	286	gi|12584582|emb|CAC27420.1| putative actin protein [Ophioglossum pedunculosum]	151	1	285	6	100	481	1e-47	90.53	95.79
Locus_4364_Transcript_1/1_Confidence_1.000	656	gi|12597889|gb|AAG60197.1|AC084763_17 hypothetical protein [Oryza sativa Japonica Group]	378	2	655	137	359	802	2e-84	68.16	79.37
Locus_2961_Transcript_1/1_Confidence_1.000	1222	gi|125992355|emb|CAM35351.1| unnamed protein product [Physcomitrella patens]	258	768	1184	1	139	679	1e-69	95.68	98.56
Locus_10249_Transcript_1/1_Confidence_1.000	276	gi|126095242|gb|ABN79278.1| WRKY53 transcription factor [Noccaea caerulescens]	324	276	148	179	221	139	6e-08	55.81	74.42
Locus_7617_Transcript_1/1_Confidence_1.000	2439	gi|126257055|gb|ABO09875.1| monofunctional aspartate kinase 1 [Zea mays]	581	2242	671	14	553	1586	2e-174	65.06	77.63
Locus_3291_Transcript_1/1_Confidence_1.000	507	gi|1262847|gb|AAB19040.1| type 2 light-harvesting chlorophyll a/b-binding polypeptide, partial [Pinus palustris]	246	2	505	16	183	795	7e-84	85.71	92.26
Locus_8221_Transcript_1/1_Confidence_1.000	1204	gi|126513554|gb|ABO15889.1| C-8,7-sterol isomerase [Hordeum vulgare]	216	882	268	1	200	471	1e-45	46.34	60.98
Locus_12132_Transcript_1/1_Confidence_1.000	251	gi|126566038|gb|ABO20848.1| cytochrome P450-like TBP protein [Lilium longiflorum]	115	67	249	52	112	187	3e-19	67.21	70.49
Locus_31715_Transcript_1/1_Confidence_1.000	898	gi|126632872|emb|CAM55407.1| unnamed protein product [Arabidopsis thaliana]	1720	360	1	481	600	471	8e-46	70	88.33
Locus_6480_Transcript_1/1_Confidence_1.000	405	gi|126632908|emb|CAM55425.1| unnamed protein product [Arabidopsis thaliana]	174	270	4	7	93	138	8e-08	43.82	58.43
Locus_8426_Transcript_1/1_Confidence_1.000	436	gi|126633360|emb|CAM55645.1| unnamed protein product [Zea mays]	296	2	142	249	295	142	3e-08	57.45	72.34
Locus_19779_Transcript_1/1_Confidence_1.000	406	gi|126633360|emb|CAM55645.1| unnamed protein product [Zea mays]	296	2	142	249	295	142	3e-08	57.45	72.34
Locus_54365_Transcript_1/1_Confidence_1.000	462	gi|126633560|emb|CAM55745.1| unnamed protein product [Brassica napus]	522	9	419	53	182	141	4e-08	28.57	47.86
Locus_6525_Transcript_1/1_Confidence_1.000	903	gi|126722170|emb|CAM57200.1| Snf1-related kinase interactor 2 [Physcomitrella patens]	338	902	720	274	334	236	1e-18	73.77	86.89
Locus_8848_Transcript_1/1_Confidence_1.000	424	gi|126722170|emb|CAM57200.1| Snf1-related kinase interactor 2 [Physcomitrella patens]	338	7	423	143	273	283	1e-24	55	67.14
Locus_24991_Transcript_1/1_Confidence_1.000	965	gi|12802155|gb|AAK07744.1|AF130440_1 arginase [Pinus taeda]	341	203	3	2	62	153	7e-09	50.75	74.63
Locus_6169_Transcript_1/1_Confidence_1.000	261	gi|12802327|gb|AAK07827.1|AF297643_1 mitochondrial processing peptidase beta subunit [Cucumis melo]	528	1	258	160	245	268	7e-23	72.09	83.72
Locus_6666_Transcript_1/1_Confidence_1.000	2148	gi|129560442|dbj|BAF48777.1| LOV-domain containing protein [Marchantia polymorpha]	718	1673	3	1	557	2707	0	100	100
Locus_29852_Transcript_1/1_Confidence_1.000	765	gi|129560442|dbj|BAF48777.1| LOV-domain containing protein [Marchantia polymorpha]	718	1	411	582	718	724	3e-75	100	100
Locus_1323_Transcript_1/1_Confidence_1.000	2144	gi|129560444|dbj|BAF48778.1| LOV domain-containing protein [Marchantia polymorpha]	712	947	3	178	526	456	1e-43	37.32	51.85
Locus_58102_Transcript_1/1_Confidence_1.000	1035	gi|129560444|dbj|BAF48778.1| LOV domain-containing protein [Marchantia polymorpha]	712	1035	433	512	712	927	1e-98	100	100
Locus_58105_Transcript_1/1_Confidence_1.000	1917	gi|129560444|dbj|BAF48778.1| LOV domain-containing protein [Marchantia polymorpha]	712	1584	1	1	527	2512	0	99.62	99.81
Locus_8556_Transcript_1/1_Confidence_1.000	392	gi|129560452|dbj|BAF48782.1| hypothetical protein [Marchantia polymorpha]	378	391	2	219	348	651	3e-67	94.62	96.15
Locus_31813_Transcript_1/1_Confidence_1.000	254	gi|129771094|gb|ABO31368.1| 60S ribosomal protein [Gossypium hirsutum]	228	5	250	73	154	264	2e-22	60.98	76.83
Locus_62142_Transcript_1/1_Confidence_1.000	345	gi|13122421|dbj|BAB32902.1| putative heat shock protein [Oryza sativa Japonica Group]	845	87	341	561	641	126	2e-06	31.4	60.47
Locus_73044_Transcript_1/1_Confidence_1.000	435	gi|1321672|emb|CAA66233.1| cyclin-dependent kinase [Antirrhinum majus]	302	2	163	249	302	153	1e-09	53.7	72.22
Locus_10330_Transcript_1/1_Confidence_1.000	1437	gi|13272451|gb|AAK17164.1|AF325096_1 unknown protein [Arabidopsis thaliana]	321	1270	434	16	291	202	3e-14	22.92	46.18
Locus_2422_Transcript_1/1_Confidence_1.000	1484	gi|13310484|gb|AAK18310.1|AF344827_1 Sor-like protein [Ginkgo biloba]	309	474	1352	17	309	1189	9e-129	89.08	96.93
Locus_53725_Transcript_1/1_Confidence_1.000	462	gi|13359435|dbj|BAB33413.1| putative senescence-associated protein [Pisum sativum]	300	50	319	92	175	122	6e-06	33.33	50
Locus_41564_Transcript_1/1_Confidence_1.000	317	gi|13359451|dbj|BAB33421.1| putative senescence-associated protein [Pisum sativum]	282	110	244	8	52	161	2e-10	73.33	80
Locus_3261_Transcript_1/1_Confidence_1.000	1425	gi|13366004|dbj|BAB39281.1| putative peroxidase [Oryza sativa Japonica Group]	351	355	1281	6	326	727	3e-75	48.15	63.89
Locus_43309_Transcript_1/1_Confidence_1.000	1195	gi|13366004|dbj|BAB39281.1| putative peroxidase [Oryza sativa Japonica Group]	351	231	1115	26	327	691	4e-71	49.67	66.23
Locus_31220_Transcript_1/1_Confidence_1.000	317	gi|133711804|gb|ABO36622.1| copia LTR rider [Solanum lycopersicum]	1307	13	306	872	970	269	5e-23	54.55	73.74
Locus_54424_Transcript_1/1_Confidence_1.000	301	gi|133711804|gb|ABO36622.1| copia LTR rider [Solanum lycopersicum]	1307	5	250	1094	1174	261	5e-23	62.2	79.27
Locus_59635_Transcript_1/1_Confidence_1.000	1015	gi|133711813|gb|ABO36631.1| sdl1-like protein [Solanum lycopersicum]	537	3	284	360	452	248	7e-20	48.94	69.15
Locus_8720_Transcript_1/1_Confidence_1.000	2103	gi|13374190|dbj|BAB39467.1| putative alpha-glucosidase [Physcomitrella patens subsp. patens]	916	4	1764	322	906	1660	0	53.55	70.61
Locus_41057_Transcript_1/1_Confidence_1.000	772	gi|133778874|gb|ABO38777.1| At1g09280 [Arabidopsis thaliana]	581	353	769	5	143	388	3e-36	53.96	69.06
Locus_24528_Transcript_1/1_Confidence_1.000	1162	gi|133874204|dbj|BAF49305.1| putative acyltransferase [Clitoria ternatea]	433	1160	399	137	386	336	5e-30	33.08	52.69
Locus_3780_Transcript_1/1_Confidence_1.000	499	gi|133907544|gb|ABO42268.1| ubiquitin-like protein 5 [Hordeum vulgare]	73	485	267	1	73	373	6e-35	97.26	97.26
Locus_8960_Transcript_1/1_Confidence_1.000	1158	gi|134122758|dbj|BAF49677.1| RecA [Physcomitrella patens]	435	1	639	218	429	631	3e-64	61.03	77.93
Locus_52298_Transcript_1/1_Confidence_1.000	344	gi|134122760|dbj|BAF49678.1| RecA [Physcomitrella patens]	460	344	174	385	440	176	3e-12	57.89	80.7
Locus_6567_Transcript_1/1_Confidence_1.000	1635	gi|134142848|gb|ABO61745.1| trehalose-phosphatase 1 [Physcomitrella patens subsp. patens]	442	721	5	87	322	732	1e-75	60.67	74.48
Locus_8321_Transcript_1/1_Confidence_1.000	1131	gi|134252250|gb|ABO64857.1| methionine-R-sulfoxide reductase B4 protein [Capsicum annuum]	148	868	419	3	148	603	6e-61	72	80.67
Locus_24349_Transcript_1/1_Confidence_1.000	418	gi|134286239|dbj|BAF49867.1| cytochrome f [Aethionema grandiflorum]	322	418	2	116	255	357	3e-33	51.06	67.38
Locus_2202_Transcript_1/1_Confidence_1.000	5760	gi|13429830|dbj|BAB39687.1| phytochrome [Marchantia paleacea subsp. diptera]	1126	4229	852	1	1126	5701	0	99.38	99.82
Locus_22842_Transcript_1/1_Confidence_1.000	679	gi|13448672|gb|AAK27157.1|AF349449_1 glutathione reductase [Brassica juncea]	564	2	679	136	362	896	3e-95	73.13	84.58
Locus_19518_Transcript_1/1_Confidence_1.000	3091	gi|1350517|gb|AAB01561.1| heat shock protein 17.0 [Picea glauca]	152	417	755	12	127	399	9e-37	63.79	85.34
Locus_26741_Transcript_1/1_Confidence_1.000	625	gi|1350520|gb|AAB01562.1| class II cytoplasmic small molecular weight heat shock protein 17.1 [Picea glauca]	151	8	157	102	151	129	2e-06	72	86
Locus_25067_Transcript_1/1_Confidence_1.000	1924	gi|13509843|emb|CAC35412.1| unnamed protein product [Zea mays]	362	1842	1501	235	346	264	2e-21	50	66.67
Locus_21817_Transcript_1/1_Confidence_1.000	479	gi|13537200|dbj|BAB40776.1| histidine kinase [Arabidopsis thaliana]	1080	3	440	481	627	224	1e-17	38.51	60.14
Locus_14789_Transcript_1/1_Confidence_1.000	586	gi|13605519|gb|AAK32753.1|AF361585_1 At1g20010/T20H2_19 [Arabidopsis thaliana]	449	584	3	226	418	562	1e-56	52.06	73.2
Locus_16481_Transcript_1/1_Confidence_1.000	814	gi|13620976|dbj|BAB41014.1| 2-dehydro-3-deoxyphosphooctonate aldolase [Arabidopsis thaliana]	290	154	813	1	220	960	1e-102	80.91	92.27
Locus_49271_Transcript_1/1_Confidence_1.000	323	gi|1363358|pir||S57332 NADH2 dehydrogenase (ubiquinone) (EC 1.6.5.3) chain 7 - wood tobacco mitochondrion	394	1	321	222	328	435	3e-42	71.03	84.11
Locus_62368_Transcript_1/1_Confidence_1.000	284	gi|13693|emb|CAA36775.1| unnamed protein product [Triticum aestivum]	265	5	280	67	158	208	6e-16	59.78	76.09
Locus_56751_Transcript_1/1_Confidence_1.000	328	gi|13873217|gb|AAK43431.1| polygalacturonase inhibitor protein [Potentilla anserina]	252	2	328	71	178	226	5e-18	50	61.82
Locus_20911_Transcript_1/1_Confidence_1.000	731	gi|13877993|gb|AAK44074.1|AF370259_1 unknown protein [Arabidopsis thaliana]	341	731	165	157	338	561	2e-56	57.37	75.26
Locus_21933_Transcript_1/1_Confidence_1.000	728	gi|1399496|gb|AAB03271.1| profilin [Solanum lycopersicum]	133	30	407	1	133	216	2e-16	42.86	57.89
Locus_20224_Transcript_1/1_Confidence_1.000	546	gi|140052425|gb|ABE80120.2| Homeodomain-like [Medicago truncatula]	496	162	1	114	167	157	8e-10	57.41	79.63
Locus_210_Transcript_1/1_Confidence_1.000	1873	gi|14030681|gb|AAK53015.1|AF375431_1 AT3g10030/T22K18_15 [Arabidopsis thaliana]	542	1532	1834	147	252	269	6e-22	50.94	69.81
Locus_12419_Transcript_1/1_Confidence_1.000	767	gi|1403143|emb|CAA67056.1| beta-tubulin [Cicer arietinum]	449	42	761	1	237	669	7e-69	59.17	79.17
Locus_123_Transcript_1/1_Confidence_1.000	285	gi|14041819|dbj|BAB55460.1| two-pore calcium channel [Arabidopsis thaliana]	733	1	273	622	715	222	1e-17	57.45	74.47
Locus_22610_Transcript_1/1_Confidence_1.000	272	gi|1419685|emb|CAA67207.1| TCTP-like protein [Medicago sativa]	167	64	270	1	70	136	1e-07	45.07	69.01
Locus_13978_Transcript_1/1_Confidence_1.000	560	gi|14209529|dbj|BAB56025.1| putative dihydroorotase [Oryza sativa Japonica Group]	359	559	176	224	351	516	2e-51	74.22	84.38
Locus_19339_Transcript_1/1_Confidence_1.000	2057	gi|14270245|emb|CAC39421.1| putative sulfate transporter [Brassica napus]	447	2038	1484	253	435	519	7e-51	57.3	80
Locus_14120_Transcript_1/1_Confidence_1.000	844	gi|14275859|emb|CAC39620.1| ferredoxin-thioredoxin-reductase catalytic subunit B [Solanum tuberosum]	148	3	335	37	147	539	1e-53	86.49	92.79
Locus_7908_Transcript_1/1_Confidence_1.000	1619	gi|1430846|emb|CAA67600.1| myb-related transcription factor [Solanum lycopersicum]	274	860	1123	13	109	186	2e-12	43.88	59.18
Locus_439_Transcript_1/1_Confidence_1.000	363	gi|14334846|gb|AAK59601.1| putative protein disulfide isomerase precursor [Arabidopsis thaliana]	501	363	1	251	368	211	3e-16	38.84	54.55
Locus_37715_Transcript_1/1_Confidence_1.000	621	gi|14334964|gb|AAK59659.1| unknown protein [Arabidopsis thaliana]	348	620	324	244	345	202	7e-15	44.12	62.75
Locus_3434_Transcript_1/1_Confidence_1.000	2831	gi|14484895|gb|AAK62812.1| calcium-dependent protein kinase [Funaria hygrometrica]	518	1244	2788	4	518	1952	0	75.24	86.07
Locus_57903_Transcript_1/1_Confidence_1.000	1783	gi|14484895|gb|AAK62812.1| calcium-dependent protein kinase [Funaria hygrometrica]	518	195	1739	4	518	1953	0	75.05	85.88
Locus_16309_Transcript_1/1_Confidence_1.000	256	gi|145048719|gb|ABP35338.1| ORF100 [Pinus koraiensis]	100	108	212	13	47	120	1e-05	62.86	71.43
Locus_40375_Transcript_1/1_Confidence_1.000	292	gi|145048839|gb|ABP35456.1| ORF124 [Pinus koraiensis]	124	6	278	39	124	137	1e-07	46.15	52.75
Locus_10944_Transcript_1/1_Confidence_1.000	296	gi|145306629|gb|ABP57082.1| anthocyanidin synthase [Solenostemon scutellarioides]	366	2	259	275	358	123	4e-06	33.72	54.65
Locus_6918_Transcript_1/1_Confidence_1.000	1575	gi|145324070|ref|NP_001077624.1| exonuclease 1 [Arabidopsis thaliana]	735	2	1369	242	699	450	5e-43	30.77	45.95
Locus_19510_Transcript_1/1_Confidence_1.000	1696	gi|14532852|gb|AAK64108.1| unknown protein [Arabidopsis thaliana]	342	1433	525	21	312	787	5e-82	55.19	68.51
Locus_4165_Transcript_1/1_Confidence_1.000	339	gi|14536514|emb|CAC42615.1| unnamed protein product [Physcomitrella patens]	186	101	337	55	133	133	3e-07	39.24	58.23
Locus_31377_Transcript_1/1_Confidence_1.000	475	gi|14536574|emb|CAC42645.1| unnamed protein product [Physcomitrella patens]	188	467	27	48	179	257	1e-21	38.78	55.78
Locus_25116_Transcript_1/1_Confidence_1.000	2114	gi|14536596|emb|CAC42656.1| unnamed protein product [Physcomitrella patens]	414	504	1616	49	413	1461	4e-160	74.39	83.56
Locus_14804_Transcript_1/1_Confidence_1.000	1228	gi|14536598|emb|CAC42657.1| unnamed protein product [Physcomitrella patens]	234	789	1226	15	160	577	7e-58	78.77	86.3
Locus_9740_Transcript_1/1_Confidence_1.000	1041	gi|14536604|emb|CAC42660.1| unnamed protein product [Physcomitrella patens]	554	580	1041	93	249	443	2e-42	54.72	68.55
Locus_10645_Transcript_1/1_Confidence_1.000	1689	gi|14536604|emb|CAC42660.1| unnamed protein product [Physcomitrella patens]	554	1687	830	250	535	1147	8e-124	74.48	86.36
Locus_2485_Transcript_1/1_Confidence_1.000	1353	gi|14536610|emb|CAC42663.1| unnamed protein product [Physcomitrella patens]	123	294	650	4	123	384	2e-35	65	80.83
Locus_6207_Transcript_1/1_Confidence_1.000	407	gi|14536610|emb|CAC42663.1| unnamed protein product [Physcomitrella patens]	123	261	28	42	119	219	3e-17	55.13	73.08
Locus_2457_Transcript_1/1_Confidence_1.000	3200	gi|14536614|emb|CAC42665.1| unnamed protein product [Physcomitrella patens]	469	644	1888	24	441	1628	3e-179	68.9	78.95
Locus_3529_Transcript_1/1_Confidence_1.000	1576	gi|14536618|emb|CAC42667.1| unnamed protein product [Physcomitrella patens]	333	600	1460	35	325	1159	3e-125	69.07	82.82
Locus_612_Transcript_1/1_Confidence_1.000	1539	gi|14536620|emb|CAC42668.1| unnamed protein product [Physcomitrella patens]	396	293	1327	44	390	1409	3e-154	80.4	89.91
Locus_55_Transcript_1/1_Confidence_1.000	2502	gi|14536624|emb|CAC42670.1| unnamed protein product [Physcomitrella patens]	458	634	1917	12	437	1394	3e-152	74.42	85.12
Locus_405_Transcript_1/1_Confidence_1.000	584	gi|14575525|emb|CAC42881.1| putative class I chitinase [Hevea brasiliensis]	295	295	5	78	185	238	4e-19	42.73	53.64
Locus_28159_Transcript_1/1_Confidence_1.000	697	gi|14597730|emb|CAC43688.1| unnamed protein product [Physcomitrella patens]	141	117	374	56	141	390	1e-36	83.72	91.86
Locus_5609_Transcript_1/1_Confidence_1.000	1247	gi|14597796|emb|CAC43721.1| unnamed protein product [Physcomitrella patens]	430	523	1245	18	260	993	4e-106	69.55	83.54
Locus_7616_Transcript_1/1_Confidence_1.000	294	gi|14597796|emb|CAC43721.1| unnamed protein product [Physcomitrella patens]	430	1	294	247	344	445	2e-43	77.55	88.78
Locus_2634_Transcript_1/1_Confidence_1.000	453	gi|146141404|tpg|DAA01151.1| TPA_inf: ribosomal protein L3A [Oryza sativa (japonica cultivar-group)]	389	451	2	164	313	721	2e-75	86	95.33
Locus_16335_Transcript_1/1_Confidence_1.000	269	gi|146149535|gb|AAO63773.2| alpha-tubulin 2 [Populus tremuloides]	450	268	92	381	438	134	2e-07	72.88	84.75
Locus_41581_Transcript_1/1_Confidence_1.000	261	gi|146149535|gb|AAO63773.2| alpha-tubulin 2 [Populus tremuloides]	450	261	1	321	406	220	2e-17	48.28	63.22
Locus_15170_Transcript_1/1_Confidence_1.000	1975	gi|14626487|gb|AAK69776.1| topoisomerase I [Nicotiana tabacum]	852	814	1974	17	387	310	1e-26	30.13	44.56
Locus_9560_Transcript_1/1_Confidence_1.000	2001	gi|146432259|gb|ABQ41113.1| L-galactose dehydrogenase [Vitis vinifera]	319	760	1704	1	315	1147	1e-123	71.52	84.81
Locus_4147_Transcript_1/1_Confidence_1.000	272	gi|146454972|gb|ABQ42152.1| putative auxin-regulated protein [Sonneratia alba]	138	7	270	2	77	121	7e-06	40.91	60.23
Locus_21734_Transcript_1/1_Confidence_1.000	1209	gi|146762448|gb|ABQ45352.1| RNA-dependent RNA polymerase [Gossypium hirsutum]	1110	1208	192	767	1102	878	8e-93	50.58	68.02
Locus_13376_Transcript_1/1_Confidence_1.000	252	gi|14700000|gb|AAK71492.1| sorbitol dehydrogenase [Prunus cerasus]	368	9	251	1	81	274	1e-23	67.07	78.05
Locus_37716_Transcript_1/1_Confidence_1.000	256	gi|147223505|emb|CAN08461.1| unnamed protein product [Zea mays]	113	87	254	2	58	161	2e-10	57.89	75.44
Locus_64109_Transcript_1/1_Confidence_1.000	298	gi|147223505|emb|CAN08461.1| unnamed protein product [Zea mays]	113	296	3	5	100	403	1e-38	80.61	90.82
Locus_66767_Transcript_1/1_Confidence_1.000	327	gi|147223505|emb|CAN08461.1| unnamed protein product [Zea mays]	113	40	324	2	94	336	9e-31	88.42	94.74
Locus_2478_Transcript_1/1_Confidence_1.000	381	gi|147223555|emb|CAN08486.1| unnamed protein product [Zea mays]	258	379	29	139	255	379	9e-36	59.83	76.92
Locus_18951_Transcript_1/1_Confidence_1.000	825	gi|147223555|emb|CAN08486.1| unnamed protein product [Zea mays]	258	82	774	26	258	931	3e-99	76.82	86.27
Locus_42835_Transcript_1/1_Confidence_1.000	562	gi|147223603|emb|CAN08510.1| unnamed protein product [Zea mays]	245	508	2	8	179	686	4e-71	75	83.72
Locus_28344_Transcript_1/1_Confidence_1.000	420	gi|147223819|emb|CAN08621.1| unnamed protein product [Zea mays]	185	145	420	21	119	155	8e-10	38.38	58.59
Locus_71832_Transcript_1/1_Confidence_1.000	255	gi|147223889|emb|CAN08658.1| unnamed protein product [Zea mays]	171	42	254	6	76	245	3e-20	66.2	76.06
Locus_51817_Transcript_1/1_Confidence_1.000	690	gi|147223935|emb|CAN08681.1| unnamed protein product [Zea mays]	205	609	127	44	205	664	2e-68	79.01	90.12
Locus_16816_Transcript_1/1_Confidence_1.000	1312	gi|147742763|gb|ABQ50545.1| hypothetical protein [Brassica rapa]	504	180	464	1	95	216	5e-16	48.42	68.42
Locus_8786_Transcript_1/1_Confidence_1.000	2328	gi|147766196|emb|CAN72130.1| hypothetical protein VITISV_002335 [Vitis vinifera]	668	1354	2	1	452	1639	1e-180	67.26	84.07
Locus_22793_Transcript_1/1_Confidence_1.000	347	gi|147766692|emb|CAN71841.1| hypothetical protein VITISV_013398 [Vitis vinifera]	401	3	347	23	137	415	6e-40	65.22	82.61
Locus_49468_Transcript_1/1_Confidence_1.000	346	gi|147767043|emb|CAN74321.1| hypothetical protein VITISV_008594 [Vitis vinifera]	1176	29	334	658	758	120	1e-05	31.37	45.1
Locus_11426_Transcript_1/1_Confidence_1.000	1914	gi|147767730|emb|CAN71853.1| hypothetical protein VITISV_007346 [Vitis vinifera]	631	1912	1301	432	631	755	3e-78	77.45	86.27
Locus_9912_Transcript_1/1_Confidence_1.000	755	gi|147768335|emb|CAN66971.1| hypothetical protein VITISV_013670 [Vitis vinifera]	313	1	165	258	312	262	1e-21	92.73	100
Locus_27467_Transcript_1/1_Confidence_1.000	836	gi|147768694|emb|CAN71661.1| hypothetical protein VITISV_016186 [Vitis vinifera]	259	287	757	1	160	530	1e-52	68.12	81.88
Locus_71437_Transcript_1/1_Confidence_1.000	888	gi|147769002|emb|CAN66735.1| hypothetical protein VITISV_024186 [Vitis vinifera]	114	136	480	1	114	460	2e-44	69.57	82.61
Locus_34284_Transcript_1/1_Confidence_1.000	325	gi|147769193|emb|CAN59837.1| hypothetical protein VITISV_039830 [Vitis vinifera]	359	6	323	169	277	199	7e-15	37.61	58.72
Locus_27092_Transcript_1/1_Confidence_1.000	817	gi|147769238|emb|CAN61585.1| hypothetical protein VITISV_007265 [Vitis vinifera]	703	2	817	121	392	1153	6e-125	80.88	92.65
Locus_4734_Transcript_1/1_Confidence_1.000	1502	gi|147770239|emb|CAN73956.1| hypothetical protein VITISV_026134 [Vitis vinifera]	389	595	972	1	118	449	6e-43	62.7	81.75
Locus_580_Transcript_1/1_Confidence_1.000	845	gi|147771275|emb|CAN76250.1| hypothetical protein VITISV_025506 [Vitis vinifera]	219	68	445	84	214	210	1e-15	38.85	55.4
Locus_1233_Transcript_1/1_Confidence_1.000	249	gi|147771502|emb|CAN66995.1| hypothetical protein VITISV_019167 [Vitis vinifera]	221	11	247	93	177	140	5e-08	50	63.95
Locus_26474_Transcript_1/1_Confidence_1.000	639	gi|147771519|emb|CAN66750.1| hypothetical protein VITISV_034413 [Vitis vinifera]	611	632	171	420	573	494	1e-48	59.74	74.68
Locus_17718_Transcript_1/1_Confidence_1.000	340	gi|147771846|emb|CAN71337.1| hypothetical protein VITISV_035762 [Vitis vinifera]	279	261	1	185	267	310	9e-28	72.41	81.61
Locus_52412_Transcript_1/1_Confidence_1.000	463	gi|147771903|emb|CAN75708.1| hypothetical protein VITISV_031421 [Vitis vinifera]	1313	2	436	440	583	342	2e-31	44.83	64.14
Locus_28447_Transcript_1/1_Confidence_1.000	372	gi|147772591|emb|CAN76078.1| hypothetical protein VITISV_008973 [Vitis vinifera]	1146	207	371	948	1003	159	3e-10	53.57	71.43
Locus_13692_Transcript_1/1_Confidence_1.000	2675	gi|147772656|emb|CAN62852.1| hypothetical protein VITISV_010156 [Vitis vinifera]	365	782	1885	3	365	952	6e-101	49.18	70.92
Locus_28953_Transcript_1/1_Confidence_1.000	582	gi|147773180|emb|CAN78183.1| hypothetical protein VITISV_024119 [Vitis vinifera]	870	581	12	290	479	193	6e-14	32.49	52.28
Locus_69878_Transcript_1/1_Confidence_1.000	680	gi|147773236|emb|CAN73675.1| hypothetical protein VITISV_001110 [Vitis vinifera]	221	301	5	5	101	221	5e-17	37.37	67.68
Locus_21951_Transcript_1/1_Confidence_1.000	611	gi|147773414|emb|CAN60269.1| hypothetical protein VITISV_029394 [Vitis vinifera]	233	183	4	82	141	164	2e-10	51.67	73.33
Locus_14261_Transcript_1/1_Confidence_1.000	2749	gi|147773505|emb|CAN66784.1| hypothetical protein VITISV_013511 [Vitis vinifera]	1411	1	1677	769	1352	1107	6e-119	45.99	58.27
Locus_44697_Transcript_1/1_Confidence_1.000	490	gi|147773547|emb|CAN61143.1| hypothetical protein VITISV_004318 [Vitis vinifera]	324	483	304	265	324	143	3e-08	46.67	66.67
Locus_6250_Transcript_1/1_Confidence_1.000	2788	gi|147773984|emb|CAN76269.1| hypothetical protein VITISV_004097 [Vitis vinifera]	507	1417	2427	157	502	738	4e-76	50.28	65.34
Locus_32930_Transcript_1/1_Confidence_1.000	584	gi|147774459|emb|CAN59792.1| hypothetical protein VITISV_001900 [Vitis vinifera]	270	404	583	2	61	178	3e-12	53.33	70
Locus_14186_Transcript_1/1_Confidence_1.000	524	gi|147774593|emb|CAN65423.1| hypothetical protein VITISV_024588 [Vitis vinifera]	1023	169	41	76	118	208	9e-16	88.37	95.35
Locus_10036_Transcript_1/1_Confidence_1.000	1738	gi|147774905|emb|CAN61706.1| hypothetical protein VITISV_001610 [Vitis vinifera]	276	502	957	1	153	465	1e-44	79.08	83.66
Locus_11789_Transcript_1/1_Confidence_1.000	548	gi|147774977|emb|CAN59911.1| hypothetical protein VITISV_017032 [Vitis vinifera]	249	334	546	17	87	193	5e-14	54.93	70.42
Locus_20234_Transcript_1/1_Confidence_1.000	335	gi|147775085|emb|CAN77203.1| hypothetical protein VITISV_001594 [Vitis vinifera]	110	282	58	34	108	264	2e-22	66.67	84
Locus_3921_Transcript_1/1_Confidence_1.000	780	gi|147776317|emb|CAN76468.1| hypothetical protein VITISV_030042 [Vitis vinifera]	303	779	693	233	261	130	2e-06	86.21	96.55
Locus_17282_Transcript_1/1_Confidence_1.000	1244	gi|147776601|emb|CAN74005.1| hypothetical protein VITISV_006236 [Vitis vinifera]	533	8	985	29	334	209	3e-15	25.07	42.99
Locus_7080_Transcript_1/1_Confidence_1.000	1603	gi|147777649|emb|CAN78204.1| hypothetical protein VITISV_019153 [Vitis vinifera]	535	1	855	242	524	210	3e-15	26.51	42.28
Locus_46286_Transcript_1/1_Confidence_1.000	352	gi|147777649|emb|CAN78204.1| hypothetical protein VITISV_019153 [Vitis vinifera]	535	3	347	107	221	264	2e-22	46.96	64.35
Locus_29251_Transcript_1/1_Confidence_1.000	792	gi|147778135|emb|CAN76485.1| hypothetical protein VITISV_000801 [Vitis vinifera]	369	780	4	112	366	623	2e-63	47.88	66.41
Locus_67668_Transcript_1/1_Confidence_1.000	541	gi|147778736|emb|CAN71583.1| hypothetical protein VITISV_043292 [Vitis vinifera]	531	14	523	17	185	152	3e-09	25.28	48.88
Locus_19001_Transcript_1/1_Confidence_1.000	416	gi|147778759|emb|CAN78218.1| hypothetical protein VITISV_030223 [Vitis vinifera]	299	414	19	34	165	333	2e-30	44.7	69.7
Locus_12236_Transcript_1/1_Confidence_1.000	670	gi|147778776|emb|CAN71580.1| hypothetical protein VITISV_003230 [Vitis vinifera]	133	177	4	4	61	217	1e-16	72.41	81.03
Locus_14281_Transcript_1/1_Confidence_1.000	978	gi|147778776|emb|CAN71580.1| hypothetical protein VITISV_003230 [Vitis vinifera]	133	5	208	55	122	222	7e-17	66.18	73.53
Locus_15135_Transcript_1/1_Confidence_1.000	1674	gi|147778998|emb|CAN60313.1| hypothetical protein VITISV_036304 [Vitis vinifera]	303	862	2	1	288	1227	4e-133	78.47	87.15
Locus_65791_Transcript_1/1_Confidence_1.000	1258	gi|147779190|emb|CAN67858.1| hypothetical protein VITISV_033709 [Vitis vinifera]	139	383	622	58	136	137	7e-07	40	65
Locus_7240_Transcript_1/1_Confidence_1.000	1918	gi|147779383|emb|CAN65567.1| hypothetical protein VITISV_001761 [Vitis vinifera]	386	1504	644	5	288	265	2e-21	27.74	46.58
Locus_13820_Transcript_1/1_Confidence_1.000	1347	gi|147780177|emb|CAN75521.1| hypothetical protein VITISV_043594 [Vitis vinifera]	424	1346	627	193	421	678	1e-69	52.5	68.33
Locus_34342_Transcript_1/1_Confidence_1.000	588	gi|147780243|emb|CAN65736.1| hypothetical protein VITISV_037752 [Vitis vinifera]	647	219	587	301	419	290	4e-25	47.97	63.41
Locus_16584_Transcript_1/1_Confidence_1.000	1948	gi|147780310|emb|CAN61437.1| hypothetical protein VITISV_033770 [Vitis vinifera]	454	630	1421	28	301	672	1e-68	51.43	61.79
Locus_5492_Transcript_1/1_Confidence_1.000	806	gi|147780475|emb|CAN75757.1| hypothetical protein VITISV_028561 [Vitis vinifera]	293	804	547	196	293	146	3e-08	41.41	54.55
Locus_30861_Transcript_1/1_Confidence_1.000	263	gi|147780502|emb|CAN62561.1| hypothetical protein VITISV_001366 [Vitis vinifera]	321	146	6	1	47	170	2e-11	61.7	80.85
Locus_67596_Transcript_1/1_Confidence_1.000	416	gi|147780567|emb|CAN75759.1| hypothetical protein VITISV_017339 [Vitis vinifera]	1268	3	353	470	586	302	8e-27	55.56	76.92
Locus_38889_Transcript_1/1_Confidence_1.000	456	gi|147781088|emb|CAN74785.1| hypothetical protein VITISV_011516 [Vitis vinifera]	1494	437	6	453	596	372	6e-35	52.35	66.44
Locus_24806_Transcript_1/1_Confidence_1.000	441	gi|147781461|emb|CAN76118.1| hypothetical protein VITISV_033882 [Vitis vinifera]	592	440	12	178	321	496	2e-49	61.11	77.08
Locus_14233_Transcript_1/1_Confidence_1.000	624	gi|147782231|emb|CAN67579.1| hypothetical protein VITISV_022628 [Vitis vinifera]	61	332	481	10	59	171	3e-11	66	78
Locus_41225_Transcript_1/1_Confidence_1.000	312	gi|147783250|emb|CAN73069.1| hypothetical protein VITISV_005845 [Vitis vinifera]	1640	253	50	97	164	211	3e-16	51.47	73.53
Locus_1143_Transcript_1/1_Confidence_1.000	810	gi|147783405|emb|CAN75217.1| hypothetical protein VITISV_003518 [Vitis vinifera]	1400	13	789	638	892	194	9e-14	25.36	45.65
Locus_11464_Transcript_1/1_Confidence_1.000	1056	gi|147783405|emb|CAN75217.1| hypothetical protein VITISV_003518 [Vitis vinifera]	1400	773	120	1135	1389	171	6e-11	24.9	43.19
Locus_15392_Transcript_1/1_Confidence_1.000	583	gi|147783405|emb|CAN75217.1| hypothetical protein VITISV_003518 [Vitis vinifera]	1400	2	229	637	713	102	4e-08	33.33	51.28
Locus_21316_Transcript_1/1_Confidence_1.000	404	gi|147783405|emb|CAN75217.1| hypothetical protein VITISV_003518 [Vitis vinifera]	1400	8	403	637	758	120	1e-05	31.85	46.67
Locus_26779_Transcript_1/1_Confidence_1.000	364	gi|147783405|emb|CAN75217.1| hypothetical protein VITISV_003518 [Vitis vinifera]	1400	74	364	548	649	149	4e-09	39.81	55.34
Locus_33493_Transcript_1/1_Confidence_1.000	289	gi|147783405|emb|CAN75217.1| hypothetical protein VITISV_003518 [Vitis vinifera]	1400	277	14	638	724	127	1e-06	36.67	54.44
Locus_34582_Transcript_1/1_Confidence_1.000	581	gi|147783405|emb|CAN75217.1| hypothetical protein VITISV_003518 [Vitis vinifera]	1400	1	579	1045	1238	141	7e-08	24.64	44.44
Locus_40939_Transcript_1/1_Confidence_1.000	906	gi|147783405|emb|CAN75217.1| hypothetical protein VITISV_003518 [Vitis vinifera]	1400	906	4	1045	1384	161	7e-10	21.43	41.21
Locus_3982_Transcript_1/1_Confidence_1.000	665	gi|147783746|emb|CAN61451.1| hypothetical protein VITISV_009021 [Vitis vinifera]	204	665	315	86	200	429	4e-41	72.65	87.18
Locus_43408_Transcript_1/1_Confidence_1.000	520	gi|147784318|emb|CAN61810.1| hypothetical protein VITISV_026180 [Vitis vinifera]	327	3	491	161	326	293	1e-25	39.29	57.74
Locus_28186_Transcript_1/1_Confidence_1.000	1527	gi|147784629|emb|CAN74932.1| hypothetical protein VITISV_044432 [Vitis vinifera]	486	1	387	170	300	367	2e-33	57.25	70.99
Locus_33343_Transcript_1/1_Confidence_1.000	883	gi|147784629|emb|CAN74932.1| hypothetical protein VITISV_044432 [Vitis vinifera]	486	869	561	194	296	159	1e-09	40	54.29
Locus_48353_Transcript_1/1_Confidence_1.000	320	gi|147784859|emb|CAN77495.1| hypothetical protein VITISV_011897 [Vitis vinifera]	1622	303	7	1521	1617	135	2e-07	35	57
Locus_38701_Transcript_1/1_Confidence_1.000	1124	gi|147786877|emb|CAN75542.1| hypothetical protein VITISV_022633 [Vitis vinifera]	322	707	147	135	322	463	1e-44	46.81	67.02
Locus_61652_Transcript_1/1_Confidence_1.000	425	gi|147787486|emb|CAN59988.1| hypothetical protein VITISV_034049 [Vitis vinifera]	746	332	6	587	699	177	2e-12	36.28	58.41
Locus_16797_Transcript_1/1_Confidence_1.000	889	gi|147787837|emb|CAN62925.1| hypothetical protein VITISV_041433 [Vitis vinifera]	177	3	152	103	152	157	2e-09	68.63	82.35
Locus_31117_Transcript_1/1_Confidence_1.000	1865	gi|147788021|emb|CAN69337.1| hypothetical protein VITISV_032631 [Vitis vinifera]	433	298	660	40	158	164	9e-10	35.25	52.46
Locus_3438_Transcript_1/1_Confidence_1.000	1272	gi|147788048|emb|CAN78237.1| hypothetical protein VITISV_016391 [Vitis vinifera]	203	134	742	1	203	852	9e-90	86.7	92.12
Locus_18426_Transcript_1/1_Confidence_1.000	1252	gi|147789091|emb|CAN78018.1| hypothetical protein VITISV_002923 [Vitis vinifera]	477	724	2	1	243	857	2e-90	65.43	79.84
Locus_5459_Transcript_1/1_Confidence_1.000	482	gi|147789347|emb|CAN62349.1| hypothetical protein VITISV_004943 [Vitis vinifera]	313	403	480	6	31	131	6e-07	84.62	92.31
Locus_59207_Transcript_1/1_Confidence_1.000	327	gi|147789390|emb|CAN73318.1| hypothetical protein VITISV_007727 [Vitis vinifera]	704	327	1	404	512	414	8e-40	71.56	87.16
Locus_13794_Transcript_1/1_Confidence_1.000	1954	gi|147790753|emb|CAN63789.1| hypothetical protein VITISV_000289 [Vitis vinifera]	570	1954	293	11	566	1249	1e-135	45.34	67.14
Locus_47125_Transcript_1/1_Confidence_1.000	343	gi|147790995|emb|CAN74952.1| hypothetical protein VITISV_025649 [Vitis vinifera]	756	2	343	258	371	264	2e-22	45.61	64.04
Locus_33993_Transcript_1/1_Confidence_1.000	897	gi|147791053|emb|CAN68023.1| hypothetical protein VITISV_003624 [Vitis vinifera]	318	895	326	121	302	265	6e-22	34.36	51.79
Locus_72522_Transcript_1/1_Confidence_1.000	267	gi|147791391|emb|CAN59784.1| hypothetical protein VITISV_042163 [Vitis vinifera]	247	8	175	29	81	133	3e-07	54.39	70.18
Locus_17818_Transcript_1/1_Confidence_1.000	1451	gi|147791766|emb|CAN75046.1| hypothetical protein VITISV_023142 [Vitis vinifera]	2461	27	1049	2129	2455	473	1e-45	30.5	53.37
Locus_30433_Transcript_1/1_Confidence_1.000	270	gi|147792026|emb|CAN62038.1| hypothetical protein VITISV_021371 [Vitis vinifera]	1123	269	6	885	974	196	1e-14	44.44	57.78
Locus_41293_Transcript_1/1_Confidence_1.000	513	gi|147792026|emb|CAN62038.1| hypothetical protein VITISV_021371 [Vitis vinifera]	1123	97	504	727	869	348	5e-32	49.31	68.06
Locus_5165_Transcript_1/1_Confidence_1.000	798	gi|147792327|emb|CAN70281.1| hypothetical protein VITISV_022589 [Vitis vinifera]	189	3	293	93	189	497	7e-49	93.81	95.88
Locus_7427_Transcript_1/1_Confidence_1.000	2151	gi|147792339|emb|CAN61471.1| hypothetical protein VITISV_043825 [Vitis vinifera]	345	16	1026	4	343	1091	3e-117	60.29	77.35
Locus_6707_Transcript_1/1_Confidence_1.000	1723	gi|147792812|emb|CAN68806.1| hypothetical protein VITISV_001078 [Vitis vinifera]	828	942	1721	1	266	759	8e-79	57.78	71.11
Locus_14382_Transcript_1/1_Confidence_1.000	1045	gi|147792812|emb|CAN68806.1| hypothetical protein VITISV_001078 [Vitis vinifera]	828	1	936	195	497	567	8e-57	42.59	55.21
Locus_35315_Transcript_1/1_Confidence_1.000	456	gi|147792974|emb|CAN73103.1| hypothetical protein VITISV_042892 [Vitis vinifera]	995	184	456	405	494	127	1e-06	28.57	56.04
Locus_42720_Transcript_1/1_Confidence_1.000	331	gi|147794279|emb|CAN64852.1| hypothetical protein VITISV_025395 [Vitis vinifera]	323	327	82	244	323	198	9e-15	51.22	69.51
Locus_30466_Transcript_1/1_Confidence_1.000	2118	gi|147795685|emb|CAN72176.1| hypothetical protein VITISV_012536 [Vitis vinifera]	740	253	1401	20	382	534	1e-52	34.46	53.89
Locus_12524_Transcript_1/1_Confidence_1.000	520	gi|147795953|emb|CAN60862.1| hypothetical protein VITISV_027789 [Vitis vinifera]	826	210	518	181	285	437	2e-42	74.29	88.57
Locus_9326_Transcript_1/1_Confidence_1.000	282	gi|147796406|emb|CAN65865.1| hypothetical protein VITISV_010256 [Vitis vinifera]	97	35	277	1	81	240	1e-19	79.01	87.65
Locus_47340_Transcript_1/1_Confidence_1.000	293	gi|147796438|emb|CAN72550.1| hypothetical protein VITISV_035352 [Vitis vinifera]	544	293	3	370	466	388	8e-37	72.16	84.54
Locus_3397_Transcript_1/1_Confidence_1.000	1510	gi|147797982|emb|CAN65010.1| hypothetical protein VITISV_027349 [Vitis vinifera]	232	509	1060	50	232	631	5e-64	68.48	82.07
Locus_12757_Transcript_1/1_Confidence_1.000	1206	gi|147798015|emb|CAN65007.1| hypothetical protein VITISV_020873 [Vitis vinifera]	386	921	187	138	381	929	1e-98	70.2	83.67
Locus_57699_Transcript_1/1_Confidence_1.000	699	gi|147799024|emb|CAN72567.1| hypothetical protein VITISV_044177 [Vitis vinifera]	950	538	44	1	164	188	3e-13	28.92	50.6
Locus_55189_Transcript_1/1_Confidence_1.000	270	gi|147799284|emb|CAN76998.1| hypothetical protein VITISV_007763 [Vitis vinifera]	2665	265	23	1856	1932	133	3e-07	38.27	59.26
Locus_38738_Transcript_1/1_Confidence_1.000	400	gi|147800370|emb|CAN70929.1| hypothetical protein VITISV_000386 [Vitis vinifera]	505	361	80	191	283	187	2e-13	42.71	60.42
Locus_64599_Transcript_1/1_Confidence_1.000	256	gi|147800882|emb|CAN62373.1| hypothetical protein VITISV_036477 [Vitis vinifera]	204	1	255	114	198	447	1e-43	98.82	100
Locus_6129_Transcript_1/1_Confidence_1.000	1112	gi|147801125|emb|CAN68826.1| hypothetical protein VITISV_029977 [Vitis vinifera]	673	9	560	415	598	634	1e-64	61.41	83.7
Locus_4458_Transcript_1/1_Confidence_1.000	882	gi|147801855|emb|CAN63812.1| hypothetical protein VITISV_006320 [Vitis vinifera]	646	2	880	91	385	818	5e-86	62.84	77.7
Locus_28031_Transcript_1/1_Confidence_1.000	366	gi|147802534|emb|CAN62144.1| hypothetical protein VITISV_007841 [Vitis vinifera]	603	9	281	221	309	284	9e-25	59.34	78.02
Locus_54545_Transcript_1/1_Confidence_1.000	315	gi|147803048|emb|CAN66426.1| hypothetical protein VITISV_029010 [Vitis vinifera]	751	7	315	318	419	283	1e-24	57.28	70.87
Locus_51968_Transcript_1/1_Confidence_1.000	260	gi|147803631|emb|CAN75352.1| hypothetical protein VITISV_031046 [Vitis vinifera]	720	2	256	535	619	281	2e-24	58.82	80
Locus_22240_Transcript_1/1_Confidence_1.000	917	gi|147805122|emb|CAN77867.1| hypothetical protein VITISV_001382 [Vitis vinifera]	2497	859	2	952	1256	693	2e-71	47.54	62.95
Locus_770_Transcript_1/1_Confidence_1.000	1044	gi|147807413|emb|CAN70753.1| hypothetical protein VITISV_014697 [Vitis vinifera]	160	1042	740	60	160	481	7e-47	92.08	95.05
Locus_13498_Transcript_1/1_Confidence_1.000	1300	gi|147807581|emb|CAN66318.1| hypothetical protein VITISV_040622 [Vitis vinifera]	141	1016	594	1	141	592	1e-59	77.3	88.65
Locus_58096_Transcript_1/1_Confidence_1.000	438	gi|147807673|emb|CAN68847.1| hypothetical protein VITISV_007652 [Vitis vinifera]	1551	39	437	699	844	364	5e-34	54.11	65.07
Locus_21386_Transcript_1/1_Confidence_1.000	718	gi|147810056|emb|CAN78279.1| hypothetical protein VITISV_021648 [Vitis vinifera]	506	706	578	449	491	125	8e-06	51.16	72.09
Locus_13812_Transcript_1/1_Confidence_1.000	539	gi|147810961|emb|CAN59803.1| hypothetical protein VITISV_038875 [Vitis vinifera]	182	138	1	1	43	139	1e-07	65.22	80.43
Locus_38284_Transcript_1/1_Confidence_1.000	251	gi|147811288|emb|CAN63342.1| hypothetical protein VITISV_013819 [Vitis vinifera]	831	5	250	477	558	164	8e-11	37.8	68.29
Locus_47506_Transcript_1/1_Confidence_1.000	746	gi|147811288|emb|CAN63342.1| hypothetical protein VITISV_013819 [Vitis vinifera]	831	746	195	27	215	225	2e-17	32.99	55.15
Locus_31266_Transcript_1/1_Confidence_1.000	1471	gi|147811480|emb|CAN63228.1| hypothetical protein VITISV_002667 [Vitis vinifera]	340	974	1180	257	336	142	2e-07	41.25	60
Locus_38726_Transcript_1/1_Confidence_1.000	1254	gi|147811480|emb|CAN63228.1| hypothetical protein VITISV_002667 [Vitis vinifera]	340	1254	919	87	198	418	2e-39	76.79	83.04
Locus_38271_Transcript_1/1_Confidence_1.000	477	gi|147811532|emb|CAN67637.1| hypothetical protein VITISV_044256 [Vitis vinifera]	223	70	444	1	119	266	1e-22	49.23	62.31
Locus_669_Transcript_1/1_Confidence_1.000	2151	gi|147812439|emb|CAN65790.1| hypothetical protein VITISV_042049 [Vitis vinifera]	515	1549	77	13	514	990	2e-105	41.85	60.71
Locus_33283_Transcript_1/1_Confidence_1.000	1399	gi|147815608|emb|CAN65976.1| hypothetical protein VITISV_036159 [Vitis vinifera]	579	978	4	8	341	1081	3e-116	63.17	77.84
Locus_7101_Transcript_1/1_Confidence_1.000	1016	gi|147815864|emb|CAN74870.1| hypothetical protein VITISV_020543 [Vitis vinifera]	201	178	699	36	201	466	4e-45	57.71	68.57
Locus_49396_Transcript_1/1_Confidence_1.000	375	gi|147816116|emb|CAN64188.1| hypothetical protein VITISV_009785 [Vitis vinifera]	1022	102	362	558	644	146	9e-09	35.63	63.22
Locus_61056_Transcript_1/1_Confidence_1.000	264	gi|147816349|emb|CAN59732.1| hypothetical protein VITISV_003913 [Vitis vinifera]	142	203	6	39	104	217	5e-17	60.61	72.73
Locus_33486_Transcript_1/1_Confidence_1.000	325	gi|147816747|emb|CAN64395.1| hypothetical protein VITISV_036654 [Vitis vinifera]	1037	324	4	584	689	223	1e-17	40.19	57.94
Locus_59146_Transcript_1/1_Confidence_1.000	325	gi|147816747|emb|CAN64395.1| hypothetical protein VITISV_036654 [Vitis vinifera]	1037	2	322	584	689	221	2e-17	39.25	57.94
Locus_2966_Transcript_1/1_Confidence_1.000	591	gi|147816784|emb|CAN71066.1| hypothetical protein VITISV_031706 [Vitis vinifera]	539	589	470	497	536	189	2e-13	90	95
Locus_22420_Transcript_1/1_Confidence_1.000	424	gi|147818269|emb|CAN64714.1| hypothetical protein VITISV_026715 [Vitis vinifera]	373	2	424	160	300	394	2e-37	51.06	75.18
Locus_15973_Transcript_1/1_Confidence_1.000	632	gi|147818759|emb|CAN71801.1| hypothetical protein VITISV_008691 [Vitis vinifera]	106	2	184	46	106	291	3e-25	83.61	91.8
Locus_70798_Transcript_1/1_Confidence_1.000	317	gi|147818918|emb|CAN69377.1| hypothetical protein VITISV_008203 [Vitis vinifera]	483	295	2	3	99	214	1e-16	51.02	70.41
Locus_21298_Transcript_1/1_Confidence_1.000	1015	gi|147819107|emb|CAN75602.1| hypothetical protein VITISV_018938 [Vitis vinifera]	1588	1011	184	1312	1586	520	2e-51	43.26	58.51
Locus_71403_Transcript_1/1_Confidence_1.000	272	gi|147819471|emb|CAN61103.1| hypothetical protein VITISV_024946 [Vitis vinifera]	1018	2	268	131	219	321	5e-29	74.16	80.9
Locus_16611_Transcript_1/1_Confidence_1.000	1095	gi|147819482|emb|CAN65357.1| hypothetical protein VITISV_041274 [Vitis vinifera]	172	438	818	45	171	493	3e-48	74.02	85.83
Locus_40485_Transcript_1/1_Confidence_1.000	269	gi|147819531|emb|CAN65355.1| hypothetical protein VITISV_012646 [Vitis vinifera]	411	33	266	140	214	166	4e-11	43.59	57.69
Locus_4940_Transcript_1/1_Confidence_1.000	2651	gi|147819782|emb|CAN62975.1| hypothetical protein VITISV_002896 [Vitis vinifera]	492	717	2180	8	490	1733	0	73.36	84.02
Locus_51730_Transcript_1/1_Confidence_1.000	262	gi|147820740|emb|CAN69640.1| hypothetical protein VITISV_028568 [Vitis vinifera]	151	3	257	57	141	372	6e-35	80	95.29
Locus_113_Transcript_1/1_Confidence_1.000	450	gi|147821638|emb|CAN70428.1| hypothetical protein VITISV_037530 [Vitis vinifera]	456	143	352	231	304	127	2e-06	46.75	58.44
Locus_6784_Transcript_1/1_Confidence_1.000	1960	gi|147821791|emb|CAN65893.1| hypothetical protein VITISV_021090 [Vitis vinifera]	599	1959	943	261	599	1630	1e-179	92.33	95.87
Locus_464_Transcript_1/1_Confidence_1.000	1135	gi|147822096|emb|CAN72469.1| hypothetical protein VITISV_006797 [Vitis vinifera]	470	71	1057	13	346	376	1e-34	38.87	55.19
Locus_4932_Transcript_1/1_Confidence_1.000	2415	gi|147822332|emb|CAN72907.1| hypothetical protein VITISV_033868 [Vitis vinifera]	260	1817	972	1	255	181	1e-11	34.35	47.28
Locus_55230_Transcript_1/1_Confidence_1.000	717	gi|147825149|emb|CAN71077.1| hypothetical protein VITISV_021663 [Vitis vinifera]	201	370	5	18	135	276	2e-23	45.08	60.66
Locus_8654_Transcript_1/1_Confidence_1.000	804	gi|147825150|emb|CAN71078.1| hypothetical protein VITISV_021664 [Vitis vinifera]	353	3	587	139	349	301	4e-26	35.07	53.55
Locus_2624_Transcript_1/1_Confidence_1.000	496	gi|147826996|emb|CAN77776.1| hypothetical protein VITISV_021888 [Vitis vinifera]	500	139	483	29	143	334	2e-30	53.04	72.17
Locus_28195_Transcript_1/1_Confidence_1.000	1051	gi|147826996|emb|CAN77776.1| hypothetical protein VITISV_021888 [Vitis vinifera]	500	629	471	430	482	113	6e-06	41.51	66.04
Locus_50894_Transcript_1/1_Confidence_1.000	402	gi|147828025|emb|CAN72920.1| hypothetical protein VITISV_022322 [Vitis vinifera]	1303	87	395	870	965	134	2e-07	33.96	50.94
Locus_16997_Transcript_1/1_Confidence_1.000	2967	gi|147832593|emb|CAN63755.1| hypothetical protein VITISV_005666 [Vitis vinifera]	532	527	1966	1	488	941	1e-99	42.33	60.53
Locus_46880_Transcript_1/1_Confidence_1.000	427	gi|147832701|emb|CAN74887.1| hypothetical protein VITISV_007255 [Vitis vinifera]	963	424	62	220	335	155	9e-10	33.86	52.76
Locus_12903_Transcript_1/1_Confidence_1.000	756	gi|147832871|emb|CAN75087.1| hypothetical protein VITISV_010816 [Vitis vinifera]	231	659	111	54	231	395	4e-37	49.18	68.85
Locus_29641_Transcript_1/1_Confidence_1.000	467	gi|147833191|emb|CAN68640.1| hypothetical protein VITISV_030807 [Vitis vinifera]	355	12	230	277	349	214	1e-16	54.79	73.97
Locus_41912_Transcript_1/1_Confidence_1.000	406	gi|147834325|emb|CAN72113.1| hypothetical protein VITISV_009996 [Vitis vinifera]	1844	405	37	243	365	327	1e-29	53.66	69.11
Locus_41501_Transcript_1/1_Confidence_1.000	364	gi|147834523|emb|CAN60912.1| hypothetical protein VITISV_000519 [Vitis vinifera]	839	25	363	528	639	280	3e-24	51.3	64.35
Locus_28952_Transcript_1/1_Confidence_1.000	332	gi|147834541|emb|CAN76404.1| hypothetical protein VITISV_021238 [Vitis vinifera]	1036	164	328	663	716	159	3e-10	58.18	76.36
Locus_72002_Transcript_1/1_Confidence_1.000	343	gi|147834593|emb|CAN60905.1| hypothetical protein VITISV_028449 [Vitis vinifera]	1609	227	322	1054	1085	124	3e-06	59.38	84.38
Locus_73275_Transcript_1/1_Confidence_1.000	411	gi|147834593|emb|CAN60905.1| hypothetical protein VITISV_028449 [Vitis vinifera]	1609	160	65	1054	1085	139	6e-08	71.88	84.38
Locus_73946_Transcript_1/1_Confidence_1.000	502	gi|147834593|emb|CAN60905.1| hypothetical protein VITISV_028449 [Vitis vinifera]	1609	1	501	1150	1300	221	2e-17	33.33	50.29
Locus_7458_Transcript_1/1_Confidence_1.000	3741	gi|147835619|emb|CAN68554.1| hypothetical protein VITISV_017460 [Vitis vinifera]	475	1566	2762	72	475	1250	2e-135	61.41	74.51
Locus_23416_Transcript_1/1_Confidence_1.000	1695	gi|147836207|emb|CAN73176.1| hypothetical protein VITISV_007720 [Vitis vinifera]	1662	1694	3	734	1297	2388	0	75.35	89.54
Locus_62540_Transcript_1/1_Confidence_1.000	262	gi|147838062|emb|CAN69667.1| hypothetical protein VITISV_001500 [Vitis vinifera]	433	2	220	358	430	210	4e-16	50.68	73.97
Locus_9197_Transcript_1/1_Confidence_1.000	1519	gi|147838656|emb|CAN65049.1| hypothetical protein VITISV_022864 [Vitis vinifera]	558	1174	2	9	411	976	5e-104	48.05	64.88
Locus_12540_Transcript_1/1_Confidence_1.000	3107	gi|147838732|emb|CAN71826.1| hypothetical protein VITISV_013841 [Vitis vinifera]	734	576	2819	50	731	1093	3e-117	36.14	52.33
Locus_11642_Transcript_1/1_Confidence_1.000	3354	gi|147838869|emb|CAN70334.1| hypothetical protein VITISV_011432 [Vitis vinifera]	1694	2933	243	106	951	1919	0	45.1	59.63
Locus_23436_Transcript_1/1_Confidence_1.000	816	gi|147839188|emb|CAN72375.1| hypothetical protein VITISV_019598 [Vitis vinifera]	570	302	814	2	172	480	6e-47	57.23	67.63
Locus_27237_Transcript_1/1_Confidence_1.000	1419	gi|147839188|emb|CAN72375.1| hypothetical protein VITISV_019598 [Vitis vinifera]	570	8	1009	243	570	997	2e-106	58.81	75.52
Locus_18451_Transcript_1/1_Confidence_1.000	1731	gi|147839221|emb|CAN65683.1| hypothetical protein VITISV_022457 [Vitis vinifera]	298	409	1011	19	220	483	8e-47	47.29	67.49
Locus_27377_Transcript_1/1_Confidence_1.000	258	gi|147839222|emb|CAN65684.1| hypothetical protein VITISV_022458 [Vitis vinifera]	194	256	2	30	114	238	2e-19	88.24	97.65
Locus_31287_Transcript_1/1_Confidence_1.000	887	gi|147839687|emb|CAN77297.1| hypothetical protein VITISV_022385 [Vitis vinifera]	424	450	1	5	154	503	2e-49	60	80.67
Locus_55152_Transcript_1/1_Confidence_1.000	1133	gi|147839909|emb|CAN65903.1| hypothetical protein VITISV_004870 [Vitis vinifera]	482	3	491	340	479	243	3e-19	34.36	52.76
Locus_10037_Transcript_1/1_Confidence_1.000	501	gi|147841303|emb|CAN64511.1| hypothetical protein VITISV_035691 [Vitis vinifera]	447	500	3	122	289	675	6e-70	77.38	86.31
Locus_23802_Transcript_1/1_Confidence_1.000	2244	gi|147841528|emb|CAN75324.1| hypothetical protein VITISV_003766 [Vitis vinifera]	1333	331	2	573	677	189	1e-12	41.82	61.82
Locus_17210_Transcript_1/1_Confidence_1.000	1545	gi|147841888|emb|CAN65218.1| hypothetical protein VITISV_024690 [Vitis vinifera]	620	1201	464	332	578	532	2e-52	56.08	66.67
Locus_25026_Transcript_1/1_Confidence_1.000	292	gi|147843005|emb|CAN83318.1| hypothetical protein VITISV_023581 [Vitis vinifera]	76	200	15	1	63	189	1e-13	57.14	77.78
Locus_1400_Transcript_1/1_Confidence_1.000	366	gi|147843327|emb|CAN80530.1| hypothetical protein VITISV_018475 [Vitis vinifera]	150	366	235	96	139	141	4e-08	100	100
Locus_46966_Transcript_1/1_Confidence_1.000	299	gi|147843647|emb|CAN82002.1| hypothetical protein VITISV_023197 [Vitis vinifera]	461	179	298	60	99	129	9e-07	60	77.5
Locus_54028_Transcript_1/1_Confidence_1.000	328	gi|147843793|emb|CAN83727.1| hypothetical protein VITISV_043616 [Vitis vinifera]	947	325	2	33	137	182	6e-13	45.37	61.11
Locus_14432_Transcript_1/1_Confidence_1.000	427	gi|147843918|emb|CAN83715.1| hypothetical protein VITISV_023787 [Vitis vinifera]	281	425	63	52	174	472	1e-46	78.86	85.37
Locus_48364_Transcript_1/1_Confidence_1.000	483	gi|147844090|emb|CAN80011.1| hypothetical protein VITISV_017818 [Vitis vinifera]	824	6	440	376	530	129	1e-06	26.58	45.57
Locus_40181_Transcript_1/2_Confidence_1.000	343	gi|147844168|emb|CAN80566.1| hypothetical protein VITISV_029672 [Vitis vinifera]	1636	343	122	936	1009	264	2e-30	59.46	81.08
Locus_40181_Transcript_2/2_Confidence_1.000	376	gi|147844168|emb|CAN80566.1| hypothetical protein VITISV_029672 [Vitis vinifera]	1636	376	122	925	1009	294	6e-34	57.65	82.35
Locus_27068_Transcript_1/1_Confidence_1.000	563	gi|147844232|emb|CAN82126.1| hypothetical protein VITISV_006558 [Vitis vinifera]	167	562	203	37	156	433	9e-42	62.5	79.17
Locus_2946_Transcript_1/1_Confidence_1.000	1135	gi|147844779|emb|CAN79041.1| hypothetical protein VITISV_043754 [Vitis vinifera]	403	3	941	91	403	1466	5e-161	87.22	93.93
Locus_8138_Transcript_1/1_Confidence_1.000	1610	gi|147845106|emb|CAN81622.1| hypothetical protein VITISV_012437 [Vitis vinifera]	884	1188	1610	353	482	234	6e-18	40	62.07
Locus_22955_Transcript_1/1_Confidence_1.000	494	gi|147845303|emb|CAN79061.1| hypothetical protein VITISV_024577 [Vitis vinifera]	1424	2	487	626	787	318	1e-28	39.51	57.41
Locus_924_Transcript_1/1_Confidence_1.000	1281	gi|147845459|emb|CAN83348.1| hypothetical protein VITISV_042279 [Vitis vinifera]	333	209	478	237	332	177	2e-11	39.18	63.92
Locus_40086_Transcript_1/1_Confidence_1.000	807	gi|147845557|emb|CAN82723.1| hypothetical protein VITISV_004793 [Vitis vinifera]	2115	153	806	1035	1252	350	7e-32	35.14	57.21
Locus_4019_Transcript_1/1_Confidence_1.000	602	gi|147846651|emb|CAN82741.1| hypothetical protein VITISV_026165 [Vitis vinifera]	772	487	71	31	154	184	7e-13	36.69	50.36
Locus_8286_Transcript_1/1_Confidence_1.000	1285	gi|147846771|emb|CAN80622.1| hypothetical protein VITISV_043432 [Vitis vinifera]	357	1098	493	155	357	638	6e-65	63.41	75.12
Locus_43328_Transcript_1/1_Confidence_1.000	347	gi|147852653|emb|CAN83797.1| hypothetical protein VITISV_002973 [Vitis vinifera]	1618	346	2	1080	1195	132	4e-07	48.72	70.94
Locus_55849_Transcript_1/1_Confidence_1.000	305	gi|147853521|emb|CAN78533.1| hypothetical protein VITISV_006310 [Vitis vinifera]	592	305	150	105	156	169	2e-11	61.54	73.08
Locus_9940_Transcript_1/1_Confidence_1.000	801	gi|147853840|emb|CAN83813.1| hypothetical protein VITISV_014751 [Vitis vinifera]	216	478	654	6	71	115	2e-08	40.91	59.09
Locus_3439_Transcript_1/1_Confidence_1.000	1231	gi|147853956|emb|CAN81694.1| hypothetical protein VITISV_017873 [Vitis vinifera]	648	456	1229	1	258	1265	1e-137	93.8	98.45
Locus_71740_Transcript_1/1_Confidence_1.000	256	gi|147855039|emb|CAN82379.1| hypothetical protein VITISV_036230 [Vitis vinifera]	578	125	256	88	131	159	3e-10	63.64	72.73
Locus_41100_Transcript_1/1_Confidence_1.000	663	gi|147855531|emb|CAN79602.1| hypothetical protein VITISV_012634 [Vitis vinifera]	339	4	597	125	325	628	3e-64	57.92	72.28
Locus_10109_Transcript_1/1_Confidence_1.000	2015	gi|147855753|emb|CAN83442.1| hypothetical protein VITISV_018735 [Vitis vinifera]	371	113	1219	1	371	1186	3e-128	71.7	81.67
Locus_66027_Transcript_1/1_Confidence_1.000	340	gi|147855895|emb|CAN80751.1| hypothetical protein VITISV_013037 [Vitis vinifera]	557	1	330	129	238	331	3e-30	55.45	70
Locus_66399_Transcript_1/1_Confidence_1.000	415	gi|147855968|emb|CAN80304.1| hypothetical protein VITISV_017821 [Vitis vinifera]	939	10	222	839	916	195	2e-14	46.15	67.95
Locus_19620_Transcript_1/1_Confidence_1.000	1827	gi|147856217|emb|CAN82421.1| hypothetical protein VITISV_034964 [Vitis vinifera]	841	1425	394	499	841	1106	5e-119	65.41	79.36
Locus_26390_Transcript_1/1_Confidence_1.000	988	gi|147856497|emb|CAN78638.1| hypothetical protein VITISV_031737 [Vitis vinifera]	166	433	714	72	165	267	4e-22	56.38	73.4
Locus_9881_Transcript_1/1_Confidence_1.000	1045	gi|147856641|emb|CAN82460.1| hypothetical protein VITISV_005515 [Vitis vinifera]	1162	451	762	8	112	303	3e-26	62.86	76.19
Locus_24824_Transcript_1/1_Confidence_1.000	1746	gi|147857263|emb|CAN79213.1| hypothetical protein VITISV_025939 [Vitis vinifera]	1384	3	1619	569	1033	1287	5e-140	58.7	69.63
Locus_29832_Transcript_1/1_Confidence_1.000	316	gi|147858034|emb|CAN80351.1| hypothetical protein VITISV_003139 [Vitis vinifera]	156	300	40	70	156	372	6e-35	79.31	94.25
Locus_37030_Transcript_1/1_Confidence_1.000	600	gi|147858105|emb|CAN81016.1| hypothetical protein VITISV_025518 [Vitis vinifera]	1461	592	20	937	1124	483	2e-47	53.4	69.11
Locus_49131_Transcript_1/1_Confidence_1.000	517	gi|147858105|emb|CAN81016.1| hypothetical protein VITISV_025518 [Vitis vinifera]	1461	29	517	937	1096	428	3e-41	52.76	68.71
Locus_24073_Transcript_1/1_Confidence_1.000	1589	gi|147860330|emb|CAN81862.1| hypothetical protein VITISV_033282 [Vitis vinifera]	468	1248	562	234	462	757	1e-78	61.14	75.98
Locus_28982_Transcript_1/1_Confidence_1.000	489	gi|147860348|emb|CAN82568.1| hypothetical protein VITISV_040047 [Vitis vinifera]	697	2	487	148	312	356	5e-33	48.5	62.87
Locus_32356_Transcript_1/1_Confidence_1.000	501	gi|147860348|emb|CAN82568.1| hypothetical protein VITISV_040047 [Vitis vinifera]	697	54	500	13	159	414	1e-39	63.09	74.5
Locus_44706_Transcript_1/1_Confidence_1.000	301	gi|147861868|emb|CAN81082.1| hypothetical protein VITISV_028866 [Vitis vinifera]	1189	4	297	982	1075	148	6e-09	34.69	54.08
Locus_21234_Transcript_1/1_Confidence_1.000	2320	gi|147862940|emb|CAN83206.1| hypothetical protein VITISV_019937 [Vitis vinifera]	566	586	1947	115	565	1874	0	83.52	89.45
Locus_10870_Transcript_1/1_Confidence_1.000	790	gi|147864241|emb|CAN78805.1| hypothetical protein VITISV_017581 [Vitis vinifera]	1057	1	189	990	1055	148	2e-08	50	59.09
Locus_45539_Transcript_1/1_Confidence_1.000	1342	gi|147864273|emb|CAN78796.1| hypothetical protein VITISV_008076 [Vitis vinifera]	2257	741	49	3	218	205	1e-14	37.66	51.46
Locus_13116_Transcript_1/1_Confidence_1.000	1190	gi|147864285|emb|CAN83012.1| hypothetical protein VITISV_010104 [Vitis vinifera]	179	486	1007	5	178	565	2e-56	67.24	81.61
Locus_58_Transcript_1/1_Confidence_1.000	659	gi|147864470|emb|CAN82638.1| hypothetical protein VITISV_028819 [Vitis vinifera]	221	481	128	104	221	447	3e-63	83.05	90.68
Locus_12020_Transcript_1/1_Confidence_1.000	255	gi|147864798|emb|CAN83645.1| hypothetical protein VITISV_016194 [Vitis vinifera]	334	3	131	179	221	150	3e-09	69.77	88.37
Locus_10454_Transcript_1/1_Confidence_1.000	945	gi|147866067|emb|CAN80966.1| hypothetical protein VITISV_005610 [Vitis vinifera]	539	229	651	133	266	157	2e-09	34.72	52.78
Locus_31541_Transcript_1/1_Confidence_1.000	591	gi|147867252|emb|CAN81194.1| hypothetical protein VITISV_022853 [Vitis vinifera]	241	2	223	168	241	263	5e-22	63.51	82.43
Locus_52951_Transcript_1/1_Confidence_1.000	533	gi|147867309|emb|CAN79008.1| hypothetical protein VITISV_042472 [Vitis vinifera]	273	532	110	116	256	463	2e-45	60.99	75.18
Locus_9745_Transcript_1/1_Confidence_1.000	821	gi|148287135|emb|CAM31954.1| glucosyltransferase [Brassica napus]	482	7	477	298	460	347	2e-31	43.56	58.28
Locus_30334_Transcript_1/1_Confidence_1.000	396	gi|148299091|gb|ABQ58083.1| unknown protein [Arachis diogoi]	191	396	277	147	186	151	2e-09	72.5	85
Locus_71904_Transcript_1/1_Confidence_1.000	269	gi|148362107|gb|ABQ59633.1| alpha-tubulin 3 [Populus tremuloides]	451	2	268	9	97	352	1e-32	66.29	79.78
Locus_8870_Transcript_1/1_Confidence_1.000	1813	gi|148595754|emb|CAM88967.1| AKT2 inward rectifier channel [Physcomitrella patens]	967	310	1812	51	551	1574	3e-173	61.35	78.69
Locus_10625_Transcript_1/1_Confidence_1.000	1351	gi|148595754|emb|CAM88967.1| AKT2 inward rectifier channel [Physcomitrella patens]	967	12	1154	541	962	491	7e-48	31.57	50
Locus_45966_Transcript_1/1_Confidence_1.000	505	gi|148595762|emb|CAM90411.1| HAK3 potassium transporter [Physcomitrella patens]	820	386	9	35	160	354	9e-33	58.27	74.8
Locus_4430_Transcript_1/1_Confidence_1.000	1843	gi|148613844|gb|ABQ96272.1| SGS3-like protein [Solanum lycopersicum]	633	1355	1843	301	447	238	2e-18	35.54	53.61
Locus_7800_Transcript_1/1_Confidence_1.000	1652	gi|148615522|gb|ABQ96599.1| glutathione peroxidase [Ricinus communis]	173	711	1157	5	152	660	2e-67	83.22	92.62
Locus_15037_Transcript_1/1_Confidence_1.000	485	gi|148747602|emb|CAM33430.1| putative Na+/H+ antiporter [Physcomitrella patens]	582	476	3	88	245	598	4e-61	81.01	87.97
Locus_9310_Transcript_1/1_Confidence_1.000	311	gi|148807168|gb|ABR13294.1| putative 40S ribosomal protein S8 [Prunus dulcis]	140	154	309	1	52	134	2e-07	57.69	65.38
Locus_19078_Transcript_1/1_Confidence_1.000	1521	gi|148888525|gb|ABR15768.1| phenylacetaldehyde reductase [Solanum lycopersicum]	328	294	1247	6	321	986	3e-105	58.81	76.42
Locus_920_Transcript_1/1_Confidence_1.000	1997	gi|148888527|gb|ABR15769.1| phenylacetaldehyde reductase [Solanum lycopersicum]	320	520	1494	1	313	728	4e-75	47.08	67.38
Locus_1594_Transcript_1/1_Confidence_1.000	1371	gi|148888527|gb|ABR15769.1| phenylacetaldehyde reductase [Solanum lycopersicum]	320	12	860	41	318	774	1e-80	54.42	72.44
Locus_7048_Transcript_1/1_Confidence_1.000	1455	gi|148888527|gb|ABR15769.1| phenylacetaldehyde reductase [Solanum lycopersicum]	320	120	1106	1	316	726	4e-75	47.11	68.09
Locus_9813_Transcript_1/1_Confidence_1.000	1852	gi|148905738|gb|ABR16033.1| unknown [Picea sitchensis]	279	1498	797	98	279	311	8e-27	34.89	50.64
Locus_3466_Transcript_1/1_Confidence_1.000	2207	gi|148905750|gb|ABR16039.1| unknown [Picea sitchensis]	369	206	1189	30	357	1362	1e-148	80.18	90.24
Locus_13980_Transcript_1/1_Confidence_1.000	1609	gi|148905762|gb|ABR16045.1| unknown [Picea sitchensis]	409	1257	268	76	409	1193	4e-129	70.06	81.14
Locus_3818_Transcript_1/1_Confidence_1.000	344	gi|148905766|gb|ABR16047.1| unknown [Picea sitchensis]	463	342	1	179	292	510	6e-51	79.82	87.72
Locus_3903_Transcript_1/1_Confidence_1.000	1124	gi|148905780|gb|ABR16054.1| unknown [Picea sitchensis]	575	1004	3	8	333	1375	2e-150	73.95	86.83
Locus_1612_Transcript_1/1_Confidence_1.000	1354	gi|148905808|gb|ABR16067.1| unknown [Picea sitchensis]	384	153	1196	32	381	653	1e-66	38.48	58.43
Locus_20815_Transcript_1/1_Confidence_1.000	1251	gi|148905808|gb|ABR16067.1| unknown [Picea sitchensis]	384	435	911	3	155	313	3e-27	45	56.25
Locus_21159_Transcript_1/1_Confidence_1.000	396	gi|148905808|gb|ABR16067.1| unknown [Picea sitchensis]	384	395	12	50	175	256	2e-21	40.31	61.24
Locus_22017_Transcript_1/1_Confidence_1.000	1472	gi|148905808|gb|ABR16067.1| unknown [Picea sitchensis]	384	1210	164	33	381	478	3e-46	32.6	51.1
Locus_51405_Transcript_1/1_Confidence_1.000	275	gi|148905808|gb|ABR16067.1| unknown [Picea sitchensis]	384	274	2	50	141	212	2e-16	45.65	63.04
Locus_9801_Transcript_1/1_Confidence_1.000	2337	gi|148905823|gb|ABR16074.1| unknown [Picea sitchensis]	394	803	1903	14	374	790	3e-82	48.92	66.22
Locus_7842_Transcript_1/1_Confidence_1.000	1179	gi|148905842|gb|ABR16083.1| unknown [Picea sitchensis]	223	1068	400	3	223	534	6e-53	63.39	78.12
Locus_23787_Transcript_1/1_Confidence_1.000	1855	gi|148905856|gb|ABR16090.1| unknown [Picea sitchensis]	438	186	1379	38	434	803	7e-84	42.14	60.85
Locus_11233_Transcript_1/1_Confidence_1.000	1263	gi|148905864|gb|ABR16094.1| unknown [Picea sitchensis]	356	660	7	5	220	1040	1e-111	88.07	96.79
Locus_10059_Transcript_1/1_Confidence_1.000	1336	gi|148905872|gb|ABR16098.1| unknown [Picea sitchensis]	818	2	1336	319	754	1528	4e-168	63.6	80
Locus_6825_Transcript_1/1_Confidence_1.000	1720	gi|148905886|gb|ABR16105.1| unknown [Picea sitchensis]	424	1709	480	15	422	1519	6e-167	70.49	83.17
Locus_13935_Transcript_1/1_Confidence_1.000	1735	gi|148905892|gb|ABR16108.1| unknown [Picea sitchensis]	593	471	1676	41	419	903	2e-95	51.11	63.14
Locus_35736_Transcript_1/1_Confidence_1.000	486	gi|148905892|gb|ABR16108.1| unknown [Picea sitchensis]	593	251	481	484	553	158	4e-10	42.86	66.23
Locus_17212_Transcript_1/1_Confidence_1.000	1586	gi|148905896|gb|ABR16110.1| unknown [Picea sitchensis]	605	685	1584	10	309	804	4e-84	57.33	72.67
Locus_1731_Transcript_1/1_Confidence_1.000	3405	gi|148905924|gb|ABR16123.1| unknown [Picea sitchensis]	554	1110	1868	92	342	644	4e-65	52.94	67.45
Locus_1895_Transcript_1/1_Confidence_1.000	1618	gi|148905924|gb|ABR16123.1| unknown [Picea sitchensis]	554	981	1598	93	284	527	6e-52	50	67.48
Locus_7515_Transcript_1/1_Confidence_1.000	2369	gi|148905924|gb|ABR16123.1| unknown [Picea sitchensis]	554	1648	326	114	534	1159	5e-125	52.14	67.95
Locus_20627_Transcript_1/1_Confidence_1.000	1245	gi|148905924|gb|ABR16123.1| unknown [Picea sitchensis]	554	1243	650	331	512	470	2e-45	49.75	64.32
Locus_3019_Transcript_1/1_Confidence_1.000	2623	gi|148905926|gb|ABR16124.1| unknown [Picea sitchensis]	471	419	1645	17	410	1184	7e-128	61.24	71.77
Locus_15729_Transcript_1/1_Confidence_1.000	2093	gi|148905928|gb|ABR16125.1| unknown [Picea sitchensis]	824	26	1648	273	811	1409	4e-154	51.11	72.32
Locus_12732_Transcript_1/1_Confidence_1.000	650	gi|148905944|gb|ABR16133.1| unknown [Picea sitchensis]	567	240	530	1	117	162	3e-10	51.28	65.81
Locus_2342_Transcript_1/1_Confidence_1.000	2391	gi|148905976|gb|ABR16149.1| unknown [Picea sitchensis]	892	6	2390	68	830	1960	0	58.3	68.79
Locus_28194_Transcript_1/1_Confidence_1.000	602	gi|148906006|gb|ABR16163.1| unknown [Picea sitchensis]	477	31	600	85	274	791	3e-83	78.95	88.42
Locus_3190_Transcript_1/1_Confidence_1.000	351	gi|148906021|gb|ABR16170.1| unknown [Picea sitchensis]	499	336	1	281	384	260	6e-22	50	63.39
Locus_9468_Transcript_1/1_Confidence_1.000	2070	gi|148906021|gb|ABR16170.1| unknown [Picea sitchensis]	499	1850	429	14	485	518	9e-51	31.31	49.29
Locus_17695_Transcript_1/1_Confidence_1.000	394	gi|148906021|gb|ABR16170.1| unknown [Picea sitchensis]	499	2	382	362	485	256	2e-21	41.73	63.78
Locus_27666_Transcript_1/1_Confidence_1.000	637	gi|148906026|gb|ABR16172.1| unknown [Picea sitchensis]	156	6	437	1	147	201	9e-15	41.5	59.86
Locus_34336_Transcript_1/1_Confidence_1.000	333	gi|148906026|gb|ABR16172.1| unknown [Picea sitchensis]	156	331	50	63	156	212	2e-16	73.4	85.11
Locus_6402_Transcript_1/1_Confidence_1.000	4208	gi|148906074|gb|ABR16196.1| unknown [Picea sitchensis]	339	2067	2654	146	339	668	8e-68	63.78	78.57
Locus_9139_Transcript_1/1_Confidence_1.000	1411	gi|148906080|gb|ABR16199.1| unknown [Picea sitchensis]	135	212	496	20	114	362	7e-33	66.32	84.21
Locus_9612_Transcript_1/1_Confidence_1.000	1107	gi|148906096|gb|ABR16207.1| unknown [Picea sitchensis]	340	827	129	92	324	791	9e-83	67.38	84.55
Locus_35760_Transcript_1/1_Confidence_1.000	602	gi|148906103|gb|ABR16210.1| unknown [Picea sitchensis]	663	36	596	5	193	452	6e-44	49.21	68.78
Locus_14840_Transcript_1/1_Confidence_1.000	2408	gi|148906112|gb|ABR16214.1| unknown [Picea sitchensis]	449	638	6	174	385	756	3e-78	68.87	82.08
Locus_20367_Transcript_1/1_Confidence_1.000	337	gi|148906126|gb|ABR16221.1| unknown [Picea sitchensis]	546	3	203	264	330	165	6e-11	68.66	77.61
Locus_10859_Transcript_1/1_Confidence_1.000	1695	gi|148906128|gb|ABR16222.1| unknown [Picea sitchensis]	399	433	1467	33	376	1347	5e-147	69.28	83.77
Locus_12240_Transcript_1/1_Confidence_1.000	2994	gi|148906130|gb|ABR16223.1| unknown [Picea sitchensis]	662	2065	185	29	655	2061	0	60.25	74.72
Locus_1239_Transcript_1/1_Confidence_1.000	1360	gi|148906168|gb|ABR16241.1| unknown [Picea sitchensis]	444	227	1351	65	439	1224	7e-133	70.13	83.47
Locus_1090_Transcript_1/1_Confidence_1.000	901	gi|148906174|gb|ABR16244.1| unknown [Picea sitchensis]	110	2	283	9	102	334	6e-30	87.23	91.49
Locus_2209_Transcript_1/1_Confidence_1.000	1103	gi|148906194|gb|ABR16253.1| unknown [Picea sitchensis]	637	1	576	445	633	654	7e-67	64.58	77.08
Locus_14152_Transcript_1/1_Confidence_1.000	2006	gi|148906204|gb|ABR16258.1| unknown [Picea sitchensis]	670	1329	1	194	639	1394	2e-152	67.41	80.36
Locus_20511_Transcript_1/1_Confidence_1.000	1149	gi|148906241|gb|ABR16276.1| unknown [Picea sitchensis]	469	1006	47	1	317	1078	5e-116	63.35	77.95
Locus_18066_Transcript_1/1_Confidence_1.000	591	gi|148906249|gb|ABR16280.1| unknown [Picea sitchensis]	435	2	136	359	403	220	5e-17	93.33	95.56
Locus_43926_Transcript_1/1_Confidence_1.000	781	gi|148906257|gb|ABR16284.1| unknown [Picea sitchensis]	489	459	779	24	129	300	4e-26	54.21	70.09
Locus_54529_Transcript_1/1_Confidence_1.000	581	gi|148906257|gb|ABR16284.1| unknown [Picea sitchensis]	489	12	143	433	478	144	3e-08	54.35	67.39
Locus_3234_Transcript_1/1_Confidence_1.000	1428	gi|148906263|gb|ABR16287.1| unknown [Picea sitchensis]	307	425	1345	3	303	742	6e-77	51.94	64.52
Locus_3492_Transcript_1/1_Confidence_1.000	1830	gi|148906271|gb|ABR16291.1| unknown [Picea sitchensis]	617	3	524	427	599	498	2e-48	60.92	77.59
Locus_12876_Transcript_1/1_Confidence_1.000	1387	gi|148906273|gb|ABR16292.1| unknown [Picea sitchensis]	437	1190	105	76	431	1204	2e-130	61.88	76.8
Locus_6275_Transcript_1/1_Confidence_1.000	505	gi|148906289|gb|ABR16300.1| unknown [Picea sitchensis]	69	254	42	1	69	307	3e-27	76.06	85.92
Locus_6113_Transcript_1/1_Confidence_1.000	1593	gi|148906291|gb|ABR16301.1| unknown [Picea sitchensis]	263	133	735	13	220	570	6e-57	56.67	70.95
Locus_12711_Transcript_1/1_Confidence_1.000	1127	gi|148906329|gb|ABR16320.1| unknown [Picea sitchensis]	517	1127	501	292	499	638	5e-65	65.07	82.3
Locus_14221_Transcript_1/1_Confidence_1.000	748	gi|148906329|gb|ABR16320.1| unknown [Picea sitchensis]	517	86	748	71	293	637	3e-65	53.81	73.99
Locus_14004_Transcript_1/1_Confidence_1.000	988	gi|148906338|gb|ABR16324.1| unknown [Picea sitchensis]	785	453	986	23	200	606	2e-61	70.27	75.68
Locus_5455_Transcript_1/1_Confidence_1.000	1036	gi|148906348|gb|ABR16329.1| unknown [Picea sitchensis]	363	26	880	62	352	1174	3e-127	78.01	87.63
Locus_18494_Transcript_1/1_Confidence_1.000	1421	gi|148906359|gb|ABR16334.1| unknown [Picea sitchensis]	657	470	1420	105	421	966	6e-103	61.2	75.39
Locus_493_Transcript_1/1_Confidence_1.000	1459	gi|148906365|gb|ABR16337.1| unknown [Picea sitchensis]	445	1368	40	3	445	1981	0	84.88	92.55
Locus_22539_Transcript_1/1_Confidence_1.000	432	gi|148906385|gb|ABR16347.1| unknown [Picea sitchensis]	393	17	430	58	196	436	2e-42	72.66	89.93
Locus_8092_Transcript_1/1_Confidence_1.000	1699	gi|148906391|gb|ABR16350.1| unknown [Picea sitchensis]	448	3	1121	59	428	1240	1e-134	64.61	78.28
Locus_12008_Transcript_1/1_Confidence_1.000	953	gi|148906410|gb|ABR16359.1| unknown [Picea sitchensis]	464	2	550	278	460	864	2e-91	92.9	96.17
Locus_6204_Transcript_1/1_Confidence_1.000	1459	gi|148906423|gb|ABR16365.1| unknown [Picea sitchensis]	610	62	1060	8	345	1033	1e-110	59.24	74.78
Locus_13854_Transcript_1/1_Confidence_1.000	1214	gi|148906427|gb|ABR16367.1| unknown [Picea sitchensis]	584	6	866	124	378	172	6e-11	26.03	40.41
Locus_10931_Transcript_1/1_Confidence_1.000	1259	gi|148906436|gb|ABR16371.1| unknown [Picea sitchensis]	414	1	741	165	411	1109	1e-119	83	95.14
Locus_23584_Transcript_1/1_Confidence_1.000	981	gi|148906468|gb|ABR16387.1| unknown [Picea sitchensis]	420	980	387	220	420	644	8e-66	64.39	77.07
Locus_3505_Transcript_1/1_Confidence_1.000	3488	gi|148906472|gb|ABR16389.1| unknown [Picea sitchensis]	484	1774	2811	122	472	1145	3e-123	58.12	74.64
Locus_7285_Transcript_1/1_Confidence_1.000	693	gi|148906503|gb|ABR16404.1| unknown [Picea sitchensis]	81	692	567	32	72	126	5e-06	59.52	69.05
Locus_61865_Transcript_1/1_Confidence_1.000	361	gi|148906505|gb|ABR16405.1| unknown [Picea sitchensis]	582	359	3	418	537	364	5e-34	63.33	79.17
Locus_1193_Transcript_1/1_Confidence_1.000	723	gi|148906517|gb|ABR16411.1| unknown [Picea sitchensis]	510	418	723	1	102	415	2e-39	77.45	86.27
Locus_3338_Transcript_1/1_Confidence_1.000	1796	gi|148906555|gb|ABR16430.1| unknown [Picea sitchensis]	386	671	1783	6	384	1286	7e-140	64.64	75.46
Locus_13898_Transcript_1/1_Confidence_1.000	936	gi|148906558|gb|ABR16431.1| unknown [Picea sitchensis]	260	1	552	70	253	503	2e-49	64.13	79.89
Locus_8140_Transcript_1/1_Confidence_1.000	2699	gi|148906560|gb|ABR16432.1| unknown [Picea sitchensis]	432	1977	655	7	432	1180	2e-127	55.78	68.93
Locus_13268_Transcript_1/1_Confidence_1.000	997	gi|148906572|gb|ABR16438.1| unknown [Picea sitchensis]	914	2	997	497	829	429	7e-41	40.41	58.7
Locus_5176_Transcript_1/1_Confidence_1.000	1855	gi|148906580|gb|ABR16442.1| unknown [Picea sitchensis]	305	906	631	38	128	232	1e-17	51.09	68.48
Locus_34492_Transcript_1/1_Confidence_1.000	284	gi|148906582|gb|ABR16443.1| unknown [Picea sitchensis]	346	92	244	178	229	126	3e-07	51.92	67.31
Locus_52050_Transcript_1/1_Confidence_1.000	209	gi|148906582|gb|ABR16443.1| unknown [Picea sitchensis]	346	37	177	202	248	145	1e-08	57.45	78.72
Locus_32390_Transcript_1/1_Confidence_1.000	1192	gi|148906600|gb|ABR16452.1| unknown [Picea sitchensis]	351	869	1192	20	126	324	1e-28	60.19	71.3
Locus_202_Transcript_1/1_Confidence_1.000	1715	gi|148906602|gb|ABR16453.1| unknown [Picea sitchensis]	396	285	1142	104	388	1236	4e-134	76.22	87.06
Locus_16456_Transcript_1/1_Confidence_1.000	1225	gi|148906602|gb|ABR16453.1| unknown [Picea sitchensis]	396	2	571	201	390	900	2e-95	80	90.53
Locus_8135_Transcript_1/1_Confidence_1.000	2420	gi|148906604|gb|ABR16454.1| unknown [Picea sitchensis]	348	338	1510	2	348	388	1e-35	37.68	45.81
Locus_21286_Transcript_1/1_Confidence_1.000	1699	gi|148906606|gb|ABR16455.1| unknown [Picea sitchensis]	560	1693	668	218	558	660	2e-67	41.81	61.58
Locus_36361_Transcript_1/1_Confidence_1.000	379	gi|148906606|gb|ABR16455.1| unknown [Picea sitchensis]	560	2	370	100	213	253	4e-21	45.53	60.98
Locus_652_Transcript_1/1_Confidence_1.000	880	gi|148906610|gb|ABR16457.1| unknown [Picea sitchensis]	406	807	1	1	266	832	1e-87	72.86	85.5
Locus_6846_Transcript_1/1_Confidence_1.000	1501	gi|148906625|gb|ABR16464.1| unknown [Picea sitchensis]	399	1273	95	7	399	1788	0	83.72	93.38
Locus_10128_Transcript_1/1_Confidence_1.000	1109	gi|148906634|gb|ABR16468.1| unknown [Picea sitchensis]	117	266	526	17	102	203	1e-14	45.98	66.67
Locus_1609_Transcript_1/1_Confidence_1.000	1909	gi|148906636|gb|ABR16469.1| unknown [Picea sitchensis]	340	1522	782	87	332	394	2e-36	49.19	68.15
Locus_15573_Transcript_1/1_Confidence_1.000	2804	gi|148906666|gb|ABR16482.1| unknown [Picea sitchensis]	930	2305	1136	37	463	260	1e-20	26.28	43.72
Locus_11691_Transcript_1/1_Confidence_1.000	843	gi|148906676|gb|ABR16487.1| unknown [Picea sitchensis]	554	471	842	50	173	244	2e-19	44.88	63.78
Locus_9734_Transcript_1/1_Confidence_1.000	2448	gi|148906678|gb|ABR16488.1| unknown [Picea sitchensis]	436	2342	1116	23	431	1392	5e-152	65.38	80.05
Locus_2896_Transcript_1/1_Confidence_1.000	1883	gi|148906707|gb|ABR16502.1| unknown [Picea sitchensis]	592	1160	120	45	383	801	1e-83	50.14	62.32
Locus_6743_Transcript_1/1_Confidence_1.000	395	gi|148906723|gb|ABR16509.1| unknown [Picea sitchensis]	963	2	391	804	933	565	2e-57	82.31	91.54
Locus_8724_Transcript_1/1_Confidence_1.000	2496	gi|148906723|gb|ABR16509.1| unknown [Picea sitchensis]	963	713	2494	76	670	2468	0	80.84	89.75
Locus_23143_Transcript_1/1_Confidence_1.000	500	gi|148906727|gb|ABR16511.1| unknown [Picea sitchensis]	635	140	3	544	589	209	6e-16	82.61	95.65
Locus_617_Transcript_1/1_Confidence_1.000	1481	gi|148906731|gb|ABR16513.1| unknown [Picea sitchensis]	474	453	1481	1	326	734	5e-76	55.07	66.67
Locus_3046_Transcript_1/1_Confidence_1.000	735	gi|148906742|gb|ABR16518.1| unknown [Picea sitchensis]	502	621	304	398	499	275	3e-23	51.89	70.75
Locus_5225_Transcript_1/1_Confidence_1.000	1404	gi|148906742|gb|ABR16518.1| unknown [Picea sitchensis]	502	1071	37	22	361	871	7e-92	56.57	70.86
Locus_39593_Transcript_1/1_Confidence_1.000	498	gi|148906778|gb|ABR16535.1| unknown [Picea sitchensis]	930	2	496	776	904	179	2e-12	29.76	46.43
Locus_16011_Transcript_1/1_Confidence_1.000	2146	gi|148906782|gb|ABR16537.1| unknown [Picea sitchensis]	532	1867	581	94	514	1339	6e-146	58.89	72.52
Locus_27840_Transcript_1/1_Confidence_1.000	279	gi|148906788|gb|ABR16540.1| unknown [Picea sitchensis]	426	4	279	275	368	158	4e-10	37.23	62.77
Locus_6303_Transcript_1/1_Confidence_1.000	1620	gi|148906813|gb|ABR16552.1| unknown [Picea sitchensis]	605	1601	768	326	605	638	8e-65	57.59	71.03
Locus_8034_Transcript_1/1_Confidence_1.000	2351	gi|148906813|gb|ABR16552.1| unknown [Picea sitchensis]	605	307	1884	49	605	714	2e-73	38.46	51.92
Locus_30689_Transcript_1/1_Confidence_1.000	1149	gi|148906813|gb|ABR16552.1| unknown [Picea sitchensis]	605	579	145	90	219	172	6e-11	39.19	53.38
Locus_13148_Transcript_1/1_Confidence_1.000	916	gi|148906831|gb|ABR16561.1| unknown [Picea sitchensis]	400	186	839	1	218	888	4e-94	84.86	89.91
Locus_4332_Transcript_1/1_Confidence_1.000	943	gi|148906851|gb|ABR16571.1| unknown [Picea sitchensis]	529	926	9	70	375	1063	2e-114	70.92	84.97
Locus_16053_Transcript_1/1_Confidence_1.000	551	gi|148906851|gb|ABR16571.1| unknown [Picea sitchensis]	529	430	2	16	153	436	4e-42	65.73	82.52
Locus_3214_Transcript_1/1_Confidence_1.000	2082	gi|148906857|gb|ABR16574.1| unknown [Picea sitchensis]	368	1	1044	18	367	919	3e-97	54.06	68.07
Locus_777_Transcript_1/1_Confidence_1.000	2480	gi|148906859|gb|ABR16575.1| unknown [Picea sitchensis]	362	2480	2007	183	337	376	3e-34	49.06	67.3
Locus_5631_Transcript_1/1_Confidence_1.000	4257	gi|148906887|gb|ABR16589.1| unknown [Picea sitchensis]	595	2700	1129	79	595	1003	1e-106	39.67	56.88
Locus_15210_Transcript_1/1_Confidence_1.000	1493	gi|148906897|gb|ABR16594.1| unknown [Picea sitchensis]	418	825	103	10	251	626	2e-63	54.69	77.96
Locus_23952_Transcript_1/1_Confidence_1.000	1296	gi|148906897|gb|ABR16594.1| unknown [Picea sitchensis]	418	1160	741	287	418	317	1e-27	49.29	65
Locus_6068_Transcript_1/1_Confidence_1.000	2374	gi|148906906|gb|ABR16598.1| unknown [Picea sitchensis]	695	624	2372	1	582	730	3e-75	41.36	54.15
Locus_27875_Transcript_1/1_Confidence_1.000	1457	gi|148906906|gb|ABR16598.1| unknown [Picea sitchensis]	695	1	348	581	695	184	3e-12	41.32	58.68
Locus_9989_Transcript_1/1_Confidence_1.000	1782	gi|148906910|gb|ABR16600.1| unknown [Picea sitchensis]	394	1590	691	92	391	957	9e-102	62	78.67
Locus_38121_Transcript_1/1_Confidence_1.000	354	gi|148906922|gb|ABR16606.1| unknown [Picea sitchensis]	552	348	10	436	548	184	4e-13	34.51	54.87
Locus_44614_Transcript_1/1_Confidence_1.000	284	gi|148906922|gb|ABR16606.1| unknown [Picea sitchensis]	552	3	257	452	536	141	4e-08	38.82	54.12
Locus_6333_Transcript_1/1_Confidence_1.000	2445	gi|148906930|gb|ABR16610.1| unknown [Picea sitchensis]	496	1435	557	140	432	1023	3e-109	63.48	77.13
Locus_33083_Transcript_1/1_Confidence_1.000	3169	gi|148906946|gb|ABR16618.1| unknown [Picea sitchensis]	886	2899	419	10	883	1550	3e-170	42.23	59.55
Locus_26396_Transcript_1/1_Confidence_1.000	1214	gi|148906951|gb|ABR16620.1| unknown [Picea sitchensis]	709	386	1213	1	274	1022	2e-109	77.26	84.84
Locus_5987_Transcript_1/1_Confidence_1.000	892	gi|148906961|gb|ABR16625.1| unknown [Picea sitchensis]	567	879	586	469	566	287	2e-24	59.18	74.49
Locus_17386_Transcript_1/1_Confidence_1.000	2037	gi|148906961|gb|ABR16625.1| unknown [Picea sitchensis]	567	578	2035	1	479	1547	4e-170	62.78	75.26
Locus_14851_Transcript_1/1_Confidence_1.000	1275	gi|148906965|gb|ABR16627.1| unknown [Picea sitchensis]	462	318	1274	42	360	1442	4e-158	82.45	90.28
Locus_5928_Transcript_1/1_Confidence_1.000	965	gi|148906967|gb|ABR16628.1| unknown [Picea sitchensis]	836	3	764	582	835	674	3e-69	50.38	65.65
Locus_18882_Transcript_1/1_Confidence_1.000	573	gi|148906972|gb|ABR16630.1| unknown [Picea sitchensis]	556	573	256	451	556	374	6e-35	68.87	84.91
Locus_4420_Transcript_1/1_Confidence_1.000	913	gi|148906982|gb|ABR16635.1| unknown [Picea sitchensis]	343	392	883	3	174	340	1e-30	61.63	72.09
Locus_15044_Transcript_1/1_Confidence_1.000	1367	gi|148906988|gb|ABR16638.1| unknown [Picea sitchensis]	657	1366	5	61	522	985	4e-105	48.16	62.85
Locus_18468_Transcript_1/1_Confidence_1.000	789	gi|148906988|gb|ABR16638.1| unknown [Picea sitchensis]	657	788	474	546	649	302	3e-26	54.29	72.38
Locus_10903_Transcript_1/1_Confidence_1.000	3085	gi|148906998|gb|ABR16643.1| unknown [Picea sitchensis]	473	765	2090	4	444	1043	2e-111	47.35	66.81
Locus_3045_Transcript_1/1_Confidence_1.000	2048	gi|148907013|gb|ABR16650.1| unknown [Picea sitchensis]	465	1665	430	53	463	1128	2e-121	58.41	76.2
Locus_9683_Transcript_1/1_Confidence_1.000	855	gi|148907015|gb|ABR16651.1| unknown [Picea sitchensis]	346	855	4	60	346	1082	1e-116	74.91	84.32
Locus_14501_Transcript_1/1_Confidence_1.000	1140	gi|148907021|gb|ABR16654.1| unknown [Picea sitchensis]	574	7	615	361	563	690	5e-71	64.04	81.77
Locus_5644_Transcript_1/1_Confidence_1.000	1336	gi|148907037|gb|ABR16662.1| unknown [Picea sitchensis]	442	2	928	134	441	750	7e-78	53.85	75.96
Locus_20554_Transcript_1/1_Confidence_1.000	665	gi|148907039|gb|ABR16663.1| unknown [Picea sitchensis]	450	194	484	353	449	366	7e-34	67.01	84.54
Locus_48051_Transcript_1/1_Confidence_1.000	259	gi|148907059|gb|ABR16673.1| unknown [Picea sitchensis]	351	259	83	292	351	183	5e-13	55	80
Locus_12096_Transcript_1/1_Confidence_1.000	766	gi|148907069|gb|ABR16678.1| unknown [Picea sitchensis]	571	3	764	275	527	926	1e-98	66.27	79.22
Locus_18264_Transcript_1/1_Confidence_1.000	932	gi|148907069|gb|ABR16678.1| unknown [Picea sitchensis]	571	771	1	18	274	661	8e-68	47.47	69.65
Locus_1416_Transcript_1/1_Confidence_1.000	1999	gi|148907077|gb|ABR16682.1| unknown [Picea sitchensis]	328	754	1644	34	328	1128	2e-121	72.15	84.56
Locus_15752_Transcript_1/1_Confidence_1.000	1222	gi|148907099|gb|ABR16693.1| unknown [Picea sitchensis]	252	1222	953	68	157	389	4e-36	78.89	91.11
Locus_10385_Transcript_1/1_Confidence_1.000	3680	gi|148907109|gb|ABR16698.1| unknown [Picea sitchensis]	1017	3348	562	70	1002	2804	0	63.38	81.69
Locus_72286_Transcript_1/1_Confidence_1.000	306	gi|148907111|gb|ABR16699.1| unknown [Picea sitchensis]	444	208	14	1	62	209	5e-16	63.08	80
Locus_1482_Transcript_1/1_Confidence_1.000	2200	gi|148907117|gb|ABR16702.1| unknown [Picea sitchensis]	418	1925	1272	16	245	512	5e-50	52.5	64.58
Locus_5237_Transcript_1/1_Confidence_1.000	522	gi|148907127|gb|ABR16707.1| unknown [Picea sitchensis]	490	12	284	397	487	264	3e-22	50.55	65.93
Locus_28508_Transcript_1/1_Confidence_1.000	293	gi|148907130|gb|ABR16708.1| unknown [Picea sitchensis]	542	3	293	364	462	124	3e-06	44.44	60.61
Locus_30888_Transcript_1/1_Confidence_1.000	1258	gi|148907160|gb|ABR16723.1| unknown [Picea sitchensis]	173	421	891	12	166	456	8e-44	60.51	80.25
Locus_21195_Transcript_1/1_Confidence_1.000	556	gi|148907184|gb|ABR16735.1| unknown [Picea sitchensis]	351	554	105	205	351	534	2e-53	69.54	83.44
Locus_12225_Transcript_1/1_Confidence_1.000	1959	gi|148907200|gb|ABR16741.1| unknown [Picea sitchensis]	300	635	1432	39	298	827	1e-86	57.68	77.53
Locus_8800_Transcript_1/1_Confidence_1.000	256	gi|148907216|gb|ABR16749.1| unknown [Picea sitchensis]	386	36	254	4	76	155	9e-10	39.73	63.01
Locus_5755_Transcript_1/1_Confidence_1.000	2980	gi|148907222|gb|ABR16752.1| unknown [Picea sitchensis]	520	1875	1042	104	370	733	2e-75	58.27	74.46
Locus_26796_Transcript_1/1_Confidence_1.000	1275	gi|148907269|gb|ABR16773.1| unknown [Picea sitchensis]	134	848	1198	6	130	283	9e-24	48.41	64.29
Locus_5103_Transcript_1/1_Confidence_1.000	1575	gi|148907279|gb|ABR16778.1| unknown [Picea sitchensis]	446	1575	562	99	435	1176	3e-127	68.05	80.77
Locus_6085_Transcript_1/1_Confidence_1.000	3156	gi|148907303|gb|ABR16789.1| unknown [Picea sitchensis]	467	812	2083	48	466	1284	2e-139	66.44	76.39
Locus_10743_Transcript_1/1_Confidence_1.000	2576	gi|148907323|gb|ABR16798.1| unknown [Picea sitchensis]	318	1852	1037	6	277	816	3e-85	59.12	74.45
Locus_5500_Transcript_1/1_Confidence_1.000	1495	gi|148907325|gb|ABR16799.1| unknown [Picea sitchensis]	232	597	1148	39	221	289	2e-24	44.02	62.5
Locus_43797_Transcript_1/1_Confidence_1.000	315	gi|148907327|gb|ABR16800.1| unknown [Picea sitchensis]	483	314	3	61	181	257	1e-21	42.98	61.16
Locus_14002_Transcript_1/1_Confidence_1.000	1162	gi|148907331|gb|ABR16802.1| unknown [Picea sitchensis]	630	2	400	498	630	506	1e-49	72.93	84.96
Locus_30409_Transcript_1/1_Confidence_1.000	1397	gi|148907331|gb|ABR16802.1| unknown [Picea sitchensis]	630	83	1396	26	469	1173	6e-127	53.26	72.81
Locus_45180_Transcript_1/1_Confidence_1.000	287	gi|148907331|gb|ABR16802.1| unknown [Picea sitchensis]	630	146	3	465	512	205	1e-15	83.33	91.67
Locus_12528_Transcript_1/1_Confidence_1.000	531	gi|148907343|gb|ABR16807.1| unknown [Picea sitchensis]	502	13	501	40	199	398	9e-38	51.81	69.28
Locus_2404_Transcript_1/1_Confidence_1.000	1072	gi|148907372|gb|ABR16820.1| unknown [Picea sitchensis]	815	213	1070	6	268	546	2e-54	42.16	58.89
Locus_2548_Transcript_1/1_Confidence_1.000	1199	gi|148907372|gb|ABR16820.1| unknown [Picea sitchensis]	815	816	4	5	265	612	6e-62	45.65	63.04
Locus_5830_Transcript_1/1_Confidence_1.000	1566	gi|148907374|gb|ABR16821.1| unknown [Picea sitchensis]	516	1562	816	264	515	599	3e-60	44.84	67.86
Locus_8418_Transcript_1/1_Confidence_1.000	1054	gi|148907374|gb|ABR16821.1| unknown [Picea sitchensis]	516	3	281	423	515	248	8e-20	49.46	67.74
Locus_11632_Transcript_1/1_Confidence_1.000	2559	gi|148907374|gb|ABR16821.1| unknown [Picea sitchensis]	516	1436	2557	54	422	609	3e-61	35.64	56.65
Locus_14365_Transcript_1/1_Confidence_1.000	1724	gi|148907374|gb|ABR16821.1| unknown [Picea sitchensis]	516	65	979	209	516	618	2e-62	42.17	63.26
Locus_12209_Transcript_1/1_Confidence_1.000	706	gi|148907403|gb|ABR16835.1| unknown [Picea sitchensis]	78	2	232	2	78	169	6e-11	70.13	79.22
Locus_11297_Transcript_1/1_Confidence_1.000	1301	gi|148907413|gb|ABR16840.1| unknown [Picea sitchensis]	610	2	1012	240	577	1435	2e-157	80.77	93.2
Locus_25767_Transcript_1/1_Confidence_1.000	674	gi|148907444|gb|ABR16855.1| unknown [Picea sitchensis]	447	1	672	65	287	894	4e-95	75	88.84
Locus_13095_Transcript_1/1_Confidence_1.000	2699	gi|148907480|gb|ABR16871.1| unknown [Picea sitchensis]	411	1894	629	22	411	921	2e-97	49.65	60.19
Locus_639_Transcript_1/1_Confidence_1.000	3760	gi|148907508|gb|ABR16884.1| unknown [Picea sitchensis]	581	2365	1388	17	352	761	1e-78	49.59	58.68
Locus_23607_Transcript_1/1_Confidence_1.000	930	gi|148907510|gb|ABR16885.1| unknown [Picea sitchensis]	284	929	336	85	284	561	3e-56	55.5	75.5
Locus_12371_Transcript_1/1_Confidence_1.000	399	gi|148907569|gb|ABR16914.1| unknown [Picea sitchensis]	549	3	398	266	397	463	2e-45	73.48	83.33
Locus_11165_Transcript_1/1_Confidence_1.000	1877	gi|148907573|gb|ABR16916.1| unknown [Picea sitchensis]	284	2	730	54	282	760	7e-79	62.14	73.66
Locus_1314_Transcript_1/1_Confidence_1.000	318	gi|148907596|gb|ABR16927.1| unknown [Picea sitchensis]	151	309	1	1	103	433	5e-42	79.61	94.17
Locus_25965_Transcript_1/1_Confidence_1.000	2262	gi|148907606|gb|ABR16932.1| unknown [Picea sitchensis]	632	179	2035	8	626	2133	0	66.94	78.87
Locus_21613_Transcript_1/1_Confidence_1.000	298	gi|148907628|gb|ABR16943.1| unknown [Picea sitchensis]	92	285	91	18	82	182	6e-13	53.85	69.23
Locus_17910_Transcript_1/1_Confidence_1.000	1365	gi|148907645|gb|ABR16951.1| unknown [Picea sitchensis]	601	1	1212	258	601	714	1e-73	43.35	57.14
Locus_32017_Transcript_1/1_Confidence_1.000	1524	gi|148907669|gb|ABR16963.1| unknown [Picea sitchensis]	884	48	1391	442	884	1348	4e-147	59.02	76.39
Locus_5774_Transcript_1/1_Confidence_1.000	1193	gi|148907685|gb|ABR16971.1| unknown [Picea sitchensis]	182	555	10	1	182	794	4e-83	88.46	96.15
Locus_17427_Transcript_1/1_Confidence_1.000	2500	gi|148907700|gb|ABR16978.1| unknown [Picea sitchensis]	416	2308	1136	37	390	209	8e-15	22.72	40.74
Locus_24710_Transcript_1/1_Confidence_1.000	1775	gi|148907700|gb|ABR16978.1| unknown [Picea sitchensis]	416	1689	1126	212	386	209	5e-15	30.73	47.92
Locus_24740_Transcript_1/1_Confidence_1.000	1390	gi|148907726|gb|ABR16990.1| unknown [Picea sitchensis]	272	111	917	1	269	842	1e-88	63.64	77.82
Locus_681_Transcript_1/1_Confidence_1.000	1364	gi|148907749|gb|ABR17001.1| unknown [Picea sitchensis]	540	1364	486	248	539	1000	7e-107	61.77	78.84
Locus_887_Transcript_1/1_Confidence_1.000	1606	gi|148907752|gb|ABR17002.1| unknown [Picea sitchensis]	454	498	1	1	166	402	2e-37	46.75	60.36
Locus_21547_Transcript_1/1_Confidence_1.000	286	gi|148907752|gb|ABR17002.1| unknown [Picea sitchensis]	454	17	286	324	417	163	1e-10	42.55	56.38
Locus_624_Transcript_1/1_Confidence_1.000	798	gi|148907769|gb|ABR17010.1| unknown [Picea sitchensis]	141	698	327	18	141	626	7e-64	95.97	98.39
Locus_8681_Transcript_1/1_Confidence_1.000	1138	gi|148907809|gb|ABR17030.1| unknown [Picea sitchensis]	316	154	759	104	306	433	3e-41	44.88	65.37
Locus_20797_Transcript_1/1_Confidence_1.000	1833	gi|148907860|gb|ABR17053.1| unknown [Picea sitchensis]	502	728	1831	12	397	1227	5e-133	63.21	75.91
Locus_21304_Transcript_1/1_Confidence_1.000	426	gi|148907870|gb|ABR17058.1| unknown [Picea sitchensis]	452	2	322	341	447	227	4e-18	48.21	63.39
Locus_15948_Transcript_1/1_Confidence_1.000	1186	gi|148907874|gb|ABR17060.1| unknown [Picea sitchensis]	526	3	698	279	523	508	6e-50	41.63	62.45
Locus_27819_Transcript_1/1_Confidence_1.000	912	gi|148907874|gb|ABR17060.1| unknown [Picea sitchensis]	526	493	2	121	284	388	4e-36	49.39	64.63
Locus_30709_Transcript_1/1_Confidence_1.000	392	gi|148907902|gb|ABR17072.1| unknown [Picea sitchensis]	301	376	2	69	193	389	6e-37	60.8	76.8
Locus_4645_Transcript_1/1_Confidence_1.000	3643	gi|148907910|gb|ABR17075.1| unknown [Picea sitchensis]	466	2777	2184	4	199	459	1e-43	50	62.14
Locus_22204_Transcript_1/1_Confidence_1.000	2172	gi|148907920|gb|ABR17080.1| unknown [Picea sitchensis]	714	2119	32	12	674	1415	9e-155	45.07	62.25
Locus_2995_Transcript_1/1_Confidence_1.000	288	gi|148907932|gb|ABR17086.1| unknown [Picea sitchensis]	178	4	261	93	178	260	6e-22	56.98	74.42
Locus_30405_Transcript_1/1_Confidence_1.000	953	gi|148907966|gb|ABR17103.1| unknown [Picea sitchensis]	501	944	12	24	335	249	5e-20	28	48.31
Locus_4252_Transcript_1/1_Confidence_1.000	457	gi|148907970|gb|ABR17105.1| unknown [Picea sitchensis]	468	416	21	10	141	120	1e-05	28.26	47.1
Locus_3659_Transcript_1/1_Confidence_1.000	1093	gi|148907993|gb|ABR17116.1| unknown [Picea sitchensis]	151	2	418	2	140	585	7e-59	94.24	97.12
Locus_7521_Transcript_1/1_Confidence_1.000	327	gi|148907993|gb|ABR17116.1| unknown [Picea sitchensis]	151	165	326	43	96	264	4e-27	96.3	98.15
Locus_16767_Transcript_1/1_Confidence_1.000	263	gi|148907993|gb|ABR17116.1| unknown [Picea sitchensis]	151	183	1	18	78	287	4e-25	90.16	96.72
Locus_19574_Transcript_1/1_Confidence_1.000	1441	gi|148908036|gb|ABR17137.1| unknown [Picea sitchensis]	204	90	500	14	150	458	5e-44	59.42	78.99
Locus_40950_Transcript_1/1_Confidence_1.000	354	gi|148908040|gb|ABR17139.1| unknown [Picea sitchensis]	178	353	18	67	177	281	2e-24	48.21	64.29
Locus_6144_Transcript_1/1_Confidence_1.000	514	gi|148908044|gb|ABR17141.1| unknown [Picea sitchensis]	112	512	321	48	111	242	9e-20	68.75	81.25
Locus_12684_Transcript_1/1_Confidence_1.000	1669	gi|148908050|gb|ABR17144.1| unknown [Picea sitchensis]	270	762	1403	54	270	695	2e-71	58.06	77.42
Locus_3794_Transcript_1/1_Confidence_1.000	442	gi|148908084|gb|ABR17160.1| unknown [Picea sitchensis]	147	441	199	67	147	182	6e-13	62.96	86.42
Locus_141_Transcript_1/1_Confidence_1.000	1129	gi|148908087|gb|ABR17161.1| unknown [Picea sitchensis]	222	200	6	1	65	292	7e-25	87.69	93.85
Locus_8290_Transcript_1/1_Confidence_1.000	1778	gi|148908093|gb|ABR17164.1| unknown [Picea sitchensis]	958	3	1295	545	947	924	6e-98	49.66	63.33
Locus_20903_Transcript_1/1_Confidence_1.000	1135	gi|148908093|gb|ABR17164.1| unknown [Picea sitchensis]	958	820	5	234	485	222	9e-17	32.87	42.66
Locus_35541_Transcript_1/1_Confidence_1.000	1214	gi|148908112|gb|ABR17172.1| unknown [Picea sitchensis]	223	413	12	23	168	197	8e-14	32.89	51.32
Locus_38937_Transcript_1/1_Confidence_1.000	1642	gi|148908147|gb|ABR17189.1| unknown [Picea sitchensis]	819	304	1626	157	593	1157	5e-125	53.42	67.99
Locus_19890_Transcript_1/1_Confidence_1.000	316	gi|148908163|gb|ABR17197.1| unknown [Picea sitchensis]	602	3	152	482	531	206	1e-15	76	84
Locus_2475_Transcript_1/1_Confidence_1.000	1511	gi|148908265|gb|ABR17247.1| unknown [Picea sitchensis]	97	1239	949	1	97	459	4e-44	93.81	98.97
Locus_6684_Transcript_1/1_Confidence_1.000	269	gi|148908273|gb|ABR17251.1| unknown [Picea sitchensis]	158	3	260	72	158	354	7e-33	78.16	90.8
Locus_51664_Transcript_1/1_Confidence_1.000	295	gi|148908295|gb|ABR17261.1| unknown [Picea sitchensis]	51	3	131	9	51	189	1e-13	79.07	88.37
Locus_7447_Transcript_1/1_Confidence_1.000	1161	gi|148908307|gb|ABR17267.1| unknown [Picea sitchensis]	99	1107	895	10	80	238	1e-18	70.42	81.69
Locus_14125_Transcript_1/1_Confidence_1.000	3123	gi|148908309|gb|ABR17268.1| unknown [Picea sitchensis]	469	1140	1517	343	468	429	3e-40	63.49	80.95
Locus_10184_Transcript_1/1_Confidence_1.000	1235	gi|148908313|gb|ABR17270.1| unknown [Picea sitchensis]	71	328	540	1	71	325	1e-28	81.69	91.55
Locus_6435_Transcript_1/1_Confidence_1.000	1521	gi|148908319|gb|ABR17273.1| unknown [Picea sitchensis]	305	735	1	4	227	448	8e-43	39.84	59.76
Locus_11909_Transcript_1/1_Confidence_1.000	2646	gi|148908321|gb|ABR17274.1| unknown [Picea sitchensis]	540	650	2233	2	532	1338	1e-145	49.25	69.55
Locus_5270_Transcript_1/1_Confidence_1.000	1041	gi|148908351|gb|ABR17289.1| unknown [Picea sitchensis]	253	287	1039	15	228	516	6e-51	45.28	56.69
Locus_58061_Transcript_1/1_Confidence_1.000	996	gi|148908359|gb|ABR17293.1| unknown [Picea sitchensis]	486	800	934	108	158	133	2e-06	50.98	70.59
Locus_4406_Transcript_1/1_Confidence_1.000	778	gi|148908393|gb|ABR17310.1| unknown [Picea sitchensis]	311	2	502	150	310	488	7e-48	59.28	70.66
Locus_1817_Transcript_1/1_Confidence_1.000	264	gi|148908397|gb|ABR17312.1| unknown [Picea sitchensis]	133	264	103	80	133	150	3e-09	55.56	66.67
Locus_4507_Transcript_1/1_Confidence_1.000	2291	gi|148908399|gb|ABR17313.1| unknown [Picea sitchensis]	443	620	1681	70	422	1148	9e-124	57.91	76.27
Locus_8413_Transcript_1/1_Confidence_1.000	880	gi|148908411|gb|ABR17319.1| unknown [Picea sitchensis]	157	3	422	18	157	602	5e-61	74.29	87.86
Locus_6819_Transcript_1/1_Confidence_1.000	283	gi|148908459|gb|ABR17342.1| unknown [Picea sitchensis]	377	2	283	47	140	472	1e-46	91.49	96.81
Locus_7468_Transcript_1/1_Confidence_1.000	1084	gi|148908495|gb|ABR17360.1| unknown [Picea sitchensis]	319	1084	326	62	319	774	8e-81	57.92	72.59
Locus_33197_Transcript_2/2_Confidence_1.000	282	gi|148908532|gb|ABR17377.1| unknown [Picea sitchensis]	336	48	281	226	306	293	2e-27	70.24	80.95
Locus_15830_Transcript_1/1_Confidence_1.000	1081	gi|148908557|gb|ABR17388.1| unknown [Picea sitchensis]	698	328	900	77	266	734	4e-76	73.44	88.02
Locus_38762_Transcript_1/1_Confidence_1.000	524	gi|148908559|gb|ABR17389.1| unknown [Picea sitchensis]	303	298	2	1	106	242	1e-19	52.83	65.09
Locus_12185_Transcript_1/1_Confidence_1.000	1164	gi|148908561|gb|ABR17390.1| unknown [Picea sitchensis]	512	3	1160	92	471	944	2e-100	51.52	68.02
Locus_24705_Transcript_1/1_Confidence_1.000	1890	gi|148908561|gb|ABR17390.1| unknown [Picea sitchensis]	512	3	1424	48	497	1134	3e-122	53.16	70.68
Locus_22809_Transcript_1/1_Confidence_1.000	680	gi|148908643|gb|ABR17430.1| unknown [Picea sitchensis]	179	371	3	1	123	447	3e-43	73.98	90.24
Locus_11249_Transcript_1/1_Confidence_1.000	1779	gi|148908665|gb|ABR17440.1| unknown [Picea sitchensis]	262	472	1257	1	262	866	3e-91	63.36	82.06
Locus_21402_Transcript_1/1_Confidence_1.000	1188	gi|148908685|gb|ABR17450.1| unknown [Picea sitchensis]	399	1154	777	159	285	160	1e-09	31.78	55.04
Locus_422_Transcript_1/1_Confidence_1.000	284	gi|148908703|gb|ABR17459.1| unknown [Picea sitchensis]	266	283	2	43	136	462	2e-45	81.91	93.62
Locus_5265_Transcript_1/1_Confidence_1.000	2026	gi|148908705|gb|ABR17460.1| unknown [Picea sitchensis]	657	790	83	21	258	538	4e-53	47.7	61.92
Locus_7628_Transcript_1/1_Confidence_1.000	1363	gi|148908715|gb|ABR17465.1| unknown [Picea sitchensis]	220	763	353	85	220	519	4e-51	69.34	84.67
Locus_36460_Transcript_1/1_Confidence_1.000	824	gi|148908718|gb|ABR17466.1| unknown [Picea sitchensis]	231	574	819	26	105	246	9e-20	62.2	68.29
Locus_31726_Transcript_1/1_Confidence_1.000	317	gi|148908724|gb|ABR17469.1| unknown [Picea sitchensis]	280	2	316	91	195	414	8e-40	71.43	87.62
Locus_7478_Transcript_1/1_Confidence_1.000	2382	gi|148908730|gb|ABR17472.1| unknown [Picea sitchensis]	292	1322	738	102	289	586	1e-58	62.63	76.77
Locus_73453_Transcript_1/1_Confidence_1.000	548	gi|148908730|gb|ABR17472.1| unknown [Picea sitchensis]	292	11	466	142	287	215	2e-16	34.64	51.63
Locus_16126_Transcript_1/1_Confidence_1.000	1003	gi|148908744|gb|ABR17479.1| unknown [Picea sitchensis]	366	1001	594	231	366	386	7e-36	66.91	85.29
Locus_10069_Transcript_1/1_Confidence_1.000	2864	gi|148908754|gb|ABR17484.1| unknown [Picea sitchensis]	448	2190	850	12	447	1182	1e-127	52.08	67.83
Locus_20813_Transcript_1/1_Confidence_1.000	1063	gi|148908774|gb|ABR17493.1| unknown [Picea sitchensis]	315	636	1061	44	185	464	7e-45	58.45	75.35
Locus_6348_Transcript_1/1_Confidence_1.000	1997	gi|148908790|gb|ABR17501.1| unknown [Picea sitchensis]	611	1989	1117	274	563	898	7e-95	57.68	77.47
Locus_15295_Transcript_1/1_Confidence_1.000	1861	gi|148908800|gb|ABR17506.1| unknown [Picea sitchensis]	520	148	1497	11	489	1253	5e-136	58.21	70.27
Locus_1047_Transcript_1/1_Confidence_1.000	513	gi|148908802|gb|ABR17507.1| unknown [Picea sitchensis]	189	493	230	102	189	322	5e-29	64.77	81.82
Locus_3168_Transcript_1/1_Confidence_1.000	592	gi|148908804|gb|ABR17508.1| unknown [Picea sitchensis]	181	53	592	1	180	928	4e-99	98.33	100
Locus_22887_Transcript_1/1_Confidence_1.000	1786	gi|148908804|gb|ABR17508.1| unknown [Picea sitchensis]	181	1305	769	1	179	910	3e-96	96.09	98.88
Locus_4918_Transcript_1/1_Confidence_1.000	1612	gi|148908810|gb|ABR17511.1| unknown [Picea sitchensis]	388	1610	828	130	388	733	8e-76	54.79	75.1
Locus_13310_Transcript_1/1_Confidence_1.000	682	gi|148908810|gb|ABR17511.1| unknown [Picea sitchensis]	388	385	11	1	126	196	4e-14	42.06	58.73
Locus_15307_Transcript_1/1_Confidence_1.000	367	gi|148908840|gb|ABR17525.1| unknown [Picea sitchensis]	267	365	3	63	183	528	5e-53	93.39	95.87
Locus_10710_Transcript_1/1_Confidence_1.000	1946	gi|148908893|gb|ABR17551.1| unknown [Picea sitchensis]	456	1177	26	53	439	1479	3e-162	69.51	81.65
Locus_13806_Transcript_1/1_Confidence_1.000	958	gi|148908895|gb|ABR17552.1| unknown [Picea sitchensis]	148	955	764	25	88	138	4e-07	45.31	70.31
Locus_4272_Transcript_1/1_Confidence_1.000	2210	gi|148908917|gb|ABR17563.1| unknown [Picea sitchensis]	484	766	1761	158	476	164	1e-09	27.89	44.51
Locus_14920_Transcript_1/1_Confidence_1.000	1312	gi|148908925|gb|ABR17567.1| unknown [Picea sitchensis]	311	684	1310	23	233	606	3e-61	54.03	72.99
Locus_12355_Transcript_1/1_Confidence_1.000	1912	gi|148908935|gb|ABR17572.1| unknown [Picea sitchensis]	498	1618	212	5	465	519	6e-51	28.89	47.68
Locus_16444_Transcript_1/1_Confidence_1.000	1969	gi|148908939|gb|ABR17574.1| unknown [Picea sitchensis]	423	1763	1020	17	262	647	9e-66	49.6	72.98
Locus_15839_Transcript_1/1_Confidence_1.000	629	gi|148908943|gb|ABR17576.1| unknown [Picea sitchensis]	324	409	627	62	133	257	3e-21	72.6	79.45
Locus_18993_Transcript_1/1_Confidence_1.000	1876	gi|148908945|gb|ABR17577.1| unknown [Picea sitchensis]	374	464	1438	25	342	546	5e-54	38.22	50
Locus_7768_Transcript_1/1_Confidence_1.000	392	gi|148908967|gb|ABR17587.1| unknown [Picea sitchensis]	272	6	305	173	272	284	9e-25	54	72
Locus_20256_Transcript_1/1_Confidence_1.000	2682	gi|148908969|gb|ABR17588.1| unknown [Picea sitchensis]	502	1071	2411	13	455	1448	2e-158	65.77	81.66
Locus_10701_Transcript_1/1_Confidence_1.000	474	gi|148908973|gb|ABR17590.1| unknown [Picea sitchensis]	481	2	469	197	347	559	1e-56	71.79	80.77
Locus_572_Transcript_1/1_Confidence_1.000	668	gi|148909028|gb|ABR17617.1| unknown [Picea sitchensis]	224	413	667	74	158	364	1e-33	72.94	85.88
Locus_15749_Transcript_1/1_Confidence_1.000	466	gi|148909028|gb|ABR17617.1| unknown [Picea sitchensis]	224	3	131	179	221	150	3e-09	67.44	88.37
Locus_11533_Transcript_1/1_Confidence_1.000	254	gi|148909050|gb|ABR17628.1| unknown [Picea sitchensis]	382	251	6	99	181	177	2e-12	44.58	61.45
Locus_3228_Transcript_1/1_Confidence_1.000	1347	gi|148909088|gb|ABR17646.1| unknown [Picea sitchensis]	348	1346	1146	276	342	268	5e-22	76.12	91.04
Locus_47296_Transcript_1/1_Confidence_1.000	282	gi|148909099|gb|ABR17651.1| unknown [Picea sitchensis]	254	282	16	51	141	186	2e-13	44.57	59.78
Locus_10299_Transcript_1/1_Confidence_1.000	4513	gi|148909105|gb|ABR17654.1| unknown [Picea sitchensis]	530	2759	4114	116	529	583	6e-58	34.27	48.59
Locus_3626_Transcript_1/1_Confidence_1.000	475	gi|148909125|gb|ABR17663.1| unknown [Picea sitchensis]	231	109	465	12	126	293	9e-26	49.58	68.07
Locus_467_Transcript_1/1_Confidence_1.000	766	gi|148909147|gb|ABR17674.1| unknown [Picea sitchensis]	192	315	728	54	192	478	1e-46	64.03	79.14
Locus_11598_Transcript_1/1_Confidence_1.000	659	gi|148909149|gb|ABR17675.1| unknown [Picea sitchensis]	448	659	3	106	324	964	3e-103	82.19	91.32
Locus_21505_Transcript_1/1_Confidence_1.000	1034	gi|148909149|gb|ABR17675.1| unknown [Picea sitchensis]	448	917	234	189	445	237	1e-20	35.47	43.02
Locus_11865_Transcript_1/1_Confidence_1.000	1201	gi|148909157|gb|ABR17679.1| unknown [Picea sitchensis]	460	1185	382	193	456	651	2e-66	52.03	68.63
Locus_5855_Transcript_1/1_Confidence_1.000	890	gi|148909165|gb|ABR17683.1| unknown [Picea sitchensis]	635	2	889	314	604	1170	7e-127	73.65	84.8
Locus_933_Transcript_1/1_Confidence_1.000	1535	gi|148909204|gb|ABR17702.1| unknown [Picea sitchensis]	509	2	946	187	502	1024	1e-109	59.62	76.03
Locus_16055_Transcript_1/1_Confidence_1.000	353	gi|148909204|gb|ABR17702.1| unknown [Picea sitchensis]	509	13	351	87	199	485	5e-48	77.88	85.84
Locus_52975_Transcript_1/1_Confidence_1.000	356	gi|148909204|gb|ABR17702.1| unknown [Picea sitchensis]	509	59	238	102	161	216	4e-30	66.67	80
Locus_6813_Transcript_1/1_Confidence_1.000	1629	gi|148909206|gb|ABR17703.1| unknown [Picea sitchensis]	435	2	838	154	434	651	3e-66	47.02	62.58
Locus_26686_Transcript_1/1_Confidence_1.000	611	gi|148909206|gb|ABR17703.1| unknown [Picea sitchensis]	435	326	3	61	168	445	4e-43	72.22	87.96
Locus_14102_Transcript_1/1_Confidence_1.000	906	gi|148909222|gb|ABR17711.1| unknown [Picea sitchensis]	317	489	1	3	165	661	8e-68	74.85	89.57
Locus_40281_Transcript_1/1_Confidence_1.000	457	gi|148909234|gb|ABR17717.1| unknown [Picea sitchensis]	377	390	1	1	130	443	3e-43	65.65	79.39
Locus_4752_Transcript_1/1_Confidence_1.000	297	gi|148909242|gb|ABR17721.1| unknown [Picea sitchensis]	495	297	1	336	434	324	2e-29	62.63	78.79
Locus_4753_Transcript_1/1_Confidence_1.000	1560	gi|148909242|gb|ABR17721.1| unknown [Picea sitchensis]	495	1044	1	20	351	830	4e-87	52.72	69.63
Locus_9597_Transcript_1/1_Confidence_1.000	1312	gi|148909252|gb|ABR17726.1| unknown [Picea sitchensis]	194	937	620	45	149	429	1e-40	79.25	87.74
Locus_31795_Transcript_1/1_Confidence_1.000	1085	gi|148909260|gb|ABR17730.1| unknown [Picea sitchensis]	677	558	1085	16	189	563	2e-56	63.07	78.41
Locus_5718_Transcript_1/1_Confidence_1.000	2235	gi|148909262|gb|ABR17731.1| unknown [Picea sitchensis]	587	252	1811	62	582	1858	0	68.14	83.69
Locus_30524_Transcript_1/1_Confidence_1.000	1170	gi|148909271|gb|ABR17735.1| unknown [Picea sitchensis]	463	750	1	1	250	1032	1e-110	89.2	96.4
Locus_30916_Transcript_1/1_Confidence_1.000	2125	gi|148909273|gb|ABR17736.1| unknown [Picea sitchensis]	472	1416	250	80	472	441	8e-42	29.61	48.3
Locus_6268_Transcript_1/1_Confidence_1.000	822	gi|148909287|gb|ABR17743.1| unknown [Picea sitchensis]	331	596	820	86	160	292	4e-25	77.33	86.67
Locus_5866_Transcript_1/1_Confidence_1.000	3663	gi|148909297|gb|ABR17748.1| unknown [Picea sitchensis]	585	1666	3360	74	499	595	2e-59	36.28	47.22
Locus_13216_Transcript_1/1_Confidence_1.000	4340	gi|148909301|gb|ABR17750.1| unknown [Picea sitchensis]	998	3525	487	1	998	3053	0	62.09	77.69
Locus_2111_Transcript_1/1_Confidence_1.000	1641	gi|148909318|gb|ABR17758.1| unknown [Picea sitchensis]	890	8	709	500	728	280	3e-23	41.74	55.79
Locus_10475_Transcript_1/1_Confidence_1.000	1454	gi|148909318|gb|ABR17758.1| unknown [Picea sitchensis]	890	811	1449	1	213	202	3e-14	29	45.45
Locus_4989_Transcript_1/1_Confidence_1.000	2212	gi|148909336|gb|ABR17767.1| unknown [Picea sitchensis]	337	842	1483	133	336	512	5e-50	47.2	63.55
Locus_21729_Transcript_1/1_Confidence_1.000	495	gi|148909365|gb|ABR17781.1| unknown [Picea sitchensis]	383	493	11	63	228	493	7e-49	53.01	75.9
Locus_27189_Transcript_1/1_Confidence_1.000	1472	gi|148909365|gb|ABR17781.1| unknown [Picea sitchensis]	383	767	1462	14	253	467	5e-45	41.77	56.63
Locus_24370_Transcript_1/1_Confidence_1.000	397	gi|148909369|gb|ABR17783.1| unknown [Picea sitchensis]	472	2	397	293	424	541	1e-54	74.24	90.91
Locus_26593_Transcript_1/1_Confidence_1.000	2102	gi|148909369|gb|ABR17783.1| unknown [Picea sitchensis]	472	810	1	17	290	478	4e-46	38.69	55.11
Locus_14107_Transcript_1/1_Confidence_1.000	1818	gi|148909377|gb|ABR17787.1| unknown [Picea sitchensis]	443	349	1467	68	443	1241	1e-134	65.69	80.32
Locus_7513_Transcript_1/1_Confidence_1.000	1032	gi|148909398|gb|ABR17797.1| unknown [Picea sitchensis]	439	1030	137	142	439	1424	3e-156	95.64	98.66
Locus_15408_Transcript_1/1_Confidence_1.000	1888	gi|148909408|gb|ABR17802.1| unknown [Picea sitchensis]	435	1296	157	22	422	742	9e-77	47	62.35
Locus_16262_Transcript_1/1_Confidence_1.000	712	gi|148909430|gb|ABR17813.1| unknown [Picea sitchensis]	387	3	347	266	380	494	1e-48	81.74	90.43
Locus_1598_Transcript_1/1_Confidence_1.000	2333	gi|148909434|gb|ABR17815.1| unknown [Picea sitchensis]	402	1295	234	53	398	1427	4e-156	81.18	87.92
Locus_3521_Transcript_1/1_Confidence_1.000	754	gi|148909434|gb|ABR17815.1| unknown [Picea sitchensis]	402	3	299	301	399	447	4e-43	86.87	90.91
Locus_4340_Transcript_1/1_Confidence_1.000	1741	gi|148909434|gb|ABR17815.1| unknown [Picea sitchensis]	402	1738	815	90	397	1318	1e-143	82.79	91.23
Locus_5385_Transcript_1/1_Confidence_1.000	2491	gi|148909434|gb|ABR17815.1| unknown [Picea sitchensis]	402	1488	511	76	398	1294	1e-140	78.53	88.34
Locus_18442_Transcript_1/1_Confidence_1.000	549	gi|148909434|gb|ABR17815.1| unknown [Picea sitchensis]	402	1	549	118	300	795	9e-84	86.34	92.35
Locus_9406_Transcript_1/1_Confidence_1.000	2063	gi|148909440|gb|ABR17818.1| unknown [Picea sitchensis]	757	1506	1087	8	188	183	6e-12	28.49	44.62
Locus_14696_Transcript_1/1_Confidence_1.000	2289	gi|148909440|gb|ABR17818.1| unknown [Picea sitchensis]	757	2286	796	186	733	404	2e-37	28.97	42.76
Locus_32206_Transcript_1/1_Confidence_1.000	1020	gi|148909458|gb|ABR17827.1| unknown [Picea sitchensis]	641	298	1020	232	474	817	8e-86	64.61	76.13
Locus_3743_Transcript_1/1_Confidence_1.000	1181	gi|148909460|gb|ABR17828.1| unknown [Picea sitchensis]	321	234	899	90	310	789	2e-82	66.67	83.78
Locus_4883_Transcript_1/1_Confidence_1.000	724	gi|148909512|gb|ABR17852.1| unknown [Picea sitchensis]	356	3	185	294	354	250	2e-20	78.69	86.89
Locus_2076_Transcript_1/1_Confidence_1.000	1704	gi|148909514|gb|ABR17853.1| unknown [Picea sitchensis]	238	490	1134	1	232	571	5e-57	58.37	68.67
Locus_14325_Transcript_1/1_Confidence_1.000	416	gi|148909516|gb|ABR17854.1| unknown [Picea sitchensis]	173	416	36	40	166	655	9e-68	89.76	96.06
Locus_15197_Transcript_1/1_Confidence_1.000	280	gi|148909516|gb|ABR17854.1| unknown [Picea sitchensis]	173	165	1	1	55	253	4e-21	81.82	92.73
Locus_1212_Transcript_1/1_Confidence_1.000	2059	gi|148909519|gb|ABR17855.1| unknown [Picea sitchensis]	505	1813	491	48	477	764	3e-79	43.4	62.86
Locus_11224_Transcript_1/1_Confidence_1.000	524	gi|148909535|gb|ABR17862.1| unknown [Picea sitchensis]	279	55	513	1	134	318	2e-28	45.86	55.41
Locus_4259_Transcript_1/1_Confidence_1.000	2137	gi|148909548|gb|ABR17868.1| unknown [Picea sitchensis]	601	928	2136	1	350	920	2e-97	50.37	64.02
Locus_17990_Transcript_1/1_Confidence_1.000	2295	gi|148909550|gb|ABR17869.1| unknown [Picea sitchensis]	364	952	1863	70	361	872	9e-92	56.91	70.39
Locus_61503_Transcript_1/1_Confidence_1.000	858	gi|148909575|gb|ABR17880.1| unknown [Picea sitchensis]	336	473	6	42	193	332	1e-29	43.95	59.24
Locus_1009_Transcript_1/1_Confidence_1.000	1058	gi|148909610|gb|ABR17896.1| unknown [Picea sitchensis]	233	935	1057	1	41	166	2e-10	60.98	78.05
Locus_4130_Transcript_1/1_Confidence_1.000	464	gi|148909610|gb|ABR17896.1| unknown [Picea sitchensis]	233	15	350	122	232	391	4e-37	62.5	78.57
Locus_7504_Transcript_1/1_Confidence_1.000	421	gi|148909612|gb|ABR17897.1| unknown [Picea sitchensis]	148	419	300	109	148	213	2e-16	97.5	100
Locus_32480_Transcript_1/1_Confidence_1.000	314	gi|148909612|gb|ABR17897.1| unknown [Picea sitchensis]	148	57	314	2	87	357	3e-33	73.26	82.56
Locus_38322_Transcript_1/1_Confidence_1.000	284	gi|148909612|gb|ABR17897.1| unknown [Picea sitchensis]	148	120	284	1	55	253	4e-21	83.64	85.45
Locus_37967_Transcript_1/1_Confidence_1.000	720	gi|148909614|gb|ABR17898.1| unknown [Picea sitchensis]	487	385	5	76	202	405	3e-38	57.48	75.59
Locus_2158_Transcript_1/1_Confidence_1.000	1291	gi|148909620|gb|ABR17901.1| unknown [Picea sitchensis]	273	593	1291	1	234	907	4e-96	75.64	90.17
Locus_26187_Transcript_1/1_Confidence_1.000	785	gi|148909670|gb|ABR17926.1| unknown [Picea sitchensis]	313	189	1	20	87	139	2e-07	46.38	57.97
Locus_61932_Transcript_1/1_Confidence_1.000	256	gi|148909690|gb|ABR17936.1| unknown [Picea sitchensis]	542	17	244	321	410	146	9e-09	41.11	56.67
Locus_21989_Transcript_1/1_Confidence_1.000	471	gi|148909692|gb|ABR17937.1| unknown [Picea sitchensis]	536	409	2	345	488	211	3e-16	38.19	58.33
Locus_70716_Transcript_1/1_Confidence_1.000	363	gi|148909732|gb|ABR17957.1| unknown [Picea sitchensis]	113	357	22	2	113	208	6e-16	52.68	65.18
Locus_2600_Transcript_1/1_Confidence_1.000	2206	gi|148909758|gb|ABR17969.1| unknown [Picea sitchensis]	375	1004	9	43	342	662	2e-67	46.41	61.08
Locus_25678_Transcript_1/1_Confidence_1.000	2547	gi|148909767|gb|ABR17973.1| unknown [Picea sitchensis]	830	2214	385	4	593	1860	0	59.64	71.15
Locus_19795_Transcript_1/1_Confidence_1.000	3191	gi|148909769|gb|ABR17974.1| unknown [Picea sitchensis]	746	172	1335	1	396	1290	5e-140	62.88	76.52
Locus_38796_Transcript_1/1_Confidence_1.000	286	gi|148909792|gb|ABR17984.1| unknown [Picea sitchensis]	502	180	1	22	81	170	2e-11	60	70
Locus_8387_Transcript_1/1_Confidence_1.000	936	gi|148909795|gb|ABR17985.1| unknown [Picea sitchensis]	612	646	2	75	289	1011	2e-108	93.02	97.67
Locus_61320_Transcript_1/1_Confidence_1.000	696	gi|148909811|gb|ABR17992.1| unknown [Picea sitchensis]	657	2	694	147	386	768	2e-80	59.17	73.33
Locus_8750_Transcript_1/1_Confidence_1.000	1375	gi|148909819|gb|ABR17996.1| unknown [Picea sitchensis]	490	1	798	216	489	560	7e-56	54.42	63.96
Locus_2237_Transcript_1/1_Confidence_1.000	1103	gi|148909821|gb|ABR17997.1| unknown [Picea sitchensis]	621	21	1034	16	347	1094	7e-118	69.12	80.29
Locus_13881_Transcript_1/1_Confidence_1.000	690	gi|148909821|gb|ABR17997.1| unknown [Picea sitchensis]	621	273	31	541	621	130	2e-06	40.96	62.65
Locus_13214_Transcript_1/1_Confidence_1.000	5923	gi|148909827|gb|ABR18000.1| unknown [Picea sitchensis]	394	4238	3846	103	240	219	1e-15	37.68	53.62
Locus_43130_Transcript_1/1_Confidence_1.000	339	gi|148909861|gb|ABR18017.1| unknown [Picea sitchensis]	191	338	132	123	191	309	1e-27	89.86	95.65
Locus_23206_Transcript_1/1_Confidence_1.000	2454	gi|148909863|gb|ABR18018.1| unknown [Picea sitchensis]	901	186	2453	1	678	1007	2e-107	39.03	49.8
Locus_646_Transcript_1/1_Confidence_1.000	5729	gi|148909869|gb|ABR18021.1| unknown [Picea sitchensis]	1179	4835	1329	1	1161	2263	0	49.83	63.87
Locus_8558_Transcript_1/1_Confidence_1.000	2440	gi|148909887|gb|ABR18030.1| unknown [Picea sitchensis]	357	660	1724	3	357	1403	3e-153	76.88	86.35
Locus_15530_Transcript_1/1_Confidence_1.000	1451	gi|148909887|gb|ABR18030.1| unknown [Picea sitchensis]	357	380	1408	16	357	1349	3e-147	80.23	88.37
Locus_19825_Transcript_1/1_Confidence_1.000	663	gi|148909897|gb|ABR18035.1| unknown [Picea sitchensis]	466	661	2	21	246	432	2e-41	41.15	59.29
Locus_27461_Transcript_1/1_Confidence_1.000	680	gi|148909897|gb|ABR18035.1| unknown [Picea sitchensis]	466	6	578	268	460	303	2e-26	34.72	57.51
Locus_1522_Transcript_1/1_Confidence_1.000	1166	gi|148909935|gb|ABR18053.1| unknown [Picea sitchensis]	592	646	909	36	124	142	2e-07	40.45	53.93
Locus_2116_Transcript_1/1_Confidence_1.000	440	gi|148909935|gb|ABR18053.1| unknown [Picea sitchensis]	592	171	338	42	109	137	1e-07	45.59	63.24
Locus_4690_Transcript_1/1_Confidence_1.000	2265	gi|148909935|gb|ABR18053.1| unknown [Picea sitchensis]	592	1760	738	249	589	1132	6e-122	62.87	78.07
Locus_9362_Transcript_1/1_Confidence_1.000	318	gi|148909935|gb|ABR18053.1| unknown [Picea sitchensis]	592	316	2	420	524	341	2e-31	58.1	79.05
Locus_23641_Transcript_1/1_Confidence_1.000	264	gi|148909935|gb|ABR18053.1| unknown [Picea sitchensis]	592	4	264	306	392	334	1e-30	68.97	82.76
Locus_27759_Transcript_1/1_Confidence_1.000	631	gi|148909935|gb|ABR18053.1| unknown [Picea sitchensis]	592	553	11	250	431	716	2e-74	70.88	85.71
Locus_1504_Transcript_1/1_Confidence_1.000	863	gi|148909941|gb|ABR18056.1| unknown [Picea sitchensis]	818	854	6	218	501	486	1e-47	37.15	56.94
Locus_14858_Transcript_1/1_Confidence_1.000	1351	gi|148909941|gb|ABR18056.1| unknown [Picea sitchensis]	818	885	1	90	383	556	2e-55	41.36	56.27
Locus_15952_Transcript_1/1_Confidence_1.000	405	gi|148909941|gb|ABR18056.1| unknown [Picea sitchensis]	818	53	400	609	723	257	1e-21	51.72	74.14
Locus_1529_Transcript_1/1_Confidence_1.000	1581	gi|148909943|gb|ABR18057.1| unknown [Picea sitchensis]	528	982	2	9	305	231	1e-17	27.66	44.38
Locus_45161_Transcript_1/1_Confidence_1.000	1256	gi|148909947|gb|ABR18059.1| unknown [Picea sitchensis]	493	1195	398	195	458	759	5e-79	51.5	69.55
Locus_18833_Transcript_1/1_Confidence_1.000	259	gi|148909951|gb|ABR18061.1| unknown [Picea sitchensis]	207	3	143	74	119	124	3e-06	57.45	72.34
Locus_2036_Transcript_1/1_Confidence_1.000	2157	gi|148909957|gb|ABR18063.1| unknown [Picea sitchensis]	517	1783	101	2	513	1138	1e-122	48.17	61.91
Locus_5813_Transcript_1/1_Confidence_1.000	2300	gi|148909965|gb|ABR18067.1| unknown [Picea sitchensis]	535	2054	450	1	535	2334	0	89.72	95.89
Locus_11180_Transcript_1/1_Confidence_1.000	1205	gi|148910003|gb|ABR18086.1| unknown [Picea sitchensis]	332	1204	725	171	330	581	2e-58	63.12	81.25
Locus_32468_Transcript_1/1_Confidence_1.000	394	gi|148910013|gb|ABR18091.1| unknown [Picea sitchensis]	343	184	29	1	52	121	7e-06	46.15	59.62
Locus_5203_Transcript_1/1_Confidence_1.000	2218	gi|148910023|gb|ABR18095.1| unknown [Picea sitchensis]	478	62	1504	1	478	1365	6e-149	54.66	68.42
Locus_11022_Transcript_1/1_Confidence_1.000	3621	gi|148910035|gb|ABR18101.1| unknown [Picea sitchensis]	433	2293	2826	222	406	496	6e-48	50.27	69.73
Locus_8591_Transcript_1/1_Confidence_1.000	1333	gi|148910037|gb|ABR18102.1| unknown [Picea sitchensis]	363	985	1326	1	115	416	4e-39	71.3	83.48
Locus_34310_Transcript_1/1_Confidence_1.000	257	gi|148910037|gb|ABR18102.1| unknown [Picea sitchensis]	363	1	204	106	172	281	2e-24	85.29	89.71
Locus_19941_Transcript_1/1_Confidence_1.000	2464	gi|148910043|gb|ABR18105.1| unknown [Picea sitchensis]	429	643	1899	3	399	1017	2e-108	58.16	69.5
Locus_15705_Transcript_1/1_Confidence_1.000	1686	gi|148910062|gb|ABR18114.1| unknown [Picea sitchensis]	482	1182	1	66	453	688	1e-70	36.36	58.84
Locus_40184_Transcript_1/1_Confidence_1.000	1622	gi|148910062|gb|ABR18114.1| unknown [Picea sitchensis]	482	717	1580	111	395	523	2e-51	38.41	64.36
Locus_6867_Transcript_1/1_Confidence_1.000	718	gi|148910074|gb|ABR18119.1| unknown [Picea sitchensis]	388	717	505	318	388	269	2e-22	73.24	81.69
Locus_26032_Transcript_1/1_Confidence_1.000	305	gi|148910088|gb|ABR18126.1| unknown [Picea sitchensis]	445	3	305	310	410	359	2e-33	68.32	82.18
Locus_17095_Transcript_1/1_Confidence_1.000	2306	gi|148910094|gb|ABR18129.1| unknown [Picea sitchensis]	426	752	2032	1	426	1085	2e-116	48.05	70.11
Locus_4261_Transcript_1/1_Confidence_1.000	1185	gi|148910100|gb|ABR18132.1| unknown [Picea sitchensis]	436	34	366	322	433	173	5e-11	43.75	70.54
Locus_8714_Transcript_1/1_Confidence_1.000	3163	gi|148910102|gb|ABR18133.1| unknown [Picea sitchensis]	456	1718	510	52	450	1064	7e-114	54.5	68.86
Locus_7580_Transcript_1/1_Confidence_1.000	2550	gi|148910108|gb|ABR18136.1| unknown [Picea sitchensis]	373	766	1590	53	366	354	1e-31	31.91	44.07
Locus_49460_Transcript_1/1_Confidence_1.000	495	gi|148910128|gb|ABR18146.1| unknown [Picea sitchensis]	570	493	11	201	361	529	5e-53	59.63	75.16
Locus_63425_Transcript_1/1_Confidence_1.000	685	gi|148910128|gb|ABR18146.1| unknown [Picea sitchensis]	570	562	678	7	45	134	6e-07	64.1	84.62
Locus_7170_Transcript_1/1_Confidence_1.000	2763	gi|148910138|gb|ABR18151.1| unknown [Picea sitchensis]	395	958	2058	28	395	1268	1e-137	61.14	74.73
Locus_10885_Transcript_1/1_Confidence_1.000	2992	gi|148910148|gb|ABR18156.1| unknown [Picea sitchensis]	387	1104	544	202	377	359	4e-32	42.33	59.26
Locus_67473_Transcript_1/1_Confidence_1.000	1319	gi|148910150|gb|ABR18157.1| unknown [Picea sitchensis]	468	398	3	10	136	185	2e-12	34.56	52.94
Locus_11701_Transcript_1/1_Confidence_1.000	3400	gi|148910167|gb|ABR18165.1| unknown [Picea sitchensis]	770	1824	3398	131	634	936	5e-99	40.94	57.36
Locus_12296_Transcript_1/1_Confidence_1.000	1261	gi|148910167|gb|ABR18165.1| unknown [Picea sitchensis]	770	2	415	620	752	451	3e-43	57.25	70.29
Locus_6888_Transcript_1/1_Confidence_1.000	1128	gi|148910189|gb|ABR18176.1| unknown [Picea sitchensis]	605	329	1126	1	266	1326	8e-145	94.74	98.12
Locus_18058_Transcript_1/1_Confidence_1.000	1029	gi|148910192|gb|ABR18177.1| unknown [Picea sitchensis]	446	705	1028	26	176	206	6e-15	43.71	50.99
Locus_28823_Transcript_1/1_Confidence_1.000	529	gi|148910192|gb|ABR18177.1| unknown [Picea sitchensis]	446	528	1	177	352	711	4e-74	78.41	85.23
Locus_11107_Transcript_1/1_Confidence_1.000	1964	gi|148910196|gb|ABR18179.1| unknown [Picea sitchensis]	682	1835	699	9	412	481	2e-46	36.93	50.12
Locus_13006_Transcript_1/1_Confidence_1.000	4086	gi|148910200|gb|ABR18181.1| unknown [Picea sitchensis]	711	3783	4085	572	663	153	4e-08	44.66	54.37
Locus_14003_Transcript_1/1_Confidence_1.000	2221	gi|148910216|gb|ABR18189.1| unknown [Picea sitchensis]	416	556	1611	1	344	638	1e-64	49.44	67.51
Locus_7528_Transcript_1/1_Confidence_1.000	2812	gi|148910240|gb|ABR18201.1| unknown [Picea sitchensis]	355	1521	2540	15	355	913	2e-96	52.77	69.1
Locus_2283_Transcript_1/1_Confidence_1.000	1791	gi|148910244|gb|ABR18203.1| unknown [Picea sitchensis]	438	1	1056	87	438	1588	6e-175	84.94	95.74
Locus_6049_Transcript_1/1_Confidence_1.000	1242	gi|148910307|gb|ABR18233.1| unknown [Picea sitchensis]	239	1234	911	135	239	310	6e-27	57.41	71.3
Locus_17863_Transcript_1/1_Confidence_1.000	424	gi|148910307|gb|ABR18233.1| unknown [Picea sitchensis]	239	146	12	1	45	151	2e-09	66.67	80
Locus_30835_Transcript_1/1_Confidence_1.000	570	gi|148910313|gb|ABR18236.1| unknown [Picea sitchensis]	205	326	568	1	81	319	1e-28	71.6	88.89
Locus_30921_Transcript_1/1_Confidence_1.000	952	gi|148910320|gb|ABR18239.1| unknown [Picea sitchensis]	239	428	952	45	219	525	5e-52	57.71	76.57
Locus_26862_Transcript_1/1_Confidence_1.000	497	gi|148910375|gb|ABR18265.1| unknown [Picea sitchensis]	223	216	446	3	79	260	7e-22	64.94	76.62
Locus_33690_Transcript_1/1_Confidence_1.000	946	gi|148910379|gb|ABR18267.1| unknown [Picea sitchensis]	151	301	672	25	151	525	5e-52	79.53	87.4
Locus_8460_Transcript_1/1_Confidence_1.000	1444	gi|148910422|gb|ABR18287.1| unknown [Picea sitchensis]	338	1443	1231	265	335	269	4e-22	74.65	85.92
Locus_4784_Transcript_1/1_Confidence_1.000	3018	gi|148910426|gb|ABR18289.1| unknown [Picea sitchensis]	428	1089	2318	76	428	330	9e-29	33.1	42.86
Locus_20438_Transcript_1/1_Confidence_1.000	491	gi|148910445|gb|ABR18298.1| unknown [Picea sitchensis]	321	193	486	39	137	329	7e-30	65.66	73.74
Locus_5094_Transcript_1/1_Confidence_1.000	2936	gi|148910457|gb|ABR18304.1| unknown [Picea sitchensis]	907	2879	666	184	907	1358	5e-148	41.54	60.05
Locus_28047_Transcript_1/1_Confidence_1.000	371	gi|148910476|gb|ABR18313.1| unknown [Picea sitchensis]	325	2	370	126	248	429	1e-41	64.23	78.05
Locus_15747_Transcript_1/1_Confidence_1.000	1559	gi|148910500|gb|ABR18325.1| unknown [Picea sitchensis]	464	1557	769	203	458	972	1e-103	65.4	79.85
Locus_8640_Transcript_1/1_Confidence_1.000	866	gi|148910520|gb|ABR18335.1| unknown [Picea sitchensis]	314	1	417	3	141	482	4e-47	71.22	88.49
Locus_9641_Transcript_1/1_Confidence_1.000	1479	gi|148910526|gb|ABR18338.1| unknown [Picea sitchensis]	581	1431	1	3	479	1670	0	75.05	87.42
Locus_13553_Transcript_1/1_Confidence_1.000	2498	gi|148910539|gb|ABR18344.1| unknown [Picea sitchensis]	419	1892	582	6	417	948	2e-100	48.52	61.05
Locus_20412_Transcript_1/1_Confidence_1.000	570	gi|148910550|gb|ABR18349.1| unknown [Picea sitchensis]	407	3	569	209	382	539	4e-54	59.47	68.95
Locus_23178_Transcript_1/1_Confidence_1.000	279	gi|148910577|gb|ABR18360.1| unknown [Picea sitchensis]	90	105	278	7	64	242	7e-20	82.76	93.1
Locus_2777_Transcript_1/1_Confidence_1.000	1172	gi|148910596|gb|ABR18368.1| unknown [Picea sitchensis]	354	174	1049	7	292	531	1e-52	46.15	63.55
Locus_3489_Transcript_1/1_Confidence_1.000	2631	gi|148910598|gb|ABR18369.1| unknown [Picea sitchensis]	493	535	1944	2	472	2015	0	82.17	92.57
Locus_8851_Transcript_1/1_Confidence_1.000	1109	gi|148910600|gb|ABR18370.1| unknown [Picea sitchensis]	401	604	5	73	270	700	3e-72	68.66	79.6
Locus_11528_Transcript_1/1_Confidence_1.000	2734	gi|148910610|gb|ABR18375.1| unknown [Picea sitchensis]	728	2562	541	46	721	2588	0	70.56	83.28
Locus_16673_Transcript_1/1_Confidence_1.000	368	gi|148910622|gb|ABR18381.1| unknown [Picea sitchensis]	164	366	172	101	164	220	2e-17	55.38	76.92
Locus_8847_Transcript_1/1_Confidence_1.000	2246	gi|148910690|gb|ABR18412.1| unknown [Picea sitchensis]	712	1608	2246	3	215	932	1e-98	83.1	91.55
Locus_51948_Transcript_1/1_Confidence_1.000	333	gi|148910700|gb|ABR18417.1| unknown [Picea sitchensis]	691	211	333	20	60	144	2e-08	53.66	80.49
Locus_14366_Transcript_1/1_Confidence_1.000	1398	gi|148910702|gb|ABR18418.1| unknown [Picea sitchensis]	629	1	855	339	623	1196	1e-129	78.6	90.18
Locus_444_Transcript_1/1_Confidence_1.000	2885	gi|148910714|gb|ABR18424.1| unknown [Picea sitchensis]	511	1961	981	1	323	926	6e-98	60.55	77.06
Locus_17291_Transcript_1/1_Confidence_1.000	933	gi|148910729|gb|ABR18431.1| unknown [Picea sitchensis]	156	6	266	70	156	281	1e-23	71.26	86.21
Locus_21048_Transcript_1/1_Confidence_1.000	337	gi|148910743|gb|ABR18438.1| unknown [Picea sitchensis]	546	2	106	512	546	180	1e-12	97.14	100
Locus_10170_Transcript_1/1_Confidence_1.000	800	gi|148910747|gb|ABR18440.1| unknown [Picea sitchensis]	721	495	316	1	65	167	1e-10	53.85	72.31
Locus_12058_Transcript_1/1_Confidence_1.000	1993	gi|148910747|gb|ABR18440.1| unknown [Picea sitchensis]	721	1565	3	206	664	1197	2e-129	52.36	62.57
Locus_1485_Transcript_1/1_Confidence_1.000	1871	gi|148910749|gb|ABR18441.1| unknown [Picea sitchensis]	615	40	1869	2	614	2500	0	82.54	92.33
Locus_23202_Transcript_1/1_Confidence_1.000	555	gi|148910753|gb|ABR18443.1| unknown [Picea sitchensis]	511	456	1	1	152	603	2e-61	73.68	86.18
Locus_25426_Transcript_1/1_Confidence_1.000	1506	gi|148910757|gb|ABR18445.1| unknown [Picea sitchensis]	423	160	1404	6	423	1200	5e-130	57.58	71.8
Locus_13933_Transcript_1/1_Confidence_1.000	1960	gi|148910765|gb|ABR18449.1| unknown [Picea sitchensis]	355	568	260	253	355	312	7e-27	59.22	73.79
Locus_15723_Transcript_1/1_Confidence_1.000	493	gi|148910773|gb|ABR18453.1| unknown [Picea sitchensis]	574	230	3	57	132	188	2e-13	72.37	78.95
Locus_19097_Transcript_1/1_Confidence_1.000	1113	gi|148910773|gb|ABR18453.1| unknown [Picea sitchensis]	574	1112	510	374	574	661	1e-67	73.13	81.09
Locus_9894_Transcript_1/1_Confidence_1.000	2649	gi|148910775|gb|ABR18454.1| unknown [Picea sitchensis]	378	1699	755	33	345	639	1e-64	45.76	60.61
Locus_4515_Transcript_1/1_Confidence_1.000	1282	gi|148910781|gb|ABR18457.1| unknown [Picea sitchensis]	324	2	322	218	324	418	2e-39	68.22	85.05
Locus_8437_Transcript_1/1_Confidence_1.000	796	gi|148910781|gb|ABR18457.1| unknown [Picea sitchensis]	324	264	794	40	216	604	3e-61	64.04	82.58
Locus_3812_Transcript_1/1_Confidence_1.000	1212	gi|148910791|gb|ABR18462.1| unknown [Picea sitchensis]	254	1210	758	59	208	499	7e-49	65.56	85.43
Locus_11246_Transcript_1/1_Confidence_1.000	432	gi|148910791|gb|ABR18462.1| unknown [Picea sitchensis]	254	220	2	1	73	302	8e-27	75.34	87.67
Locus_287_Transcript_1/1_Confidence_1.000	3748	gi|148910812|gb|ABR18472.1| unknown [Picea sitchensis]	648	2759	897	104	644	1009	2e-107	41.95	57.1
Locus_8008_Transcript_1/1_Confidence_1.000	1095	gi|148910816|gb|ABR18474.1| unknown [Picea sitchensis]	410	1095	535	234	410	428	1e-40	50.27	64.71
Locus_53788_Transcript_1/1_Confidence_1.000	346	gi|148927382|gb|ABR19827.1| cysteine proteinase [Elaeis guineensis]	470	2	340	206	318	370	1e-34	55.75	74.34
Locus_10062_Transcript_1/1_Confidence_1.000	311	gi|149392583|gb|ABR26094.1| retrotransposon protein [Oryza sativa Indica Group]	109	3	311	8	109	305	3e-27	65.71	71.43
Locus_38942_Transcript_1/1_Confidence_1.000	1187	gi|149688546|gb|ABR27718.1| dirigent-like protein [Picea sitchensis]	174	808	365	36	171	247	1e-19	44.37	56.95
Locus_10887_Transcript_1/1_Confidence_1.000	1513	gi|14970536|emb|CAC44377.1| GDP-Fuc:Gal-beta-1,3GlcNAc-R alpha1,4-fucosyltransferase [Beta vulgaris]	405	2	724	162	404	896	9e-95	69.55	80.25
Locus_18731_Transcript_1/1_Confidence_1.000	1231	gi|1498133|dbj|BAA09666.1| cysteine proteinase inhibitor [Zea mays]	134	654	977	32	134	154	8e-09	33.33	50
Locus_27282_Transcript_1/1_Confidence_1.000	1460	gi|1498168|dbj|BAA13163.1| endoxyloglucan transferase related protein [Nicotiana tabacum]	295	511	1317	30	289	686	2e-70	50.93	65.43
Locus_72642_Transcript_1/1_Confidence_1.000	514	gi|1498168|dbj|BAA13163.1| endoxyloglucan transferase related protein [Nicotiana tabacum]	295	257	514	32	117	202	4e-15	47.67	63.95
Locus_13525_Transcript_1/1_Confidence_1.000	323	gi|150247201|gb|ABR67440.1| beta-tubulin 15 [Populus tremuloides]	51	1	90	7	36	154	1e-09	100	100
Locus_21907_Transcript_1/1_Confidence_1.000	277	gi|150247201|gb|ABR67440.1| beta-tubulin 15 [Populus tremuloides]	51	276	172	2	36	191	6e-14	100	100
Locus_36191_Transcript_1/1_Confidence_1.000	1778	gi|15028005|gb|AAK76533.1| putative DNA damage repair protein [Arabidopsis thaliana]	387	314	1654	1	385	666	5e-68	52.13	63.98
Locus_1430_Transcript_1/1_Confidence_1.000	1598	gi|15029368|gb|AAK81858.1|AF394915_1 alpha tubulin subunit [Rosa hybrid cultivar]	451	85	1380	1	432	2151	0	99.07	99.77
Locus_39114_Transcript_1/1_Confidence_1.000	518	gi|15076663|dbj|BAB62327.1| peptide transporter [Oryza sativa Japonica Group]	593	516	4	156	326	348	5e-32	43.86	67.25
Locus_42511_Transcript_1/1_Confidence_1.000	926	gi|15080705|dbj|BAB62538.1| ORF162 [Marchantia polymorpha]	162	273	479	1	69	114	8e-10	42.03	59.42
Locus_42926_Transcript_1/1_Confidence_1.000	513	gi|15080705|dbj|BAB62538.1| ORF162 [Marchantia polymorpha]	162	85	276	1	64	182	9e-13	56.25	75
Locus_48456_Transcript_1/1_Confidence_1.000	342	gi|15080705|dbj|BAB62538.1| ORF162 [Marchantia polymorpha]	162	90	314	6	83	128	1e-06	43.59	56.41
Locus_71009_Transcript_1/1_Confidence_1.000	462	gi|15080705|dbj|BAB62538.1| ORF162 [Marchantia polymorpha]	162	41	250	1	80	278	1e-28	73.75	76.25
Locus_62113_Transcript_1/1_Confidence_1.000	345	gi|15149875|emb|CAC39481.2| metallothionein-like protein [Quercus suber]	77	344	195	28	77	220	2e-17	74	86
Locus_73678_Transcript_1/1_Confidence_1.000	324	gi|1518157|gb|AAB07025.1| RecA/Rad51/DMC1-like protein [Glycine max]	345	3	194	282	345	292	1e-25	85.94	89.06
Locus_30350_Transcript_1/1_Confidence_1.000	382	gi|15222180|ref|NP_172769.1| cytochrome P450 71B29 [Arabidopsis thaliana]	490	3	302	341	440	369	1e-34	66	79
Locus_51453_Transcript_1/1_Confidence_1.000	280	gi|15290010|dbj|BAB63704.1| putative betaine/proline transporter [Oryza sativa Japonica Group]	457	2	280	37	129	321	5e-29	63.44	76.34
Locus_60227_Transcript_1/1_Confidence_1.000	266	gi|15290170|dbj|BAB63860.1| P0660F12.26 [Oryza sativa Japonica Group]	637	5	256	487	569	120	1e-05	40.48	57.14
Locus_10214_Transcript_1/1_Confidence_1.000	636	gi|152926126|gb|ABS32242.1| NADP-malic enzyme [Flaveria floridana]	604	2	634	211	423	542	3e-54	53.05	68.08
Locus_12959_Transcript_1/1_Confidence_1.000	505	gi|152940797|gb|ABS44863.1| putative ribosomal protein S14 [Oryza sativa Japonica Group]	151	34	444	4	140	524	2e-52	94.89	98.54
Locus_37352_Transcript_1/1_Confidence_1.000	258	gi|152940797|gb|ABS44863.1| putative ribosomal protein S14 [Oryza sativa Japonica Group]	151	3	257	49	133	252	5e-21	89.41	94.12
Locus_59823_Transcript_1/1_Confidence_1.000	296	gi|15408799|dbj|BAB64195.1| putative ethylene-forming enzyme [Oryza sativa Japonica Group]	366	295	65	281	354	122	6e-06	37.66	54.55
Locus_45774_Transcript_1/1_Confidence_1.000	425	gi|15425963|gb|AAK97632.1| 40S ribosomal protein S15 [Elaeis oleifera]	153	406	2	17	151	598	4e-61	82.96	93.33
Locus_40134_Transcript_1/1_Confidence_1.000	530	gi|15450478|gb|AAK96532.1| At2g34050/T14G11.17 [Arabidopsis thaliana]	248	351	530	40	101	131	8e-07	48.39	66.13
Locus_13789_Transcript_1/1_Confidence_1.000	1317	gi|15450715|gb|AAK96629.1| At2g32600/T26B15.16 [Arabidopsis thaliana]	277	3	110	181	216	147	5e-08	69.44	83.33
Locus_3949_Transcript_1/1_Confidence_1.000	856	gi|15451094|gb|AAK96818.1| Unknown protein [Arabidopsis thaliana]	153	41	310	64	153	129	4e-06	37.78	62.22
Locus_35518_Transcript_1/1_Confidence_1.000	434	gi|15451224|gb|AAK96883.1| ATP-dependent RNA helicase, putative [Arabidopsis thaliana]	700	142	432	1	97	266	1e-22	70.1	84.54
Locus_32070_Transcript_1/1_Confidence_1.000	554	gi|15451230|gb|AAK96886.1| Unknown protein [Arabidopsis thaliana]	458	1	552	181	362	714	2e-74	77.72	83.15
Locus_35904_Transcript_1/1_Confidence_1.000	321	gi|1545805|dbj|BAA10929.1| cytochrome P450 like_TBP [Nicotiana tabacum]	530	2	154	127	176	140	5e-08	64.71	72.55
Locus_26739_Transcript_1/1_Confidence_1.000	370	gi|15529214|gb|AAK97701.1| unknown protein [Arabidopsis thaliana]	54	369	292	28	53	133	3e-07	96.15	100
Locus_35986_Transcript_1/1_Confidence_1.000	1344	gi|156070762|gb|ABU45177.1| unknown [Solanum melongena]	814	127	1206	451	804	178	1e-11	24.18	45.92
Locus_36444_Transcript_1/1_Confidence_1.000	764	gi|156070762|gb|ABU45177.1| unknown [Solanum melongena]	814	81	539	512	677	129	3e-06	26.35	46.71
Locus_9827_Transcript_1/1_Confidence_1.000	1558	gi|156104754|dbj|BAF75816.1| terminal flower 2 protein [Malus x domestica]	453	1400	1558	386	438	132	4e-06	54.72	69.81
Locus_3928_Transcript_1/1_Confidence_1.000	2197	gi|156118600|gb|ABU49842.1| phenylalanine ammonia-lyase [Ginkgo biloba]	724	1407	1	33	502	1848	0	77.45	87.45
Locus_5073_Transcript_1/1_Confidence_1.000	558	gi|1561774|gb|AAB08874.1| malate dehydrogenase [Vitis vinifera]	640	553	344	571	640	261	7e-22	71.43	82.86
Locus_66207_Transcript_1/1_Confidence_1.000	599	gi|15623835|dbj|BAB67894.1| putative HSP70 [Oryza sativa Japonica Group]	648	39	599	361	545	450	1e-43	53.19	69.15
Locus_8372_Transcript_1/1_Confidence_1.000	3282	gi|156446300|gb|ABU63411.1| DELLA protein [Sphagnum palustre]	574	2078	906	188	572	1092	4e-117	54.48	70.15
Locus_7635_Transcript_1/1_Confidence_1.000	1432	gi|156446306|gb|ABU63414.1| DELLA protein [Physcomitrella patens]	552	1386	1	40	517	1133	3e-122	56.96	69.65
Locus_1425_Transcript_1/1_Confidence_1.000	3689	gi|156467297|gb|ABU68270.1| putative serine/threonine-specific protein kinase [Prunus salicina]	701	2250	139	28	691	1657	0	49.15	64.23
Locus_61799_Transcript_1/1_Confidence_1.000	315	gi|156938901|gb|ABU97472.1| profilin [Glycine max]	131	6	305	1	108	185	3e-13	37.96	56.48
Locus_4064_Transcript_1/1_Confidence_1.000	2795	gi|157061803|gb|ABV03806.1| SQUAMOSA promoter binding protein 11 [Physcomitrella patens]	802	1601	2518	20	314	556	5e-55	44.44	57.78
Locus_7948_Transcript_1/1_Confidence_1.000	1884	gi|157091244|gb|ABV21762.1| GRP94 [Pinus taeda]	834	1438	23	22	491	1714	0	75.42	87.5
Locus_1857_Transcript_1/1_Confidence_1.000	2064	gi|157092802|gb|ABV22574.1| calcium-dependent protein kinase [Physcomitrella patens]	593	2011	134	1	590	2123	0	68.2	78.48
Locus_6177_Transcript_1/1_Confidence_1.000	3168	gi|157101206|dbj|BAF79934.1| receptor-like kinase [Marchantia polymorpha]	974	394	3168	1	925	4139	0	100	100
Locus_4436_Transcript_1/1_Confidence_1.000	889	gi|157101208|dbj|BAF79935.1| receptor-like kinase [Marchantia polymorpha]	627	453	887	1	145	739	7e-77	100	100
Locus_16189_Transcript_1/1_Confidence_1.000	2617	gi|157101208|dbj|BAF79935.1| receptor-like kinase [Marchantia polymorpha]	627	2	1492	131	627	2278	0	100	100
Locus_7047_Transcript_1/1_Confidence_1.000	5356	gi|157101210|dbj|BAF79936.1| receptor-like kinase [Marchantia polymorpha]	1100	3783	520	1	1088	5498	0	100	100
Locus_25499_Transcript_1/2_Confidence_1.000	204	gi|157101210|dbj|BAF79936.1| receptor-like kinase [Marchantia polymorpha]	1100	46	204	455	507	151	2e-09	52.83	64.15
Locus_25499_Transcript_2/2_Confidence_1.000	220	gi|157101210|dbj|BAF79936.1| receptor-like kinase [Marchantia polymorpha]	1100	46	201	455	506	147	7e-09	51.92	63.46
Locus_2673_Transcript_1/1_Confidence_1.000	4363	gi|157101212|dbj|BAF79937.1| receptor-like kinase [Marchantia polymorpha]	632	2936	1041	1	632	3143	0	100	100
Locus_6313_Transcript_1/1_Confidence_1.000	253	gi|157101214|dbj|BAF79938.1| receptor-like kinase [Marchantia polymorpha]	970	252	1	101	184	370	1e-34	84.52	91.67
Locus_17563_Transcript_1/1_Confidence_1.000	324	gi|157101214|dbj|BAF79938.1| receptor-like kinase [Marchantia polymorpha]	970	2	322	445	551	491	9e-49	91.59	93.46
Locus_18327_Transcript_1/1_Confidence_1.000	376	gi|157101214|dbj|BAF79938.1| receptor-like kinase [Marchantia polymorpha]	970	5	376	574	697	353	9e-33	62.1	83.06
Locus_19068_Transcript_1/1_Confidence_1.000	935	gi|157101214|dbj|BAF79938.1| receptor-like kinase [Marchantia polymorpha]	970	4	609	740	936	451	2e-43	47.52	63.86
Locus_21370_Transcript_1/2_Confidence_0.500	435	gi|157101214|dbj|BAF79938.1| receptor-like kinase [Marchantia polymorpha]	970	3	434	231	374	709	5e-74	93.06	94.44
Locus_21370_Transcript_2/2_Confidence_0.333	364	gi|157101214|dbj|BAF79938.1| receptor-like kinase [Marchantia polymorpha]	970	1	363	254	374	593	1e-60	93.39	93.39
Locus_21372_Transcript_1/2_Confidence_1.000	256	gi|157101214|dbj|BAF79938.1| receptor-like kinase [Marchantia polymorpha]	970	2	250	462	545	139	6e-08	41.18	60
Locus_21372_Transcript_2/2_Confidence_1.000	283	gi|157101214|dbj|BAF79938.1| receptor-like kinase [Marchantia polymorpha]	970	2	277	453	545	163	1e-10	42.55	60.64
Locus_23857_Transcript_1/1_Confidence_1.000	336	gi|157101214|dbj|BAF79938.1| receptor-like kinase [Marchantia polymorpha]	970	1	330	437	545	231	1e-18	45.54	65.18
Locus_24104_Transcript_1/1_Confidence_1.000	257	gi|157101214|dbj|BAF79938.1| receptor-like kinase [Marchantia polymorpha]	970	2	256	555	641	275	1e-23	59.77	78.16
Locus_26297_Transcript_1/1_Confidence_1.000	414	gi|157101214|dbj|BAF79938.1| receptor-like kinase [Marchantia polymorpha]	970	350	90	360	446	231	5e-22	74.71	81.61
Locus_26858_Transcript_1/1_Confidence_1.000	305	gi|157101214|dbj|BAF79938.1| receptor-like kinase [Marchantia polymorpha]	970	303	1	646	746	519	5e-52	99.01	99.01
Locus_27538_Transcript_1/1_Confidence_1.000	382	gi|157101214|dbj|BAF79938.1| receptor-like kinase [Marchantia polymorpha]	970	382	2	809	935	634	2e-65	99.21	99.21
Locus_31507_Transcript_1/2_Confidence_1.000	337	gi|157101214|dbj|BAF79938.1| receptor-like kinase [Marchantia polymorpha]	970	313	2	554	659	261	4e-22	56.6	78.3
Locus_31507_Transcript_2/2_Confidence_1.000	309	gi|157101214|dbj|BAF79938.1| receptor-like kinase [Marchantia polymorpha]	970	285	1	554	650	217	6e-17	54.64	76.29
Locus_31526_Transcript_1/1_Confidence_1.000	239	gi|157101214|dbj|BAF79938.1| receptor-like kinase [Marchantia polymorpha]	970	4	237	399	476	188	1e-13	56.41	74.36
Locus_31623_Transcript_1/1_Confidence_1.000	209	gi|157101214|dbj|BAF79938.1| receptor-like kinase [Marchantia polymorpha]	970	3	209	861	927	195	2e-14	59.42	81.16
Locus_36175_Transcript_1/1_Confidence_1.000	207	gi|157101214|dbj|BAF79938.1| receptor-like kinase [Marchantia polymorpha]	970	195	4	237	299	154	1e-09	51.56	68.75
Locus_46737_Transcript_1/1_Confidence_1.000	216	gi|157101214|dbj|BAF79938.1| receptor-like kinase [Marchantia polymorpha]	970	1	216	698	767	259	8e-22	70.83	80.56
Locus_46812_Transcript_1/1_Confidence_1.000	253	gi|157101214|dbj|BAF79938.1| receptor-like kinase [Marchantia polymorpha]	970	2	253	101	184	373	5e-35	84.52	89.29
Locus_47756_Transcript_1/1_Confidence_1.000	422	gi|157101214|dbj|BAF79938.1| receptor-like kinase [Marchantia polymorpha]	970	11	412	143	277	127	1e-06	25.93	51.11
Locus_61769_Transcript_1/1_Confidence_1.000	339	gi|157101214|dbj|BAF79938.1| receptor-like kinase [Marchantia polymorpha]	970	339	1	177	291	367	2e-34	64.35	73.91
Locus_1922_Transcript_1/1_Confidence_1.000	1237	gi|157101216|dbj|BAF79939.1| receptor-like kinase [Marchantia polymorpha]	674	1227	877	548	663	216	5e-16	42.74	64.96
Locus_2749_Transcript_1/1_Confidence_1.000	2458	gi|157101216|dbj|BAF79939.1| receptor-like kinase [Marchantia polymorpha]	674	247	1023	17	263	272	4e-22	31.75	49.27
Locus_2813_Transcript_1/1_Confidence_1.000	3995	gi|157101216|dbj|BAF79939.1| receptor-like kinase [Marchantia polymorpha]	674	3211	1379	31	643	1940	0	62.36	76.41
Locus_3456_Transcript_1/1_Confidence_1.000	616	gi|157101216|dbj|BAF79939.1| receptor-like kinase [Marchantia polymorpha]	674	141	614	318	475	483	2e-47	55.06	77.85
Locus_23016_Transcript_1/1_Confidence_1.000	2248	gi|157101216|dbj|BAF79939.1| receptor-like kinase [Marchantia polymorpha]	674	1487	1993	65	243	168	4e-10	28.72	52.13
Locus_23239_Transcript_1/1_Confidence_1.000	2234	gi|157101216|dbj|BAF79939.1| receptor-like kinase [Marchantia polymorpha]	674	171	2114	1	648	3066	0	99.54	99.85
Locus_32163_Transcript_1/1_Confidence_1.000	775	gi|157101216|dbj|BAF79939.1| receptor-like kinase [Marchantia polymorpha]	674	702	7	270	503	696	5e-72	58.47	75
Locus_33807_Transcript_1/1_Confidence_1.000	1159	gi|157101216|dbj|BAF79939.1| receptor-like kinase [Marchantia polymorpha]	674	1147	764	494	621	323	2e-28	49.22	70.31
Locus_47852_Transcript_1/1_Confidence_1.000	458	gi|157101216|dbj|BAF79939.1| receptor-like kinase [Marchantia polymorpha]	674	458	3	374	526	536	6e-54	67.97	81.05
Locus_446_Transcript_1/1_Confidence_1.000	3423	gi|157101218|dbj|BAF79940.1| receptor-like kinase [Marchantia polymorpha]	894	853	3423	1	857	4168	0	100	100
Locus_7103_Transcript_1/1_Confidence_1.000	450	gi|157101220|dbj|BAF79941.1| receptor-like kinase [Marchantia polymorpha]	369	449	3	103	251	769	5e-81	100	100
Locus_7894_Transcript_1/1_Confidence_1.000	466	gi|157101220|dbj|BAF79941.1| receptor-like kinase [Marchantia polymorpha]	369	114	464	1	117	642	3e-66	100	100
Locus_9878_Transcript_1/1_Confidence_1.000	415	gi|157101220|dbj|BAF79941.1| receptor-like kinase [Marchantia polymorpha]	369	414	193	296	369	319	8e-29	100	100
Locus_12146_Transcript_1/1_Confidence_1.000	2233	gi|157101222|dbj|BAF79942.1| receptor-like kinase [Marchantia polymorpha]	428	1697	675	1	351	524	2e-51	39.38	54.96
Locus_15257_Transcript_1/1_Confidence_1.000	2110	gi|157101222|dbj|BAF79942.1| receptor-like kinase [Marchantia polymorpha]	428	2106	922	30	423	723	2e-74	40.59	59.41
Locus_29226_Transcript_1/1_Confidence_1.000	2358	gi|157101222|dbj|BAF79942.1| receptor-like kinase [Marchantia polymorpha]	428	361	1635	1	425	2260	0	100	100
Locus_42164_Transcript_1/1_Confidence_1.000	960	gi|157101222|dbj|BAF79942.1| receptor-like kinase [Marchantia polymorpha]	428	915	43	117	418	592	9e-60	43.79	60.46
Locus_48162_Transcript_1/1_Confidence_1.000	521	gi|157101222|dbj|BAF79942.1| receptor-like kinase [Marchantia polymorpha]	428	496	2	117	276	290	3e-25	40.83	62.13
Locus_60081_Transcript_1/1_Confidence_1.000	306	gi|157101222|dbj|BAF79942.1| receptor-like kinase [Marchantia polymorpha]	428	116	274	49	101	139	6e-08	39.62	69.81
Locus_8206_Transcript_1/1_Confidence_1.000	2257	gi|157101226|dbj|BAF79944.1| receptor-like kinase [Marchantia polymorpha]	917	2257	152	216	917	3519	0	99.86	99.86
Locus_35016_Transcript_1/1_Confidence_1.000	462	gi|157101226|dbj|BAF79944.1| receptor-like kinase [Marchantia polymorpha]	917	1	462	69	222	757	1e-79	99.35	99.35
Locus_11670_Transcript_1/1_Confidence_1.000	3955	gi|157101228|dbj|BAF79945.1| receptor-like kinase [Marchantia polymorpha]	1253	3825	94	1	1245	6080	0	99.76	99.84
Locus_3878_Transcript_1/1_Confidence_1.000	2149	gi|157101230|dbj|BAF79946.1| receptor-like kinase [Marchantia polymorpha]	665	1	1740	72	651	2604	0	99.66	99.83
Locus_4565_Transcript_1/1_Confidence_1.000	324	gi|157101232|dbj|BAF79947.1| receptor-like kinase [Marchantia polymorpha]	1168	3	320	483	588	287	4e-25	54.72	71.7
Locus_9753_Transcript_1/1_Confidence_1.000	449	gi|157101232|dbj|BAF79947.1| receptor-like kinase [Marchantia polymorpha]	1168	140	442	43	146	154	1e-09	36.79	58.49
Locus_13500_Transcript_1/1_Confidence_1.000	330	gi|157101232|dbj|BAF79947.1| receptor-like kinase [Marchantia polymorpha]	1168	2	328	803	911	561	7e-57	100	100
Locus_13969_Transcript_1/1_Confidence_1.000	397	gi|157101232|dbj|BAF79947.1| receptor-like kinase [Marchantia polymorpha]	1168	1	390	912	1038	484	6e-48	73.85	83.08
Locus_14400_Transcript_1/1_Confidence_1.000	564	gi|157101232|dbj|BAF79947.1| receptor-like kinase [Marchantia polymorpha]	1168	43	564	305	486	275	2e-23	39.04	52.41
Locus_16727_Transcript_1/1_Confidence_1.000	314	gi|157101232|dbj|BAF79947.1| receptor-like kinase [Marchantia polymorpha]	1168	3	314	63	171	229	2e-18	49.09	61.82
Locus_18288_Transcript_1/1_Confidence_1.000	234	gi|157101232|dbj|BAF79947.1| receptor-like kinase [Marchantia polymorpha]	1168	1	219	205	277	154	1e-09	42.67	61.33
Locus_18304_Transcript_1/1_Confidence_1.000	628	gi|157101232|dbj|BAF79947.1| receptor-like kinase [Marchantia polymorpha]	1168	2	628	518	726	901	6e-96	100	100
Locus_19539_Transcript_1/1_Confidence_1.000	223	gi|157101232|dbj|BAF79947.1| receptor-like kinase [Marchantia polymorpha]	1168	1	219	206	277	170	2e-11	50.63	67.09
Locus_19754_Transcript_1/1_Confidence_1.000	320	gi|157101232|dbj|BAF79947.1| receptor-like kinase [Marchantia polymorpha]	1168	2	265	1041	1128	438	1e-42	100	100
Locus_24916_Transcript_1/1_Confidence_1.000	1104	gi|157101232|dbj|BAF79947.1| receptor-like kinase [Marchantia polymorpha]	1168	293	1102	12	281	1390	3e-152	100	100
Locus_26427_Transcript_1/1_Confidence_1.000	966	gi|157101232|dbj|BAF79947.1| receptor-like kinase [Marchantia polymorpha]	1168	911	6	645	921	366	1e-33	35.53	52.3
Locus_27702_Transcript_1/1_Confidence_1.000	753	gi|157101232|dbj|BAF79947.1| receptor-like kinase [Marchantia polymorpha]	1168	3	752	214	472	368	5e-34	37.45	50.94
Locus_28316_Transcript_1/1_Confidence_1.000	314	gi|157101232|dbj|BAF79947.1| receptor-like kinase [Marchantia polymorpha]	1168	140	307	24	75	131	5e-07	42.86	64.29
Locus_30946_Transcript_1/1_Confidence_1.000	585	gi|157101232|dbj|BAF79947.1| receptor-like kinase [Marchantia polymorpha]	1168	4	585	293	486	1044	1e-112	98.45	99.48
Locus_32773_Transcript_1/1_Confidence_1.000	315	gi|157101232|dbj|BAF79947.1| receptor-like kinase [Marchantia polymorpha]	1168	2	313	60	168	209	5e-16	43.64	60.91
Locus_34820_Transcript_1/1_Confidence_1.000	338	gi|157101232|dbj|BAF79947.1| receptor-like kinase [Marchantia polymorpha]	1168	28	336	40	146	233	8e-19	46.3	64.81
Locus_38798_Transcript_1/1_Confidence_1.000	518	gi|157101232|dbj|BAF79947.1| receptor-like kinase [Marchantia polymorpha]	1168	313	5	486	588	248	2e-20	49.51	68.93
Locus_39191_Transcript_1/1_Confidence_1.000	301	gi|157101232|dbj|BAF79947.1| receptor-like kinase [Marchantia polymorpha]	1168	12	296	55	150	143	2e-08	39	57
Locus_57424_Transcript_1/1_Confidence_1.000	262	gi|157101232|dbj|BAF79947.1| receptor-like kinase [Marchantia polymorpha]	1168	2	262	817	902	325	2e-29	73.56	85.06
Locus_8004_Transcript_1/1_Confidence_1.000	3337	gi|157101234|dbj|BAF79948.1| receptor-like kinase [Marchantia polymorpha]	979	2917	299	1	872	3792	0	90.72	95.07
Locus_18008_Transcript_1/1_Confidence_1.000	1363	gi|157101234|dbj|BAF79948.1| receptor-like kinase [Marchantia polymorpha]	979	618	34	9	220	220	2e-16	32.41	49.07
Locus_25810_Transcript_1/1_Confidence_1.000	751	gi|157101234|dbj|BAF79948.1| receptor-like kinase [Marchantia polymorpha]	979	396	749	623	738	248	4e-20	44.54	63.03
Locus_36527_Transcript_1/1_Confidence_1.000	658	gi|157101234|dbj|BAF79948.1| receptor-like kinase [Marchantia polymorpha]	979	581	33	22	220	209	1e-15	28.57	49.75
Locus_9523_Transcript_1/1_Confidence_1.000	3003	gi|157101236|dbj|BAF79949.1| receptor-like kinase [Marchantia polymorpha]	737	2767	557	1	737	3626	0	99.86	100
Locus_34605_Transcript_1/1_Confidence_1.000	626	gi|157101236|dbj|BAF79949.1| receptor-like kinase [Marchantia polymorpha]	737	3	593	390	582	636	3e-65	66.67	79.29
Locus_19145_Transcript_1/1_Confidence_1.000	4606	gi|157101238|dbj|BAF79950.1| receptor-like kinase [Marchantia polymorpha]	831	800	3292	1	831	3758	0	100	100
Locus_9977_Transcript_1/1_Confidence_1.000	3442	gi|157101240|dbj|BAF79951.1| receptor-like kinase [Marchantia polymorpha]	852	3429	895	8	852	2553	0	60.12	73.68
Locus_10340_Transcript_1/1_Confidence_1.000	1821	gi|157101240|dbj|BAF79951.1| receptor-like kinase [Marchantia polymorpha]	852	572	3	1	190	837	8e-88	100	100
Locus_12537_Transcript_1/1_Confidence_1.000	1742	gi|157101240|dbj|BAF79951.1| receptor-like kinase [Marchantia polymorpha]	852	1740	1	194	773	2821	0	100	100
Locus_24767_Transcript_1/1_Confidence_1.000	293	gi|157101240|dbj|BAF79951.1| receptor-like kinase [Marchantia polymorpha]	852	2	292	627	723	425	4e-41	85.57	91.75
Locus_25753_Transcript_1/1_Confidence_1.000	1553	gi|157101240|dbj|BAF79951.1| receptor-like kinase [Marchantia polymorpha]	852	2	415	710	852	310	8e-27	53.85	68.53
Locus_29522_Transcript_1/1_Confidence_1.000	792	gi|157101240|dbj|BAF79951.1| receptor-like kinase [Marchantia polymorpha]	852	1	792	319	587	804	2e-84	65.56	77.78
Locus_35938_Transcript_1/1_Confidence_1.000	835	gi|157101240|dbj|BAF79951.1| receptor-like kinase [Marchantia polymorpha]	852	550	2	1	183	609	7e-62	61.2	75.96
Locus_41711_Transcript_1/1_Confidence_1.000	283	gi|157101240|dbj|BAF79951.1| receptor-like kinase [Marchantia polymorpha]	852	3	278	171	262	382	4e-36	71.74	90.22
Locus_1365_Transcript_1/1_Confidence_1.000	818	gi|157101242|dbj|BAF79952.1| receptor-like kinase [Marchantia polymorpha]	1217	2	817	364	635	1230	7e-134	100	100
Locus_1750_Transcript_1/1_Confidence_1.000	2658	gi|157101242|dbj|BAF79952.1| receptor-like kinase [Marchantia polymorpha]	1217	2656	929	642	1217	2609	0	99.83	100
Locus_8014_Transcript_1/1_Confidence_1.000	1082	gi|157101242|dbj|BAF79952.1| receptor-like kinase [Marchantia polymorpha]	1217	31	1080	29	378	1546	2e-170	100	100
Locus_1159_Transcript_1/1_Confidence_1.000	2176	gi|157101244|dbj|BAF79953.1| receptor-like kinase [Marchantia polymorpha]	632	2	1747	51	632	2792	0	99.83	99.83
Locus_5404_Transcript_1/1_Confidence_1.000	950	gi|157101244|dbj|BAF79953.1| receptor-like kinase [Marchantia polymorpha]	632	777	950	1	58	288	2e-24	100	100
Locus_5742_Transcript_1/1_Confidence_1.000	558	gi|157101246|dbj|BAF79954.1| receptor-like kinase [Marchantia polymorpha]	974	8	247	880	960	146	2e-08	43.9	63.41
Locus_7477_Transcript_1/1_Confidence_1.000	978	gi|157101246|dbj|BAF79954.1| receptor-like kinase [Marchantia polymorpha]	974	977	444	751	928	450	3e-43	50.28	66.48
Locus_12937_Transcript_1/1_Confidence_1.000	2130	gi|157101246|dbj|BAF79954.1| receptor-like kinase [Marchantia polymorpha]	974	662	2080	31	526	660	3e-67	34.84	52.56
Locus_15807_Transcript_1/1_Confidence_1.000	328	gi|157101246|dbj|BAF79954.1| receptor-like kinase [Marchantia polymorpha]	974	1	189	912	974	182	6e-13	100	100
Locus_16108_Transcript_1/1_Confidence_1.000	842	gi|157101246|dbj|BAF79954.1| receptor-like kinase [Marchantia polymorpha]	974	2	769	74	340	305	1e-26	33.69	53.41
Locus_29399_Transcript_1/1_Confidence_1.000	379	gi|157101246|dbj|BAF79954.1| receptor-like kinase [Marchantia polymorpha]	974	306	1	627	728	279	4e-24	48.04	69.61
Locus_39274_Transcript_1/1_Confidence_1.000	1138	gi|157101246|dbj|BAF79954.1| receptor-like kinase [Marchantia polymorpha]	974	3	434	768	922	351	1e-31	49.03	65.16
Locus_27632_Transcript_1/1_Confidence_1.000	1912	gi|157101248|dbj|BAF79955.1| receptor-like kinase [Marchantia polymorpha]	395	23	952	14	323	1482	0	100	100
Locus_2038_Transcript_1/1_Confidence_1.000	1754	gi|157101250|dbj|BAF79956.1| receptor-like kinase [Marchantia polymorpha]	609	1752	613	230	609	1845	0	100	100
Locus_6131_Transcript_1/1_Confidence_1.000	1665	gi|157101250|dbj|BAF79956.1| receptor-like kinase [Marchantia polymorpha]	609	1059	1664	1	202	1063	4e-114	100	100
Locus_6573_Transcript_1/1_Confidence_1.000	1008	gi|157101252|dbj|BAF79957.1| receptor-like kinase [Marchantia polymorpha]	905	2	751	656	905	1291	8e-141	100	100
Locus_7696_Transcript_1/1_Confidence_1.000	266	gi|157101252|dbj|BAF79957.1| receptor-like kinase [Marchantia polymorpha]	905	265	2	467	554	340	3e-31	100	100
Locus_27757_Transcript_1/1_Confidence_1.000	1947	gi|157101252|dbj|BAF79957.1| receptor-like kinase [Marchantia polymorpha]	905	503	1945	1	481	2407	0	99.79	99.79
Locus_31485_Transcript_1/1_Confidence_1.000	351	gi|157101252|dbj|BAF79957.1| receptor-like kinase [Marchantia polymorpha]	905	2	349	555	670	611	1e-62	100	100
Locus_16636_Transcript_1/1_Confidence_1.000	864	gi|157101254|dbj|BAF79958.1| receptor-like kinase [Marchantia polymorpha]	688	862	2	94	380	1282	7e-140	99.65	100
Locus_26820_Transcript_1/1_Confidence_1.000	1071	gi|157101254|dbj|BAF79958.1| receptor-like kinase [Marchantia polymorpha]	688	1071	166	367	668	1314	2e-143	100	100
Locus_52387_Transcript_1/1_Confidence_1.000	293	gi|157101254|dbj|BAF79958.1| receptor-like kinase [Marchantia polymorpha]	688	292	8	267	363	246	2e-20	46.39	72.16
Locus_10808_Transcript_1/1_Confidence_1.000	1757	gi|157101256|dbj|BAF79959.1| receptor-like kinase [Marchantia polymorpha]	749	1757	588	360	749	1909	0	100	100
Locus_12518_Transcript_1/1_Confidence_1.000	1152	gi|157101256|dbj|BAF79959.1| receptor-like kinase [Marchantia polymorpha]	749	28	1152	1	375	1806	0	100	100
Locus_2169_Transcript_1/1_Confidence_1.000	4062	gi|157101258|dbj|BAF79960.1| receptor-like kinase [Marchantia polymorpha]	979	2744	3	28	941	4266	0	99.89	99.89
Locus_22637_Transcript_1/1_Confidence_1.000	614	gi|157101258|dbj|BAF79960.1| receptor-like kinase [Marchantia polymorpha]	979	612	496	941	979	190	2e-13	100	100
Locus_16491_Transcript_1/1_Confidence_1.000	1712	gi|157101260|dbj|BAF79961.1| receptor-like kinase [Marchantia polymorpha]	626	1712	141	103	626	2639	0	100	100
Locus_40563_Transcript_1/1_Confidence_1.000	203	gi|157101260|dbj|BAF79961.1| receptor-like kinase [Marchantia polymorpha]	626	203	3	108	174	178	2e-12	53.73	64.18
Locus_10852_Transcript_1/1_Confidence_1.000	2803	gi|157101262|dbj|BAF79962.1| receptor-like kinase [Marchantia polymorpha]	620	370	2175	19	620	2891	0	100	100
Locus_72998_Transcript_1/1_Confidence_1.000	554	gi|157165826|gb|ABV25002.1| polygalacturonase 5 [Oncidium Gower Ramsey]	484	389	547	68	120	148	9e-09	52.83	71.7
Locus_3861_Transcript_1/1_Confidence_1.000	1549	gi|157168258|gb|ABV25603.1| putative mitochondrial ADP/ATP translocase [Marchantia polymorpha]	388	14	1156	1	384	1556	3e-171	86.56	92.76
Locus_65785_Transcript_1/1_Confidence_1.000	1766	gi|157168258|gb|ABV25603.1| putative mitochondrial ADP/ATP translocase [Marchantia polymorpha]	388	1259	366	86	383	1245	4e-135	84.56	91.95
Locus_27530_Transcript_1/1_Confidence_1.000	1225	gi|157285011|gb|ABV31245.1| dicer-like 3 [Physcomitrella patens]	1641	404	3	2	134	247	1e-19	45.19	61.48
Locus_22364_Transcript_1/1_Confidence_1.000	807	gi|157285013|gb|ABV31246.1| dicer-like 4 [Physcomitrella patens]	1445	804	49	100	363	440	3e-42	36.98	58.49
Locus_5081_Transcript_1/1_Confidence_1.000	580	gi|157313318|gb|ABV32552.1| lipoxygenase [Prunus persica]	933	566	183	180	306	165	1e-10	37.59	51.77
Locus_9504_Transcript_1/1_Confidence_1.000	730	gi|157382898|gb|ABV48884.1| high mobility group protein B2 [Physcomitrella patens]	165	2	196	88	151	175	1e-11	73.85	83.08
Locus_5009_Transcript_1/1_Confidence_1.000	312	gi|157382900|gb|ABV48885.1| high mobility group protein B3 [Physcomitrella patens]	158	119	310	5	63	126	2e-06	59.38	64.06
Locus_4662_Transcript_1/1_Confidence_1.000	2084	gi|157678125|gb|ABV60448.1| 4-coumarate:coenzyme A ligase 2 [Physcomitrella patens subsp. patens]	585	1382	3	58	517	1670	0	70.65	84.57
Locus_4154_Transcript_1/1_Confidence_1.000	2319	gi|157812615|gb|ABV80347.1| cytochrome P450-dependent monooxygenase [Selaginella moellendorffii]	508	281	1717	27	507	917	6e-97	42.65	59.63
Locus_10580_Transcript_1/1_Confidence_1.000	2547	gi|157812615|gb|ABV80347.1| cytochrome P450-dependent monooxygenase [Selaginella moellendorffii]	508	395	1810	39	507	793	1e-82	42.44	58.4
Locus_21932_Transcript_1/1_Confidence_1.000	646	gi|157812615|gb|ABV80347.1| cytochrome P450-dependent monooxygenase [Selaginella moellendorffii]	508	368	646	31	123	255	5e-21	52.69	62.37
Locus_15553_Transcript_2/5_Confidence_0.647	788	gi|157812619|gb|ABV80349.1| cytochrome P450-dependent monooxygenase [Selaginella moellendorffii]	489	125	745	277	483	533	4e-53	45.89	69.08
Locus_15553_Transcript_5/5_Confidence_0.765	571	gi|157812619|gb|ABV80349.1| cytochrome P450-dependent monooxygenase [Selaginella moellendorffii]	489	1	528	308	483	459	9e-45	48.3	68.75
Locus_17782_Transcript_1/1_Confidence_1.000	1212	gi|157812619|gb|ABV80349.1| cytochrome P450-dependent monooxygenase [Selaginella moellendorffii]	489	91	1176	130	483	613	4e-62	41.42	60.22
Locus_14695_Transcript_1/1_Confidence_1.000	863	gi|157849692|gb|ABV89629.1| lipoic acid synthase-like protein [Brassica rapa]	155	358	23	33	153	272	9e-23	47.97	66.67
Locus_27604_Transcript_1/1_Confidence_1.000	2006	gi|157863726|gb|ABV90884.1| DNA repair protein Rad50 [Aegilops tauschii]	1316	2	1996	137	801	1325	2e-144	44.81	64.51
Locus_41825_Transcript_1/1_Confidence_1.000	816	gi|157884779|gb|ABV91102.1| cinnamate/p-coumarate carboxyl methyltransferase 3 [Ocimum basilicum]	373	806	18	76	329	393	8e-37	36.63	53.48
Locus_11309_Transcript_1/1_Confidence_1.000	296	gi|15809396|gb|AAK07743.1| non-vascular plant hemoglobin [Marchantia polymorpha]	161	215	3	1	71	332	3e-30	90.14	95.77
Locus_15750_Transcript_1/1_Confidence_1.000	447	gi|15809396|gb|AAK07743.1| non-vascular plant hemoglobin [Marchantia polymorpha]	161	1	213	77	147	328	7e-30	90.14	94.37
Locus_20811_Transcript_1/1_Confidence_1.000	477	gi|15809396|gb|AAK07743.1| non-vascular plant hemoglobin [Marchantia polymorpha]	161	477	289	77	139	327	1e-29	100	100
Locus_24714_Transcript_1/1_Confidence_1.000	295	gi|15809396|gb|AAK07743.1| non-vascular plant hemoglobin [Marchantia polymorpha]	161	81	293	1	71	365	4e-34	100	100
Locus_25058_Transcript_1/1_Confidence_1.000	293	gi|15810223|gb|AAL07229.1| putative 60S acidic ribosomal protein [Arabidopsis thaliana]	323	72	293	1	74	204	2e-15	54.05	71.62
Locus_33414_Transcript_1/1_Confidence_1.000	279	gi|15810545|gb|AAL07160.1| putative 19S proteosome subunit 9 [Arabidopsis thaliana]	419	275	78	352	417	202	3e-15	60.61	74.24
Locus_56195_Transcript_1/1_Confidence_1.000	319	gi|158148921|dbj|BAF81994.1| cysteine proteinase [Platycodon grandiflorus]	359	4	312	221	329	214	1e-16	43.12	59.63
Locus_18807_Transcript_1/1_Confidence_1.000	407	gi|15824574|gb|AAL09401.1|AF307336_1 ribosomal protein [Petunia x hybrida]	175	403	89	43	148	324	2e-29	66.04	79.25
Locus_45993_Transcript_1/1_Confidence_1.000	990	gi|1582992|prf||2119375A Ser/Arg-rich protein	303	290	646	1	112	175	2e-11	37.82	52.1
Locus_60770_Transcript_1/1_Confidence_1.000	346	gi|158342648|gb|ABW34945.1| mitogen-activated protein kinase 3 [Solanum peruvianum]	373	4	174	314	366	138	8e-08	52.63	64.91
Locus_31022_Transcript_1/1_Confidence_1.000	632	gi|158536482|gb|ABW72735.1| flagellin-sensing 2-like protein [Iberis amara]	703	8	565	265	453	273	4e-23	36.51	52.91
Locus_19262_Transcript_1/1_Confidence_1.000	1097	gi|15865605|gb|AAL09965.1|AF331704_1 levopimaradiene synthase [Ginkgo biloba]	873	858	1	36	306	553	3e-55	41.52	58.82
Locus_49191_Transcript_1/1_Confidence_1.000	281	gi|15865605|gb|AAL09965.1|AF331704_1 levopimaradiene synthase [Ginkgo biloba]	873	2	274	288	378	278	5e-24	57.14	74.73
Locus_61866_Transcript_1/1_Confidence_1.000	256	gi|15865605|gb|AAL09965.1|AF331704_1 levopimaradiene synthase [Ginkgo biloba]	873	1	255	553	637	158	4e-10	37.65	57.65
Locus_2977_Transcript_1/1_Confidence_1.000	374	gi|1587210|prf||2206331A protein disulfide isomerase	498	374	3	110	231	332	3e-30	54.84	66.94
Locus_4491_Transcript_1/1_Confidence_1.000	3534	gi|1587673|prf||2207203A Cf-2 gene	1112	654	3053	192	1021	816	5e-85	31.83	48.03
Locus_5851_Transcript_1/1_Confidence_1.000	1920	gi|1587673|prf||2207203A Cf-2 gene	1112	24	1697	27	568	513	3e-50	34.22	51.5
Locus_16614_Transcript_1/1_Confidence_1.000	2970	gi|1587673|prf||2207203A Cf-2 gene	1112	2843	660	244	1050	1083	4e-116	37.65	52.59
Locus_18911_Transcript_1/1_Confidence_1.000	1282	gi|1587673|prf||2207203A Cf-2 gene	1112	1281	73	266	668	736	3e-76	45.3	59.9
Locus_46197_Transcript_1/1_Confidence_1.000	273	gi|1587673|prf||2207203A Cf-2 gene	1112	273	1	661	752	181	8e-13	42.39	58.7
Locus_4979_Transcript_1/1_Confidence_1.000	1597	gi|1587969|prf||2207382A D-ribulose-5-phosphate 3-epimerase	285	278	1123	1	280	1080	4e-116	77.3	85.11
Locus_20886_Transcript_1/1_Confidence_1.000	236	gi|159895414|gb|ABX09991.1| actin 1 [Ziziphus jujuba]	159	1	234	75	152	400	3e-38	96.15	100
Locus_29994_Transcript_1/1_Confidence_1.000	1421	gi|159895617|gb|ABX10181.1| ycf2 [Oenothera parviflora]	2312	520	765	933	1010	133	2e-06	42.68	53.66
Locus_964_Transcript_1/1_Confidence_1.000	1781	gi|159902511|gb|ABX10762.1| gibberellin receptor GID1-like protein [Physcomitrella patens]	336	199	1098	23	334	758	1e-78	46.18	65.92
Locus_16282_Transcript_1/1_Confidence_1.000	1301	gi|159902511|gb|ABX10762.1| gibberellin receptor GID1-like protein [Physcomitrella patens]	336	43	1011	7	335	820	5e-86	47.73	65.56
Locus_40271_Transcript_1/1_Confidence_1.000	388	gi|159902511|gb|ABX10762.1| gibberellin receptor GID1-like protein [Physcomitrella patens]	336	16	339	229	336	306	3e-27	48.15	70.37
Locus_7297_Transcript_1/1_Confidence_1.000	2816	gi|159902521|gb|ABX10767.1| putative F-box GID2 protein [Selaginella moellendorffii]	172	1416	988	10	150	428	4e-40	58.78	72.3
Locus_1353_Transcript_1/1_Confidence_1.000	2684	gi|159902525|gb|ABX10769.1| gibberellin 20-oxidase-like protein [Selaginella moellendorffii]	397	878	1867	57	375	564	6e-56	39.27	58.31
Locus_5710_Transcript_1/1_Confidence_1.000	1824	gi|159902525|gb|ABX10769.1| gibberellin 20-oxidase-like protein [Selaginella moellendorffii]	397	208	1245	56	395	481	2e-46	33.99	50.42
Locus_5787_Transcript_1/1_Confidence_1.000	1903	gi|159902525|gb|ABX10769.1| gibberellin 20-oxidase-like protein [Selaginella moellendorffii]	397	1776	1195	184	372	407	6e-38	45.13	61.54
Locus_12314_Transcript_1/1_Confidence_1.000	3599	gi|159902525|gb|ABX10769.1| gibberellin 20-oxidase-like protein [Selaginella moellendorffii]	397	1081	2178	39	391	782	4e-81	43.4	60.92
Locus_21563_Transcript_1/1_Confidence_1.000	1725	gi|159902525|gb|ABX10769.1| gibberellin 20-oxidase-like protein [Selaginella moellendorffii]	397	1376	453	88	395	556	3e-55	38.61	55.38
Locus_51352_Transcript_1/1_Confidence_1.000	827	gi|159902525|gb|ABX10769.1| gibberellin 20-oxidase-like protein [Selaginella moellendorffii]	397	6	437	233	375	335	4e-30	42.36	63.19
Locus_39978_Transcript_1/1_Confidence_1.000	508	gi|160081614|dbj|BAF93209.1| hydroxyhopane synthase [Adiantum capillus-veneris]	695	429	10	388	527	170	2e-11	34.93	49.32
Locus_29804_Transcript_1/1_Confidence_1.000	350	gi|16025105|gb|AAL11455.1| NADP-dependent malic enzyme [Flaveria brownii]	349	18	350	61	171	296	4e-26	52.25	70.27
Locus_20029_Transcript_1/1_Confidence_1.000	3259	gi|160694375|gb|ABX46615.1| PHO1-4 [Physcomitrella patens]	799	2	2560	1	794	1614	1e-177	44.16	59.84
Locus_32960_Transcript_1/1_Confidence_1.000	735	gi|160694375|gb|ABX46615.1| PHO1-4 [Physcomitrella patens]	799	300	136	1	54	135	5e-07	50.91	69.09
Locus_57437_Transcript_1/1_Confidence_1.000	383	gi|160694375|gb|ABX46615.1| PHO1-4 [Physcomitrella patens]	799	383	3	446	579	320	6e-29	53.73	76.12
Locus_2381_Transcript_1/1_Confidence_1.000	1316	gi|160694381|gb|ABX46618.1| PHO1-7 [Physcomitrella patens]	795	1295	3	364	793	1159	2e-125	53.21	70.64
Locus_7644_Transcript_1/1_Confidence_1.000	2207	gi|160694381|gb|ABX46618.1| PHO1-7 [Physcomitrella patens]	795	41	2206	103	781	1334	2e-145	41.25	61.33
Locus_29152_Transcript_1/1_Confidence_1.000	915	gi|160694381|gb|ABX46618.1| PHO1-7 [Physcomitrella patens]	795	1	915	12	331	298	1e-25	33.23	44.31
Locus_45182_Transcript_1/1_Confidence_1.000	301	gi|160694381|gb|ABX46618.1| PHO1-7 [Physcomitrella patens]	795	301	203	762	794	157	5e-10	84.85	90.91
Locus_66239_Transcript_1/1_Confidence_1.000	633	gi|160694381|gb|ABX46618.1| PHO1-7 [Physcomitrella patens]	795	632	3	396	603	551	2e-55	50.23	67.91
Locus_66271_Transcript_1/1_Confidence_1.000	754	gi|160694381|gb|ABX46618.1| PHO1-7 [Physcomitrella patens]	795	6	608	592	790	617	7e-63	54.73	72.14
Locus_1092_Transcript_1/1_Confidence_1.000	596	gi|160814735|emb|CAP40212.1| unnamed protein product [Marchantia polymorpha]	481	591	31	295	481	950	1e-101	100	100
Locus_7422_Transcript_1/1_Confidence_1.000	787	gi|160814735|emb|CAP40212.1| unnamed protein product [Marchantia polymorpha]	481	78	785	1	237	1118	6e-121	95.36	96.62
Locus_8537_Transcript_1/1_Confidence_1.000	1651	gi|161019194|gb|ABQ42392.1| pectin methylesterase-like protein [Taiwania cryptomerioides]	595	1640	339	150	594	940	8e-100	47.56	62.89
Locus_52378_Transcript_1/1_Confidence_1.000	592	gi|16177|emb|CAA42069.1| Cytochrome c [Arabidopsis thaliana]	112	498	187	9	112	512	7e-51	90.38	94.23
Locus_13454_Transcript_1/1_Confidence_1.000	543	gi|162949350|gb|ABY21312.1| 4-coumarate:coenzyme A ligase 1 [Physcomitrella patens subsp. magdalenae]	585	2	94	552	582	145	2e-08	90.32	96.77
Locus_53107_Transcript_1/1_Confidence_1.000	293	gi|162957175|gb|ABY25986.1| NADP-dependent malic enzyme 1 [Triticum aestivum]	647	2	289	463	557	302	8e-27	58.33	75
Locus_6210_Transcript_1/1_Confidence_1.000	1353	gi|16323153|gb|AAL15311.1| At2g17370/F15M4.1 [Arabidopsis thaliana]	562	1351	1109	480	560	309	9e-27	74.07	90.12
Locus_7475_Transcript_1/1_Confidence_1.000	4224	gi|163644180|dbj|BAF95740.1| ethylene receptor homolog [Physcomitrella patens]	747	1433	3667	1	746	2955	0	81.93	90.09
Locus_17271_Transcript_1/1_Confidence_1.000	2800	gi|163644182|dbj|BAF95741.1| ethylene receptor homolog [Physcomitrella patens]	777	2374	95	1	761	2873	0	76.57	87.04
Locus_55891_Transcript_1/1_Confidence_1.000	404	gi|163644182|dbj|BAF95741.1| ethylene receptor homolog [Physcomitrella patens]	777	404	3	198	321	221	2e-17	36.57	61.94
Locus_57033_Transcript_1/1_Confidence_1.000	452	gi|163644190|dbj|BAF95745.1| ethylene receptor homolog [Physcomitrella patens]	800	276	452	7	66	147	7e-09	45	68.33
Locus_17893_Transcript_1/1_Confidence_1.000	369	gi|16372|emb|CAA27541.1| chlorophyll a/b binding protein (LHCP AB 180) [Arabidopsis thaliana]	267	367	2	97	220	251	6e-21	42.97	60.16
Locus_44793_Transcript_1/1_Confidence_1.000	285	gi|164499045|gb|ABY59092.1| At1g67110-like protein [Arabidopsis lyrata subsp. petraea]	230	55	285	141	211	150	3e-09	41.56	62.34
Locus_42139_Transcript_1/1_Confidence_1.000	487	gi|164564753|dbj|BAF98233.1| CM0545.530.nc [Lotus japonicus]	522	28	486	109	261	482	1e-47	57.52	77.12
Locus_8167_Transcript_1/1_Confidence_1.000	791	gi|164605531|dbj|BAF98597.1| CM0545.360.nc [Lotus japonicus]	755	790	134	497	715	617	8e-63	55.71	74.89
Locus_47141_Transcript_1/1_Confidence_1.000	350	gi|164652938|gb|ABY65002.1| 14-3-3c protein [Gossypium hirsutum]	261	187	345	7	59	169	2e-11	62.26	83.02
Locus_26649_Transcript_1/1_Confidence_1.000	406	gi|164665265|gb|ABY66084.1| actin [Dimocarpus longan]	242	405	37	120	242	579	6e-59	87.8	94.31
Locus_694_Transcript_1/3_Confidence_0.545	313	gi|165905475|dbj|BAF99002.1| chitinase A [Bryum coronatum]	228	89	313	30	102	209	5e-16	52	73.33
Locus_694_Transcript_2/3_Confidence_0.545	388	gi|165905475|dbj|BAF99002.1| chitinase A [Bryum coronatum]	228	89	388	30	126	290	2e-25	54	75
Locus_694_Transcript_3/3_Confidence_0.545	313	gi|165905475|dbj|BAF99002.1| chitinase A [Bryum coronatum]	228	89	313	30	102	206	1e-15	50.67	74.67
Locus_34636_Transcript_1/1_Confidence_1.000	420	gi|165973012|gb|ABY76196.1| triosephosphate isomerase [Oryza coarctata]	253	419	3	86	224	511	4e-51	67.63	83.45
Locus_54918_Transcript_1/1_Confidence_1.000	255	gi|166007675|gb|ABY77671.1| At5g03860-like protein [Arabidopsis lyrata]	322	2	238	234	319	124	3e-06	36.05	54.65
Locus_73658_Transcript_1/1_Confidence_1.000	455	gi|166208409|gb|ABY84870.1| glutathione S transferase 1 [Pteris vittata]	217	131	451	5	109	333	2e-30	61.68	75.7
Locus_29134_Transcript_1/1_Confidence_1.000	251	gi|166208411|gb|ABY84871.1| glutathione S transferase 2 [Pteris vittata]	217	53	250	1	66	185	3e-13	54.55	69.7
Locus_15806_Transcript_1/1_Confidence_1.000	433	gi|1665741|dbj|BAA11560.1| cyclin [Adiantum capillus-veneris]	532	433	320	495	532	164	8e-11	78.95	81.58
Locus_23488_Transcript_1/1_Confidence_1.000	1696	gi|1665741|dbj|BAA11560.1| cyclin [Adiantum capillus-veneris]	532	440	1696	81	494	1067	2e-114	53.83	68.68
Locus_33090_Transcript_1/1_Confidence_1.000	531	gi|166949|gb|AAA32913.1| cytochrome P-450LXXIA1 (cyp71A1) [Persea americana]	502	9	530	132	299	164	1e-10	30.86	47.43
Locus_1749_Transcript_1/1_Confidence_1.000	497	gi|167130|gb|AAA32986.1| endochitinase [Brassica napus]	322	139	495	5	124	171	2e-11	43.65	53.97
Locus_4664_Transcript_1/1_Confidence_1.000	2364	gi|16797803|dbj|BAB71817.1| hypothetical membrane protein-1 [Marchantia polymorpha]	513	1333	5	38	480	1280	5e-139	57.34	76.98
Locus_5229_Transcript_1/1_Confidence_1.000	478	gi|16797803|dbj|BAB71817.1| hypothetical membrane protein-1 [Marchantia polymorpha]	513	477	1	270	428	818	1e-86	100	100
Locus_7922_Transcript_1/1_Confidence_1.000	1368	gi|16797803|dbj|BAB71817.1| hypothetical membrane protein-1 [Marchantia polymorpha]	513	854	3	1	284	1318	9e-144	99.3	99.65
Locus_41538_Transcript_1/1_Confidence_1.000	2062	gi|16797803|dbj|BAB71817.1| hypothetical membrane protein-1 [Marchantia polymorpha]	513	943	2055	6	377	629	1e-63	39.3	58.56
Locus_14718_Transcript_1/1_Confidence_1.000	616	gi|167997017|ref|XP_001751215.1| predicted protein [Physcomitrella patens subsp. patens]	272	3	437	113	258	569	2e-57	69.18	84.25
Locus_47415_Transcript_1/1_Confidence_1.000	356	gi|167997017|ref|XP_001751215.1| predicted protein [Physcomitrella patens subsp. patens]	272	65	223	55	107	189	1e-13	69.81	79.25
Locus_7787_Transcript_1/1_Confidence_1.000	1443	gi|167997033|ref|XP_001751223.1| ATP-binding cassette transporter, subfamily I, member 15, ABC component protein PpABCI15 [Physcomitrella patens subsp. patens]	480	221	1438	2	407	1939	0	88.67	95.32
Locus_15553_Transcript_4/5_Confidence_0.412	462	gi|167997037|ref|XP_001751225.1| predicted protein [Physcomitrella patens subsp. patens]	502	1	462	324	480	459	5e-45	55.41	73.25
Locus_21356_Transcript_1/1_Confidence_1.000	769	gi|167997037|ref|XP_001751225.1| predicted protein [Physcomitrella patens subsp. patens]	502	629	9	36	247	299	6e-26	35.38	53.77
Locus_23949_Transcript_1/1_Confidence_1.000	1787	gi|167997037|ref|XP_001751225.1| predicted protein [Physcomitrella patens subsp. patens]	502	1779	688	133	501	622	7e-63	38.81	60.38
Locus_43995_Transcript_1/1_Confidence_1.000	1162	gi|167997037|ref|XP_001751225.1| predicted protein [Physcomitrella patens subsp. patens]	502	168	1157	25	361	527	4e-52	37.57	57.4
Locus_52357_Transcript_1/1_Confidence_1.000	1136	gi|167997037|ref|XP_001751225.1| predicted protein [Physcomitrella patens subsp. patens]	502	1130	90	132	502	653	9e-67	38.81	57.41
Locus_63057_Transcript_1/1_Confidence_1.000	506	gi|167997037|ref|XP_001751225.1| predicted protein [Physcomitrella patens subsp. patens]	502	504	1	55	223	331	4e-30	38.46	63.91
Locus_6619_Transcript_1/1_Confidence_1.000	2087	gi|167997059|ref|XP_001751236.1| predicted protein [Physcomitrella patens subsp. patens]	708	2086	245	143	703	491	1e-47	31.57	43.08
Locus_30004_Transcript_1/1_Confidence_1.000	843	gi|167997065|ref|XP_001751239.1| histone acetyltransferase [Physcomitrella patens subsp. patens]	296	532	2	1	161	606	2e-61	73.45	80.79
Locus_45821_Transcript_1/1_Confidence_1.000	206	gi|167997065|ref|XP_001751239.1| histone acetyltransferase [Physcomitrella patens subsp. patens]	296	3	206	163	230	337	7e-31	95.59	97.06
Locus_19493_Transcript_1/1_Confidence_1.000	562	gi|167997067|ref|XP_001751240.1| predicted protein [Physcomitrella patens subsp. patens]	129	2	121	78	117	153	3e-09	72.5	82.5
Locus_9409_Transcript_1/1_Confidence_1.000	2047	gi|167997079|ref|XP_001751246.1| predicted protein [Physcomitrella patens subsp. patens]	347	1496	483	2	343	1336	1e-145	73.18	84.84
Locus_15939_Transcript_1/1_Confidence_1.000	874	gi|167997081|ref|XP_001751247.1| predicted protein [Physcomitrella patens subsp. patens]	568	12	872	144	436	1172	4e-127	68.6	82.94
Locus_34023_Transcript_1/1_Confidence_1.000	1037	gi|167997081|ref|XP_001751247.1| predicted protein [Physcomitrella patens subsp. patens]	568	645	1037	10	140	363	3e-33	52.67	67.94
Locus_42398_Transcript_1/1_Confidence_1.000	700	gi|167997081|ref|XP_001751247.1| predicted protein [Physcomitrella patens subsp. patens]	568	699	385	427	543	338	1e-30	52.99	71.79
Locus_944_Transcript_1/1_Confidence_1.000	3106	gi|167997087|ref|XP_001751250.1| predicted protein [Physcomitrella patens subsp. patens]	369	875	2011	1	369	613	1e-61	35.84	55.32
Locus_9958_Transcript_1/1_Confidence_1.000	1536	gi|167997087|ref|XP_001751250.1| predicted protein [Physcomitrella patens subsp. patens]	369	1459	371	1	343	580	4e-58	36.07	54.92
Locus_21855_Transcript_1/1_Confidence_1.000	794	gi|167997087|ref|XP_001751250.1| predicted protein [Physcomitrella patens subsp. patens]	369	32	442	230	367	190	3e-13	33.09	51.08
Locus_33080_Transcript_1/1_Confidence_1.000	512	gi|167997087|ref|XP_001751250.1| predicted protein [Physcomitrella patens subsp. patens]	369	2	397	237	369	214	2e-16	33.08	54.14
Locus_41968_Transcript_1/1_Confidence_1.000	720	gi|167997087|ref|XP_001751250.1| predicted protein [Physcomitrella patens subsp. patens]	369	708	442	281	369	154	3e-09	32.58	53.93
Locus_46092_Transcript_1/1_Confidence_1.000	484	gi|167997087|ref|XP_001751250.1| predicted protein [Physcomitrella patens subsp. patens]	369	2	436	7	147	311	8e-28	44.14	60.69
Locus_59918_Transcript_1/1_Confidence_1.000	675	gi|167997087|ref|XP_001751250.1| predicted protein [Physcomitrella patens subsp. patens]	369	6	674	1	218	360	4e-33	38.16	57.02
Locus_60899_Transcript_1/1_Confidence_1.000	381	gi|167997087|ref|XP_001751250.1| predicted protein [Physcomitrella patens subsp. patens]	369	380	135	286	366	143	2e-08	34.15	54.88
Locus_34696_Transcript_1/1_Confidence_1.000	1092	gi|167997107|ref|XP_001751260.1| predicted protein [Physcomitrella patens subsp. patens]	142	503	712	33	102	180	6e-12	41.43	62.86
Locus_5920_Transcript_1/1_Confidence_1.000	1994	gi|167997111|ref|XP_001751262.1| predicted protein [Physcomitrella patens subsp. patens]	499	1327	557	250	499	911	2e-96	65.25	79.54
Locus_33353_Transcript_1/1_Confidence_1.000	385	gi|167997115|ref|XP_001751264.1| predicted protein [Physcomitrella patens subsp. patens]	412	385	8	249	362	171	1e-11	34.13	55.56
Locus_71808_Transcript_1/1_Confidence_1.000	380	gi|167997115|ref|XP_001751264.1| predicted protein [Physcomitrella patens subsp. patens]	412	144	335	8	71	193	3e-14	54.69	78.12
Locus_410_Transcript_1/1_Confidence_1.000	377	gi|167997137|ref|XP_001751275.1| predicted protein [Physcomitrella patens subsp. patens]	130	245	376	1	44	209	5e-16	95.45	100
Locus_2056_Transcript_1/1_Confidence_1.000	605	gi|167997137|ref|XP_001751275.1| predicted protein [Physcomitrella patens subsp. patens]	130	1	144	83	130	230	4e-18	91.67	95.83
Locus_2511_Transcript_1/1_Confidence_1.000	1237	gi|167997137|ref|XP_001751275.1| predicted protein [Physcomitrella patens subsp. patens]	130	1101	712	1	130	640	3e-65	94.62	98.46
Locus_59916_Transcript_1/1_Confidence_1.000	304	gi|167997137|ref|XP_001751275.1| predicted protein [Physcomitrella patens subsp. patens]	130	3	302	4	103	391	4e-37	72	88
Locus_10556_Transcript_1/1_Confidence_1.000	1174	gi|167997147|ref|XP_001751280.1| predicted protein [Physcomitrella patens subsp. patens]	395	1172	1029	348	395	226	3e-17	89.58	97.92
Locus_10789_Transcript_1/1_Confidence_1.000	1620	gi|167997197|ref|XP_001751305.1| predicted protein [Physcomitrella patens subsp. patens]	508	390	1	2	131	452	3e-43	60.77	78.46
Locus_14424_Transcript_1/1_Confidence_1.000	1398	gi|167997197|ref|XP_001751305.1| predicted protein [Physcomitrella patens subsp. patens]	508	438	611	451	508	204	1e-14	67.24	84.48
Locus_41495_Transcript_1/1_Confidence_1.000	425	gi|167997199|ref|XP_001751306.1| predicted protein [Physcomitrella patens subsp. patens]	405	422	3	198	335	391	4e-37	52.14	72.14
Locus_38501_Transcript_1/1_Confidence_1.000	1006	gi|167997205|ref|XP_001751309.1| predicted protein [Physcomitrella patens subsp. patens]	217	559	993	48	196	187	9e-13	35.57	58.39
Locus_1194_Transcript_1/1_Confidence_1.000	1444	gi|167997209|ref|XP_001751311.1| predicted protein [Physcomitrella patens subsp. patens]	67	1151	954	1	66	162	1e-09	51.52	75.76
Locus_31094_Transcript_1/1_Confidence_1.000	382	gi|167997209|ref|XP_001751311.1| predicted protein [Physcomitrella patens subsp. patens]	67	160	2	7	59	138	8e-08	37.74	67.92
Locus_18587_Transcript_1/1_Confidence_1.000	673	gi|167997241|ref|XP_001751327.1| predicted protein [Physcomitrella patens subsp. patens]	945	2	472	794	945	185	7e-13	31.43	46.86
Locus_22866_Transcript_1/1_Confidence_1.000	597	gi|167997241|ref|XP_001751327.1| predicted protein [Physcomitrella patens subsp. patens]	945	596	3	590	764	602	3e-61	62.81	69.85
Locus_30696_Transcript_1/1_Confidence_1.000	1145	gi|167997241|ref|XP_001751327.1| predicted protein [Physcomitrella patens subsp. patens]	945	1145	27	226	589	378	7e-35	32.03	50
Locus_38107_Transcript_1/1_Confidence_1.000	671	gi|167997243|ref|XP_001751328.1| predicted protein [Physcomitrella patens subsp. patens]	769	101	625	167	341	546	1e-54	57.14	75.43
Locus_48748_Transcript_1/1_Confidence_1.000	810	gi|167997243|ref|XP_001751328.1| predicted protein [Physcomitrella patens subsp. patens]	769	3	806	350	592	582	9e-59	45.35	61.71
Locus_13434_Transcript_1/1_Confidence_1.000	1883	gi|167997271|ref|XP_001751342.1| predicted protein [Physcomitrella patens subsp. patens]	592	974	1882	40	342	1101	2e-118	69.31	84.82
Locus_42440_Transcript_1/1_Confidence_1.000	774	gi|167997271|ref|XP_001751342.1| predicted protein [Physcomitrella patens subsp. patens]	592	773	3	205	463	698	3e-72	54.83	71.43
Locus_26755_Transcript_1/1_Confidence_1.000	255	gi|167997277|ref|XP_001751345.1| predicted protein [Physcomitrella patens subsp. patens]	812	6	254	546	631	229	2e-18	47.67	74.42
Locus_31356_Transcript_1/1_Confidence_1.000	879	gi|167997277|ref|XP_001751345.1| predicted protein [Physcomitrella patens subsp. patens]	812	598	5	119	317	631	2e-64	58.79	74.87
Locus_114_Transcript_1/1_Confidence_1.000	318	gi|167997305|ref|XP_001751359.1| predicted protein [Physcomitrella patens subsp. patens]	267	317	3	163	267	529	4e-53	90.48	96.19
Locus_3446_Transcript_1/1_Confidence_1.000	464	gi|167997305|ref|XP_001751359.1| predicted protein [Physcomitrella patens subsp. patens]	267	2	190	204	266	293	9e-26	87.3	90.48
Locus_36505_Transcript_1/1_Confidence_1.000	284	gi|167997305|ref|XP_001751359.1| predicted protein [Physcomitrella patens subsp. patens]	267	282	55	192	267	354	7e-33	86.84	93.42
Locus_620_Transcript_1/1_Confidence_1.000	2599	gi|167997329|ref|XP_001751371.1| predicted protein [Physcomitrella patens subsp. patens]	509	523	1986	6	497	1094	2e-117	45.69	64.13
Locus_25233_Transcript_1/1_Confidence_1.000	1416	gi|167997329|ref|XP_001751371.1| predicted protein [Physcomitrella patens subsp. patens]	509	557	1411	12	298	621	6e-63	43.9	60.28
Locus_73080_Transcript_1/1_Confidence_1.000	1695	gi|167997329|ref|XP_001751371.1| predicted protein [Physcomitrella patens subsp. patens]	509	20	1303	13	456	839	4e-88	42.98	60.8
Locus_7008_Transcript_1/1_Confidence_1.000	1735	gi|167997339|ref|XP_001751376.1| Arl5-family small GTPase [Physcomitrella patens subsp. patens]	184	1379	840	1	180	741	1e-76	81.11	93.33
Locus_2790_Transcript_1/1_Confidence_1.000	1155	gi|167997357|ref|XP_001751385.1| predicted protein [Physcomitrella patens subsp. patens]	663	1152	463	418	663	286	3e-24	34.26	50.2
Locus_5055_Transcript_1/1_Confidence_1.000	939	gi|167997369|ref|XP_001751391.1| predicted protein [Physcomitrella patens subsp. patens]	110	932	783	54	103	140	2e-07	44	72
Locus_31798_Transcript_1/1_Confidence_1.000	1058	gi|167997389|ref|XP_001751401.1| predicted protein [Physcomitrella patens subsp. patens]	784	1054	2	66	422	753	2e-78	44.93	60.55
Locus_34768_Transcript_1/1_Confidence_1.000	1057	gi|167997389|ref|XP_001751401.1| predicted protein [Physcomitrella patens subsp. patens]	784	2	946	413	712	878	7e-93	55.87	71.75
Locus_40882_Transcript_1/1_Confidence_1.000	360	gi|167997389|ref|XP_001751401.1| predicted protein [Physcomitrella patens subsp. patens]	784	159	359	1	67	270	4e-23	67.16	82.09
Locus_11861_Transcript_1/1_Confidence_1.000	1014	gi|167997395|ref|XP_001751404.1| predicted protein [Physcomitrella patens subsp. patens]	144	285	695	4	143	368	9e-34	57.04	67.61
Locus_5663_Transcript_1/1_Confidence_1.000	972	gi|167997403|ref|XP_001751408.1| predicted protein [Physcomitrella patens subsp. patens]	305	972	490	145	305	581	2e-58	67.08	80.75
Locus_69799_Transcript_1/1_Confidence_1.000	1641	gi|167997435|ref|XP_001751424.1| predicted protein [Physcomitrella patens subsp. patens]	402	1470	313	13	398	1410	3e-154	67.88	82.9
Locus_12406_Transcript_1/1_Confidence_1.000	1772	gi|167997451|ref|XP_001751432.1| predicted protein [Physcomitrella patens subsp. patens]	549	3	1511	42	543	1500	1e-164	60.75	72.19
Locus_18562_Transcript_1/1_Confidence_1.000	1382	gi|167997479|ref|XP_001751446.1| predicted protein [Physcomitrella patens subsp. patens]	534	805	1380	1	192	647	6e-66	64.77	80.83
Locus_8812_Transcript_1/1_Confidence_1.000	2825	gi|167997497|ref|XP_001751455.1| predicted protein [Physcomitrella patens subsp. patens]	629	98	1870	32	624	1943	0	58.26	74.79
Locus_12842_Transcript_1/1_Confidence_1.000	1671	gi|167997497|ref|XP_001751455.1| predicted protein [Physcomitrella patens subsp. patens]	629	3	1286	200	628	1504	3e-165	65.5	79.02
Locus_20685_Transcript_1/1_Confidence_1.000	1343	gi|167997499|ref|XP_001751456.1| predicted protein [Physcomitrella patens subsp. patens]	352	193	1050	23	312	360	1e-32	30.61	51.02
Locus_6259_Transcript_1/1_Confidence_1.000	814	gi|167997515|ref|XP_001751464.1| predicted protein [Physcomitrella patens subsp. patens]	256	812	213	59	256	731	5e-76	67	77
Locus_2760_Transcript_1/1_Confidence_1.000	1178	gi|167997525|ref|XP_001751469.1| predicted protein [Physcomitrella patens subsp. patens]	97	431	721	1	97	393	1e-36	72.16	86.6
Locus_4571_Transcript_1/1_Confidence_1.000	1150	gi|167997525|ref|XP_001751469.1| predicted protein [Physcomitrella patens subsp. patens]	97	488	697	15	85	206	6e-15	57.75	73.24
Locus_7502_Transcript_1/1_Confidence_1.000	1666	gi|167997541|ref|XP_001751477.1| predicted protein [Physcomitrella patens subsp. patens]	408	420	1631	10	408	1674	0	77.72	86.88
Locus_44325_Transcript_1/1_Confidence_1.000	655	gi|167997581|ref|XP_001751497.1| predicted protein [Physcomitrella patens subsp. patens]	565	606	313	316	413	297	7e-26	57.58	74.75
Locus_18068_Transcript_1/1_Confidence_1.000	2355	gi|167997587|ref|XP_001751500.1| predicted protein [Physcomitrella patens subsp. patens]	436	771	1823	69	435	854	1e-89	48.24	63.41
Locus_62995_Transcript_1/1_Confidence_1.000	428	gi|167997601|ref|XP_001751507.1| predicted protein [Physcomitrella patens subsp. patens]	339	10	306	234	330	306	3e-27	60.61	75.76
Locus_28302_Transcript_1/1_Confidence_1.000	261	gi|167997641|ref|XP_001751527.1| predicted protein [Physcomitrella patens subsp. patens]	268	257	3	177	252	206	1e-15	50.59	69.41
Locus_9722_Transcript_1/1_Confidence_1.000	2963	gi|167997645|ref|XP_001751529.1| predicted protein [Physcomitrella patens subsp. patens]	380	729	1844	3	373	1420	3e-155	72.58	81.18
Locus_9490_Transcript_1/1_Confidence_1.000	1666	gi|167997647|ref|XP_001751530.1| predicted protein [Physcomitrella patens subsp. patens]	445	1311	43	25	436	916	5e-97	45	60.45
Locus_3105_Transcript_1/1_Confidence_1.000	626	gi|167997651|ref|XP_001751532.1| predicted protein [Physcomitrella patens subsp. patens]	339	612	1	43	243	592	4e-60	60.78	71.57
Locus_26726_Transcript_1/1_Confidence_1.000	736	gi|167997651|ref|XP_001751532.1| predicted protein [Physcomitrella patens subsp. patens]	339	2	259	243	328	326	4e-29	79.07	90.7
Locus_18852_Transcript_1/1_Confidence_1.000	998	gi|167997655|ref|XP_001751534.1| predicted protein [Physcomitrella patens subsp. patens]	749	64	399	635	745	264	1e-21	52.21	71.68
Locus_1242_Transcript_1/1_Confidence_1.000	1984	gi|167997671|ref|XP_001751542.1| predicted protein [Physcomitrella patens subsp. patens]	510	919	1689	118	340	202	4e-14	29.55	42.8
Locus_30938_Transcript_1/1_Confidence_1.000	1836	gi|167997679|ref|XP_001751546.1| predicted protein [Physcomitrella patens subsp. patens]	390	1610	519	13	324	754	3e-78	46.17	59.84
Locus_13781_Transcript_1/1_Confidence_1.000	886	gi|167997689|ref|XP_001751551.1| predicted protein [Physcomitrella patens subsp. patens]	159	708	352	8	127	462	9e-45	72.5	85
Locus_5137_Transcript_1/1_Confidence_1.000	603	gi|167997711|ref|XP_001751562.1| predicted protein [Physcomitrella patens subsp. patens]	433	10	519	10	157	285	1e-24	40.59	56.47
Locus_26424_Transcript_1/1_Confidence_1.000	770	gi|167997711|ref|XP_001751562.1| predicted protein [Physcomitrella patens subsp. patens]	433	99	755	224	426	465	3e-45	43.84	58.9
Locus_11150_Transcript_1/1_Confidence_1.000	872	gi|167997713|ref|XP_001751563.1| predicted protein [Physcomitrella patens subsp. patens]	373	7	141	273	316	154	5e-09	62.22	73.33
Locus_13428_Transcript_1/1_Confidence_1.000	1937	gi|167997721|ref|XP_001751567.1| predicted protein [Physcomitrella patens subsp. patens]	502	92	1399	77	500	1552	1e-170	68.81	82.57
Locus_14225_Transcript_1/1_Confidence_1.000	1167	gi|167997723|ref|XP_001751568.1| predicted protein [Physcomitrella patens subsp. patens]	790	1039	140	526	790	446	1e-42	40.26	52.81
Locus_4531_Transcript_1/1_Confidence_1.000	809	gi|167997731|ref|XP_001751572.1| predicted protein [Physcomitrella patens subsp. patens]	520	1	486	359	520	789	9e-83	90.74	95.06
Locus_6183_Transcript_1/1_Confidence_1.000	1107	gi|167997759|ref|XP_001751586.1| predicted protein [Physcomitrella patens subsp. patens]	522	1101	400	292	517	753	2e-78	61.97	76.5
Locus_17981_Transcript_1/1_Confidence_1.000	2503	gi|167997759|ref|XP_001751586.1| predicted protein [Physcomitrella patens subsp. patens]	522	1159	893	3	91	156	1e-08	39.33	64.04
Locus_21500_Transcript_1/1_Confidence_1.000	363	gi|167997759|ref|XP_001751586.1| predicted protein [Physcomitrella patens subsp. patens]	522	49	360	203	304	253	4e-21	60.58	76.92
Locus_7796_Transcript_1/1_Confidence_1.000	870	gi|167997767|ref|XP_001751590.1| predicted protein [Physcomitrella patens subsp. patens]	166	567	232	13	128	176	1e-11	33.88	46.28
Locus_3531_Transcript_1/1_Confidence_1.000	1658	gi|167997795|ref|XP_001751604.1| predicted protein [Physcomitrella patens subsp. patens]	163	543	797	47	130	198	9e-14	47.06	63.53
Locus_2843_Transcript_1/1_Confidence_1.000	1534	gi|167997803|ref|XP_001751608.1| predicted protein [Physcomitrella patens subsp. patens]	576	759	1529	36	291	578	7e-58	58.53	74.03
Locus_3365_Transcript_1/1_Confidence_1.000	1368	gi|167997803|ref|XP_001751608.1| predicted protein [Physcomitrella patens subsp. patens]	576	2	709	351	575	558	1e-55	55.88	69.75
Locus_3392_Transcript_1/1_Confidence_1.000	409	gi|167997873|ref|XP_001751643.1| predicted protein [Physcomitrella patens subsp. patens]	89	142	2	1	47	178	2e-12	65.96	80.85
Locus_41498_Transcript_1/1_Confidence_1.000	327	gi|167997873|ref|XP_001751643.1| predicted protein [Physcomitrella patens subsp. patens]	89	3	173	33	89	196	1e-14	61.4	73.68
Locus_12081_Transcript_1/1_Confidence_1.000	817	gi|167997877|ref|XP_001751645.1| predicted protein [Physcomitrella patens subsp. patens]	462	1	522	277	450	612	3e-62	66.09	83.33
Locus_12830_Transcript_1/1_Confidence_1.000	1083	gi|167997877|ref|XP_001751645.1| predicted protein [Physcomitrella patens subsp. patens]	462	340	1083	1	246	792	7e-83	65.06	76.71
Locus_8695_Transcript_1/1_Confidence_1.000	864	gi|167997887|ref|XP_001751650.1| predicted protein [Physcomitrella patens subsp. patens]	202	264	4	2	88	297	1e-25	77.01	81.61
Locus_22534_Transcript_1/1_Confidence_1.000	2096	gi|167997891|ref|XP_001751652.1| predicted protein [Physcomitrella patens subsp. patens]	691	494	2095	4	538	1699	0	68.9	82.5
Locus_6028_Transcript_1/1_Confidence_1.000	2154	gi|167997895|ref|XP_001751654.1| predicted protein [Physcomitrella patens subsp. patens]	163	1741	1301	11	161	314	4e-27	42.86	63.64
Locus_15780_Transcript_1/1_Confidence_1.000	352	gi|167997899|ref|XP_001751656.1| predicted protein [Physcomitrella patens subsp. patens]	664	2	316	560	664	419	2e-40	74.29	88.57
Locus_16875_Transcript_1/1_Confidence_1.000	1958	gi|167997911|ref|XP_001751662.1| predicted protein [Physcomitrella patens subsp. patens]	912	2	1357	459	912	1662	0	72.69	83.48
Locus_58652_Transcript_1/1_Confidence_1.000	488	gi|167997913|ref|XP_001751663.1| predicted protein [Physcomitrella patens subsp. patens]	546	487	29	388	539	629	1e-64	78.43	89.54
Locus_35862_Transcript_1/1_Confidence_1.000	336	gi|167997942|ref|XP_001751677.1| predicted protein [Physcomitrella patens subsp. patens]	1081	2	334	762	873	243	5e-20	50.89	70.54
Locus_37333_Transcript_1/1_Confidence_1.000	614	gi|167997942|ref|XP_001751677.1| predicted protein [Physcomitrella patens subsp. patens]	1081	7	612	401	600	477	8e-47	50.97	66.02
Locus_30426_Transcript_1/1_Confidence_1.000	592	gi|167997946|ref|XP_001751679.1| predicted protein [Physcomitrella patens subsp. patens]	290	244	591	5	120	411	3e-39	64.66	81.9
Locus_2615_Transcript_1/1_Confidence_1.000	2593	gi|167997964|ref|XP_001751688.1| predicted protein [Physcomitrella patens subsp. patens]	418	1449	2585	47	414	1045	9e-112	54.21	68.95
Locus_3729_Transcript_1/1_Confidence_1.000	1499	gi|167997974|ref|XP_001751693.1| predicted protein [Physcomitrella patens subsp. patens]	267	1138	344	5	267	821	4e-86	71.7	81.89
Locus_8978_Transcript_1/1_Confidence_1.000	1204	gi|167997976|ref|XP_001751694.1| predicted protein [Physcomitrella patens subsp. patens]	486	689	3	34	272	780	2e-81	67.36	79.08
Locus_46030_Transcript_1/1_Confidence_1.000	450	gi|167997988|ref|XP_001751700.1| predicted protein [Physcomitrella patens subsp. patens]	608	79	243	128	182	155	9e-10	61.82	74.55
Locus_3977_Transcript_1/1_Confidence_1.000	3690	gi|167998034|ref|XP_001751723.1| predicted protein [Physcomitrella patens subsp. patens]	835	3281	696	1	833	2507	0	58.57	72.61
Locus_2415_Transcript_1/1_Confidence_1.000	1889	gi|167998050|ref|XP_001751731.1| predicted protein [Physcomitrella patens subsp. patens]	215	667	1269	14	215	733	1e-75	69.31	81.68
Locus_371_Transcript_1/1_Confidence_1.000	251	gi|167998070|ref|XP_001751741.1| predicted protein [Physcomitrella patens subsp. patens]	122	173	250	1	26	138	8e-08	100	100
Locus_5063_Transcript_1/1_Confidence_1.000	3104	gi|167998072|ref|XP_001751742.1| predicted protein [Physcomitrella patens subsp. patens]	893	1455	4	313	867	1199	2e-129	48.15	61.34
Locus_15811_Transcript_1/1_Confidence_1.000	1314	gi|167998074|ref|XP_001751743.1| predicted protein [Physcomitrella patens subsp. patens]	314	721	1314	66	263	791	1e-82	74.75	86.36
Locus_442_Transcript_1/1_Confidence_1.000	787	gi|167998084|ref|XP_001751748.1| predicted protein [Physcomitrella patens subsp. patens]	144	558	184	1	125	585	4e-59	95.2	96.8
Locus_17162_Transcript_1/1_Confidence_1.000	296	gi|167998088|ref|XP_001751750.1| predicted protein [Physcomitrella patens subsp. patens]	636	2	112	599	635	164	8e-11	81.08	94.59
Locus_24206_Transcript_1/1_Confidence_1.000	1910	gi|167998092|ref|XP_001751752.1| predicted protein [Physcomitrella patens subsp. patens]	904	464	1909	94	581	845	1e-88	47.88	57.31
Locus_15477_Transcript_1/1_Confidence_1.000	3862	gi|167998094|ref|XP_001751753.1| predicted protein [Physcomitrella patens subsp. patens]	862	3421	2816	19	219	279	9e-23	35.47	58.13
Locus_3088_Transcript_1/1_Confidence_1.000	1163	gi|167998104|ref|XP_001751758.1| predicted protein [Physcomitrella patens subsp. patens]	80	171	410	1	80	313	3e-27	67.5	78.75
Locus_3299_Transcript_1/1_Confidence_1.000	2173	gi|167998108|ref|XP_001751760.1| predicted protein [Physcomitrella patens subsp. patens]	704	2094	829	289	703	1191	9e-129	56.03	70.92
Locus_160_Transcript_1/1_Confidence_1.000	703	gi|167998136|ref|XP_001751774.1| predicted protein [Physcomitrella patens subsp. patens]	105	591	286	1	102	545	1e-54	97.06	97.06
Locus_52256_Transcript_1/1_Confidence_1.000	264	gi|167998136|ref|XP_001751774.1| predicted protein [Physcomitrella patens subsp. patens]	105	261	52	31	100	226	5e-18	72.86	80
Locus_3381_Transcript_1/1_Confidence_1.000	2345	gi|167998140|ref|XP_001751776.1| predicted protein [Physcomitrella patens subsp. patens]	360	95	1189	1	359	868	3e-91	53.78	69.46
Locus_5893_Transcript_1/1_Confidence_1.000	2559	gi|167998164|ref|XP_001751788.1| predicted protein [Physcomitrella patens subsp. patens]	454	1944	661	1	433	1458	1e-159	70.67	83.37
Locus_23419_Transcript_1/1_Confidence_1.000	1529	gi|167998196|ref|XP_001751804.1| predicted protein [Physcomitrella patens subsp. patens]	432	655	999	265	384	203	2e-14	39.17	50.83
Locus_9152_Transcript_1/1_Confidence_1.000	1015	gi|167998200|ref|XP_001751806.1| predicted protein [Physcomitrella patens subsp. patens]	428	2	760	22	249	453	1e-43	48.22	60.47
Locus_29444_Transcript_1/1_Confidence_1.000	1826	gi|167998200|ref|XP_001751806.1| predicted protein [Physcomitrella patens subsp. patens]	428	909	1571	52	249	531	2e-52	55.66	67.42
Locus_12441_Transcript_1/1_Confidence_1.000	1133	gi|167998214|ref|XP_001751813.1| predicted protein [Physcomitrella patens subsp. patens]	781	2	793	517	763	457	5e-44	40.29	57.14
Locus_20600_Transcript_1/1_Confidence_1.000	1884	gi|167998228|ref|XP_001751820.1| predicted protein [Physcomitrella patens subsp. patens]	258	803	1447	11	225	720	3e-74	76.28	90.7
Locus_23967_Transcript_1/1_Confidence_1.000	1361	gi|167998240|ref|XP_001751826.1| predicted protein [Physcomitrella patens subsp. patens]	71	665	459	1	69	247	1e-19	68.12	82.61
Locus_1413_Transcript_1/1_Confidence_1.000	2203	gi|167998262|ref|XP_001751837.1| predicted protein [Physcomitrella patens subsp. patens]	432	1443	289	40	431	857	5e-90	45.23	63.57
Locus_15954_Transcript_1/1_Confidence_1.000	1484	gi|167998262|ref|XP_001751837.1| predicted protein [Physcomitrella patens subsp. patens]	432	1482	568	118	428	697	1e-71	46.3	64.63
Locus_30749_Transcript_1/1_Confidence_1.000	293	gi|167998262|ref|XP_001751837.1| predicted protein [Physcomitrella patens subsp. patens]	432	138	293	40	91	157	5e-10	61.54	75
Locus_32075_Transcript_1/1_Confidence_1.000	602	gi|167998266|ref|XP_001751839.1| predicted protein [Physcomitrella patens subsp. patens]	189	601	248	70	188	542	2e-54	83.19	91.6
Locus_32281_Transcript_1/1_Confidence_1.000	1478	gi|167998316|ref|XP_001751864.1| predicted protein [Physcomitrella patens subsp. patens]	564	1455	205	161	564	994	4e-106	51.2	64.59
Locus_3344_Transcript_1/1_Confidence_1.000	1725	gi|167998328|ref|XP_001751870.1| predicted protein [Physcomitrella patens subsp. patens]	894	152	1309	482	888	1290	2e-140	64.71	76.23
Locus_43958_Transcript_1/1_Confidence_1.000	1648	gi|167998344|ref|XP_001751878.1| predicted protein [Physcomitrella patens subsp. patens]	1164	865	1227	1028	1156	191	6e-13	34.88	53.49
Locus_8505_Transcript_1/1_Confidence_1.000	379	gi|167998350|ref|XP_001751881.1| Qb-SNARE, VTI1-family [Physcomitrella patens subsp. patens]	220	2	379	52	177	423	7e-41	76.19	88.1
Locus_13704_Transcript_1/1_Confidence_1.000	552	gi|167998352|ref|XP_001751882.1| predicted protein [Physcomitrella patens subsp. patens]	444	550	2	130	310	533	2e-53	61.75	79.23
Locus_20580_Transcript_1/1_Confidence_1.000	992	gi|167998352|ref|XP_001751882.1| predicted protein [Physcomitrella patens subsp. patens]	444	992	633	310	436	375	1e-34	70.08	84.25
Locus_15074_Transcript_1/1_Confidence_1.000	1586	gi|167998366|ref|XP_001751889.1| predicted protein [Physcomitrella patens subsp. patens]	717	491	1579	24	388	1482	1e-162	76.44	89.04
Locus_12654_Transcript_1/1_Confidence_1.000	851	gi|167998384|ref|XP_001751898.1| predicted protein [Physcomitrella patens subsp. patens]	404	2	751	157	403	860	6e-91	74.7	84.98
Locus_4379_Transcript_1/1_Confidence_1.000	350	gi|167998396|ref|XP_001751904.1| predicted protein [Physcomitrella patens subsp. patens]	1293	54	350	1051	1154	277	6e-24	51.92	77.88
Locus_14214_Transcript_1/1_Confidence_1.000	976	gi|167998396|ref|XP_001751904.1| predicted protein [Physcomitrella patens subsp. patens]	1293	2	517	1155	1293	427	1e-40	52.91	64.53
Locus_41916_Transcript_1/1_Confidence_1.000	955	gi|167998406|ref|XP_001751909.1| predicted protein [Physcomitrella patens subsp. patens]	762	780	953	302	358	149	2e-08	58.62	72.41
Locus_4960_Transcript_1/1_Confidence_1.000	700	gi|167998408|ref|XP_001751910.1| predicted protein [Physcomitrella patens subsp. patens]	627	699	529	538	594	245	9e-20	75.44	89.47
[truncated: 18,002 more rows]
