# Supplementary material for: RNA Sequencing Analysis of the Gametophyte Transcriptome from the Liverwort, Marchantia polymorpha
Source: PLoS One. 2014 May 19;9(5):e97497. doi: 10.1371/journal.pone.0097497 (PMC4026138; doi:10.1371/journal.pone.0097497)
Supplement: Table S8 — Hits with Arabidopsis proteins with GO term categorization. A table showing the Arabidopsis homologues of 9,801 Marchantia transcripts and their GO terms. (XLSX) [file pone.0097497.s012.xlsx]

## Sheet: Sheet1
Hits with Arabidopsis proteins with GO term categorization.
query	TAIR_gene	cellular component IDs	cellular component terms	molecular_function IDs	molecular_function terms	biological process IDs	biological process terms
Locus_37_Transcript_1/1_Confidence_1.000	AT1G01040.1	GO:0005634;GO:0005622	nucleus;intracellular	GO:0016787;GO:0004525;GO:0004386;GO:0016891;GO:0003723;GO:0003676;GO:0003677;GO:0003725;GO:0005524	hydrolase activity;ribonuclease III activity;helicase activity;endoribonuclease activity, producing 5'-phosphomonoesters;RNA binding;nucleic acid binding;DNA binding;double-stranded RNA binding;ATP binding	-	-
Locus_17465_Transcript_1/1_Confidence_1.000	AT1G01040.2	GO:0005634;GO:0005622	nucleus;intracellular	GO:0016787;GO:0004525;GO:0004386;GO:0016891;GO:0003723;GO:0003676;GO:0003677;GO:0003725;GO:0005524	hydrolase activity;ribonuclease III activity;helicase activity;endoribonuclease activity, producing 5'-phosphomonoesters;RNA binding;nucleic acid binding;DNA binding;double-stranded RNA binding;ATP binding	-	-
Locus_34085_Transcript_1/1_Confidence_1.000	AT1G01040.2	GO:0005634;GO:0005622	nucleus;intracellular	GO:0016787;GO:0004525;GO:0004386;GO:0016891;GO:0003723;GO:0003676;GO:0003677;GO:0003725;GO:0005524	hydrolase activity;ribonuclease III activity;helicase activity;endoribonuclease activity, producing 5'-phosphomonoesters;RNA binding;nucleic acid binding;DNA binding;double-stranded RNA binding;ATP binding	-	-
Locus_52364_Transcript_1/1_Confidence_1.000	AT1G01040.2	GO:0005634;GO:0005622	nucleus;intracellular	GO:0016787;GO:0004525;GO:0004386;GO:0016891;GO:0003723;GO:0003676;GO:0003677;GO:0003725;GO:0005524	hydrolase activity;ribonuclease III activity;helicase activity;endoribonuclease activity, producing 5'-phosphomonoesters;RNA binding;nucleic acid binding;DNA binding;double-stranded RNA binding;ATP binding	-	-
Locus_52379_Transcript_1/1_Confidence_1.000	AT1G01040.2	GO:0005634;GO:0005622	nucleus;intracellular	GO:0016787;GO:0004525;GO:0004386;GO:0016891;GO:0003723;GO:0003676;GO:0003677;GO:0003725;GO:0005524	hydrolase activity;ribonuclease III activity;helicase activity;endoribonuclease activity, producing 5'-phosphomonoesters;RNA binding;nucleic acid binding;DNA binding;double-stranded RNA binding;ATP binding	-	-
Locus_52429_Transcript_1/1_Confidence_1.000	AT1G01040.2	GO:0005634;GO:0005622	nucleus;intracellular	GO:0016787;GO:0004525;GO:0004386;GO:0016891;GO:0003723;GO:0003676;GO:0003677;GO:0003725;GO:0005524	hydrolase activity;ribonuclease III activity;helicase activity;endoribonuclease activity, producing 5'-phosphomonoesters;RNA binding;nucleic acid binding;DNA binding;double-stranded RNA binding;ATP binding	-	-
Locus_2283_Transcript_1/1_Confidence_1.000	AT1G01090.1	GO:0009570;GO:0009941;GO:0043231;GO:0005739;GO:0009507	chloroplast stroma;chloroplast envelope;intracellular membrane-bounded organelle;mitochondrion;chloroplast	GO:0004739;GO:0016624	pyruvate dehydrogenase (acetyl-transferring) activity;oxidoreductase activity, acting on the aldehyde or oxo group of donors, disulfide as acceptor	GO:0055114;GO:0006096;GO:0008152	oxidation-reduction process;glycolysis;metabolic process
Locus_10760_Transcript_1/1_Confidence_1.000	AT1G01100.4	GO:0005737;GO:0005829;GO:0005886;GO:0005840;GO:0005622	cytoplasm;cytosol;plasma membrane;ribosome;intracellular	GO:0003735	structural constituent of ribosome	GO:0006414	translational elongation
Locus_27076_Transcript_1/1_Confidence_1.000	AT1G01190.1	-	-	GO:0005506;GO:0016705;GO:0020037;GO:0009055	iron ion binding;oxidoreductase activity, acting on paired donors, with incorporation or reduction of molecular oxygen;heme binding;electron carrier activity	GO:0055114	oxidation-reduction process
Locus_11042_Transcript_1/1_Confidence_1.000	AT1G01230.1	GO:0016021;GO:0005739	integral to membrane;mitochondrion	-	-	-	-
Locus_4154_Transcript_1/1_Confidence_1.000	AT1G01280.1	-	-	GO:0005506;GO:0016705;GO:0020037;GO:0009055	iron ion binding;oxidoreductase activity, acting on paired donors, with incorporation or reduction of molecular oxygen;heme binding;electron carrier activity	GO:0055114	oxidation-reduction process
Locus_18472_Transcript_1/1_Confidence_1.000	AT1G01280.1	-	-	GO:0005506;GO:0016705;GO:0020037;GO:0009055	iron ion binding;oxidoreductase activity, acting on paired donors, with incorporation or reduction of molecular oxygen;heme binding;electron carrier activity	GO:0055114	oxidation-reduction process
Locus_19234_Transcript_1/1_Confidence_1.000	AT1G01280.1	-	-	GO:0005506;GO:0016705;GO:0020037;GO:0009055	iron ion binding;oxidoreductase activity, acting on paired donors, with incorporation or reduction of molecular oxygen;heme binding;electron carrier activity	GO:0055114	oxidation-reduction process
Locus_28872_Transcript_1/1_Confidence_1.000	AT1G01280.1	-	-	GO:0005506;GO:0016705;GO:0020037;GO:0009055	iron ion binding;oxidoreductase activity, acting on paired donors, with incorporation or reduction of molecular oxygen;heme binding;electron carrier activity	GO:0055114	oxidation-reduction process
Locus_33090_Transcript_1/1_Confidence_1.000	AT1G01280.1	-	-	GO:0005506;GO:0016705;GO:0020037;GO:0009055	iron ion binding;oxidoreductase activity, acting on paired donors, with incorporation or reduction of molecular oxygen;heme binding;electron carrier activity	GO:0055114	oxidation-reduction process
Locus_35609_Transcript_1/1_Confidence_1.000	AT1G01280.1	-	-	GO:0005506;GO:0016705;GO:0020037;GO:0009055	iron ion binding;oxidoreductase activity, acting on paired donors, with incorporation or reduction of molecular oxygen;heme binding;electron carrier activity	GO:0055114	oxidation-reduction process
Locus_43995_Transcript_1/1_Confidence_1.000	AT1G01280.1	-	-	GO:0005506;GO:0016705;GO:0020037;GO:0009055	iron ion binding;oxidoreductase activity, acting on paired donors, with incorporation or reduction of molecular oxygen;heme binding;electron carrier activity	GO:0055114	oxidation-reduction process
Locus_2795_Transcript_1/1_Confidence_1.000	AT1G01300.1	GO:0016020;GO:0005576	membrane;extracellular region	GO:0004190	aspartic-type endopeptidase activity	GO:0006508	proteolysis
Locus_17526_Transcript_1/1_Confidence_1.000	AT1G01300.1	GO:0016020;GO:0005576	membrane;extracellular region	GO:0004190	aspartic-type endopeptidase activity	GO:0006508	proteolysis
Locus_32712_Transcript_1/1_Confidence_1.000	AT1G01300.1	GO:0016020;GO:0005576	membrane;extracellular region	GO:0004190	aspartic-type endopeptidase activity	GO:0006508	proteolysis
Locus_39797_Transcript_1/1_Confidence_1.000	AT1G01300.1	GO:0016020;GO:0005576	membrane;extracellular region	GO:0004190	aspartic-type endopeptidase activity	GO:0006508	proteolysis
Locus_1715_Transcript_1/1_Confidence_1.000	AT1G01350.1	GO:0005634	nucleus	GO:0008270;GO:0003676	zinc ion binding;nucleic acid binding	-	-
Locus_16066_Transcript_1/1_Confidence_1.000	AT1G01390.1	GO:0009507	chloroplast	GO:0016758	transferase activity, transferring hexosyl groups	GO:0008152	metabolic process
Locus_25320_Transcript_1/1_Confidence_1.000	AT1G01390.1	GO:0009507	chloroplast	GO:0016758	transferase activity, transferring hexosyl groups	GO:0008152	metabolic process
Locus_2115_Transcript_1/1_Confidence_1.000	AT1G01470.1	GO:0005829	cytosol	-	-	GO:0009269	response to desiccation
Locus_21134_Transcript_1/1_Confidence_1.000	AT1G01500.1	-	cytoplasm;cytosol	-	protein prenyltransferase activity	-	protein prenylation
Locus_10349_Transcript_1/1_Confidence_1.000	AT1G01510.1	GO:0005829	cytosol	GO:0048037;GO:0016616;GO:0000166	cofactor binding;oxidoreductase activity, acting on the CH-OH group of donors, NAD or NADP as acceptor;nucleotide binding	GO:0055114	oxidation-reduction process
Locus_13411_Transcript_1/1_Confidence_1.000	AT1G01510.1	GO:0005829	cytosol	GO:0048037;GO:0016616;GO:0000166	cofactor binding;oxidoreductase activity, acting on the CH-OH group of donors, NAD or NADP as acceptor;nucleotide binding	GO:0055114	oxidation-reduction process
Locus_10501_Transcript_1/1_Confidence_1.000	AT1G01540.2	GO:0005886	plasma membrane	GO:0004674;GO:0016772;GO:0004713;GO:0005524;GO:0004672	protein serine/threonine kinase activity;transferase activity, transferring phosphorus-containing groups;protein tyrosine kinase activity;ATP binding;protein kinase activity	GO:0006468	protein phosphorylation
Locus_803_Transcript_1/1_Confidence_1.000	AT1G01620.2	GO:0016021;GO:0016020;GO:0005886	integral to membrane;membrane;plasma membrane	GO:0005215	transporter activity	GO:0006833;GO:0006810;GO:0055085	water transport;transport;transmembrane transport
Locus_25406_Transcript_1/1_Confidence_1.000	AT1G01620.2	GO:0016021;GO:0016020;GO:0005886	integral to membrane;membrane;plasma membrane	GO:0005215	transporter activity	GO:0006833;GO:0006810;GO:0055085	water transport;transport;transmembrane transport
Locus_8946_Transcript_1/1_Confidence_1.000	AT1G01710.1	GO:0005777	peroxisome	GO:0047617	acyl-CoA hydrolase activity	GO:0006637	acyl-CoA metabolic process
Locus_1177_Transcript_1/1_Confidence_1.000	AT1G01750.1	GO:0005634;GO:0005622	nucleus;intracellular	GO:0003779	actin binding	-	-
Locus_22811_Transcript_1/1_Confidence_1.000	AT1G01760.1	GO:0005634	nucleus	GO:0004000;GO:0003723	adenosine deaminase activity;RNA binding	GO:0006396	RNA processing
Locus_44872_Transcript_1/1_Confidence_1.000	AT1G01880.1	GO:0005634	nucleus	GO:0004518;GO:0003824;GO:0003677	nuclease activity;catalytic activity;DNA binding	GO:0006281	DNA repair
Locus_17463_Transcript_1/1_Confidence_1.000	AT1G01910.4	-	-	GO:0016887;GO:0005524	ATPase activity;ATP binding	GO:0071722	detoxification of arsenic-containing substance
Locus_8388_Transcript_1/1_Confidence_1.000	AT1G01920.2	GO:0005634	nucleus	-	-	-	-
Locus_21225_Transcript_1/1_Confidence_1.000	AT1G01920.2	GO:0005634	nucleus	-	-	-	-
Locus_27419_Transcript_1/1_Confidence_1.000	AT1G01930.1	GO:0005737;GO:0005622	cytoplasm;intracellular	GO:0008270	zinc ion binding	-	-
Locus_17292_Transcript_1/1_Confidence_1.000	AT1G01940.1	GO:0005634	nucleus	GO:0003755	peptidyl-prolyl cis-trans isomerase activity	GO:0006457	protein folding
Locus_17561_Transcript_1/1_Confidence_1.000	AT1G01950.3	-	-	GO:0003777;GO:0005524	microtubule motor activity;ATP binding	GO:0007018	microtubule-based movement
Locus_23233_Transcript_1/1_Confidence_1.000	AT1G01950.3	-	-	GO:0003777;GO:0005524	microtubule motor activity;ATP binding	GO:0007018	microtubule-based movement
Locus_22064_Transcript_1/1_Confidence_1.000	AT1G01970.1	GO:0005739	mitochondrion	-	-	-	-
Locus_69240_Transcript_1/1_Confidence_1.000	AT1G02050.1	GO:0005737	cytoplasm	-	-	-	-
Locus_9540_Transcript_1/1_Confidence_1.000	AT1G02080.2	-	membrane;plasmodesma;plasma membrane	-	transporter activity	-	oligopeptide transport
Locus_17598_Transcript_1/1_Confidence_1.000	AT1G02080.2	-	-	-	hydrolase activity;phosphoglycolate phosphatase activity;catalytic activity	-	metabolic process
Locus_29505_Transcript_1/1_Confidence_1.000	AT1G02080.2	-	cytoplasm;small ribosomal subunit;ribosome	-	structural constituent of ribosome;RNA binding	-	translation
Locus_35658_Transcript_1/1_Confidence_1.000	AT1G02080.2	-	cell wall;chloroplast	-	pectinesterase activity	-	cell wall modification
Locus_7188_Transcript_1/1_Confidence_1.000	AT1G02120.1	GO:0005634	nucleus	-	-	-	-
Locus_63461_Transcript_1/1_Confidence_1.000	AT1G02130.1	GO:0005773;GO:0005794;GO:0005886	vacuole;Golgi apparatus;plasma membrane	GO:0005525	GTP binding	GO:0015031;GO:0046686;GO:0007264	protein transport;response to cadmium ion;small GTPase mediated signal transduction
Locus_14226_Transcript_1/1_Confidence_1.000	AT1G02140.1	GO:0005634;GO:0009507;GO:0005730	nucleus;chloroplast;nucleolus	-	-	-	-
Locus_37937_Transcript_1/1_Confidence_1.000	AT1G02145.3	-	cytosolic ribosome;ribosome;cell wall;cytosol;intracellular;plasma membrane;chloroplast	-	structural constituent of ribosome	-	translation
Locus_13300_Transcript_1/1_Confidence_1.000	AT1G02145.4	-	protein complex;mitochondrion;vacuolar membrane	-	-	-	protein polymerization
Locus_47282_Transcript_1/1_Confidence_1.000	AT1G02145.4	-	extracellular region	-	-	-	plant-type cell wall organization
Locus_4364_Transcript_1/1_Confidence_1.000	AT1G02170.1	-	-	-	-	GO:0006508	proteolysis
Locus_16170_Transcript_1/1_Confidence_1.000	AT1G02170.1	-	-	-	-	GO:0006508	proteolysis
Locus_12388_Transcript_1/1_Confidence_1.000	AT1G02205.3	-	-	GO:0005506;GO:0016491	iron ion binding;oxidoreductase activity	-	-
Locus_19881_Transcript_1/1_Confidence_1.000	AT1G02260.1	GO:0016021	integral to membrane	GO:0015137	citrate transmembrane transporter activity	GO:0015746;GO:0055085	citrate transport;transmembrane transport
Locus_38520_Transcript_1/1_Confidence_1.000	AT1G02260.1	GO:0016021	integral to membrane	GO:0015137	citrate transmembrane transporter activity	GO:0015746;GO:0055085	citrate transport;transmembrane transport
Locus_1978_Transcript_1/1_Confidence_1.000	AT1G02305.1	GO:0005773;GO:0005576	vacuole;extracellular region	GO:0004197;GO:0008234	cysteine-type endopeptidase activity;cysteine-type peptidase activity	GO:0006508;GO:0050790	proteolysis;regulation of catalytic activity
Locus_28588_Transcript_1/1_Confidence_1.000	AT1G02305.1	GO:0005773;GO:0005576	vacuole;extracellular region	GO:0004197;GO:0008234	cysteine-type endopeptidase activity;cysteine-type peptidase activity	GO:0006508;GO:0050790	proteolysis;regulation of catalytic activity
Locus_59140_Transcript_1/1_Confidence_1.000	AT1G02305.1	GO:0005773;GO:0005576	vacuole;extracellular region	GO:0004197;GO:0008234	cysteine-type endopeptidase activity;cysteine-type peptidase activity	GO:0006508;GO:0050790	proteolysis;regulation of catalytic activity
Locus_5835_Transcript_1/1_Confidence_1.000	AT1G02335.1	GO:0005576	extracellular region	GO:0030145;GO:0045735	manganese ion binding;nutrient reservoir activity	-	-
Locus_44264_Transcript_1/1_Confidence_1.000	AT1G02335.1	GO:0005576	extracellular region	GO:0030145;GO:0045735	manganese ion binding;nutrient reservoir activity	-	-
Locus_6586_Transcript_1/1_Confidence_1.000	AT1G02410.1	GO:0009507	chloroplast	GO:0005507	copper ion binding	-	-
Locus_572_Transcript_1/1_Confidence_1.000	AT1G02475.1	GO:0005634	nucleus	-	-	-	-
Locus_20141_Transcript_1/1_Confidence_1.000	AT1G02520.1	GO:0005634;GO:0016021;GO:0009506;GO:0005886	nucleus;integral to membrane;plasmodesma;plasma membrane	GO:0042626;GO:0000166;GO:0017111;GO:0016887;GO:0005524	ATPase activity, coupled to transmembrane movement of substances;nucleotide binding;nucleoside-triphosphatase activity;ATPase activity;ATP binding	GO:0006810;GO:0055085	transport;transmembrane transport
Locus_5715_Transcript_1/1_Confidence_1.000	AT1G02560.1	GO:0009570;GO:0009941;GO:0009579;GO:0009507;GO:0009532	chloroplast stroma;chloroplast envelope;thylakoid;chloroplast;plastid stroma	GO:0004252	serine-type endopeptidase activity	GO:0006508	proteolysis
Locus_28563_Transcript_1/1_Confidence_1.000	AT1G02680.1	GO:0005634	nucleus	GO:0003677	DNA binding	GO:0006366	transcription from RNA polymerase II promoter
Locus_14740_Transcript_1/1_Confidence_1.000	AT1G02730.1	GO:0005794;GO:0016020	Golgi apparatus;membrane	-	-	GO:0030244	cellulose biosynthetic process
Locus_21585_Transcript_1/1_Confidence_1.000	AT1G02780.1	GO:0005737;GO:0022626;GO:0005840;GO:0005730;GO:0005829;GO:0016020;GO:0005622;GO:0005886;GO:0009506	cytoplasm;cytosolic ribosome;ribosome;nucleolus;cytosol;membrane;intracellular;plasma membrane;plasmodesma	GO:0003735	structural constituent of ribosome	GO:0006412	translation
Locus_30290_Transcript_1/1_Confidence_1.000	AT1G02780.1	GO:0005737;GO:0022626;GO:0005840;GO:0005730;GO:0005829;GO:0016020;GO:0005622;GO:0005886;GO:0009506	cytoplasm;cytosolic ribosome;ribosome;nucleolus;cytosol;membrane;intracellular;plasma membrane;plasmodesma	GO:0003735	structural constituent of ribosome	GO:0006412	translation
Locus_30372_Transcript_1/1_Confidence_1.000	AT1G02780.1	GO:0005737;GO:0022626;GO:0005840;GO:0005730;GO:0005829;GO:0016020;GO:0005622;GO:0005886;GO:0009506	cytoplasm;cytosolic ribosome;ribosome;nucleolus;cytosol;membrane;intracellular;plasma membrane;plasmodesma	GO:0003735	structural constituent of ribosome	GO:0006412	translation
Locus_5145_Transcript_1/1_Confidence_1.000	AT1G02800.1	GO:0005576	extracellular region	GO:0003824;GO:0004553	catalytic activity;hydrolase activity, hydrolyzing O-glycosyl compounds	GO:0005975	carbohydrate metabolic process
Locus_45993_Transcript_1/1_Confidence_1.000	AT1G02840.3	GO:0005634	nucleus	GO:0003676;GO:0000166	nucleic acid binding;nucleotide binding	-	-
Locus_10822_Transcript_1/1_Confidence_1.000	AT1G02870.1	GO:0005634	nucleus	-	-	-	-
Locus_35488_Transcript_1/1_Confidence_1.000	AT1G02880.3	GO:0005737	cytoplasm	GO:0004788;GO:0005524	thiamine diphosphokinase activity;ATP binding	GO:0009229;GO:0006772	thiamine diphosphate biosynthetic process;thiamine metabolic process
Locus_19851_Transcript_1/1_Confidence_1.000	AT1G02880.4	GO:0005737	cytoplasm	GO:0004788;GO:0005524	thiamine diphosphokinase activity;ATP binding	GO:0006772;GO:0009229	thiamine metabolic process;thiamine diphosphate biosynthetic process
Locus_5598_Transcript_1/1_Confidence_1.000	AT1G02970.1	GO:0005634	nucleus	GO:0016772;GO:0004674;GO:0005524;GO:0004672	transferase activity, transferring phosphorus-containing groups;protein serine/threonine kinase activity;ATP binding;protein kinase activity	-	-
Locus_20263_Transcript_1/1_Confidence_1.000	AT1G02990.3	GO:0005634	nucleus	-	-	-	-
Locus_37695_Transcript_1/1_Confidence_1.000	AT1G03030.1	GO:0005737;GO:0009507	cytoplasm;chloroplast	GO:0016773;GO:0016301;GO:0005524	phosphotransferase activity, alcohol group as acceptor;kinase activity;ATP binding	GO:0008152	metabolic process
Locus_6983_Transcript_1/1_Confidence_1.000	AT1G03060.1	GO:0005634	nucleus	-	-	-	-
Locus_17967_Transcript_1/1_Confidence_1.000	AT1G03060.1	GO:0005634	nucleus	-	-	-	-
Locus_44255_Transcript_1/1_Confidence_1.000	AT1G03060.1	GO:0005634	nucleus	-	-	-	-
Locus_11005_Transcript_1/1_Confidence_1.000	AT1G03070.2	-	cytoplasm	-	-	-	-
Locus_23494_Transcript_1/1_Confidence_1.000	AT1G03080.1	GO:0005886	plasma membrane	-	-	-	-
Locus_229_Transcript_1/1_Confidence_1.000	AT1G03090.1	GO:0022626;GO:0005739	cytosolic ribosome;mitochondrion	GO:0003824;GO:0004075;GO:0046872;GO:0016874;GO:0005524	catalytic activity;biotin carboxylase activity;metal ion binding;ligase activity;ATP binding	GO:0008152	metabolic process
Locus_15580_Transcript_1/1_Confidence_1.000	AT1G03090.1	GO:0022626;GO:0005739	cytosolic ribosome;mitochondrion	GO:0003824;GO:0004075;GO:0046872;GO:0016874;GO:0005524	catalytic activity;biotin carboxylase activity;metal ion binding;ligase activity;ATP binding	GO:0008152	metabolic process
Locus_17545_Transcript_1/1_Confidence_1.000	AT1G03090.1	GO:0022626;GO:0005739	cytosolic ribosome;mitochondrion	GO:0003824;GO:0004075;GO:0046872;GO:0016874;GO:0005524	catalytic activity;biotin carboxylase activity;metal ion binding;ligase activity;ATP binding	GO:0008152	metabolic process
Locus_23348_Transcript_1/1_Confidence_1.000	AT1G03090.2	GO:0022626;GO:0005739	cytosolic ribosome;mitochondrion	GO:0003824;GO:0004075;GO:0046872;GO:0016874;GO:0005524	catalytic activity;biotin carboxylase activity;metal ion binding;ligase activity;ATP binding	GO:0008152	metabolic process
Locus_6288_Transcript_1/1_Confidence_1.000	AT1G03103.1	GO:0005886	plasma membrane	-	-	GO:0006869	lipid transport
Locus_31299_Transcript_1/1_Confidence_1.000	AT1G03110.1	GO:0005737	cytoplasm	-	-	-	-
Locus_6874_Transcript_1/1_Confidence_1.000	AT1G03120.1	GO:0005737	cytoplasm	-	-	-	-
Locus_791_Transcript_1/1_Confidence_1.000	AT1G03150.1	-	-	GO:0008080	N-acetyltransferase activity	-	-
Locus_12088_Transcript_1/1_Confidence_1.000	AT1G03150.1	-	-	GO:0008080	N-acetyltransferase activity	-	-
Locus_7766_Transcript_1/1_Confidence_1.000	AT1G03160.1	GO:0009507	chloroplast	GO:0004789	thiamine-phosphate diphosphorylase activity	GO:0009228	thiamine biosynthetic process
Locus_17385_Transcript_1/1_Confidence_1.000	AT1G03160.2	GO:0009507	chloroplast	GO:0004789;GO:0003924;GO:0005525	thiamine-phosphate diphosphorylase activity;GTPase activity;GTP binding	GO:0009228	thiamine biosynthetic process
Locus_29713_Transcript_1/1_Confidence_1.000	AT1G03160.2	GO:0009507	chloroplast	GO:0004789;GO:0003924;GO:0005525	thiamine-phosphate diphosphorylase activity;GTPase activity;GTP binding	GO:0009228	thiamine biosynthetic process
Locus_28480_Transcript_1/1_Confidence_1.000	AT1G03190.2	GO:0005634	nucleus	GO:0016818;GO:0008026;GO:0004003;GO:0016817;GO:0003676;GO:0003677;GO:0005524	hydrolase activity, acting on acid anhydrides, in phosphorus-containing anhydrides;ATP-dependent helicase activity;ATP-dependent DNA helicase activity;hydrolase activity, acting on acid anhydrides;nucleic acid binding;DNA binding;ATP binding	GO:0006139;GO:0006289	nucleobase-containing compound metabolic process;nucleotide-excision repair
Locus_36628_Transcript_1/1_Confidence_1.000	AT1G03190.2	GO:0005634	nucleus	GO:0016818;GO:0008026;GO:0004003;GO:0016817;GO:0003676;GO:0003677;GO:0005524	hydrolase activity, acting on acid anhydrides, in phosphorus-containing anhydrides;ATP-dependent helicase activity;ATP-dependent DNA helicase activity;hydrolase activity, acting on acid anhydrides;nucleic acid binding;DNA binding;ATP binding	GO:0006139;GO:0006289	nucleobase-containing compound metabolic process;nucleotide-excision repair
Locus_16916_Transcript_1/1_Confidence_1.000	AT1G03290.2	GO:0005576	extracellular region	-	-	-	-
Locus_15823_Transcript_1/1_Confidence_1.000	AT1G03310.1	GO:0009507	chloroplast	GO:0003824;GO:0043169;GO:0004553	catalytic activity;cation binding;hydrolase activity, hydrolyzing O-glycosyl compounds	GO:0005975	carbohydrate metabolic process
Locus_21340_Transcript_1/1_Confidence_1.000	AT1G03310.1	GO:0009507	chloroplast	GO:0003824;GO:0043169;GO:0004553	catalytic activity;cation binding;hydrolase activity, hydrolyzing O-glycosyl compounds	GO:0005975	carbohydrate metabolic process
Locus_15516_Transcript_1/1_Confidence_1.000	AT1G03330.1	GO:0005634;GO:0005829	nucleus;cytosol	-	-	-	-
Locus_19840_Transcript_1/1_Confidence_1.000	AT1G03330.1	GO:0005634;GO:0005829	nucleus;cytosol	-	-	-	-
Locus_1557_Transcript_1/1_Confidence_1.000	AT1G03370.1	GO:0005634	nucleus	-	-	-	-
Locus_63038_Transcript_1/1_Confidence_1.000	AT1G03370.1	GO:0005634	nucleus	-	-	-	-
Locus_5478_Transcript_1/1_Confidence_1.000	AT1G03390.1	GO:0005737	cytoplasm	GO:0016747	transferase activity, transferring acyl groups other than amino-acyl groups	-	-
Locus_36772_Transcript_1/1_Confidence_1.000	AT1G03440.1	GO:0005739	mitochondrion	-	-	-	-
Locus_7241_Transcript_1/1_Confidence_1.000	AT1G03475.1	GO:0048046;GO:0009570;GO:0009507	apoplast;chloroplast stroma;chloroplast	GO:0004109	coproporphyrinogen oxidase activity	GO:0055114;GO:0006779	oxidation-reduction process;porphyrin-containing compound biosynthetic process
Locus_27809_Transcript_1/1_Confidence_1.000	AT1G03530.1	GO:0005634;GO:0009506	nucleus;plasmodesma	GO:0030515	snoRNA binding	GO:0031120;GO:0042254	snRNA pseudouridine synthesis;ribosome biogenesis
Locus_15150_Transcript_1/1_Confidence_1.000	AT1G03550.1	GO:0016021;GO:0005886	integral to membrane;plasma membrane	-	-	GO:0015031	protein transport
Locus_4849_Transcript_1/1_Confidence_1.000	AT1G03600.1	GO:0009535;GO:0009534;GO:0009579;GO:0009507	chloroplast thylakoid membrane;chloroplast thylakoid;thylakoid;chloroplast	-	-	-	-
Locus_30401_Transcript_1/1_Confidence_1.000	AT1G03650.1	GO:0005737	cytoplasm	GO:0008080	N-acetyltransferase activity	-	-
Locus_19884_Transcript_1/1_Confidence_1.000	AT1G03670.1	-	integral to membrane	-	citrate transmembrane transporter activity	-	citrate transport;transmembrane transport
Locus_30441_Transcript_1/1_Confidence_1.000	AT1G03687.2	-	-	-	iron ion binding;oxidoreductase activity, acting on paired donors, with incorporation or reduction of molecular oxygen;heme binding;electron carrier activity	-	oxidation-reduction process
Locus_18867_Transcript_1/1_Confidence_1.000	AT1G03750.1	GO:0005634;GO:0016020	nucleus;membrane	GO:0003677;GO:0003676;GO:0005524;GO:0004386	DNA binding;nucleic acid binding;ATP binding;helicase activity	-	-
Locus_5569_Transcript_1/1_Confidence_1.000	AT1G03760.1	GO:0005634;GO:0016272	nucleus;prefoldin complex	GO:0051082	unfolded protein binding	GO:0006457	protein folding
Locus_48427_Transcript_1/1_Confidence_1.000	AT1G03780.3	GO:0005634	nucleus	-	-	-	-
Locus_53749_Transcript_1/1_Confidence_1.000	AT1G03780.3	GO:0005634	nucleus	-	-	-	-
Locus_39635_Transcript_1/1_Confidence_1.000	AT1G03800.1	GO:0005634	nucleus	GO:0003700;GO:0003677	sequence-specific DNA binding transcription factor activity;DNA binding	GO:0006355	regulation of transcription, DNA-dependent
Locus_21304_Transcript_1/1_Confidence_1.000	AT1G03830.2	GO:0005634	nucleus	GO:0003924;GO:0005525	GTPase activity;GTP binding	-	-
Locus_15830_Transcript_1/1_Confidence_1.000	AT1G03840.1	GO:0005634;GO:0005622	nucleus;intracellular	GO:0008270	zinc ion binding	-	-
Locus_15018_Transcript_1/1_Confidence_1.000	AT1G03910.1	GO:0005634	nucleus	-	-	-	-
Locus_6205_Transcript_1/1_Confidence_1.000	AT1G03910.2	GO:0005634	nucleus	-	-	-	-
Locus_44948_Transcript_1/1_Confidence_1.000	AT1G03950.1	-	-	-	-	GO:0015031	protein transport
Locus_6290_Transcript_1/1_Confidence_1.000	AT1G04010.1	-	-	GO:0008374	O-acyltransferase activity	GO:0006629	lipid metabolic process
Locus_10099_Transcript_1/1_Confidence_1.000	AT1G04010.1	-	-	GO:0008374	O-acyltransferase activity	GO:0006629	lipid metabolic process
Locus_40146_Transcript_1/1_Confidence_1.000	AT1G04020.1	GO:0005622	intracellular	GO:0008270	zinc ion binding	-	-
Locus_46853_Transcript_1/1_Confidence_1.000	AT1G04050.1	GO:0005634	nucleus	GO:0018024;GO:0008270	histone-lysine N-methyltransferase activity;zinc ion binding	GO:0034968	histone lysine methylation
Locus_7903_Transcript_1/1_Confidence_1.000	AT1G04080.2	GO:0005829;GO:0005634;GO:0005622	cytosol;nucleus;intracellular	-	-	GO:0006396	RNA processing
Locus_12524_Transcript_1/1_Confidence_1.000	AT1G04080.3	GO:0005634;GO:0005622	nucleus;intracellular	-	-	GO:0006396	RNA processing
Locus_19830_Transcript_1/1_Confidence_1.000	AT1G04120.1	GO:0000325;GO:0005886;GO:0005774	plant-type vacuole;plasma membrane;vacuolar membrane	GO:0017111;GO:0042626;GO:0016887;GO:0005524;GO:0000166	nucleoside-triphosphatase activity;ATPase activity, coupled to transmembrane movement of substances;ATPase activity;ATP binding;nucleotide binding	GO:0006810;GO:0055085	transport;transmembrane transport
Locus_11048_Transcript_1/1_Confidence_1.000	AT1G04120.2	GO:0005886	plasma membrane	GO:0042626;GO:0000166;GO:0005524;GO:0016887;GO:0017111	ATPase activity, coupled to transmembrane movement of substances;nucleotide binding;ATP binding;ATPase activity;nucleoside-triphosphatase activity	GO:0006810;GO:0055085	transport;transmembrane transport
Locus_18033_Transcript_1/1_Confidence_1.000	AT1G04120.2	GO:0005886	plasma membrane	GO:0042626;GO:0000166;GO:0005524;GO:0016887;GO:0017111	ATPase activity, coupled to transmembrane movement of substances;nucleotide binding;ATP binding;ATPase activity;nucleoside-triphosphatase activity	GO:0006810;GO:0055085	transport;transmembrane transport
Locus_19940_Transcript_1/1_Confidence_1.000	AT1G04120.2	GO:0005886	plasma membrane	GO:0042626;GO:0000166;GO:0005524;GO:0016887;GO:0017111	ATPase activity, coupled to transmembrane movement of substances;nucleotide binding;ATP binding;ATPase activity;nucleoside-triphosphatase activity	GO:0006810;GO:0055085	transport;transmembrane transport
Locus_39146_Transcript_1/1_Confidence_1.000	AT1G04120.2	GO:0005886	plasma membrane	GO:0042626;GO:0000166;GO:0005524;GO:0016887;GO:0017111	ATPase activity, coupled to transmembrane movement of substances;nucleotide binding;ATP binding;ATPase activity;nucleoside-triphosphatase activity	GO:0006810;GO:0055085	transport;transmembrane transport
Locus_55142_Transcript_1/1_Confidence_1.000	AT1G04120.2	GO:0005886	plasma membrane	GO:0042626;GO:0000166;GO:0005524;GO:0016887;GO:0017111	ATPase activity, coupled to transmembrane movement of substances;nucleotide binding;ATP binding;ATPase activity;nucleoside-triphosphatase activity	GO:0006810;GO:0055085	transport;transmembrane transport
Locus_33890_Transcript_1/1_Confidence_1.000	AT1G04130.1	GO:0005737	cytoplasm	-	-	-	-
Locus_37217_Transcript_1/1_Confidence_1.000	AT1G04130.1	GO:0005737	cytoplasm	-	-	-	-
Locus_860_Transcript_1/1_Confidence_1.000	AT1G04140.2	-	chloroplast	-	iron ion binding;oxidoreductase activity, acting on paired donors, with incorporation or reduction of molecular oxygen;heme binding;electron carrier activity	-	oxidation-reduction process
Locus_9534_Transcript_1/1_Confidence_1.000	AT1G04140.2	-	membrane;plasmodesma;plasma membrane	-	transporter activity	-	oligopeptide transport
Locus_12008_Transcript_1/1_Confidence_1.000	AT1G04170.1	GO:0005737;GO:0005829	cytoplasm;cytosol	GO:0003924;GO:0005525	GTPase activity;GTP binding	-	-
Locus_15791_Transcript_1/1_Confidence_1.000	AT1G04180.1	-	-	GO:0050661;GO:0050660;GO:0004499;GO:0016491	NADP binding;flavin adenine dinucleotide binding;N,N-dimethylaniline monooxygenase activity;oxidoreductase activity	GO:0055114	oxidation-reduction process
Locus_10219_Transcript_1/1_Confidence_1.000	AT1G04190.1	GO:0005634;GO:0005829	nucleus;cytosol	-	-	-	-
Locus_17504_Transcript_1/1_Confidence_1.000	AT1G04210.1	GO:0005634	nucleus	GO:0016772;GO:0004672;GO:0005524;GO:0004674	transferase activity, transferring phosphorus-containing groups;protein kinase activity;ATP binding;protein serine/threonine kinase activity	GO:0006468	protein phosphorylation
Locus_22243_Transcript_1/1_Confidence_1.000	AT1G04210.1	GO:0005634	nucleus	GO:0016772;GO:0004672;GO:0005524;GO:0004674	transferase activity, transferring phosphorus-containing groups;protein kinase activity;ATP binding;protein serine/threonine kinase activity	GO:0006468	protein phosphorylation
Locus_3402_Transcript_1/1_Confidence_1.000	AT1G04280.1	GO:0005634;GO:0016020	nucleus;membrane	GO:0016301;GO:0005524	kinase activity;ATP binding	-	-
Locus_5531_Transcript_1/1_Confidence_1.000	AT1G04410.1	GO:0005737;GO:0005773;GO:0009570;GO:0005634;GO:0016020;GO:0005774;GO:0048046;GO:0005886;GO:0009506;GO:0009507	cytoplasm;vacuole;chloroplast stroma;nucleus;membrane;vacuolar membrane;apoplast;plasma membrane;plasmodesma;chloroplast	GO:0016615;GO:0016616;GO:0000166;GO:0003824;GO:0030060;GO:0016491	malate dehydrogenase activity;oxidoreductase activity, acting on the CH-OH group of donors, NAD or NADP as acceptor;nucleotide binding;catalytic activity;L-malate dehydrogenase activity;oxidoreductase activity	GO:0044262;GO:0006108;GO:0046686;GO:0009651;GO:0005975;GO:0055114	cellular carbohydrate metabolic process;malate metabolic process;response to cadmium ion;response to salt stress;carbohydrate metabolic process;oxidation-reduction process
Locus_22863_Transcript_1/1_Confidence_1.000	AT1G04410.1	GO:0005737;GO:0005773;GO:0009570;GO:0005634;GO:0016020;GO:0005774;GO:0048046;GO:0005886;GO:0009506;GO:0009507	cytoplasm;vacuole;chloroplast stroma;nucleus;membrane;vacuolar membrane;apoplast;plasma membrane;plasmodesma;chloroplast	GO:0016615;GO:0016616;GO:0000166;GO:0003824;GO:0030060;GO:0016491	malate dehydrogenase activity;oxidoreductase activity, acting on the CH-OH group of donors, NAD or NADP as acceptor;nucleotide binding;catalytic activity;L-malate dehydrogenase activity;oxidoreductase activity	GO:0044262;GO:0006108;GO:0046686;GO:0009651;GO:0005975;GO:0055114	cellular carbohydrate metabolic process;malate metabolic process;response to cadmium ion;response to salt stress;carbohydrate metabolic process;oxidation-reduction process
Locus_8869_Transcript_1/1_Confidence_1.000	AT1G04420.1	GO:0009941;GO:0009507;GO:0009570	chloroplast envelope;chloroplast;chloroplast stroma	-	-	-	-
Locus_14989_Transcript_1/1_Confidence_1.000	AT1G04420.1	GO:0009941;GO:0009507;GO:0009570	chloroplast envelope;chloroplast;chloroplast stroma	-	-	-	-
Locus_17437_Transcript_1/1_Confidence_1.000	AT1G04420.1	GO:0009941;GO:0009507;GO:0009570	chloroplast envelope;chloroplast;chloroplast stroma	-	-	-	-
Locus_23142_Transcript_1/1_Confidence_1.000	AT1G04420.1	GO:0009941;GO:0009507;GO:0009570	chloroplast envelope;chloroplast;chloroplast stroma	-	-	-	-
Locus_8566_Transcript_1/1_Confidence_1.000	AT1G04555.1	-	cytoplasm;proteasome core complex, alpha-subunit complex;cytosol;cytosolic ribosome;proteasome core complex	-	endopeptidase activity;threonine-type endopeptidase activity	-	proteolysis involved in cellular protein catabolic process;ubiquitin-dependent protein catabolic process
Locus_7071_Transcript_1/1_Confidence_1.000	AT1G04560.1	GO:0005576	extracellular region	-	-	-	-
Locus_7704_Transcript_1/1_Confidence_1.000	AT1G04560.1	GO:0005576	extracellular region	-	-	-	-
Locus_16797_Transcript_1/1_Confidence_1.000	AT1G04560.1	GO:0005576	extracellular region	-	-	-	-
Locus_41327_Transcript_1/1_Confidence_1.000	AT1G04610.1	GO:0005634	nucleus	GO:0050661;GO:0050660;GO:0004499;GO:0016491	NADP binding;flavin adenine dinucleotide binding;N,N-dimethylaniline monooxygenase activity;oxidoreductase activity	GO:0055114	oxidation-reduction process
Locus_14851_Transcript_1/1_Confidence_1.000	AT1G04620.1	GO:0009507	chloroplast	-	-	-	-
Locus_16224_Transcript_1/1_Confidence_1.000	AT1G04635.1	GO:0005773;GO:0005634	vacuole;nucleus	GO:0004540	ribonuclease activity	GO:0008033	tRNA processing
Locus_19115_Transcript_1/1_Confidence_1.000	AT1G04640.2	GO:0005737	cytoplasm	GO:0003824;GO:0016415	catalytic activity;octanoyltransferase activity	GO:0009107;GO:0006464	lipoate biosynthetic process;cellular protein modification process
Locus_16683_Transcript_1/1_Confidence_1.000	AT1G04650.1	-	nucleus	-	-	-	-
Locus_20159_Transcript_1/1_Confidence_1.000	AT1G04650.1	-	nucleus	-	zinc ion binding;nucleic acid binding	-	-
Locus_35734_Transcript_1/1_Confidence_1.000	AT1G04650.1	-	nucleus	-	hydrolase activity;zinc ion binding;catalytic activity	-	-
Locus_7409_Transcript_1/1_Confidence_1.000	AT1G04690.1	GO:0005737;GO:0016020;GO:0009506;GO:0005886	cytoplasm;membrane;plasmodesma;plasma membrane	-	-	GO:0006813;GO:0055085	potassium ion transport;transmembrane transport
Locus_13027_Transcript_1/1_Confidence_1.000	AT1G04730.1	GO:0005634	nucleus	GO:0017111;GO:0005524;GO:0000166	nucleoside-triphosphatase activity;ATP binding;nucleotide binding	-	-
Locus_35862_Transcript_1/1_Confidence_1.000	AT1G04730.1	GO:0005634	nucleus	GO:0017111;GO:0005524;GO:0000166	nucleoside-triphosphatase activity;ATP binding;nucleotide binding	-	-
Locus_37333_Transcript_1/1_Confidence_1.000	AT1G04730.1	GO:0005634	nucleus	GO:0017111;GO:0005524;GO:0000166	nucleoside-triphosphatase activity;ATP binding;nucleotide binding	-	-
Locus_38211_Transcript_1/1_Confidence_1.000	AT1G04730.1	GO:0005634	nucleus	GO:0017111;GO:0005524;GO:0000166	nucleoside-triphosphatase activity;ATP binding;nucleotide binding	-	-
Locus_36355_Transcript_1/1_Confidence_1.000	AT1G04830.2	GO:0005737;GO:0005622	cytoplasm;intracellular	GO:0005097	RAB GTPase activator activity	GO:0032313	regulation of Rab GTPase activity
Locus_8670_Transcript_1/1_Confidence_1.000	AT1G04860.1	GO:0005634;GO:0009507	nucleus;chloroplast	GO:0008270;GO:0004221	zinc ion binding;ubiquitin thiolesterase activity	GO:0006511	ubiquitin-dependent protein catabolic process
Locus_9592_Transcript_1/1_Confidence_1.000	AT1G04860.1	GO:0005634;GO:0009507	nucleus;chloroplast	GO:0008270;GO:0004221	zinc ion binding;ubiquitin thiolesterase activity	GO:0006511	ubiquitin-dependent protein catabolic process
Locus_9798_Transcript_1/1_Confidence_1.000	AT1G04860.1	GO:0005634;GO:0009507	nucleus;chloroplast	GO:0008270;GO:0004221	zinc ion binding;ubiquitin thiolesterase activity	GO:0006511	ubiquitin-dependent protein catabolic process
Locus_14777_Transcript_1/4_Confidence_0.286	AT1G04860.1	GO:0005634;GO:0009507	nucleus;chloroplast	GO:0008270;GO:0004221	zinc ion binding;ubiquitin thiolesterase activity	GO:0006511	ubiquitin-dependent protein catabolic process
Locus_14777_Transcript_2/4_Confidence_0.286	AT1G04860.1	GO:0005634;GO:0009507	nucleus;chloroplast	GO:0008270;GO:0004221	zinc ion binding;ubiquitin thiolesterase activity	GO:0006511	ubiquitin-dependent protein catabolic process
Locus_14777_Transcript_3/4_Confidence_0.286	AT1G04860.1	GO:0005634;GO:0009507	nucleus;chloroplast	GO:0008270;GO:0004221	zinc ion binding;ubiquitin thiolesterase activity	GO:0006511	ubiquitin-dependent protein catabolic process
Locus_14777_Transcript_4/4_Confidence_0.571	AT1G04860.1	GO:0005634;GO:0009507	nucleus;chloroplast	GO:0008270;GO:0004221	zinc ion binding;ubiquitin thiolesterase activity	GO:0006511	ubiquitin-dependent protein catabolic process
Locus_12318_Transcript_1/1_Confidence_1.000	AT1G04880.1	GO:0005634;GO:0005622	nucleus;intracellular	GO:0003677	DNA binding	-	-
Locus_52603_Transcript_1/1_Confidence_1.000	AT1G04900.1	GO:0005739	mitochondrion	-	-	-	-
Locus_56362_Transcript_1/1_Confidence_1.000	AT1G04900.1	GO:0005739	mitochondrion	-	-	-	-
Locus_10087_Transcript_1/1_Confidence_1.000	AT1G04920.1	GO:0005634	nucleus	GO:0046524	sucrose-phosphate synthase activity	GO:0009058;GO:0005985	biosynthetic process;sucrose metabolic process
Locus_10870_Transcript_1/1_Confidence_1.000	AT1G04920.1	GO:0005634	nucleus	GO:0046524	sucrose-phosphate synthase activity	GO:0009058;GO:0005985	biosynthetic process;sucrose metabolic process
Locus_14488_Transcript_1/1_Confidence_1.000	AT1G04920.1	GO:0005634	nucleus	GO:0046524	sucrose-phosphate synthase activity	GO:0009058;GO:0005985	biosynthetic process;sucrose metabolic process
Locus_21325_Transcript_1/1_Confidence_1.000	AT1G04945.3	-	cytoplasm	-	-	-	-
Locus_16708_Transcript_1/1_Confidence_1.000	AT1G04950.3	GO:0005634	nucleus	GO:0003677	DNA binding	GO:0051090;GO:0006352	regulation of sequence-specific DNA binding transcription factor activity;DNA-dependent transcription, initiation
Locus_23646_Transcript_1/1_Confidence_1.000	AT1G04960.1	-	integral to membrane;plasma membrane	-	-	-	transport
Locus_8236_Transcript_1/1_Confidence_1.000	AT1G04970.1	GO:0005773;GO:0005576;GO:0005774	vacuole;extracellular region;vacuolar membrane	GO:0008289	lipid binding	-	-
Locus_22138_Transcript_1/1_Confidence_1.000	AT1G05000.1	GO:0005737	cytoplasm	GO:0004725;GO:0016791	protein tyrosine phosphatase activity;phosphatase activity	GO:0016311	dephosphorylation
Locus_23613_Transcript_1/1_Confidence_1.000	AT1G05000.2	GO:0005737	cytoplasm	GO:0004725;GO:0016791	protein tyrosine phosphatase activity;phosphatase activity	GO:0016311	dephosphorylation
Locus_27151_Transcript_1/1_Confidence_1.000	AT1G05030.1	GO:0016021;GO:0016020;GO:0005886	integral to membrane;membrane;plasma membrane	GO:0022891;GO:0005215;GO:0022857	substrate-specific transmembrane transporter activity;transporter activity;transmembrane transporter activity	GO:0006810;GO:0055085	transport;transmembrane transport
Locus_4409_Transcript_1/1_Confidence_1.000	AT1G05055.1	GO:0005634	nucleus	GO:0008270	zinc ion binding	GO:0006355;GO:0006281	regulation of transcription, DNA-dependent;DNA repair
Locus_20279_Transcript_1/1_Confidence_1.000	AT1G05120.1	GO:0005634	nucleus	GO:0003676;GO:0004386;GO:0008270;GO:0005524;GO:0003677	nucleic acid binding;helicase activity;zinc ion binding;ATP binding;DNA binding	-	-
Locus_29748_Transcript_1/1_Confidence_1.000	AT1G05120.1	GO:0005634	nucleus	GO:0003676;GO:0004386;GO:0008270;GO:0005524;GO:0003677	nucleic acid binding;helicase activity;zinc ion binding;ATP binding;DNA binding	-	-
Locus_1916_Transcript_1/1_Confidence_1.000	AT1G05150.1	GO:0005634;GO:0009506;GO:0005886	nucleus;plasmodesma;plasma membrane	-	-	-	-
Locus_1818_Transcript_1/1_Confidence_1.000	AT1G05180.1	GO:0005829;GO:0005886	cytosol;plasma membrane	GO:0003824;GO:0000166	catalytic activity;nucleotide binding	-	-
Locus_7625_Transcript_1/1_Confidence_1.000	AT1G05190.1	GO:0009941;GO:0005840;GO:0009570;GO:0016020;GO:0005622;GO:0009507	chloroplast envelope;ribosome;chloroplast stroma;membrane;intracellular;chloroplast	GO:0003735;GO:0019843	structural constituent of ribosome;rRNA binding	GO:0006412	translation
Locus_37983_Transcript_1/1_Confidence_1.000	AT1G05250.1	GO:0005576	extracellular region	GO:0004601;GO:0020037	peroxidase activity;heme binding	GO:0006979;GO:0055114	response to oxidative stress;oxidation-reduction process
Locus_41635_Transcript_1/1_Confidence_1.000	AT1G05250.1	GO:0005576	extracellular region	GO:0004601;GO:0020037	peroxidase activity;heme binding	GO:0006979;GO:0055114	response to oxidative stress;oxidation-reduction process
Locus_59371_Transcript_1/1_Confidence_1.000	AT1G05250.1	GO:0005576	extracellular region	GO:0004601;GO:0020037	peroxidase activity;heme binding	GO:0006979;GO:0055114	response to oxidative stress;oxidation-reduction process
Locus_3261_Transcript_1/1_Confidence_1.000	AT1G05260.1	GO:0005576	extracellular region	GO:0004601;GO:0020037	peroxidase activity;heme binding	GO:0006979;GO:0055114	response to oxidative stress;oxidation-reduction process
Locus_10683_Transcript_1/1_Confidence_1.000	AT1G05260.1	GO:0005576	extracellular region	GO:0004601;GO:0020037	peroxidase activity;heme binding	GO:0006979;GO:0055114	response to oxidative stress;oxidation-reduction process
Locus_18972_Transcript_1/1_Confidence_1.000	AT1G05260.1	GO:0005576	extracellular region	GO:0004601;GO:0020037	peroxidase activity;heme binding	GO:0006979;GO:0055114	response to oxidative stress;oxidation-reduction process
Locus_28383_Transcript_1/1_Confidence_1.000	AT1G05260.1	GO:0005576	extracellular region	GO:0004601;GO:0020037	peroxidase activity;heme binding	GO:0006979;GO:0055114	response to oxidative stress;oxidation-reduction process
Locus_38982_Transcript_1/1_Confidence_1.000	AT1G05260.1	GO:0005576	extracellular region	GO:0004601;GO:0020037	peroxidase activity;heme binding	GO:0006979;GO:0055114	response to oxidative stress;oxidation-reduction process
Locus_42763_Transcript_1/1_Confidence_1.000	AT1G05260.1	GO:0005576	extracellular region	GO:0004601;GO:0020037	peroxidase activity;heme binding	GO:0006979;GO:0055114	response to oxidative stress;oxidation-reduction process
Locus_43716_Transcript_1/1_Confidence_1.000	AT1G05260.1	GO:0005576	extracellular region	GO:0004601;GO:0020037	peroxidase activity;heme binding	GO:0006979;GO:0055114	response to oxidative stress;oxidation-reduction process
Locus_53504_Transcript_1/1_Confidence_1.000	AT1G05260.1	GO:0005576	extracellular region	GO:0004601;GO:0020037	peroxidase activity;heme binding	GO:0006979;GO:0055114	response to oxidative stress;oxidation-reduction process
Locus_20198_Transcript_1/1_Confidence_1.000	AT1G05270.1	GO:0005886	plasma membrane	-	-	-	-
Locus_12654_Transcript_1/1_Confidence_1.000	AT1G05350.1	GO:0005737;GO:0005829	cytoplasm;cytosol	GO:0003824;GO:0048037;GO:0016616;GO:0000166	catalytic activity;cofactor binding;oxidoreductase activity, acting on the CH-OH group of donors, NAD or NADP as acceptor;nucleotide binding	GO:0055114	oxidation-reduction process
Locus_19346_Transcript_1/1_Confidence_1.000	AT1G05350.1	GO:0005737;GO:0005829	cytoplasm;cytosol	GO:0003824;GO:0048037;GO:0016616;GO:0000166	catalytic activity;cofactor binding;oxidoreductase activity, acting on the CH-OH group of donors, NAD or NADP as acceptor;nucleotide binding	GO:0055114	oxidation-reduction process
Locus_8521_Transcript_1/1_Confidence_1.000	AT1G05385.1	GO:0009507	chloroplast	-	-	-	-
Locus_9371_Transcript_1/1_Confidence_1.000	AT1G05470.1	GO:0005737	cytoplasm	-	-	GO:0010051;GO:0046854	xylem and phloem pattern formation;phosphatidylinositol phosphorylation
Locus_8480_Transcript_1/1_Confidence_1.000	AT1G05500.1	GO:0009506;GO:0005886	plasmodesma;plasma membrane	-	-	-	-
Locus_14399_Transcript_1/1_Confidence_1.000	AT1G05500.1	GO:0009506;GO:0005886	plasmodesma;plasma membrane	-	-	-	-
Locus_31663_Transcript_1/1_Confidence_1.000	AT1G05500.1	GO:0009506;GO:0005886	plasmodesma;plasma membrane	-	-	-	-
Locus_15724_Transcript_1/1_Confidence_1.000	AT1G05520.1	GO:0005737;GO:0005829;GO:0030127	cytoplasm;cytosol;COPII vesicle coat	GO:0008270	zinc ion binding	GO:0006886;GO:0006888	intracellular protein transport;ER to Golgi vesicle-mediated transport
Locus_25167_Transcript_1/1_Confidence_1.000	AT1G05620.1	GO:0005737;GO:0005829	cytoplasm;cytosol	-	-	-	-
Locus_6125_Transcript_1/1_Confidence_1.000	AT1G05640.1	-	chloroplast stroma;nucleus;chloroplast	-	RNA binding	-	-
Locus_10454_Transcript_1/1_Confidence_1.000	AT1G05640.1	-	nucleus	-	-	-	-
Locus_17695_Transcript_1/1_Confidence_1.000	AT1G05680.1	-	-	GO:0016758	transferase activity, transferring hexosyl groups	GO:0008152	metabolic process
Locus_29383_Transcript_1/1_Confidence_1.000	AT1G05700.1	GO:0005886	plasma membrane	GO:0016772;GO:0004674;GO:0005524;GO:0004672	transferase activity, transferring phosphorus-containing groups;protein serine/threonine kinase activity;ATP binding;protein kinase activity	GO:0006468	protein phosphorylation
Locus_30946_Transcript_1/1_Confidence_1.000	AT1G05700.1	GO:0005886	plasma membrane	GO:0016772;GO:0004674;GO:0005524;GO:0004672	transferase activity, transferring phosphorus-containing groups;protein serine/threonine kinase activity;ATP binding;protein kinase activity	GO:0006468	protein phosphorylation
Locus_43818_Transcript_1/1_Confidence_1.000	AT1G05830.2	GO:0005634	nucleus	GO:0008270;GO:0003677	zinc ion binding;DNA binding	-	-
Locus_32745_Transcript_1/1_Confidence_1.000	AT1G05910.1	GO:0005634	nucleus	GO:0017111;GO:0005524;GO:0000166	nucleoside-triphosphatase activity;ATP binding;nucleotide binding	-	-
Locus_8324_Transcript_1/1_Confidence_1.000	AT1G05940.1	GO:0009507;GO:0005774	chloroplast;vacuolar membrane	GO:0015171	amino acid transmembrane transporter activity	GO:0003333;GO:0006810;GO:0055085	amino acid transmembrane transport;transport;transmembrane transport
Locus_26988_Transcript_1/1_Confidence_1.000	AT1G05970.2	-	nucleus	-	-	-	-
Locus_617_Transcript_1/1_Confidence_1.000	AT1G06070.1	GO:0005634	nucleus	GO:0003700;GO:0043565;GO:0046983	sequence-specific DNA binding transcription factor activity;sequence-specific DNA binding;protein dimerization activity	GO:0006355	regulation of transcription, DNA-dependent
Locus_23517_Transcript_1/1_Confidence_1.000	AT1G06110.1	GO:0005634	nucleus	-	-	-	-
Locus_806_Transcript_1/1_Confidence_1.000	AT1G06200.1	GO:0016020;GO:0005739	membrane;mitochondrion	GO:0008236	serine-type peptidase activity	GO:0006508	proteolysis
Locus_15620_Transcript_1/1_Confidence_1.000	AT1G06200.1	GO:0016020;GO:0005739	membrane;mitochondrion	GO:0008236	serine-type peptidase activity	GO:0006508	proteolysis
Locus_6422_Transcript_1/1_Confidence_1.000	AT1G06220.1	GO:0005618;GO:0005737;GO:0005886	cell wall;cytoplasm;plasma membrane	GO:0003924;GO:0005525	GTPase activity;GTP binding	-	-
Locus_7269_Transcript_1/1_Confidence_1.000	AT1G06220.1	GO:0005618;GO:0005737;GO:0005886	cell wall;cytoplasm;plasma membrane	GO:0003924;GO:0005525	GTPase activity;GTP binding	-	-
Locus_8018_Transcript_1/1_Confidence_1.000	AT1G06220.1	GO:0005618;GO:0005737;GO:0005886	cell wall;cytoplasm;plasma membrane	GO:0003924;GO:0005525	GTPase activity;GTP binding	-	-
Locus_1713_Transcript_1/1_Confidence_1.000	AT1G06230.3	-	chloroplast envelope;cytosolic ribosome;ribosome;chloroplast stroma;membrane;chloroplast	-	structural constituent of ribosome	-	translation
Locus_5061_Transcript_1/1_Confidence_1.000	AT1G06230.3	-	-	-	SNAP receptor activity	-	intracellular protein transport;vesicle-mediated transport
Locus_3235_Transcript_1/1_Confidence_1.000	AT1G06290.1	GO:0005777	peroxisome	GO:0003995;GO:0016627;GO:0050660;GO:0003997	acyl-CoA dehydrogenase activity;oxidoreductase activity, acting on the CH-CH group of donors;flavin adenine dinucleotide binding;acyl-CoA oxidase activity	GO:0008152;GO:0006631;GO:0006635;GO:0055114	metabolic process;fatty acid metabolic process;fatty acid beta-oxidation;oxidation-reduction process
Locus_45300_Transcript_1/1_Confidence_1.000	AT1G06470.2	GO:0016020;GO:0005886	membrane;plasma membrane	-	-	-	-
Locus_67029_Transcript_1/1_Confidence_1.000	AT1G06470.2	GO:0016020;GO:0005886	membrane;plasma membrane	-	-	-	-
Locus_26337_Transcript_1/1_Confidence_1.000	AT1G06500.4	GO:0009507	chloroplast	-	-	-	-
Locus_16528_Transcript_1/1_Confidence_1.000	AT1G06515.2	-	nucleus	-	-	-	-
Locus_3496_Transcript_1/1_Confidence_1.000	AT1G06550.1	GO:0005737	cytoplasm	GO:0003824	catalytic activity	GO:0008152	metabolic process
Locus_23591_Transcript_1/1_Confidence_1.000	AT1G06560.1	-	-	GO:0008168;GO:0003723	methyltransferase activity;RNA binding	-	-
Locus_25722_Transcript_1/1_Confidence_1.000	AT1G06560.1	-	-	GO:0008168;GO:0003723	methyltransferase activity;RNA binding	-	-
Locus_29129_Transcript_1/1_Confidence_1.000	AT1G06560.1	-	-	GO:0008168;GO:0003723	methyltransferase activity;RNA binding	-	-
Locus_13418_Transcript_1/1_Confidence_1.000	AT1G06590.1	GO:0005634	nucleus	-	-	-	-
Locus_32262_Transcript_1/1_Confidence_1.000	AT1G06590.1	GO:0005634	nucleus	-	-	-	-
Locus_36814_Transcript_1/1_Confidence_1.000	AT1G06590.1	GO:0005634	nucleus	-	-	-	-
Locus_449_Transcript_1/1_Confidence_1.000	AT1G06680.1	GO:0009579;GO:0009535;GO:0009941;GO:0009570;GO:0009534;GO:0031977;GO:0048046;GO:0009507	thylakoid;chloroplast thylakoid membrane;chloroplast envelope;chloroplast stroma;chloroplast thylakoid;thylakoid lumen;apoplast;chloroplast	GO:0005509	calcium ion binding	GO:0042742;GO:0015979	defense response to bacterium;photosynthesis
Locus_4522_Transcript_1/1_Confidence_1.000	AT1G06680.2	GO:0048046;GO:0009579;GO:0009507	apoplast;thylakoid;chloroplast	GO:0005509	calcium ion binding	GO:0015979;GO:0042742	photosynthesis;defense response to bacterium
Locus_7768_Transcript_1/1_Confidence_1.000	AT1G06680.2	GO:0048046;GO:0009579;GO:0009507	apoplast;thylakoid;chloroplast	GO:0005509	calcium ion binding	GO:0015979;GO:0042742	photosynthesis;defense response to bacterium
Locus_2925_Transcript_1/1_Confidence_1.000	AT1G06690.1	GO:0009535;GO:0009941;GO:0010287;GO:0005737;GO:0009507	chloroplast thylakoid membrane;chloroplast envelope;plastoglobule;cytoplasm;chloroplast	GO:0016491	oxidoreductase activity	GO:0055114	oxidation-reduction process
Locus_19378_Transcript_1/1_Confidence_1.000	AT1G06720.1	GO:0005634	nucleus	GO:0003924;GO:0005525	GTPase activity;GTP binding	GO:0042254	ribosome biogenesis
Locus_46750_Transcript_1/1_Confidence_1.000	AT1G06720.1	GO:0005634	nucleus	GO:0003924;GO:0005525	GTPase activity;GTP binding	GO:0042254	ribosome biogenesis
Locus_3401_Transcript_1/1_Confidence_1.000	AT1G06750.2	GO:0005634	nucleus	GO:0016301;GO:0005524	kinase activity;ATP binding	-	-
Locus_39599_Transcript_1/1_Confidence_1.000	AT1G06790.1	GO:0005634	nucleus	GO:0003899	DNA-directed RNA polymerase activity	GO:0006351	transcription, DNA-dependent
Locus_1895_Transcript_1/1_Confidence_1.000	AT1G06800.2	GO:0009507	chloroplast	GO:0004806	triglyceride lipase activity	GO:0006629	lipid metabolic process
Locus_3590_Transcript_1/1_Confidence_1.000	AT1G06820.1	GO:0009507	chloroplast	GO:0016491;GO:0016853;GO:0009055	oxidoreductase activity;isomerase activity;electron carrier activity	GO:0016117;GO:0055114	carotenoid biosynthetic process;oxidation-reduction process
Locus_5181_Transcript_1/1_Confidence_1.000	AT1G06820.1	GO:0009507	chloroplast	GO:0016491;GO:0016853;GO:0009055	oxidoreductase activity;isomerase activity;electron carrier activity	GO:0016117;GO:0055114	carotenoid biosynthetic process;oxidation-reduction process
Locus_25348_Transcript_1/1_Confidence_1.000	AT1G06820.1	GO:0009507	chloroplast	GO:0016491;GO:0016853;GO:0009055	oxidoreductase activity;isomerase activity;electron carrier activity	GO:0016117;GO:0055114	carotenoid biosynthetic process;oxidation-reduction process
Locus_33794_Transcript_1/1_Confidence_1.000	AT1G06840.1	GO:0016020;GO:0005886;GO:0005576	membrane;plasma membrane;extracellular region	GO:0004674;GO:0016772;GO:0004713;GO:0005524;GO:0004672	protein serine/threonine kinase activity;transferase activity, transferring phosphorus-containing groups;protein tyrosine kinase activity;ATP binding;protein kinase activity	GO:0006468	protein phosphorylation
Locus_9614_Transcript_1/1_Confidence_1.000	AT1G06890.3	GO:0005886	plasma membrane	-	-	-	-
Locus_4499_Transcript_1/1_Confidence_1.000	AT1G06900.1	GO:0005737;GO:0005829	cytoplasm;cytosol	GO:0003824;GO:0046872;GO:0004222;GO:0008270	catalytic activity;metal ion binding;metalloendopeptidase activity;zinc ion binding	GO:0006508	proteolysis
Locus_7645_Transcript_1/1_Confidence_1.000	AT1G06900.1	GO:0005737;GO:0005829	cytoplasm;cytosol	GO:0003824;GO:0046872;GO:0004222;GO:0008270	catalytic activity;metal ion binding;metalloendopeptidase activity;zinc ion binding	GO:0006508	proteolysis
Locus_32062_Transcript_1/1_Confidence_1.000	AT1G06900.1	GO:0005737;GO:0005829	cytoplasm;cytosol	GO:0003824;GO:0046872;GO:0004222;GO:0008270	catalytic activity;metal ion binding;metalloendopeptidase activity;zinc ion binding	GO:0006508	proteolysis
Locus_21275_Transcript_1/1_Confidence_1.000	AT1G06920.1	GO:0005634	nucleus	-	-	-	-
Locus_3955_Transcript_1/1_Confidence_1.000	AT1G06960.2	GO:0005634	nucleus	GO:0003676;GO:0000166	nucleic acid binding;nucleotide binding	-	-
Locus_1680_Transcript_1/1_Confidence_1.000	AT1G07010.1	GO:0005777;GO:0009507	peroxisome;chloroplast	GO:0016787	hydrolase activity	-	-
Locus_1848_Transcript_1/1_Confidence_1.000	AT1G07030.1	GO:0005739	mitochondrion	-	-	GO:0006810;GO:0055085	transport;transmembrane transport
Locus_380_Transcript_1/1_Confidence_1.000	AT1G07040.1	GO:0009507	chloroplast	-	-	-	-
Locus_1363_Transcript_1/1_Confidence_1.000	AT1G07110.1	GO:0005634;GO:0005886	nucleus;plasma membrane	GO:0030246;GO:0003824;GO:0004331;GO:2001070;GO:0003873;GO:0005524	carbohydrate binding;catalytic activity;fructose-2,6-bisphosphate 2-phosphatase activity;starch binding;6-phosphofructo-2-kinase activity;ATP binding	GO:0006000;GO:0008152;GO:0006003	fructose metabolic process;metabolic process;fructose 2,6-bisphosphate metabolic process
Locus_15545_Transcript_1/1_Confidence_1.000	AT1G07110.1	GO:0005634;GO:0005886	nucleus;plasma membrane	GO:0030246;GO:0003824;GO:0004331;GO:2001070;GO:0003873;GO:0005524	carbohydrate binding;catalytic activity;fructose-2,6-bisphosphate 2-phosphatase activity;starch binding;6-phosphofructo-2-kinase activity;ATP binding	GO:0006000;GO:0008152;GO:0006003	fructose metabolic process;metabolic process;fructose 2,6-bisphosphate metabolic process
Locus_19690_Transcript_1/1_Confidence_1.000	AT1G07180.1	GO:0005739	mitochondrion	GO:0050660;GO:0016491	flavin adenine dinucleotide binding;oxidoreductase activity	-	-
Locus_22218_Transcript_1/1_Confidence_1.000	AT1G07210.1	GO:0005840;GO:0005622	ribosome;intracellular	GO:0003735	structural constituent of ribosome	GO:0006412	translation
Locus_17246_Transcript_1/1_Confidence_1.000	AT1G07220.1	-	nucleus	-	zinc ion binding;translation initiation factor activity	-	regulation of transcription, DNA-dependent;translational initiation;DNA-dependent transcription, initiation
Locus_2580_Transcript_1/1_Confidence_1.000	AT1G07230.1	GO:0005886	plasma membrane	GO:0016788	hydrolase activity, acting on ester bonds	-	-
Locus_6876_Transcript_1/1_Confidence_1.000	AT1G07230.1	GO:0005886	plasma membrane	GO:0016788	hydrolase activity, acting on ester bonds	-	-
Locus_33999_Transcript_1/1_Confidence_1.000	AT1G07370.1	GO:0043626;GO:0005634	PCNA complex;nucleus	GO:0030337;GO:0003677	DNA polymerase processivity factor activity;DNA binding	GO:0006275	regulation of DNA replication
Locus_4391_Transcript_1/1_Confidence_1.000	AT1G07380.1	GO:0005576;GO:0005774	extracellular region;vacuolar membrane	-	-	-	-
Locus_36200_Transcript_1/1_Confidence_1.000	AT1G07400.1	GO:0005737	cytoplasm	-	-	-	-
Locus_36418_Transcript_1/1_Confidence_1.000	AT1G07400.1	GO:0005737	cytoplasm	-	-	-	-
Locus_72540_Transcript_1/1_Confidence_1.000	AT1G07440.1	-	-	GO:0000166;GO:0016491	nucleotide binding;oxidoreductase activity	GO:0008152	metabolic process
Locus_1858_Transcript_1/1_Confidence_1.000	AT1G07540.1	GO:0005634	nucleus	GO:0003677	DNA binding	-	-
Locus_28935_Transcript_1/1_Confidence_1.000	AT1G07615.1	-	cytoplasm	-	-	-	-
Locus_4641_Transcript_1/1_Confidence_1.000	AT1G07645.1	GO:0005576	extracellular region	-	-	-	-
Locus_31623_Transcript_1/1_Confidence_1.000	AT1G07650.2	GO:0005886	plasma membrane	GO:0004674;GO:0016772;GO:0004713;GO:0005524;GO:0004672	protein serine/threonine kinase activity;transferase activity, transferring phosphorus-containing groups;protein tyrosine kinase activity;ATP binding;protein kinase activity	GO:0006468	protein phosphorylation
Locus_8331_Transcript_1/1_Confidence_1.000	AT1G07670.1	GO:0016021;GO:0016020;GO:0005634;GO:0005886	integral to membrane;membrane;nucleus;plasma membrane	GO:0016820;GO:0000166;GO:0003824;GO:0005388;GO:0046872;GO:0015662;GO:0005524	hydrolase activity, acting on acid anhydrides, catalyzing transmembrane movement of substances;nucleotide binding;catalytic activity;calcium-transporting ATPase activity;metal ion binding;ATPase activity, coupled to transmembrane movement of ions, phosphorylative mechanism;ATP binding	GO:0006812;GO:0006754;GO:0006816;GO:0008152	cation transport;ATP biosynthetic process;calcium ion transport;metabolic process
Locus_6664_Transcript_1/1_Confidence_1.000	AT1G07700.3	GO:0005737;GO:0009507	cytoplasm;chloroplast	GO:0015035;GO:0009055	protein disulfide oxidoreductase activity;electron carrier activity	GO:0045454;GO:0006662	cell redox homeostasis;glycerol ether metabolic process
Locus_28887_Transcript_1/1_Confidence_1.000	AT1G07710.1	-	-	-	iron ion binding;oxidoreductase activity, acting on paired donors, with incorporation or reduction of molecular oxygen;heme binding;electron carrier activity	-	oxidation-reduction process
Locus_35278_Transcript_1/1_Confidence_1.000	AT1G07745.1	GO:0005737	cytoplasm	GO:0008094;GO:0005524;GO:0003677	DNA-dependent ATPase activity;ATP binding;DNA binding	GO:0006259	DNA metabolic process
Locus_4468_Transcript_1/1_Confidence_1.000	AT1G07810.1	GO:0005774;GO:0005634;GO:0016020;GO:0016021;GO:0005886	vacuolar membrane;nucleus;membrane;integral to membrane;plasma membrane	GO:0016820;GO:0000166;GO:0003824;GO:0005388;GO:0046872;GO:0015662;GO:0005524	hydrolase activity, acting on acid anhydrides, catalyzing transmembrane movement of substances;nucleotide binding;catalytic activity;calcium-transporting ATPase activity;metal ion binding;ATPase activity, coupled to transmembrane movement of ions, phosphorylative mechanism;ATP binding	GO:0046686;GO:0006812;GO:0006754;GO:0006816;GO:0008152	response to cadmium ion;cation transport;ATP biosynthetic process;calcium ion transport;metabolic process
Locus_6909_Transcript_1/1_Confidence_1.000	AT1G07810.1	GO:0005774;GO:0005634;GO:0016020;GO:0016021;GO:0005886	vacuolar membrane;nucleus;membrane;integral to membrane;plasma membrane	GO:0016820;GO:0000166;GO:0003824;GO:0005388;GO:0046872;GO:0015662;GO:0005524	hydrolase activity, acting on acid anhydrides, catalyzing transmembrane movement of substances;nucleotide binding;catalytic activity;calcium-transporting ATPase activity;metal ion binding;ATPase activity, coupled to transmembrane movement of ions, phosphorylative mechanism;ATP binding	GO:0046686;GO:0006812;GO:0006754;GO:0006816;GO:0008152	response to cadmium ion;cation transport;ATP biosynthetic process;calcium ion transport;metabolic process
Locus_22446_Transcript_1/1_Confidence_1.000	AT1G07810.1	GO:0005774;GO:0005634;GO:0016020;GO:0016021;GO:0005886	vacuolar membrane;nucleus;membrane;integral to membrane;plasma membrane	GO:0016820;GO:0000166;GO:0003824;GO:0005388;GO:0046872;GO:0015662;GO:0005524	hydrolase activity, acting on acid anhydrides, catalyzing transmembrane movement of substances;nucleotide binding;catalytic activity;calcium-transporting ATPase activity;metal ion binding;ATPase activity, coupled to transmembrane movement of ions, phosphorylative mechanism;ATP binding	GO:0046686;GO:0006812;GO:0006754;GO:0006816;GO:0008152	response to cadmium ion;cation transport;ATP biosynthetic process;calcium ion transport;metabolic process
Locus_30930_Transcript_1/1_Confidence_1.000	AT1G07840.3	-	nucleus	-	-	-	-
Locus_17693_Transcript_1/1_Confidence_1.000	AT1G07870.2	GO:0005634	nucleus	GO:0004674;GO:0004672;GO:0004713;GO:0005524;GO:0016772	protein serine/threonine kinase activity;protein kinase activity;protein tyrosine kinase activity;ATP binding;transferase activity, transferring phosphorus-containing groups	GO:0006468	protein phosphorylation
Locus_69069_Transcript_1/1_Confidence_1.000	AT1G07900.1	GO:0005634	nucleus	-	-	-	-
Locus_3778_Transcript_1/1_Confidence_1.000	AT1G07910.2	GO:0005634	nucleus	GO:0003972;GO:0005524	RNA ligase (ATP) activity;ATP binding	GO:0006388	tRNA splicing, via endonucleolytic cleavage and ligation
Locus_11826_Transcript_1/1_Confidence_1.000	AT1G07960.1	GO:0009507	chloroplast	-	-	GO:0045454	cell redox homeostasis
Locus_49295_Transcript_1/1_Confidence_1.000	AT1G07980.1	GO:0005634;GO:0005622	nucleus;intracellular	GO:0043565;GO:0003677	sequence-specific DNA binding;DNA binding	-	-
Locus_202_Transcript_1/1_Confidence_1.000	AT1G08040.2	GO:0005634	nucleus	-	-	-	-
Locus_24286_Transcript_1/1_Confidence_1.000	AT1G08040.2	GO:0005634	nucleus	-	-	-	-
Locus_10823_Transcript_1/1_Confidence_1.000	AT1G08060.2	GO:0005634	nucleus	-	-	-	-
Locus_63322_Transcript_1/1_Confidence_1.000	AT1G08065.1	GO:0005737	cytoplasm	GO:0004089;GO:0008270	carbonate dehydratase activity;zinc ion binding	GO:0006730	one-carbon metabolic process
Locus_66200_Transcript_1/1_Confidence_1.000	AT1G08080.1	GO:0009507	chloroplast	GO:0004089;GO:0008270	carbonate dehydratase activity;zinc ion binding	GO:0006730	one-carbon metabolic process
Locus_34179_Transcript_1/1_Confidence_1.000	AT1G08090.1	GO:0005886	plasma membrane	-	-	GO:0055085	transmembrane transport
Locus_22777_Transcript_1/1_Confidence_1.000	AT1G08100.1	GO:0016021;GO:0005886	integral to membrane;plasma membrane	-	-	GO:0055085	transmembrane transport
Locus_23844_Transcript_1/1_Confidence_1.000	AT1G08125.1	GO:0005634	nucleus	-	-	-	-
Locus_2782_Transcript_1/1_Confidence_1.000	AT1G08125.2	-	Golgi apparatus	-	methyltransferase activity	-	-
Locus_17978_Transcript_1/1_Confidence_1.000	AT1G08190.1	GO:0005634	nucleus	GO:0008270	zinc ion binding	GO:0006886;GO:0016192	intracellular protein transport;vesicle-mediated transport
Locus_11782_Transcript_1/1_Confidence_1.000	AT1G08230.2	GO:0005886	plasma membrane	-	-	-	-
Locus_51453_Transcript_1/1_Confidence_1.000	AT1G08230.2	GO:0005886	plasma membrane	-	-	-	-
Locus_45719_Transcript_1/1_Confidence_1.000	AT1G08260.1	GO:0048046;GO:0005634	apoplast;nucleus	GO:0003887;GO:0000166;GO:0008270;GO:0003676;GO:0003677	DNA-directed DNA polymerase activity;nucleotide binding;zinc ion binding;nucleic acid binding;DNA binding	GO:0006139;GO:0009793;GO:0006260	nucleobase-containing compound metabolic process;embryo development ending in seed dormancy;DNA replication
Locus_49931_Transcript_1/1_Confidence_1.000	AT1G08260.1	GO:0048046;GO:0005634	apoplast;nucleus	GO:0003887;GO:0000166;GO:0008270;GO:0003676;GO:0003677	DNA-directed DNA polymerase activity;nucleotide binding;zinc ion binding;nucleic acid binding;DNA binding	GO:0006139;GO:0009793;GO:0006260	nucleobase-containing compound metabolic process;embryo development ending in seed dormancy;DNA replication
Locus_50704_Transcript_1/1_Confidence_1.000	AT1G08260.1	GO:0048046;GO:0005634	apoplast;nucleus	GO:0003887;GO:0000166;GO:0008270;GO:0003676;GO:0003677	DNA-directed DNA polymerase activity;nucleotide binding;zinc ion binding;nucleic acid binding;DNA binding	GO:0006139;GO:0009793;GO:0006260	nucleobase-containing compound metabolic process;embryo development ending in seed dormancy;DNA replication
Locus_57830_Transcript_1/1_Confidence_1.000	AT1G08260.1	GO:0048046;GO:0005634	apoplast;nucleus	GO:0003887;GO:0000166;GO:0008270;GO:0003676;GO:0003677	DNA-directed DNA polymerase activity;nucleotide binding;zinc ion binding;nucleic acid binding;DNA binding	GO:0006139;GO:0009793;GO:0006260	nucleobase-containing compound metabolic process;embryo development ending in seed dormancy;DNA replication
Locus_16932_Transcript_1/1_Confidence_1.000	AT1G08360.1	GO:0005737;GO:0015934;GO:0005840;GO:0005829;GO:0005622;GO:0005886;GO:0022626;GO:0009506	cytoplasm;large ribosomal subunit;ribosome;cytosol;intracellular;plasma membrane;cytosolic ribosome;plasmodesma	GO:0003735;GO:0003723	structural constituent of ribosome;RNA binding	GO:0006412	translation
Locus_37761_Transcript_1/1_Confidence_1.000	AT1G08360.1	GO:0005737;GO:0015934;GO:0005840;GO:0005829;GO:0005622;GO:0005886;GO:0022626;GO:0009506	cytoplasm;large ribosomal subunit;ribosome;cytosol;intracellular;plasma membrane;cytosolic ribosome;plasmodesma	GO:0003735;GO:0003723	structural constituent of ribosome;RNA binding	GO:0006412	translation
Locus_72187_Transcript_1/1_Confidence_1.000	AT1G08360.1	GO:0005737;GO:0015934;GO:0005840;GO:0005829;GO:0005622;GO:0005886;GO:0022626;GO:0009506	cytoplasm;large ribosomal subunit;ribosome;cytosol;intracellular;plasma membrane;cytosolic ribosome;plasmodesma	GO:0003735;GO:0003723	structural constituent of ribosome;RNA binding	GO:0006412	translation
Locus_16583_Transcript_1/1_Confidence_1.000	AT1G08370.1	GO:0005634	nucleus	-	-	-	-
Locus_26329_Transcript_1/1_Confidence_1.000	AT1G08390.1	GO:0005634	nucleus	-	-	-	-
Locus_26137_Transcript_1/1_Confidence_1.000	AT1G08410.1	-	-	GO:0005525	GTP binding	-	-
Locus_4411_Transcript_1/1_Confidence_1.000	AT1G08420.1	GO:0005634;GO:0005886	nucleus;plasma membrane	GO:0016787;GO:0005506;GO:0030145;GO:0004721	hydrolase activity;iron ion binding;manganese ion binding;phosphoprotein phosphatase activity	-	-
Locus_57962_Transcript_1/1_Confidence_1.000	AT1G08420.2	GO:0005634	nucleus	GO:0016787;GO:0005506;GO:0030145;GO:0004721	hydrolase activity;iron ion binding;manganese ion binding;phosphoprotein phosphatase activity	-	-
Locus_4190_Transcript_1/1_Confidence_1.000	AT1G08460.1	GO:0005634	nucleus	-	-	-	-
Locus_2675_Transcript_1/1_Confidence_1.000	AT1G08470.1	GO:0009507;GO:0005774	chloroplast;vacuolar membrane	GO:0016844	strictosidine synthase activity	GO:0009058	biosynthetic process
Locus_15384_Transcript_1/1_Confidence_1.000	AT1G08480.1	GO:0005773;GO:0005739;GO:0005774	vacuole;mitochondrion;vacuolar membrane	-	-	-	-
Locus_15298_Transcript_1/1_Confidence_1.000	AT1G08490.1	GO:0009507	chloroplast	GO:0003824;GO:0031071;GO:0030170	catalytic activity;cysteine desulfurase activity;pyridoxal phosphate binding	GO:0006534;GO:0008152	cysteine metabolic process;metabolic process
Locus_24583_Transcript_1/1_Confidence_1.000	AT1G08490.1	GO:0009507	chloroplast	GO:0003824;GO:0031071;GO:0030170	catalytic activity;cysteine desulfurase activity;pyridoxal phosphate binding	GO:0006534;GO:0008152	cysteine metabolic process;metabolic process
Locus_38442_Transcript_1/1_Confidence_1.000	AT1G08490.1	GO:0009507	chloroplast	GO:0003824;GO:0031071;GO:0030170	catalytic activity;cysteine desulfurase activity;pyridoxal phosphate binding	GO:0006534;GO:0008152	cysteine metabolic process;metabolic process
Locus_4544_Transcript_1/1_Confidence_1.000	AT1G08510.1	GO:0009507	chloroplast	GO:0016790	thiolester hydrolase activity	-	-
Locus_9156_Transcript_1/1_Confidence_1.000	AT1G08510.1	GO:0009507	chloroplast	GO:0016790	thiolester hydrolase activity	-	-
Locus_27748_Transcript_1/1_Confidence_1.000	AT1G08510.1	GO:0009507	chloroplast	GO:0016790	thiolester hydrolase activity	-	-
Locus_15550_Transcript_1/1_Confidence_1.000	AT1G08520.1	GO:0009534;GO:0009507;GO:0009570	chloroplast thylakoid;chloroplast;chloroplast stroma	GO:0016851;GO:0017111;GO:0005524;GO:0000166	magnesium chelatase activity;nucleoside-triphosphatase activity;ATP binding;nucleotide binding	GO:0015995;GO:0015979	chlorophyll biosynthetic process;photosynthesis
Locus_18281_Transcript_1/1_Confidence_1.000	AT1G08540.1	GO:0009507	chloroplast	-	-	-	-
Locus_20945_Transcript_1/1_Confidence_1.000	AT1G08540.1	GO:0009507	chloroplast	-	-	-	-
Locus_3165_Transcript_1/1_Confidence_1.000	AT1G08550.2	GO:0009507	chloroplast	GO:0046422	violaxanthin de-epoxidase activity	GO:0055114	oxidation-reduction process
Locus_4572_Transcript_1/1_Confidence_1.000	AT1G08580.1	GO:0005634	nucleus	-	-	-	-
Locus_2300_Transcript_1/1_Confidence_1.000	AT1G08600.2	GO:0005634	nucleus	GO:0003677;GO:0003676;GO:0005524;GO:0004386	DNA binding;nucleic acid binding;ATP binding;helicase activity	-	-
Locus_12638_Transcript_1/1_Confidence_1.000	AT1G08600.2	GO:0005634	nucleus	GO:0003677;GO:0003676;GO:0005524;GO:0004386	DNA binding;nucleic acid binding;ATP binding;helicase activity	-	-
Locus_7037_Transcript_1/1_Confidence_1.000	AT1G08620.2	GO:0005634	nucleus	GO:0003677	DNA binding	-	-
Locus_12595_Transcript_1/1_Confidence_1.000	AT1G08640.1	GO:0009941;GO:0009507	chloroplast envelope;chloroplast	-	-	-	-
Locus_14450_Transcript_1/1_Confidence_1.000	AT1G08710.2	GO:0005634	nucleus	-	-	-	-
Locus_70077_Transcript_1/1_Confidence_1.000	AT1G08730.1	GO:0016459	myosin complex	GO:0003774;GO:0005524	motor activity;ATP binding	-	-
Locus_43615_Transcript_1/1_Confidence_1.000	AT1G08750.3	-	-	GO:0004197	cysteine-type endopeptidase activity	GO:0006508	proteolysis
Locus_17063_Transcript_1/1_Confidence_1.000	AT1G08760.1	-	chloroplast	-	-	-	-
Locus_29510_Transcript_1/1_Confidence_1.000	AT1G08840.2	GO:0005634	nucleus	GO:0004003;GO:0005524;GO:0003677	ATP-dependent DNA helicase activity;ATP binding;DNA binding	GO:0006260	DNA replication
Locus_27204_Transcript_1/1_Confidence_1.000	AT1G08940.1	-	-	GO:0003824	catalytic activity	GO:0008152	metabolic process
Locus_30872_Transcript_1/1_Confidence_1.000	AT1G09010.1	GO:0005773;GO:0005576	vacuole;extracellular region	GO:0003824;GO:0043169;GO:0004553	catalytic activity;cation binding;hydrolase activity, hydrolyzing O-glycosyl compounds	GO:0005975	carbohydrate metabolic process
Locus_11867_Transcript_1/1_Confidence_1.000	AT1G09020.1	GO:0005634	nucleus	-	-	-	-
Locus_14174_Transcript_1/1_Confidence_1.000	AT1G09020.1	GO:0005634	nucleus	-	-	-	-
Locus_59060_Transcript_1/1_Confidence_1.000	AT1G09080.2	GO:0009507	chloroplast	GO:0005524	ATP binding	-	-
Locus_3487_Transcript_1/1_Confidence_1.000	AT1G09130.2	GO:0009579;GO:0009507	thylakoid;chloroplast	GO:0004252	serine-type endopeptidase activity	GO:0006508	proteolysis
Locus_21054_Transcript_1/1_Confidence_1.000	AT1G09140.2	GO:0005634	nucleus	GO:0003676;GO:0000166	nucleic acid binding;nucleotide binding	-	-
Locus_22022_Transcript_1/1_Confidence_1.000	AT1G09150.1	GO:0005737;GO:0005829	cytoplasm;cytosol	GO:0003723	RNA binding	-	-
Locus_27752_Transcript_1/1_Confidence_1.000	AT1G09230.1	GO:0005634	nucleus	GO:0003676;GO:0000166	nucleic acid binding;nucleotide binding	-	-
Locus_26894_Transcript_1/1_Confidence_1.000	AT1G09280.1	GO:0005634	nucleus	-	-	-	-
Locus_33329_Transcript_1/1_Confidence_1.000	AT1G09280.1	GO:0005634	nucleus	-	-	-	-
Locus_41057_Transcript_1/1_Confidence_1.000	AT1G09280.1	GO:0005634	nucleus	-	-	-	-
Locus_23134_Transcript_1/1_Confidence_1.000	AT1G09300.1	GO:0005739	mitochondrion	GO:0004177;GO:0008235;GO:0030145	aminopeptidase activity;metalloexopeptidase activity;manganese ion binding	GO:0006508;GO:0009987	proteolysis;cellular process
Locus_22420_Transcript_1/1_Confidence_1.000	AT1G09300.2	GO:0005739	mitochondrion	GO:0004177;GO:0008235;GO:0030145	aminopeptidase activity;metalloexopeptidase activity;manganese ion binding	GO:0006508;GO:0009987	proteolysis;cellular process
Locus_28225_Transcript_1/1_Confidence_1.000	AT1G09300.2	GO:0005739	mitochondrion	GO:0004177;GO:0008235;GO:0030145	aminopeptidase activity;metalloexopeptidase activity;manganese ion binding	GO:0006508;GO:0009987	proteolysis;cellular process
Locus_59960_Transcript_1/1_Confidence_1.000	AT1G09310.1	GO:0048046;GO:0005634	apoplast;nucleus	-	-	-	-
Locus_39612_Transcript_1/1_Confidence_1.000	AT1G09330.1	GO:0005794;GO:0016021	Golgi apparatus;integral to membrane	-	-	-	-
Locus_9749_Transcript_1/1_Confidence_1.000	AT1G09340.1	GO:0009941;GO:0005794;GO:0005773;GO:0009570;GO:0010287;GO:0016020;GO:0005777;GO:0048046;GO:0009506;GO:0009507	chloroplast envelope;Golgi apparatus;vacuole;chloroplast stroma;plastoglobule;membrane;peroxisome;apoplast;plasmodesma;chloroplast	-	-	GO:0042742	defense response to bacterium
Locus_5853_Transcript_1/1_Confidence_1.000	AT1G09390.1	GO:0009570;GO:0005576	chloroplast stroma;extracellular region	GO:0016788	hydrolase activity, acting on ester bonds	GO:0006114;GO:0006629	glycerol biosynthetic process;lipid metabolic process
Locus_21222_Transcript_1/1_Confidence_1.000	AT1G09390.1	GO:0009570;GO:0005576	chloroplast stroma;extracellular region	GO:0016788	hydrolase activity, acting on ester bonds	GO:0006114;GO:0006629	glycerol biosynthetic process;lipid metabolic process
Locus_6739_Transcript_1/1_Confidence_1.000	AT1G09420.1	GO:0009507	chloroplast	GO:0004345;GO:0050661;GO:0000166	glucose-6-phosphate dehydrogenase activity;NADP binding;nucleotide binding	GO:0006006;GO:0055114	glucose metabolic process;oxidation-reduction process
Locus_14054_Transcript_1/1_Confidence_1.000	AT1G09450.1	GO:0005634	nucleus	GO:0005524;GO:0004672	ATP binding;protein kinase activity	GO:0006468;GO:0006499	protein phosphorylation;N-terminal protein myristoylation
Locus_34342_Transcript_1/1_Confidence_1.000	AT1G09450.1	GO:0005634	nucleus	GO:0005524;GO:0004672	ATP binding;protein kinase activity	GO:0006468;GO:0006499	protein phosphorylation;N-terminal protein myristoylation
Locus_1838_Transcript_1/1_Confidence_1.000	AT1G09575.1	GO:0009507	chloroplast	-	-	-	-
Locus_2999_Transcript_1/1_Confidence_1.000	AT1G09575.1	GO:0009507	chloroplast	-	-	-	-
Locus_14552_Transcript_1/1_Confidence_1.000	AT1G09580.1	GO:0016021	integral to membrane	-	-	GO:0006810	transport
Locus_16332_Transcript_1/1_Confidence_1.000	AT1G09620.1	GO:0005737;GO:0005829;GO:0009506;GO:0009507	cytoplasm;cytosol;plasmodesma;chloroplast	GO:0004823;GO:0004812;GO:0005524;GO:0000166	leucine-tRNA ligase activity;aminoacyl-tRNA ligase activity;ATP binding;nucleotide binding	GO:0006418;GO:0006429	tRNA aminoacylation for protein translation;leucyl-tRNA aminoacylation
Locus_47708_Transcript_1/1_Confidence_1.000	AT1G09640.2	GO:0005737;GO:0005853	cytoplasm;eukaryotic translation elongation factor 1 complex	GO:0003746	translation elongation factor activity	GO:0006414	translational elongation
Locus_62135_Transcript_1/1_Confidence_1.000	AT1G09690.1	GO:0005737;GO:0005840;GO:0005622	cytoplasm;ribosome;intracellular	GO:0003735	structural constituent of ribosome	GO:0006412	translation
Locus_14844_Transcript_1/1_Confidence_1.000	AT1G09700.1	GO:0005737;GO:0005622	cytoplasm;intracellular	GO:0003725;GO:0003723	double-stranded RNA binding;RNA binding	-	-
Locus_5350_Transcript_1/1_Confidence_1.000	AT1G09710.2	GO:0005634	nucleus	GO:0003677	DNA binding	-	-
Locus_28579_Transcript_1/1_Confidence_1.000	AT1G09710.2	GO:0005634	nucleus	GO:0003677	DNA binding	-	-
Locus_6367_Transcript_1/1_Confidence_1.000	AT1G09730.2	GO:0005634	nucleus	GO:0008234	cysteine-type peptidase activity	GO:0006508	proteolysis
Locus_7023_Transcript_1/1_Confidence_1.000	AT1G09760.1	GO:0005634;GO:0009507;GO:0005829;GO:0005730	nucleus;chloroplast;cytosol;nucleolus	-	-	-	-
Locus_12429_Transcript_1/1_Confidence_1.000	AT1G09770.1	GO:0005634;GO:0009507	nucleus;chloroplast	GO:0003677	DNA binding	-	-
Locus_2595_Transcript_1/1_Confidence_1.000	AT1G09780.1	GO:0005737;GO:0005829;GO:0005886;GO:0009506;GO:0009507	cytoplasm;cytosol;plasma membrane;plasmodesma;chloroplast	GO:0003824;GO:0004619;GO:0046872;GO:0030145	catalytic activity;phosphoglycerate mutase activity;metal ion binding;manganese ion binding	GO:0046686;GO:0006007;GO:0008152	response to cadmium ion;glucose catabolic process;metabolic process
Locus_6147_Transcript_1/1_Confidence_1.000	AT1G09795.1	GO:0005737;GO:0009570;GO:0009507	cytoplasm;chloroplast stroma;chloroplast	GO:0000287;GO:0003879	magnesium ion binding;ATP phosphoribosyltransferase activity	GO:0000105	histidine biosynthetic process
Locus_22052_Transcript_1/1_Confidence_1.000	AT1G09800.1	GO:0005634	nucleus	GO:0003723;GO:0009982	RNA binding;pseudouridine synthase activity	GO:0001522;GO:0009451	pseudouridine synthesis;RNA modification
Locus_22837_Transcript_1/1_Confidence_1.000	AT1G09800.1	GO:0005634	nucleus	GO:0003723;GO:0009982	RNA binding;pseudouridine synthase activity	GO:0001522;GO:0009451	pseudouridine synthesis;RNA modification
Locus_59153_Transcript_1/1_Confidence_1.000	AT1G09850.1	GO:0005773;GO:0005576	vacuole;extracellular region	GO:0008234	cysteine-type peptidase activity	GO:0006508	proteolysis
Locus_8656_Transcript_1/1_Confidence_1.000	AT1G09870.1	GO:0005576;GO:0005774	extracellular region;vacuolar membrane	GO:0016791;GO:0003993	phosphatase activity;acid phosphatase activity	-	-
Locus_50010_Transcript_1/1_Confidence_1.000	AT1G09880.1	GO:0005576	extracellular region	GO:0030246	carbohydrate binding	-	-
Locus_4854_Transcript_1/1_Confidence_1.000	AT1G09900.1	GO:0016020;GO:0005739	membrane;mitochondrion	-	-	-	-
Locus_13162_Transcript_1/1_Confidence_1.000	AT1G09900.1	GO:0016020;GO:0005739	membrane;mitochondrion	-	-	-	-
Locus_23839_Transcript_1/1_Confidence_1.000	AT1G09900.1	GO:0016020;GO:0005739	membrane;mitochondrion	-	-	-	-
Locus_27085_Transcript_1/1_Confidence_1.000	AT1G09900.1	GO:0016020;GO:0005739	membrane;mitochondrion	-	-	-	-
Locus_41981_Transcript_1/1_Confidence_1.000	AT1G09900.1	GO:0016020;GO:0005739	membrane;mitochondrion	-	-	-	-
Locus_14863_Transcript_1/1_Confidence_1.000	AT1G09910.1	GO:0005576	extracellular region	GO:0003824;GO:0030246	catalytic activity;carbohydrate binding	GO:0005975	carbohydrate metabolic process
Locus_42904_Transcript_1/1_Confidence_1.000	AT1G09910.1	GO:0005576	extracellular region	GO:0003824;GO:0030246	catalytic activity;carbohydrate binding	GO:0005975	carbohydrate metabolic process
Locus_3917_Transcript_1/1_Confidence_1.000	AT1G09920.1	GO:0005634	nucleus	GO:0008270	zinc ion binding	-	-
Locus_33384_Transcript_1/1_Confidence_1.000	AT1G09920.1	GO:0005634	nucleus	GO:0008270	zinc ion binding	-	-
Locus_11907_Transcript_1/1_Confidence_1.000	AT1G09930.1	GO:0005737;GO:0005886	cytoplasm;plasma membrane	-	-	GO:0055085	transmembrane transport
Locus_26707_Transcript_1/1_Confidence_1.000	AT1G09930.1	GO:0005737;GO:0005886	cytoplasm;plasma membrane	-	-	GO:0055085	transmembrane transport
Locus_48385_Transcript_1/1_Confidence_1.000	AT1G09930.1	GO:0005737;GO:0005886	cytoplasm;plasma membrane	-	-	GO:0055085	transmembrane transport
Locus_3553_Transcript_1/1_Confidence_1.000	AT1G09960.1	GO:0005801;GO:0005886	cis-Golgi network;plasma membrane	GO:0008515	sucrose transmembrane transporter activity	GO:0055085;GO:0015770	transmembrane transport;sucrose transport
Locus_17371_Transcript_1/1_Confidence_1.000	AT1G10030.1	GO:0016021;GO:0005739	integral to membrane;mitochondrion	-	-	-	-
Locus_13023_Transcript_1/1_Confidence_1.000	AT1G10095.1	GO:0005634	nucleus	GO:0008318	protein prenyltransferase activity	GO:0018342	protein prenylation
Locus_12196_Transcript_1/1_Confidence_1.000	AT1G10130.1	GO:0005794;GO:0005634	Golgi apparatus;nucleus	GO:0016820;GO:0000166;GO:0003824;GO:0005388;GO:0046872;GO:0015662;GO:0005524	hydrolase activity, acting on acid anhydrides, catalyzing transmembrane movement of substances;nucleotide binding;catalytic activity;calcium-transporting ATPase activity;metal ion binding;ATPase activity, coupled to transmembrane movement of ions, phosphorylative mechanism;ATP binding	GO:0006812;GO:0006754;GO:0006816;GO:0008152	cation transport;ATP biosynthetic process;calcium ion transport;metabolic process
Locus_12679_Transcript_1/1_Confidence_1.000	AT1G10130.1	GO:0005794;GO:0005634	Golgi apparatus;nucleus	GO:0016820;GO:0000166;GO:0003824;GO:0005388;GO:0046872;GO:0015662;GO:0005524	hydrolase activity, acting on acid anhydrides, catalyzing transmembrane movement of substances;nucleotide binding;catalytic activity;calcium-transporting ATPase activity;metal ion binding;ATPase activity, coupled to transmembrane movement of ions, phosphorylative mechanism;ATP binding	GO:0006812;GO:0006754;GO:0006816;GO:0008152	cation transport;ATP biosynthetic process;calcium ion transport;metabolic process
Locus_23986_Transcript_1/1_Confidence_1.000	AT1G10130.1	GO:0005794;GO:0005634	Golgi apparatus;nucleus	GO:0016820;GO:0000166;GO:0003824;GO:0005388;GO:0046872;GO:0015662;GO:0005524	hydrolase activity, acting on acid anhydrides, catalyzing transmembrane movement of substances;nucleotide binding;catalytic activity;calcium-transporting ATPase activity;metal ion binding;ATPase activity, coupled to transmembrane movement of ions, phosphorylative mechanism;ATP binding	GO:0006812;GO:0006754;GO:0006816;GO:0008152	cation transport;ATP biosynthetic process;calcium ion transport;metabolic process
Locus_31492_Transcript_1/1_Confidence_1.000	AT1G10150.1	GO:0005739	mitochondrion	-	-	-	-
Locus_58790_Transcript_1/1_Confidence_1.000	AT1G10200.1	GO:0005737;GO:0005886	cytoplasm;plasma membrane	GO:0008270	zinc ion binding	-	-
Locus_5078_Transcript_1/1_Confidence_1.000	AT1G10210.2	GO:0005634	nucleus	GO:0004674;GO:0016772;GO:0005524;GO:0004672	protein serine/threonine kinase activity;transferase activity, transferring phosphorus-containing groups;ATP binding;protein kinase activity	GO:0006468	protein phosphorylation
Locus_14730_Transcript_1/1_Confidence_1.000	AT1G10390.2	GO:0005643;GO:0005634	nuclear pore;nucleus	-	-	GO:0006810	transport
Locus_9700_Transcript_1/1_Confidence_1.000	AT1G10410.1	GO:0005634	nucleus	-	-	GO:0006499	N-terminal protein myristoylation
Locus_5173_Transcript_1/1_Confidence_1.000	AT1G10430.1	GO:0005737;GO:0005886	cytoplasm;plasma membrane	GO:0016787	hydrolase activity	-	-
Locus_13802_Transcript_1/1_Confidence_1.000	AT1G10490.1	GO:0005634	nucleus	-	-	-	-
Locus_22046_Transcript_1/1_Confidence_1.000	AT1G10490.1	GO:0005634	nucleus	-	-	-	-
Locus_22047_Transcript_1/1_Confidence_1.000	AT1G10490.1	GO:0005634	nucleus	-	-	-	-
Locus_11178_Transcript_1/1_Confidence_1.000	AT1G10510.1	GO:0009941;GO:0005739;GO:0009507	chloroplast envelope;mitochondrion;chloroplast	-	-	-	-
Locus_20060_Transcript_1/1_Confidence_1.000	AT1G10510.1	GO:0009941;GO:0005739;GO:0009507	chloroplast envelope;mitochondrion;chloroplast	-	-	-	-
Locus_27656_Transcript_1/1_Confidence_1.000	AT1G10510.1	GO:0009941;GO:0005739;GO:0009507	chloroplast envelope;mitochondrion;chloroplast	-	-	-	-
Locus_22161_Transcript_1/1_Confidence_1.000	AT1G10520.1	GO:0005634;GO:0005622	nucleus;intracellular	GO:0003887;GO:0003824;GO:0016779;GO:0003677	DNA-directed DNA polymerase activity;catalytic activity;nucleotidyltransferase activity;DNA binding	GO:0006281	DNA repair
Locus_30221_Transcript_1/1_Confidence_1.000	AT1G10520.1	GO:0005634;GO:0005622	nucleus;intracellular	GO:0003887;GO:0003824;GO:0016779;GO:0003677	DNA-directed DNA polymerase activity;catalytic activity;nucleotidyltransferase activity;DNA binding	GO:0006281	DNA repair
Locus_34482_Transcript_1/1_Confidence_1.000	AT1G10520.1	GO:0005634;GO:0005622	nucleus;intracellular	GO:0003887;GO:0003824;GO:0016779;GO:0003677	DNA-directed DNA polymerase activity;catalytic activity;nucleotidyltransferase activity;DNA binding	GO:0006281	DNA repair
Locus_41242_Transcript_1/1_Confidence_1.000	AT1G10520.1	GO:0005634;GO:0005622	nucleus;intracellular	GO:0003887;GO:0003824;GO:0016779;GO:0003677	DNA-directed DNA polymerase activity;catalytic activity;nucleotidyltransferase activity;DNA binding	GO:0006281	DNA repair
Locus_58829_Transcript_1/1_Confidence_1.000	AT1G10520.1	GO:0005634;GO:0005622	nucleus;intracellular	GO:0003887;GO:0003824;GO:0016779;GO:0003677	DNA-directed DNA polymerase activity;catalytic activity;nucleotidyltransferase activity;DNA binding	GO:0006281	DNA repair
Locus_2596_Transcript_1/1_Confidence_1.000	AT1G10522.2	-	cytoplasm;cytosol;plasma membrane;plasmodesma;chloroplast	-	catalytic activity;phosphoglycerate mutase activity;metal ion binding;manganese ion binding	-	response to cadmium ion;glucose catabolic process;metabolic process
Locus_5927_Transcript_1/1_Confidence_1.000	AT1G10670.4	GO:0005737	cytoplasm	GO:0016874;GO:0005524	ligase activity;ATP binding	-	-
Locus_21666_Transcript_1/1_Confidence_1.000	AT1G10680.1	GO:0016021	integral to membrane	GO:0017111;GO:0042626;GO:0016887;GO:0005524;GO:0000166	nucleoside-triphosphatase activity;ATPase activity, coupled to transmembrane movement of substances;ATPase activity;ATP binding;nucleotide binding	GO:0006810;GO:0055085	transport;transmembrane transport
Locus_8765_Transcript_1/1_Confidence_1.000	AT1G10740.4	GO:0005576	extracellular region	-	-	-	-
Locus_20272_Transcript_1/1_Confidence_1.000	AT1G10740.4	GO:0005576	extracellular region	-	-	-	-
Locus_10351_Transcript_1/1_Confidence_1.000	AT1G10750.1	GO:0005739	mitochondrion	-	-	GO:0006499	N-terminal protein myristoylation
Locus_1937_Transcript_1/1_Confidence_1.000	AT1G10760.1	GO:0009570;GO:0009507;GO:0009941	chloroplast stroma;chloroplast;chloroplast envelope	GO:0016301;GO:0005524	kinase activity;ATP binding	GO:0016310	phosphorylation
Locus_2544_Transcript_1/1_Confidence_1.000	AT1G10760.1	GO:0009570;GO:0009507;GO:0009941	chloroplast stroma;chloroplast;chloroplast envelope	GO:0016301;GO:0005524	kinase activity;ATP binding	GO:0016310	phosphorylation
Locus_35683_Transcript_1/1_Confidence_1.000	AT1G10760.1	GO:0009570;GO:0009507;GO:0009941	chloroplast stroma;chloroplast;chloroplast envelope	GO:0016301;GO:0005524	kinase activity;ATP binding	GO:0016310	phosphorylation
Locus_18879_Transcript_1/1_Confidence_1.000	AT1G10780.1	GO:0005634;GO:0009506	nucleus;plasmodesma	-	-	-	-
Locus_13898_Transcript_1/1_Confidence_1.000	AT1G10800.1	-	chloroplast	-	-	-	-
Locus_18305_Transcript_1/1_Confidence_1.000	AT1G10830.1	GO:0009507	chloroplast	-	-	-	-
Locus_3363_Transcript_1/1_Confidence_1.000	AT1G10840.1	GO:0005737;GO:0005829	cytoplasm;cytosol	-	-	-	-
Locus_10184_Transcript_1/1_Confidence_1.000	AT1G10865.1	-	integral to mitochondrial inner membrane;mitochondrion	-	-	-	-
Locus_18402_Transcript_1/1_Confidence_1.000	AT1G10890.1	-	apoplast;extracellular region	-	manganese ion binding;nutrient reservoir activity	-	-
Locus_65810_Transcript_1/1_Confidence_1.000	AT1G10900.1	GO:0005634;GO:0005886	nucleus;plasma membrane	GO:0016308;GO:0016307;GO:0005524	1-phosphatidylinositol-4-phosphate 5-kinase activity;phosphatidylinositol phosphate kinase activity;ATP binding	GO:0046488	phosphatidylinositol metabolic process
Locus_18657_Transcript_1/1_Confidence_1.000	AT1G10930.1	GO:0005634;GO:0009506;GO:0005622	nucleus;plasmodesma;intracellular	GO:0008026;GO:0043140;GO:0003676;GO:0005524;GO:0004386	ATP-dependent helicase activity;ATP-dependent 3'-5' DNA helicase activity;nucleic acid binding;ATP binding;helicase activity	GO:0006310;GO:0006260;GO:0006281	DNA recombination;DNA replication;DNA repair
Locus_57715_Transcript_1/1_Confidence_1.000	AT1G10930.1	GO:0005634;GO:0009506;GO:0005622	nucleus;plasmodesma;intracellular	GO:0008026;GO:0043140;GO:0003676;GO:0005524;GO:0004386	ATP-dependent helicase activity;ATP-dependent 3'-5' DNA helicase activity;nucleic acid binding;ATP binding;helicase activity	GO:0006310;GO:0006260;GO:0006281	DNA recombination;DNA replication;DNA repair
Locus_8686_Transcript_1/1_Confidence_1.000	AT1G10950.1	GO:0016020;GO:0005576;GO:0005794	membrane;extracellular region;Golgi apparatus	-	-	-	-
Locus_10767_Transcript_1/1_Confidence_1.000	AT1G10970.1	GO:0016021;GO:0016020;GO:0009507	integral to membrane;membrane;chloroplast	GO:0046873;GO:0005385	metal ion transmembrane transporter activity;zinc ion transmembrane transporter activity	GO:0030001;GO:0071577;GO:0055085	metal ion transport;zinc ion transmembrane transport;transmembrane transport
Locus_46511_Transcript_1/1_Confidence_1.000	AT1G11020.1	-	-	GO:0008270	zinc ion binding	-	-
Locus_26162_Transcript_1/1_Confidence_1.000	AT1G11060.1	GO:0005739	mitochondrion	-	-	-	-
Locus_23575_Transcript_1/1_Confidence_1.000	AT1G11090.1	GO:0005794;GO:0005634	Golgi apparatus;nucleus	-	-	-	-
Locus_28047_Transcript_1/1_Confidence_1.000	AT1G11090.1	GO:0005794;GO:0005634	Golgi apparatus;nucleus	-	-	-	-
Locus_30762_Transcript_1/1_Confidence_1.000	AT1G11240.1	GO:0005634	nucleus	-	-	-	-
Locus_8222_Transcript_1/1_Confidence_1.000	AT1G11250.1	GO:0016020;GO:0005886	membrane;plasma membrane	GO:0005484	SNAP receptor activity	GO:0006886;GO:0016192	intracellular protein transport;vesicle-mediated transport
Locus_9030_Transcript_1/1_Confidence_1.000	AT1G11260.1	GO:0005737;GO:0005773;GO:0009506;GO:0005886	cytoplasm;vacuole;plasmodesma;plasma membrane	-	-	-	-
Locus_11814_Transcript_1/1_Confidence_1.000	AT1G11260.1	GO:0005737;GO:0005773;GO:0009506;GO:0005886	cytoplasm;vacuole;plasmodesma;plasma membrane	-	-	-	-
Locus_10086_Transcript_1/1_Confidence_1.000	AT1G11360.4	GO:0005634	nucleus	-	-	-	-
Locus_18494_Transcript_1/1_Confidence_1.000	AT1G11390.1	GO:0005886	plasma membrane	GO:0016772	transferase activity, transferring phosphorus-containing groups	-	-
Locus_67390_Transcript_1/1_Confidence_1.000	AT1G11390.1	GO:0005886	plasma membrane	GO:0016772	transferase activity, transferring phosphorus-containing groups	-	-
Locus_3947_Transcript_1/1_Confidence_1.000	AT1G11400.3	GO:0005634	nucleus	-	-	-	-
Locus_23438_Transcript_1/1_Confidence_1.000	AT1G11400.3	GO:0005634	nucleus	-	-	-	-
Locus_6365_Transcript_1/1_Confidence_1.000	AT1G11480.1	GO:0005634	nucleus	-	-	-	-
Locus_9729_Transcript_1/1_Confidence_1.000	AT1G11545.1	GO:0005618;GO:0048046;GO:0005576	cell wall;apoplast;extracellular region	GO:0016762;GO:0004553	xyloglucan:xyloglucosyl transferase activity;hydrolase activity, hydrolyzing O-glycosyl compounds	GO:0005975;GO:0006073	carbohydrate metabolic process;cellular glucan metabolic process
Locus_10920_Transcript_1/1_Confidence_1.000	AT1G11545.1	GO:0005618;GO:0048046;GO:0005576	cell wall;apoplast;extracellular region	GO:0016762;GO:0004553	xyloglucan:xyloglucosyl transferase activity;hydrolase activity, hydrolyzing O-glycosyl compounds	GO:0005975;GO:0006073	carbohydrate metabolic process;cellular glucan metabolic process
Locus_8440_Transcript_1/1_Confidence_1.000	AT1G11750.1	GO:0009570;GO:0009941;GO:0009507;GO:0009532	chloroplast stroma;chloroplast envelope;chloroplast;plastid stroma	GO:0004252	serine-type endopeptidase activity	GO:0006508	proteolysis
Locus_7255_Transcript_1/1_Confidence_1.000	AT1G11780.1	GO:0005634	nucleus	-	-	-	-
Locus_3521_Transcript_1/1_Confidence_1.000	AT1G11790.1	GO:0009507	chloroplast	GO:0004664;GO:0016597	prephenate dehydratase activity;amino acid binding	GO:0009094;GO:0008152	L-phenylalanine biosynthetic process;metabolic process
Locus_11871_Transcript_1/1_Confidence_1.000	AT1G11800.1	GO:0005634;GO:0005622	nucleus;intracellular	GO:0008270	zinc ion binding	-	-
Locus_25557_Transcript_1/1_Confidence_1.000	AT1G11800.1	GO:0005634;GO:0005622	nucleus;intracellular	GO:0008270	zinc ion binding	-	-
Locus_30907_Transcript_1/1_Confidence_1.000	AT1G11800.1	GO:0005634;GO:0005622	nucleus;intracellular	GO:0008270	zinc ion binding	-	-
Locus_17659_Transcript_1/1_Confidence_1.000	AT1G11820.2	GO:0005886	plasma membrane	GO:0043169;GO:0004553;GO:0003824	cation binding;hydrolase activity, hydrolyzing O-glycosyl compounds;catalytic activity	GO:0005975	carbohydrate metabolic process
Locus_7920_Transcript_1/1_Confidence_1.000	AT1G11860.3	GO:0005737;GO:0005739	cytoplasm;mitochondrion	GO:0004047	aminomethyltransferase activity	GO:0006546	glycine catabolic process
Locus_8254_Transcript_1/1_Confidence_1.000	AT1G11890.1	GO:0016021;GO:0005886	integral to membrane;plasma membrane	-	-	GO:0006810;GO:0016192	transport;vesicle-mediated transport
Locus_14088_Transcript_1/1_Confidence_1.000	AT1G11890.1	GO:0016021;GO:0005886	integral to membrane;plasma membrane	-	-	GO:0006810;GO:0016192	transport;vesicle-mediated transport
Locus_1186_Transcript_1/1_Confidence_1.000	AT1G11910.1	GO:0005773;GO:0005829;GO:0005576;GO:0009506	vacuole;cytosol;extracellular region;plasmodesma	GO:0004190	aspartic-type endopeptidase activity	GO:0006508;GO:0006629;GO:0009651	proteolysis;lipid metabolic process;response to salt stress
Locus_8702_Transcript_1/1_Confidence_1.000	AT1G11910.1	GO:0005773;GO:0005829;GO:0005576;GO:0009506	vacuole;cytosol;extracellular region;plasmodesma	GO:0004190	aspartic-type endopeptidase activity	GO:0006508;GO:0006629;GO:0009651	proteolysis;lipid metabolic process;response to salt stress
Locus_48001_Transcript_1/1_Confidence_1.000	AT1G11910.1	GO:0005773;GO:0005829;GO:0005576;GO:0009506	vacuole;cytosol;extracellular region;plasmodesma	GO:0004190	aspartic-type endopeptidase activity	GO:0006508;GO:0006629;GO:0009651	proteolysis;lipid metabolic process;response to salt stress
Locus_60647_Transcript_1/1_Confidence_1.000	AT1G11910.1	GO:0005773;GO:0005829;GO:0005576;GO:0009506	vacuole;cytosol;extracellular region;plasmodesma	GO:0004190	aspartic-type endopeptidase activity	GO:0006508;GO:0006629;GO:0009651	proteolysis;lipid metabolic process;response to salt stress
Locus_32784_Transcript_1/1_Confidence_1.000	AT1G11950.1	GO:0005634	nucleus	-	-	-	-
Locus_7380_Transcript_1/1_Confidence_1.000	AT1G12000.1	GO:0005618;GO:0005945;GO:0005829;GO:0016020;GO:0005737	cell wall;6-phosphofructokinase complex;cytosol;membrane;cytoplasm	GO:0003872;GO:0047334;GO:0005524	6-phosphofructokinase activity;diphosphate-fructose-6-phosphate 1-phosphotransferase activity;ATP binding	GO:0046686;GO:0006096	response to cadmium ion;glycolysis
Locus_5586_Transcript_1/1_Confidence_1.000	AT1G12050.1	GO:0005829	cytosol	-	-	-	-
Locus_18823_Transcript_1/1_Confidence_1.000	AT1G12110.1	GO:0016020;GO:0005886	membrane;plasma membrane	GO:0005215	transporter activity	GO:0006857	oligopeptide transport
Locus_26245_Transcript_1/1_Confidence_1.000	AT1G12110.1	GO:0016020;GO:0005886	membrane;plasma membrane	GO:0005215	transporter activity	GO:0006857	oligopeptide transport
Locus_28006_Transcript_1/1_Confidence_1.000	AT1G12110.1	GO:0016020;GO:0005886	membrane;plasma membrane	GO:0005215	transporter activity	GO:0006857	oligopeptide transport
Locus_28182_Transcript_1/1_Confidence_1.000	AT1G12110.1	GO:0016020;GO:0005886	membrane;plasma membrane	GO:0005215	transporter activity	GO:0006857	oligopeptide transport
Locus_42260_Transcript_1/1_Confidence_1.000	AT1G12110.1	GO:0016020;GO:0005886	membrane;plasma membrane	GO:0005215	transporter activity	GO:0006857	oligopeptide transport
Locus_3435_Transcript_1/1_Confidence_1.000	AT1G12230.1	GO:0009570;GO:0009941;GO:0009507	chloroplast stroma;chloroplast envelope;chloroplast	GO:0003824	catalytic activity	GO:0009052;GO:0019658;GO:0005975;GO:0006015	pentose-phosphate shunt, non-oxidative branch;glucose catabolic process to lactate and acetate;carbohydrate metabolic process;5-phosphoribose 1-diphosphate biosynthetic process
Locus_52985_Transcript_1/1_Confidence_1.000	AT1G12230.2	GO:0009507	chloroplast	GO:0003824	catalytic activity	GO:0005975	carbohydrate metabolic process
Locus_8204_Transcript_1/1_Confidence_1.000	AT1G12240.1	GO:0005773;GO:0009505	vacuole;plant-type cell wall	GO:0004553;GO:0004564;GO:0004575	hydrolase activity, hydrolyzing O-glycosyl compounds;beta-fructofuranosidase activity;sucrose alpha-glucosidase activity	GO:0005975	carbohydrate metabolic process
Locus_7706_Transcript_1/1_Confidence_1.000	AT1G12244.1	GO:0005737;GO:0009507	cytoplasm;chloroplast	GO:0003676;GO:0016788	nucleic acid binding;hydrolase activity, acting on ester bonds	GO:0006974;GO:0006310;GO:0006139;GO:0006281	response to DNA damage stimulus;DNA recombination;nucleobase-containing compound metabolic process;DNA repair
Locus_27729_Transcript_1/1_Confidence_1.000	AT1G12244.1	GO:0005737;GO:0009507	cytoplasm;chloroplast	GO:0003676;GO:0016788	nucleic acid binding;hydrolase activity, acting on ester bonds	GO:0006974;GO:0006310;GO:0006139;GO:0006281	response to DNA damage stimulus;DNA recombination;nucleobase-containing compound metabolic process;DNA repair
Locus_9620_Transcript_1/1_Confidence_1.000	AT1G12250.2	GO:0009507	chloroplast	-	-	-	-
Locus_4692_Transcript_1/1_Confidence_1.000	AT1G12350.1	GO:0016020;GO:0009507	membrane;chloroplast	-	-	GO:0035556	intracellular signal transduction
Locus_21109_Transcript_1/1_Confidence_1.000	AT1G12350.1	GO:0016020;GO:0009507	membrane;chloroplast	-	-	GO:0035556	intracellular signal transduction
Locus_1867_Transcript_1/1_Confidence_1.000	AT1G12360.1	GO:0005773;GO:0005886	vacuole;plasma membrane	-	-	GO:0006904;GO:0016192	vesicle docking involved in exocytosis;vesicle-mediated transport
Locus_37357_Transcript_1/1_Confidence_1.000	AT1G12360.1	GO:0005773;GO:0005886	vacuole;plasma membrane	-	-	GO:0006904;GO:0016192	vesicle docking involved in exocytosis;vesicle-mediated transport
Locus_17175_Transcript_1/1_Confidence_1.000	AT1G12370.1	-	-	GO:0003904;GO:0003913	deoxyribodipyrimidine photo-lyase activity;DNA photolyase activity	GO:0006281	DNA repair
Locus_3907_Transcript_1/1_Confidence_1.000	AT1G12370.2	-	-	GO:0003904;GO:0003913	deoxyribodipyrimidine photo-lyase activity;DNA photolyase activity	GO:0006281	DNA repair
Locus_20016_Transcript_1/1_Confidence_1.000	AT1G12380.1	GO:0005634	nucleus	-	-	-	-
Locus_11388_Transcript_1/1_Confidence_1.000	AT1G12410.1	GO:0009941;GO:0009507;GO:0009570	chloroplast envelope;chloroplast;chloroplast stroma	GO:0004252	serine-type endopeptidase activity	GO:0006508	proteolysis
Locus_27842_Transcript_1/1_Confidence_1.000	AT1G12460.1	GO:0005886	plasma membrane	GO:0016772;GO:0005524;GO:0004672	transferase activity, transferring phosphorus-containing groups;ATP binding;protein kinase activity	GO:0006468	protein phosphorylation
Locus_38764_Transcript_1/1_Confidence_1.000	AT1G12460.1	GO:0005886	plasma membrane	GO:0016772;GO:0005524;GO:0004672	transferase activity, transferring phosphorus-containing groups;ATP binding;protein kinase activity	GO:0006468	protein phosphorylation
Locus_47125_Transcript_1/1_Confidence_1.000	AT1G12460.1	GO:0005886	plasma membrane	GO:0016772;GO:0005524;GO:0004672	transferase activity, transferring phosphorus-containing groups;ATP binding;protein kinase activity	GO:0006468	protein phosphorylation
Locus_53025_Transcript_1/1_Confidence_1.000	AT1G12460.1	GO:0005886	plasma membrane	GO:0016772;GO:0005524;GO:0004672	transferase activity, transferring phosphorus-containing groups;ATP binding;protein kinase activity	GO:0006468	protein phosphorylation
Locus_65415_Transcript_1/1_Confidence_1.000	AT1G12460.1	GO:0005886	plasma membrane	GO:0016772;GO:0005524;GO:0004672	transferase activity, transferring phosphorus-containing groups;ATP binding;protein kinase activity	GO:0006468	protein phosphorylation
Locus_3371_Transcript_1/1_Confidence_1.000	AT1G12520.1	GO:0009570;GO:0009507	chloroplast stroma;chloroplast	GO:0046872	metal ion binding	GO:0030001;GO:0006801;GO:0055114	metal ion transport;superoxide metabolic process;oxidation-reduction process
Locus_42689_Transcript_1/1_Confidence_1.000	AT1G12520.3	GO:0005737;GO:0009507	cytoplasm;chloroplast	GO:0046872	metal ion binding	GO:0006801;GO:0055114	superoxide metabolic process;oxidation-reduction process
Locus_68851_Transcript_1/1_Confidence_1.000	AT1G12560.1	GO:0005576	extracellular region	-	-	GO:0009664	plant-type cell wall organization
Locus_72218_Transcript_1/1_Confidence_1.000	AT1G12580.1	GO:0005634	nucleus	GO:0004674;GO:0004672;GO:0005524;GO:0016772	protein serine/threonine kinase activity;protein kinase activity;ATP binding;transferase activity, transferring phosphorus-containing groups	GO:0006468	protein phosphorylation
Locus_72420_Transcript_1/1_Confidence_1.000	AT1G12580.1	GO:0005634	nucleus	GO:0004674;GO:0004672;GO:0005524;GO:0016772	protein serine/threonine kinase activity;protein kinase activity;ATP binding;transferase activity, transferring phosphorus-containing groups	GO:0006468	protein phosphorylation
Locus_2679_Transcript_1/1_Confidence_1.000	AT1G12600.1	GO:0005886	plasma membrane	-	-	GO:0055085	transmembrane transport
Locus_1188_Transcript_1/1_Confidence_1.000	AT1G12640.1	GO:0005576;GO:0005886	extracellular region;plasma membrane	-	-	-	-
Locus_14838_Transcript_1/1_Confidence_1.000	AT1G12680.1	GO:0005634	nucleus	GO:0004674;GO:0004672;GO:0005524;GO:0016772	protein serine/threonine kinase activity;protein kinase activity;ATP binding;transferase activity, transferring phosphorus-containing groups	GO:0006468	protein phosphorylation
Locus_9169_Transcript_1/1_Confidence_1.000	AT1G12800.1	GO:0009507	chloroplast	GO:0003723	RNA binding	-	-
Locus_3745_Transcript_1/1_Confidence_1.000	AT1G12840.1	GO:0005794;GO:0000325;GO:0005773;GO:0005774;GO:0005886;GO:0009507	Golgi apparatus;plant-type vacuole;vacuole;vacuolar membrane;plasma membrane;chloroplast	GO:0016820	hydrolase activity, acting on acid anhydrides, catalyzing transmembrane movement of substances	GO:0015991	ATP hydrolysis coupled proton transport
Locus_17996_Transcript_1/1_Confidence_1.000	AT1G12860.1	GO:0005634	nucleus	-	-	-	-
Locus_3828_Transcript_1/1_Confidence_1.000	AT1G12900.1	GO:0048046;GO:0009941;GO:0016020;GO:0009507;GO:0009570	apoplast;chloroplast envelope;membrane;chloroplast;chloroplast stroma	GO:0051287;GO:0050661;GO:0016620;GO:0000166	NAD binding;NADP binding;oxidoreductase activity, acting on the aldehyde or oxo group of donors, NAD or NADP as acceptor;nucleotide binding	GO:0006006;GO:0055114	glucose metabolic process;oxidation-reduction process
Locus_12669_Transcript_1/1_Confidence_1.000	AT1G12910.1	GO:0005634	nucleus	-	-	-	-
Locus_18691_Transcript_1/1_Confidence_1.000	AT1G12910.1	GO:0005634	nucleus	-	-	-	-
Locus_28004_Transcript_1/1_Confidence_1.000	AT1G12910.1	GO:0005634	nucleus	-	-	-	-
Locus_980_Transcript_1/1_Confidence_1.000	AT1G12920.1	GO:0005737;GO:0005829;GO:0005886	cytoplasm;cytosol;plasma membrane	GO:0016149	translation release factor activity, codon specific	GO:0006415	translational termination
Locus_2403_Transcript_1/1_Confidence_1.000	AT1G12930.1	-	chloroplast thylakoid membrane;chloroplast envelope;cell wall;chloroplast stroma;thylakoid;chloroplast	-	protein disulfide oxidoreductase activity;electron carrier activity	-	glycerol ether metabolic process;cell redox homeostasis
Locus_88_Transcript_1/1_Confidence_1.000	AT1G13020.1	GO:0005737	cytoplasm	-	-	-	-
Locus_11361_Transcript_1/1_Confidence_1.000	AT1G13030.1	GO:0005634	nucleus	-	-	-	-
Locus_16816_Transcript_1/1_Confidence_1.000	AT1G13030.1	GO:0005634	nucleus	-	-	-	-
Locus_30350_Transcript_1/1_Confidence_1.000	AT1G13100.1	GO:0009506	plasmodesma	GO:0005506;GO:0016705;GO:0020037;GO:0009055	iron ion binding;oxidoreductase activity, acting on paired donors, with incorporation or reduction of molecular oxygen;heme binding;electron carrier activity	GO:0055114	oxidation-reduction process
Locus_23586_Transcript_1/1_Confidence_1.000	AT1G13130.1	GO:0009507	chloroplast	GO:0003824;GO:0043169;GO:0004553	catalytic activity;cation binding;hydrolase activity, hydrolyzing O-glycosyl compounds	GO:0005975	carbohydrate metabolic process
Locus_36518_Transcript_1/1_Confidence_1.000	AT1G13130.1	GO:0009507	chloroplast	GO:0003824;GO:0043169;GO:0004553	catalytic activity;cation binding;hydrolase activity, hydrolyzing O-glycosyl compounds	GO:0005975	carbohydrate metabolic process
Locus_4091_Transcript_1/1_Confidence_1.000	AT1G13160.1	GO:0005634	nucleus	-	-	-	-
Locus_12813_Transcript_1/1_Confidence_1.000	AT1G13160.1	GO:0005634	nucleus	-	-	-	-
Locus_1236_Transcript_1/1_Confidence_1.000	AT1G13180.1	GO:0005737;GO:0005856;GO:0005829	cytoplasm;cytoskeleton;cytosol	GO:0003779;GO:0005524	actin binding;ATP binding	GO:0030833	regulation of actin filament polymerization
Locus_25211_Transcript_1/1_Confidence_1.000	AT1G13190.1	GO:0005634	nucleus	GO:0003676;GO:0000166	nucleic acid binding;nucleotide binding	-	-
Locus_29518_Transcript_1/1_Confidence_1.000	AT1G13220.2	GO:0005634	nucleus	-	-	-	-
Locus_21731_Transcript_1/1_Confidence_1.000	AT1G13260.1	GO:0005634	nucleus	GO:0003700;GO:0003677	sequence-specific DNA binding transcription factor activity;DNA binding	GO:0006355	regulation of transcription, DNA-dependent
Locus_16382_Transcript_1/1_Confidence_1.000	AT1G13320.3	-	-	-	hydrolase activity;phosphoglycolate phosphatase activity;catalytic activity	-	metabolic process
Locus_55147_Transcript_1/1_Confidence_1.000	AT1G13330.1	GO:0005634	nucleus	-	-	-	-
Locus_5255_Transcript_1/1_Confidence_1.000	AT1G13440.1	GO:0005737;GO:0005730;GO:0005618;GO:0005829;GO:0016020;GO:0005886;GO:0005634;GO:0009506;GO:0009507	cytoplasm;nucleolus;cell wall;cytosol;membrane;plasma membrane;nucleus;plasmodesma;chloroplast	-	-	GO:0046686;GO:0006006;GO:0042742;GO:0055114	response to cadmium ion;glucose metabolic process;defense response to bacterium;oxidation-reduction process
Locus_72597_Transcript_1/1_Confidence_1.000	AT1G13440.1	GO:0005737;GO:0005730;GO:0005618;GO:0005829;GO:0016020;GO:0005886;GO:0005634;GO:0009506;GO:0009507	cytoplasm;nucleolus;cell wall;cytosol;membrane;plasma membrane;nucleus;plasmodesma;chloroplast	-	-	GO:0046686;GO:0006006;GO:0042742;GO:0055114	response to cadmium ion;glucose metabolic process;defense response to bacterium;oxidation-reduction process
Locus_49106_Transcript_1/1_Confidence_1.000	AT1G13580.3	GO:0016021	integral to membrane	-	-	-	-
Locus_8812_Transcript_1/1_Confidence_1.000	AT1G13750.1	GO:0005576	extracellular region	GO:0016787;GO:0046872;GO:0003993	hydrolase activity;metal ion binding;acid phosphatase activity	-	-
Locus_14341_Transcript_1/1_Confidence_1.000	AT1G13750.1	GO:0005576	extracellular region	GO:0016787;GO:0046872;GO:0003993	hydrolase activity;metal ion binding;acid phosphatase activity	-	-
Locus_29620_Transcript_1/2_Confidence_1.000	AT1G13770.2	-	plasma membrane	-	transferase activity, transferring phosphorus-containing groups;protein kinase activity;protein tyrosine kinase activity;ATP binding;protein serine/threonine kinase activity	-	-
Locus_29620_Transcript_2/2_Confidence_1.000	AT1G13770.2	-	plasma membrane	-	transferase activity, transferring phosphorus-containing groups;protein kinase activity;protein tyrosine kinase activity;ATP binding;protein serine/threonine kinase activity	-	-
Locus_40529_Transcript_1/1_Confidence_1.000	AT1G13820.1	GO:0005737	cytoplasm	GO:0003824	catalytic activity	-	-
Locus_28219_Transcript_1/1_Confidence_1.000	AT1G13870.1	-	nucleus	-	zinc ion binding;nucleic acid binding	-	-
Locus_15889_Transcript_1/1_Confidence_1.000	AT1G13980.2	GO:0005737	cytoplasm	-	-	-	-
Locus_4623_Transcript_1/1_Confidence_1.000	AT1G13990.1	GO:0009507	chloroplast	-	-	-	-
Locus_5537_Transcript_1/1_Confidence_1.000	AT1G14000.1	GO:0005634	nucleus	GO:0004674;GO:0016772;GO:0005524;GO:0004672	protein serine/threonine kinase activity;transferase activity, transferring phosphorus-containing groups;ATP binding;protein kinase activity	GO:0009966;GO:0006468	regulation of signal transduction;protein phosphorylation
Locus_1024_Transcript_1/1_Confidence_1.000	AT1G14020.1	GO:0005794	Golgi apparatus	-	-	-	-
Locus_20471_Transcript_1/1_Confidence_1.000	AT1G14030.1	GO:0009570;GO:0009507	chloroplast stroma;chloroplast	-	-	-	-
Locus_55377_Transcript_1/1_Confidence_1.000	AT1G14060.1	GO:0005634	nucleus	-	-	GO:0006499	N-terminal protein myristoylation
Locus_19331_Transcript_1/1_Confidence_1.000	AT1G14070.1	GO:0005794;GO:0016020	Golgi apparatus;membrane	GO:0008107	galactoside 2-alpha-L-fucosyltransferase activity	GO:0042546	cell wall biogenesis
Locus_23874_Transcript_1/1_Confidence_1.000	AT1G14070.1	GO:0005794;GO:0016020	Golgi apparatus;membrane	GO:0008107	galactoside 2-alpha-L-fucosyltransferase activity	GO:0042546	cell wall biogenesis
Locus_22908_Transcript_1/1_Confidence_1.000	AT1G14080.1	GO:0005794;GO:0016020	Golgi apparatus;membrane	GO:0008107	galactoside 2-alpha-L-fucosyltransferase activity	GO:0042546	cell wall biogenesis
Locus_5741_Transcript_1/1_Confidence_1.000	AT1G14100.1	GO:0005794;GO:0016020	Golgi apparatus;membrane	GO:0008107	galactoside 2-alpha-L-fucosyltransferase activity	GO:0042546	cell wall biogenesis
Locus_12195_Transcript_1/1_Confidence_1.000	AT1G14100.1	GO:0005794;GO:0016020	Golgi apparatus;membrane	GO:0008107	galactoside 2-alpha-L-fucosyltransferase activity	GO:0042546	cell wall biogenesis
Locus_40678_Transcript_1/1_Confidence_1.000	AT1G14110.1	GO:0005794;GO:0016020	Golgi apparatus;membrane	GO:0008107	galactoside 2-alpha-L-fucosyltransferase activity	GO:0042546	cell wall biogenesis
Locus_1211_Transcript_1/1_Confidence_1.000	AT1G14140.1	GO:0005743;GO:0005739	mitochondrial inner membrane;mitochondrion	GO:0005215	transporter activity	GO:0006810;GO:0055085	transport;transmembrane transport
Locus_21573_Transcript_1/1_Confidence_1.000	AT1G14140.1	GO:0005743;GO:0005739	mitochondrial inner membrane;mitochondrion	GO:0005215	transporter activity	GO:0006810;GO:0055085	transport;transmembrane transport
Locus_36850_Transcript_1/1_Confidence_1.000	AT1G14140.1	GO:0005743;GO:0005739	mitochondrial inner membrane;mitochondrion	GO:0005215	transporter activity	GO:0006810;GO:0055085	transport;transmembrane transport
Locus_60816_Transcript_1/1_Confidence_1.000	AT1G14185.1	GO:0009507	chloroplast	GO:0050660;GO:0016614;GO:0008812	flavin adenine dinucleotide binding;oxidoreductase activity, acting on CH-OH group of donors;choline dehydrogenase activity	GO:0006066;GO:0055114	alcohol metabolic process;oxidation-reduction process
Locus_14321_Transcript_1/1_Confidence_1.000	AT1G14190.1	GO:0005634	nucleus	GO:0050660;GO:0016614;GO:0008812	flavin adenine dinucleotide binding;oxidoreductase activity, acting on CH-OH group of donors;choline dehydrogenase activity	GO:0006066;GO:0055114	alcohol metabolic process;oxidation-reduction process
Locus_18010_Transcript_1/1_Confidence_1.000	AT1G14240.4	-	-	GO:0016787	hydrolase activity	-	-
Locus_2672_Transcript_1/1_Confidence_1.000	AT1G14250.1	GO:0005773;GO:0005886	vacuole;plasma membrane	GO:0016787	hydrolase activity	-	-
Locus_10763_Transcript_1/1_Confidence_1.000	AT1G14270.2	GO:0016020;GO:0005886	membrane;plasma membrane	-	-	-	-
Locus_23079_Transcript_1/1_Confidence_1.000	AT1G14300.1	GO:0005634	nucleus	-	-	-	-
Locus_36801_Transcript_1/1_Confidence_1.000	AT1G14300.2	GO:0005634	nucleus	-	-	-	-
Locus_16373_Transcript_1/1_Confidence_1.000	AT1G14310.1	-	-	GO:0016787;GO:0008967;GO:0003824	hydrolase activity;phosphoglycolate phosphatase activity;catalytic activity	GO:0008152	metabolic process
Locus_17597_Transcript_1/1_Confidence_1.000	AT1G14310.1	-	-	GO:0016787;GO:0008967;GO:0003824	hydrolase activity;phosphoglycolate phosphatase activity;catalytic activity	GO:0008152	metabolic process
Locus_15648_Transcript_1/1_Confidence_1.000	AT1G14330.1	GO:0005634	nucleus	-	-	-	-
Locus_16533_Transcript_1/1_Confidence_1.000	AT1G14330.1	GO:0005634	nucleus	-	-	-	-
Locus_7101_Transcript_1/1_Confidence_1.000	AT1G14345.1	GO:0009535;GO:0009534;GO:0016020;GO:0009507	chloroplast thylakoid membrane;chloroplast thylakoid;membrane;chloroplast	-	-	-	-
Locus_50532_Transcript_1/1_Confidence_1.000	AT1G14350.2	GO:0005634	nucleus	-	-	-	-
Locus_9837_Transcript_1/1_Confidence_1.000	AT1G14360.1	-	-	-	-	GO:0055085	transmembrane transport
Locus_30131_Transcript_1/1_Confidence_1.000	AT1G14410.1	GO:0009295;GO:0009507	nucleoid;chloroplast	-	-	-	-
Locus_58669_Transcript_1/1_Confidence_1.000	AT1G14540.1	GO:0005576	extracellular region	GO:0004601;GO:0020037	peroxidase activity;heme binding	GO:0006979;GO:0055114	response to oxidative stress;oxidation-reduction process
Locus_54643_Transcript_1/1_Confidence_1.000	AT1G14550.1	GO:0005576	extracellular region	GO:0004601;GO:0020037	peroxidase activity;heme binding	GO:0006979;GO:0055114	response to oxidative stress;oxidation-reduction process
Locus_23975_Transcript_1/1_Confidence_1.000	AT1G14570.1	GO:0005737	cytoplasm	-	-	-	-
Locus_6140_Transcript_1/1_Confidence_1.000	AT1G14570.4	GO:0005737	cytoplasm	-	-	-	-
Locus_138_Transcript_1/1_Confidence_1.000	AT1G14590.1	GO:0009507	chloroplast	-	-	-	-
Locus_14546_Transcript_1/1_Confidence_1.000	AT1G14620.1	GO:0005739	mitochondrion	-	-	-	-
Locus_35028_Transcript_1/1_Confidence_1.000	AT1G14650.2	GO:0005634	nucleus	GO:0003723	RNA binding	GO:0006396	RNA processing
Locus_10406_Transcript_1/1_Confidence_1.000	AT1G14670.1	GO:0005794;GO:0016021;GO:0016020	Golgi apparatus;integral to membrane;membrane	-	-	-	-
Locus_12936_Transcript_1/1_Confidence_1.000	AT1G14670.1	GO:0005794;GO:0016021;GO:0016020	Golgi apparatus;integral to membrane;membrane	-	-	-	-
Locus_30227_Transcript_1/1_Confidence_1.000	AT1G14700.1	GO:0005773;GO:0005576	vacuole;extracellular region	GO:0016787	hydrolase activity	-	-
Locus_68635_Transcript_1/1_Confidence_1.000	AT1G14700.2	GO:0005576	extracellular region	GO:0016787	hydrolase activity	-	-
Locus_21810_Transcript_1/1_Confidence_1.000	AT1G14790.1	GO:0005634	nucleus	GO:0003968	RNA-directed RNA polymerase activity	-	-
Locus_32356_Transcript_1/1_Confidence_1.000	AT1G14790.1	GO:0005634	nucleus	GO:0003968	RNA-directed RNA polymerase activity	-	-
Locus_50823_Transcript_1/1_Confidence_1.000	AT1G14790.1	GO:0005634	nucleus	GO:0003968	RNA-directed RNA polymerase activity	-	-
Locus_9788_Transcript_1/1_Confidence_1.000	AT1G14810.1	GO:0005737;GO:0009570;GO:0009507	cytoplasm;chloroplast stroma;chloroplast	GO:0050661;GO:0051287;GO:0016620;GO:0000166;GO:0003942;GO:0046983;GO:0004073	NADP binding;NAD binding;oxidoreductase activity, acting on the aldehyde or oxo group of donors, NAD or NADP as acceptor;nucleotide binding;N-acetyl-gamma-glutamyl-phosphate reductase activity;protein dimerization activity;aspartate-semialdehyde dehydrogenase activity	GO:0008652;GO:0006520;GO:0009089;GO:0009088;GO:0009097;GO:0009086;GO:0055114	cellular amino acid biosynthetic process;cellular amino acid metabolic process;lysine biosynthetic process via diaminopimelate;threonine biosynthetic process;isoleucine biosynthetic process;methionine biosynthetic process;oxidation-reduction process
Locus_10576_Transcript_1/1_Confidence_1.000	AT1G14850.1	GO:0005643;GO:0005634;GO:0005730;GO:0009506;GO:0009507	nuclear pore;nucleus;nucleolus;plasmodesma;chloroplast	GO:0017056	structural constituent of nuclear pore	GO:0006913	nucleocytoplasmic transport
Locus_741_Transcript_1/1_Confidence_1.000	AT1G15020.2	GO:0005576	extracellular region	GO:0016972;GO:0008270	thiol oxidase activity;zinc ion binding	GO:0045454;GO:0055114	cell redox homeostasis;oxidation-reduction process
Locus_3702_Transcript_1/1_Confidence_1.000	AT1G15080.1	GO:0005737;GO:0016020;GO:0005886	cytoplasm;membrane;plasma membrane	GO:0003824	catalytic activity	-	-
Locus_4582_Transcript_1/1_Confidence_1.000	AT1G15110.1	GO:0005739	mitochondrion	-	-	GO:0006659	phosphatidylserine biosynthetic process
Locus_748_Transcript_1/1_Confidence_1.000	AT1G15110.2	GO:0005739	mitochondrion	-	-	GO:0006659	phosphatidylserine biosynthetic process
Locus_272_Transcript_1/1_Confidence_1.000	AT1G15130.1	GO:0005829;GO:0009506	cytosol;plasmodesma	-	-	-	-
Locus_19491_Transcript_1/1_Confidence_1.000	AT1G15140.1	GO:0009579;GO:0009570;GO:0009507;GO:0009941	thylakoid;chloroplast stroma;chloroplast;chloroplast envelope	GO:0016491	oxidoreductase activity	GO:0055114	oxidation-reduction process
Locus_20042_Transcript_1/1_Confidence_1.000	AT1G15140.1	GO:0009579;GO:0009570;GO:0009507;GO:0009941	thylakoid;chloroplast stroma;chloroplast;chloroplast envelope	GO:0016491	oxidoreductase activity	GO:0055114	oxidation-reduction process
Locus_14003_Transcript_1/1_Confidence_1.000	AT1G15200.1	GO:0005634	nucleus	-	-	-	-
Locus_3989_Transcript_1/1_Confidence_1.000	AT1G15210.1	GO:0016020;GO:0009507;GO:0005886	membrane;chloroplast;plasma membrane	GO:0016887;GO:0017111;GO:0005524;GO:0000166	ATPase activity;nucleoside-triphosphatase activity;ATP binding;nucleotide binding	-	-
Locus_10805_Transcript_1/1_Confidence_1.000	AT1G15210.1	GO:0016020;GO:0009507;GO:0005886	membrane;chloroplast;plasma membrane	GO:0016887;GO:0017111;GO:0005524;GO:0000166	ATPase activity;nucleoside-triphosphatase activity;ATP binding;nucleotide binding	-	-
Locus_14942_Transcript_1/1_Confidence_1.000	AT1G15220.2	GO:0005739	mitochondrion	-	-	-	-
Locus_9307_Transcript_1/1_Confidence_1.000	AT1G15330.1	GO:0005737	cytoplasm	-	-	-	-
Locus_28720_Transcript_1/1_Confidence_1.000	AT1G15340.1	GO:0005634;GO:0005829	nucleus;cytosol	GO:0003677	DNA binding	-	-
Locus_41_Transcript_1/1_Confidence_1.000	AT1G15390.1	GO:0005739;GO:0009507	mitochondrion;chloroplast	GO:0005506;GO:0042586	iron ion binding;peptide deformylase activity	-	-
Locus_15180_Transcript_1/1_Confidence_1.000	AT1G15390.1	GO:0005739;GO:0009507	mitochondrion;chloroplast	GO:0005506;GO:0042586	iron ion binding;peptide deformylase activity	-	-
Locus_20328_Transcript_1/1_Confidence_1.000	AT1G15390.1	GO:0005739;GO:0009507	mitochondrion;chloroplast	GO:0005506;GO:0042586	iron ion binding;peptide deformylase activity	-	-
Locus_18060_Transcript_1/1_Confidence_1.000	AT1G15410.1	GO:0009507	chloroplast	GO:0016855	racemase and epimerase activity, acting on amino acids and derivatives	GO:0006520;GO:0008152	cellular amino acid metabolic process;metabolic process
Locus_48197_Transcript_1/1_Confidence_1.000	AT1G15440.2	GO:0005634	nucleus	-	-	-	-
Locus_178_Transcript_1/1_Confidence_1.000	AT1G15510.1	GO:0009507	chloroplast	-	-	-	-
Locus_13406_Transcript_1/1_Confidence_1.000	AT1G15520.1	-	-	GO:0017111;GO:0016887;GO:0005524;GO:0000166	nucleoside-triphosphatase activity;ATPase activity;ATP binding;nucleotide binding	-	-
Locus_67687_Transcript_1/1_Confidence_1.000	AT1G15520.1	-	-	GO:0017111;GO:0016887;GO:0005524;GO:0000166	nucleoside-triphosphatase activity;ATPase activity;ATP binding;nucleotide binding	-	-
Locus_11065_Transcript_1/1_Confidence_1.000	AT1G15690.1	GO:0005794;GO:0000325;GO:0009941;GO:0005773;GO:0016020;GO:0005774;GO:0005886;GO:0009507	Golgi apparatus;plant-type vacuole;chloroplast envelope;vacuole;membrane;vacuolar membrane;plasma membrane;chloroplast	GO:0009678;GO:0004427	hydrogen-translocating pyrophosphatase activity;inorganic diphosphatase activity	GO:0015992	proton transport
Locus_14733_Transcript_1/1_Confidence_1.000	AT1G15730.1	GO:0009570	chloroplast stroma	-	-	-	-
Locus_5624_Transcript_1/1_Confidence_1.000	AT1G15740.1	GO:0005886	plasma membrane	-	-	-	-
Locus_8808_Transcript_1/1_Confidence_1.000	AT1G15740.1	GO:0005886	plasma membrane	-	-	-	-
Locus_14639_Transcript_1/1_Confidence_1.000	AT1G15750.4	GO:0005634;GO:0005829	nucleus;cytosol	-	-	-	-
Locus_50420_Transcript_1/1_Confidence_1.000	AT1G15760.1	GO:0009507	chloroplast	-	-	-	-
Locus_5883_Transcript_1/1_Confidence_1.000	AT1G15780.1	-	-	-	P-P-bond-hydrolysis-driven protein transmembrane transporter activity	-	protein transport
Locus_15403_Transcript_1/1_Confidence_1.000	AT1G15780.1	-	Golgi apparatus	-	-	-	-
Locus_10714_Transcript_1/1_Confidence_1.000	AT1G15810.1	GO:0005840;GO:0005739;GO:0005622	ribosome;mitochondrion;intracellular	GO:0003735	structural constituent of ribosome	GO:0006412	translation
Locus_13317_Transcript_1/1_Confidence_1.000	AT1G15860.3	GO:0005634	nucleus	-	-	-	-
Locus_19814_Transcript_1/2_Confidence_1.000	AT1G15880.1	GO:0005794	Golgi apparatus	-	-	GO:0006888	ER to Golgi vesicle-mediated transport
Locus_19814_Transcript_2/2_Confidence_1.000	AT1G15880.1	GO:0005794	Golgi apparatus	-	-	GO:0006888	ER to Golgi vesicle-mediated transport
Locus_8662_Transcript_1/1_Confidence_1.000	AT1G15960.1	GO:0016020;GO:0009507	membrane;chloroplast	GO:0005215	transporter activity	GO:0006810	transport
Locus_14177_Transcript_1/1_Confidence_1.000	AT1G15960.1	GO:0016020;GO:0009507	membrane;chloroplast	GO:0005215	transporter activity	GO:0006810	transport
Locus_33527_Transcript_1/1_Confidence_1.000	AT1G15960.1	GO:0016020;GO:0009507	membrane;chloroplast	GO:0005215	transporter activity	GO:0006810	transport
Locus_14014_Transcript_1/1_Confidence_1.000	AT1G15980.1	GO:0009534;GO:0009507	chloroplast thylakoid;chloroplast	-	-	-	-
Locus_35132_Transcript_1/1_Confidence_1.000	AT1G16000.1	-	Golgi apparatus	-	-	-	-
Locus_6085_Transcript_1/1_Confidence_1.000	AT1G16010.3	GO:0016020;GO:0005886	membrane;plasma membrane	GO:0046873	metal ion transmembrane transporter activity	GO:0030001;GO:0055085	metal ion transport;transmembrane transport
Locus_12220_Transcript_1/1_Confidence_1.000	AT1G16020.2	GO:0005739	mitochondrion	-	-	-	-
Locus_36963_Transcript_1/1_Confidence_1.000	AT1G16030.1	GO:0005618;GO:0005737;GO:0016020;GO:0005886;GO:0009507	cell wall;cytoplasm;membrane;plasma membrane;chloroplast	GO:0005524	ATP binding	-	-
Locus_48234_Transcript_1/1_Confidence_1.000	AT1G16030.1	GO:0005618;GO:0005737;GO:0016020;GO:0005886;GO:0009507	cell wall;cytoplasm;membrane;plasma membrane;chloroplast	GO:0005524	ATP binding	-	-
Locus_51948_Transcript_1/1_Confidence_1.000	AT1G16030.1	GO:0005618;GO:0005737;GO:0016020;GO:0005886;GO:0009507	cell wall;cytoplasm;membrane;plasma membrane;chloroplast	GO:0005524	ATP binding	-	-
Locus_61417_Transcript_1/1_Confidence_1.000	AT1G16030.1	GO:0005618;GO:0005737;GO:0016020;GO:0005886;GO:0009507	cell wall;cytoplasm;membrane;plasma membrane;chloroplast	GO:0005524	ATP binding	-	-
Locus_64301_Transcript_1/1_Confidence_1.000	AT1G16030.1	GO:0005618;GO:0005737;GO:0016020;GO:0005886;GO:0009507	cell wall;cytoplasm;membrane;plasma membrane;chloroplast	GO:0005524	ATP binding	-	-
Locus_4002_Transcript_1/1_Confidence_1.000	AT1G16080.1	GO:0048046;GO:0009941;GO:0009507;GO:0009570	apoplast;chloroplast envelope;chloroplast;chloroplast stroma	-	-	-	-
Locus_18578_Transcript_1/1_Confidence_1.000	AT1G16080.1	GO:0048046;GO:0009941;GO:0009507;GO:0009570	apoplast;chloroplast envelope;chloroplast;chloroplast stroma	-	-	-	-
Locus_9956_Transcript_1/1_Confidence_1.000	AT1G16180.2	-	integral to membrane;plant-type cell wall;plasmodesma;plasma membrane	-	-	-	transmembrane transport
Locus_18631_Transcript_1/1_Confidence_1.000	AT1G16210.1	GO:0005737	cytoplasm	-	-	-	-
Locus_20711_Transcript_1/1_Confidence_1.000	AT1G16250.1	GO:0005737	cytoplasm	-	-	-	-
Locus_2409_Transcript_1/1_Confidence_1.000	AT1G16290.1	GO:0005773;GO:0005634;GO:0009507	vacuole;nucleus;chloroplast	-	-	-	-
Locus_58482_Transcript_1/1_Confidence_1.000	AT1G16300.1	GO:0009507	chloroplast	GO:0051287;GO:0050661;GO:0016620;GO:0000166	NAD binding;NADP binding;oxidoreductase activity, acting on the aldehyde or oxo group of donors, NAD or NADP as acceptor;nucleotide binding	GO:0006006;GO:0055114	glucose metabolic process;oxidation-reduction process
Locus_28159_Transcript_1/1_Confidence_1.000	AT1G16340.4	GO:0005737	cytoplasm	-	-	-	-
Locus_10007_Transcript_1/1_Confidence_1.000	AT1G16350.1	GO:0005829	cytosol	GO:0003824;GO:0016491;GO:0003938	catalytic activity;oxidoreductase activity;IMP dehydrogenase activity	GO:0055114	oxidation-reduction process
Locus_11488_Transcript_1/1_Confidence_1.000	AT1G16360.1	GO:0005794;GO:0016020	Golgi apparatus;membrane	-	-	-	-
Locus_27909_Transcript_1/1_Confidence_1.000	AT1G16445.1	GO:0009507	chloroplast	-	-	-	-
Locus_18085_Transcript_1/1_Confidence_1.000	AT1G16470.2	GO:0019773;GO:0005829;GO:0022626;GO:0005839;GO:0009507	proteasome core complex, alpha-subunit complex;cytosol;cytosolic ribosome;proteasome core complex;chloroplast	GO:0004175;GO:0004298	endopeptidase activity;threonine-type endopeptidase activity	GO:0051603;GO:0006511	proteolysis involved in cellular protein catabolic process;ubiquitin-dependent protein catabolic process
Locus_35401_Transcript_1/1_Confidence_1.000	AT1G16540.1	GO:0005737	cytoplasm	GO:0003824;GO:0030170;GO:0030151	catalytic activity;pyridoxal phosphate binding;molybdenum ion binding	GO:0008152	metabolic process
Locus_35949_Transcript_1/1_Confidence_1.000	AT1G16540.1	GO:0005737	cytoplasm	GO:0003824;GO:0030170;GO:0030151	catalytic activity;pyridoxal phosphate binding;molybdenum ion binding	GO:0008152	metabolic process
Locus_536_Transcript_1/1_Confidence_1.000	AT1G16570.1	-	-	-	-	GO:0009058	biosynthetic process
Locus_31383_Transcript_1/1_Confidence_1.000	AT1G16590.1	GO:0005634	nucleus	-	-	-	-
Locus_19754_Transcript_1/1_Confidence_1.000	AT1G16670.1	GO:0005886	plasma membrane	GO:0004674;GO:0016772;GO:0005524;GO:0004672	protein serine/threonine kinase activity;transferase activity, transferring phosphorus-containing groups;ATP binding;protein kinase activity	GO:0006468	protein phosphorylation
Locus_10206_Transcript_1/1_Confidence_1.000	AT1G16720.1	GO:0009570;GO:0009941;GO:0009507	chloroplast stroma;chloroplast envelope;chloroplast	GO:0000166	nucleotide binding	-	-
Locus_9385_Transcript_1/1_Confidence_1.000	AT1G16770.1	GO:0005737	cytoplasm	-	-	-	-
Locus_48661_Transcript_1/1_Confidence_1.000	AT1G16770.2	GO:0005634	nucleus	-	-	-	-
Locus_55393_Transcript_1/1_Confidence_1.000	AT1G16800.1	GO:0005634	nucleus	-	-	-	-
Locus_56050_Transcript_1/1_Confidence_1.000	AT1G16800.1	GO:0005634	nucleus	-	-	-	-
Locus_13946_Transcript_1/1_Confidence_1.000	AT1G16810.2	GO:0005634	nucleus	-	-	-	-
Locus_58002_Transcript_1/1_Confidence_1.000	AT1G16860.1	GO:0005886	plasma membrane	-	-	-	-
Locus_15321_Transcript_1/1_Confidence_1.000	AT1G16870.1	GO:0005739	mitochondrion	-	-	-	-
Locus_990_Transcript_1/1_Confidence_1.000	AT1G16890.3	GO:0005634	nucleus	GO:0016881	acid-amino acid ligase activity	-	-
Locus_23436_Transcript_1/1_Confidence_1.000	AT1G16900.1	GO:0031227	intrinsic to endoplasmic reticulum membrane	-	-	-	-
Locus_27237_Transcript_1/1_Confidence_1.000	AT1G16900.1	GO:0031227	intrinsic to endoplasmic reticulum membrane	-	-	-	-
Locus_14002_Transcript_1/1_Confidence_1.000	AT1G16970.1	GO:0005634;GO:0005958	nucleus;DNA-dependent protein kinase-DNA ligase 4 complex	GO:0004003;GO:0003676;GO:0003677	ATP-dependent DNA helicase activity;nucleic acid binding;DNA binding	GO:0006303	double-strand break repair via nonhomologous end joining
Locus_30409_Transcript_1/1_Confidence_1.000	AT1G16970.1	GO:0005634;GO:0005958	nucleus;DNA-dependent protein kinase-DNA ligase 4 complex	GO:0004003;GO:0003676;GO:0003677	ATP-dependent DNA helicase activity;nucleic acid binding;DNA binding	GO:0006303	double-strand break repair via nonhomologous end joining
Locus_31362_Transcript_1/1_Confidence_1.000	AT1G17020.1	GO:0005737	cytoplasm	GO:0016706;GO:0016491	oxidoreductase activity, acting on paired donors, with incorporation or reduction of molecular oxygen, 2-oxoglutarate as one donor, and incorporation of one atom each of oxygen into both donors;oxidoreductase activity	GO:0055114	oxidation-reduction process
Locus_6839_Transcript_1/1_Confidence_1.000	AT1G17070.1	GO:0005634	nucleus	GO:0003676;GO:0003677	nucleic acid binding;DNA binding	-	-
Locus_28241_Transcript_1/1_Confidence_1.000	AT1G17070.1	GO:0005634	nucleus	GO:0003676;GO:0003677	nucleic acid binding;DNA binding	-	-
Locus_50417_Transcript_1/1_Confidence_1.000	AT1G17070.1	GO:0005634	nucleus	GO:0003676;GO:0003677	nucleic acid binding;DNA binding	-	-
Locus_1032_Transcript_1/1_Confidence_1.000	AT1G17100.1	GO:0005773;GO:0009507;GO:0005774	vacuole;chloroplast;vacuolar membrane	-	-	-	-
Locus_6448_Transcript_1/1_Confidence_1.000	AT1G17130.1	GO:0005634	nucleus	-	-	-	-
Locus_13631_Transcript_1/1_Confidence_1.000	AT1G17160.1	GO:0005737;GO:0009570;GO:0009507	cytoplasm;chloroplast stroma;chloroplast	GO:0016773;GO:0004747	phosphotransferase activity, alcohol group as acceptor;ribokinase activity	GO:0019303;GO:0006014	D-ribose catabolic process;D-ribose metabolic process
Locus_9703_Transcript_1/1_Confidence_1.000	AT1G17200.1	-	extracellular region;intrinsic to endoplasmic reticulum membrane	-	transferase activity, transferring hexosyl groups	-	-
Locus_23206_Transcript_1/1_Confidence_1.000	AT1G17210.1	GO:0005634	nucleus	GO:0008270	zinc ion binding	-	-
Locus_501_Transcript_1/1_Confidence_1.000	AT1G17220.1	GO:0009941;GO:0009507;GO:0009570	chloroplast envelope;chloroplast;chloroplast stroma	GO:0003743;GO:0003924;GO:0005525	translation initiation factor activity;GTPase activity;GTP binding	GO:0006413	translational initiation
Locus_12199_Transcript_1/1_Confidence_1.000	AT1G17230.1	GO:0005576	extracellular region	GO:0016772;GO:0004674;GO:0004713;GO:0005524;GO:0004672	transferase activity, transferring phosphorus-containing groups;protein serine/threonine kinase activity;protein tyrosine kinase activity;ATP binding;protein kinase activity	GO:0006468	protein phosphorylation
Locus_22996_Transcript_1/1_Confidence_1.000	AT1G17230.1	GO:0005576	extracellular region	GO:0016772;GO:0004674;GO:0004713;GO:0005524;GO:0004672	transferase activity, transferring phosphorus-containing groups;protein serine/threonine kinase activity;protein tyrosine kinase activity;ATP binding;protein kinase activity	GO:0006468	protein phosphorylation
Locus_35016_Transcript_1/1_Confidence_1.000	AT1G17230.1	GO:0005576	extracellular region	GO:0016772;GO:0004674;GO:0004713;GO:0005524;GO:0004672	transferase activity, transferring phosphorus-containing groups;protein serine/threonine kinase activity;protein tyrosine kinase activity;ATP binding;protein kinase activity	GO:0006468	protein phosphorylation
Locus_56751_Transcript_1/1_Confidence_1.000	AT1G17230.1	GO:0005576	extracellular region	GO:0016772;GO:0004674;GO:0004713;GO:0005524;GO:0004672	transferase activity, transferring phosphorus-containing groups;protein serine/threonine kinase activity;protein tyrosine kinase activity;ATP binding;protein kinase activity	GO:0006468	protein phosphorylation
Locus_20100_Transcript_1/1_Confidence_1.000	AT1G17350.1	GO:0005739	mitochondrion	-	-	-	-
Locus_8750_Transcript_1/1_Confidence_1.000	AT1G17370.2	-	-	GO:0003676;GO:0000166	nucleic acid binding;nucleotide binding	-	-
Locus_12256_Transcript_1/1_Confidence_1.000	AT1G17410.1	GO:0009507	chloroplast	GO:0004550;GO:0005524	nucleoside diphosphate kinase activity;ATP binding	GO:0009218;GO:0019690;GO:0006228;GO:0006241;GO:0009117;GO:0006165;GO:0006183	pyrimidine ribonucleotide metabolic process;pyrimidine deoxyribonucleoside interconversion;UTP biosynthetic process;CTP biosynthetic process;nucleotide metabolic process;nucleoside diphosphate phosphorylation;GTP biosynthetic process
Locus_11492_Transcript_1/1_Confidence_1.000	AT1G17420.1	GO:0009507	chloroplast	-	-	-	-
Locus_25823_Transcript_1/1_Confidence_1.000	AT1G17420.1	GO:0009507	chloroplast	-	-	-	-
Locus_10264_Transcript_1/1_Confidence_1.000	AT1G17450.2	-	nucleus	-	-	-	-
Locus_43404_Transcript_1/1_Confidence_1.000	AT1G17450.2	-	nucleus	-	transferase activity, transferring phosphorus-containing groups;protein tyrosine kinase activity;ATP binding;protein kinase activity	-	protein phosphorylation
Locus_43482_Transcript_1/1_Confidence_1.000	AT1G17450.2	-	nucleus	-	-	-	-
Locus_12054_Transcript_1/1_Confidence_1.000	AT1G17500.1	-	-	GO:0016820;GO:0004012;GO:0000166;GO:0003824;GO:0000287;GO:0015662;GO:0046872;GO:0005524	hydrolase activity, acting on acid anhydrides, catalyzing transmembrane movement of substances;phospholipid-translocating ATPase activity;nucleotide binding;catalytic activity;magnesium ion binding;ATPase activity, coupled to transmembrane movement of ions, phosphorylative mechanism;metal ion binding;ATP binding	GO:0006812;GO:0015914;GO:0008152	cation transport;phospholipid transport;metabolic process
Locus_1507_Transcript_1/1_Confidence_1.000	AT1G17650.1	GO:0009570;GO:0005739;GO:0009507	chloroplast stroma;mitochondrion;chloroplast	GO:0050662;GO:0016491;GO:0004616;GO:0016616;GO:0000166	coenzyme binding;oxidoreductase activity;phosphogluconate dehydrogenase (decarboxylating) activity;oxidoreductase activity, acting on the CH-OH group of donors, NAD or NADP as acceptor;nucleotide binding	GO:0006098;GO:0055114	pentose-phosphate shunt;oxidation-reduction process
Locus_34994_Transcript_1/1_Confidence_1.000	AT1G17650.1	GO:0009570;GO:0005739;GO:0009507	chloroplast stroma;mitochondrion;chloroplast	GO:0050662;GO:0016491;GO:0004616;GO:0016616;GO:0000166	coenzyme binding;oxidoreductase activity;phosphogluconate dehydrogenase (decarboxylating) activity;oxidoreductase activity, acting on the CH-OH group of donors, NAD or NADP as acceptor;nucleotide binding	GO:0006098;GO:0055114	pentose-phosphate shunt;oxidation-reduction process
Locus_7691_Transcript_1/1_Confidence_1.000	AT1G17665.1	GO:0009507	chloroplast	-	-	-	-
Locus_27699_Transcript_1/1_Confidence_1.000	AT1G17680.2	GO:0005634	nucleus	-	-	-	-
Locus_9695_Transcript_1/1_Confidence_1.000	AT1G17720.2	GO:0005737;GO:0005829;GO:0000159	cytoplasm;cytosol;protein phosphatase type 2A complex	GO:0008601	protein phosphatase type 2A regulator activity	GO:0007165	signal transduction
Locus_8492_Transcript_1/1_Confidence_1.000	AT1G17730.1	-	-	-	-	GO:0015031	protein transport
Locus_24902_Transcript_1/1_Confidence_1.000	AT1G17750.1	GO:0005886	plasma membrane	GO:0004674;GO:0016772;GO:0005524;GO:0004672	protein serine/threonine kinase activity;transferase activity, transferring phosphorus-containing groups;ATP binding;protein kinase activity	GO:0006468	protein phosphorylation
Locus_59905_Transcript_1/1_Confidence_1.000	AT1G17750.1	GO:0005886	plasma membrane	GO:0004674;GO:0016772;GO:0005524;GO:0004672	protein serine/threonine kinase activity;transferase activity, transferring phosphorus-containing groups;ATP binding;protein kinase activity	GO:0006468	protein phosphorylation
Locus_4586_Transcript_1/1_Confidence_1.000	AT1G17760.1	GO:0005634;GO:0005622	nucleus;intracellular	-	-	-	-
Locus_18672_Transcript_1/1_Confidence_1.000	AT1G17760.1	GO:0005634;GO:0005622	nucleus;intracellular	-	-	-	-
Locus_65113_Transcript_1/1_Confidence_1.000	AT1G17810.1	GO:0005737;GO:0016021;GO:0016020	cytoplasm;integral to membrane;membrane	GO:0005215	transporter activity	GO:0006833;GO:0006810;GO:0055085	water transport;transport;transmembrane transport
Locus_36811_Transcript_1/1_Confidence_1.000	AT1G17840.1	GO:0016020;GO:0005886	membrane;plasma membrane	GO:0000166;GO:0017111;GO:0016887;GO:0005524	nucleotide binding;nucleoside-triphosphatase activity;ATPase activity;ATP binding	-	-
Locus_46586_Transcript_1/1_Confidence_1.000	AT1G17840.1	GO:0016020;GO:0005886	membrane;plasma membrane	GO:0000166;GO:0017111;GO:0016887;GO:0005524	nucleotide binding;nucleoside-triphosphatase activity;ATPase activity;ATP binding	-	-
Locus_5119_Transcript_1/1_Confidence_1.000	AT1G17850.2	GO:0005634	nucleus	-	-	-	-
Locus_15094_Transcript_1/1_Confidence_1.000	AT1G17890.1	GO:0005737	cytoplasm	GO:0050662;GO:0003824;GO:0000166	coenzyme binding;catalytic activity;nucleotide binding	GO:0044237	cellular metabolic process
Locus_8847_Transcript_1/1_Confidence_1.000	AT1G17980.1	GO:0005634	nucleus	GO:0016779;GO:0004652;GO:0003723	nucleotidyltransferase activity;polynucleotide adenylyltransferase activity;RNA binding	-	-
Locus_10731_Transcript_1/1_Confidence_1.000	AT1G18070.2	GO:0005773;GO:0005737;GO:0005829	vacuole;cytoplasm;cytosol	GO:0003747;GO:0003924;GO:0005525	translation release factor activity;GTPase activity;GTP binding	GO:0006415	translational termination
Locus_1638_Transcript_1/1_Confidence_1.000	AT1G18080.1	GO:0005829;GO:0009507;GO:0022626;GO:0005886	cytosol;chloroplast;cytosolic ribosome;plasma membrane	-	-	GO:0046686	response to cadmium ion
Locus_43408_Transcript_1/1_Confidence_1.000	AT1G18080.1	GO:0005829;GO:0009507;GO:0022626;GO:0005886	cytosol;chloroplast;cytosolic ribosome;plasma membrane	-	-	GO:0046686	response to cadmium ion
Locus_26961_Transcript_1/1_Confidence_1.000	AT1G18090.1	GO:0005634	nucleus	GO:0004518;GO:0003824;GO:0016788;GO:0003677	nuclease activity;catalytic activity;hydrolase activity, acting on ester bonds;DNA binding	GO:0006281	DNA repair
Locus_4385_Transcript_1/1_Confidence_1.000	AT1G18190.1	GO:0005794	Golgi apparatus	-	-	-	-
Locus_1041_Transcript_1/1_Confidence_1.000	AT1G18210.2	GO:0005773;GO:0005886	vacuole;plasma membrane	GO:0005509	calcium ion binding	-	-
Locus_11838_Transcript_1/1_Confidence_1.000	AT1G18260.1	GO:0016020	membrane	-	-	-	-
Locus_60585_Transcript_1/1_Confidence_1.000	AT1G18270.3	GO:0005739	mitochondrion	GO:0050662;GO:0008442;GO:0016616;GO:0008270;GO:0016832;GO:0000166;GO:0003824;GO:0004616;GO:0016491	coenzyme binding;3-hydroxyisobutyrate dehydrogenase activity;oxidoreductase activity, acting on the CH-OH group of donors, NAD or NADP as acceptor;zinc ion binding;aldehyde-lyase activity;nucleotide binding;catalytic activity;phosphogluconate dehydrogenase (decarboxylating) activity;oxidoreductase activity	GO:0005975;GO:0006573;GO:0006098;GO:0055114	carbohydrate metabolic process;valine metabolic process;pentose-phosphate shunt;oxidation-reduction process
Locus_8890_Transcript_1/1_Confidence_1.000	AT1G18335.1	GO:0005634	nucleus	GO:0008080	N-acetyltransferase activity	-	-
Locus_27884_Transcript_1/1_Confidence_1.000	AT1G18420.1	-	-	-	-	GO:0010044	response to aluminum ion
Locus_3809_Transcript_1/1_Confidence_1.000	AT1G18440.1	GO:0009507	chloroplast	GO:0004045	aminoacyl-tRNA hydrolase activity	-	-
Locus_17565_Transcript_1/1_Confidence_1.000	AT1G18440.1	GO:0009507	chloroplast	GO:0004045	aminoacyl-tRNA hydrolase activity	-	-
Locus_67440_Transcript_1/1_Confidence_1.000	AT1G18480.1	GO:0005829	cytosol	GO:0016787	hydrolase activity	-	-
Locus_27556_Transcript_1/1_Confidence_1.000	AT1G18550.1	GO:0005737	cytoplasm	GO:0005524;GO:0003777	ATP binding;microtubule motor activity	GO:0007018	microtubule-based movement
Locus_7423_Transcript_1/1_Confidence_1.000	AT1G18580.1	GO:0005794	Golgi apparatus	GO:0016757	transferase activity, transferring glycosyl groups	-	-
Locus_14029_Transcript_1/1_Confidence_1.000	AT1G18580.1	GO:0005794	Golgi apparatus	GO:0016757	transferase activity, transferring glycosyl groups	-	-
Locus_17_Transcript_1/1_Confidence_1.000	AT1G18600.1	GO:0016021	integral to membrane	GO:0004252	serine-type endopeptidase activity	GO:0006508	proteolysis
Locus_18248_Transcript_1/1_Confidence_1.000	AT1G18600.1	GO:0016021	integral to membrane	GO:0004252	serine-type endopeptidase activity	GO:0006508	proteolysis
Locus_18260_Transcript_1/1_Confidence_1.000	AT1G18610.1	GO:0005737	cytoplasm	-	-	-	-
Locus_33691_Transcript_1/1_Confidence_1.000	AT1G18610.1	GO:0005737	cytoplasm	-	-	-	-
Locus_44726_Transcript_1/1_Confidence_1.000	AT1G18610.1	GO:0005737	cytoplasm	-	-	-	-
Locus_15237_Transcript_1/1_Confidence_1.000	AT1G18640.2	GO:0009507	chloroplast	GO:0003824;GO:0016791;GO:0004647	catalytic activity;phosphatase activity;phosphoserine phosphatase activity	GO:0006564;GO:0008152	L-serine biosynthetic process;metabolic process
Locus_27352_Transcript_1/1_Confidence_1.000	AT1G18640.2	GO:0009507	chloroplast	GO:0003824;GO:0016791;GO:0004647	catalytic activity;phosphatase activity;phosphoserine phosphatase activity	GO:0006564;GO:0008152	L-serine biosynthetic process;metabolic process
Locus_15533_Transcript_1/1_Confidence_1.000	AT1G18660.1	GO:0005634	nucleus	GO:0004176;GO:0008270	ATP-dependent peptidase activity;zinc ion binding	GO:0006508	proteolysis
Locus_14994_Transcript_1/1_Confidence_1.000	AT1G18680.1	GO:0009507	chloroplast	GO:0004519;GO:0003676	endonuclease activity;nucleic acid binding	GO:0006499	N-terminal protein myristoylation
Locus_9840_Transcript_1/1_Confidence_1.000	AT1G18700.2	GO:0009507	chloroplast	GO:0031072	heat shock protein binding	-	-
Locus_4186_Transcript_1/1_Confidence_1.000	AT1G18720.1	GO:0009507	chloroplast	-	-	-	-
Locus_12771_Transcript_1/1_Confidence_1.000	AT1G18850.1	GO:0005634;GO:0005730	nucleus;nucleolus	-	-	-	-
Locus_37385_Transcript_1/1_Confidence_1.000	AT1G18870.2	GO:0009507	chloroplast	GO:0008909	isochorismate synthase activity	GO:0009058	biosynthetic process
Locus_3434_Transcript_1/1_Confidence_1.000	AT1G18890.1	GO:0005634	nucleus	GO:0004674;GO:0016772;GO:0005509;GO:0005524;GO:0004672	protein serine/threonine kinase activity;transferase activity, transferring phosphorus-containing groups;calcium ion binding;ATP binding;protein kinase activity	GO:0006468;GO:0006499	protein phosphorylation;N-terminal protein myristoylation
Locus_57903_Transcript_1/1_Confidence_1.000	AT1G18890.1	GO:0005634	nucleus	GO:0004674;GO:0016772;GO:0005509;GO:0005524;GO:0004672	protein serine/threonine kinase activity;transferase activity, transferring phosphorus-containing groups;calcium ion binding;ATP binding;protein kinase activity	GO:0006468;GO:0006499	protein phosphorylation;N-terminal protein myristoylation
Locus_3925_Transcript_1/1_Confidence_1.000	AT1G18900.3	GO:0005739	mitochondrion	-	-	-	-
Locus_16526_Transcript_1/1_Confidence_1.000	AT1G18900.3	GO:0005739	mitochondrion	-	-	-	-
Locus_17079_Transcript_1/1_Confidence_1.000	AT1G18900.3	GO:0005739	mitochondrion	-	-	-	-
Locus_21728_Transcript_1/1_Confidence_1.000	AT1G18900.3	GO:0005739	mitochondrion	-	-	-	-
Locus_32929_Transcript_1/1_Confidence_1.000	AT1G18900.3	GO:0005739	mitochondrion	-	-	-	-
Locus_34197_Transcript_1/1_Confidence_1.000	AT1G18900.3	GO:0005739	mitochondrion	-	-	-	-
Locus_37730_Transcript_1/1_Confidence_1.000	AT1G18900.3	GO:0005739	mitochondrion	-	-	-	-
Locus_37828_Transcript_1/1_Confidence_1.000	AT1G18900.3	GO:0005739	mitochondrion	-	-	-	-
Locus_38635_Transcript_1/1_Confidence_1.000	AT1G18900.3	GO:0005739	mitochondrion	-	-	-	-
Locus_4256_Transcript_1/1_Confidence_1.000	AT1G18910.1	GO:0005634	nucleus	GO:0008270	zinc ion binding	-	-
Locus_6251_Transcript_1/1_Confidence_1.000	AT1G18950.1	GO:0005634	nucleus	-	-	-	-
Locus_6794_Transcript_1/1_Confidence_1.000	AT1G18970.1	GO:0048046;GO:0005576	apoplast;extracellular region	GO:0030145;GO:0045735	manganese ion binding;nutrient reservoir activity	-	-
Locus_2421_Transcript_1/1_Confidence_1.000	AT1G18980.1	GO:0048046;GO:0005576	apoplast;extracellular region	GO:0030145;GO:0045735	manganese ion binding;nutrient reservoir activity	-	-
Locus_1940_Transcript_1/1_Confidence_1.000	AT1G19110.1	GO:0016020;GO:0005886;GO:0005576	membrane;plasma membrane;extracellular region	-	-	-	-
Locus_23665_Transcript_1/1_Confidence_1.000	AT1G19130.1	GO:0005829	cytosol	-	-	-	-
Locus_15976_Transcript_1/1_Confidence_1.000	AT1G19140.1	GO:0005739	mitochondrion	-	-	GO:0006744	ubiquinone biosynthetic process
Locus_54859_Transcript_1/1_Confidence_1.000	AT1G19260.1	GO:0005634;GO:0009506	nucleus;plasmodesma	GO:0046983	protein dimerization activity	-	-
Locus_5203_Transcript_1/1_Confidence_1.000	AT1G19270.1	GO:0005634	nucleus	GO:0008270	zinc ion binding	-	-
Locus_39360_Transcript_1/1_Confidence_1.000	AT1G19310.1	GO:0005634	nucleus	GO:0008270	zinc ion binding	-	-
Locus_42627_Transcript_1/1_Confidence_1.000	AT1G19340.1	GO:0005634	nucleus	GO:0008168;GO:0003676	methyltransferase activity;nucleic acid binding	GO:0006139;GO:0032259	nucleobase-containing compound metabolic process;methylation
Locus_4134_Transcript_1/1_Confidence_1.000	AT1G19360.1	GO:0005794;GO:0005783	Golgi apparatus;endoplasmic reticulum	-	-	-	-
Locus_71880_Transcript_1/1_Confidence_1.000	AT1G19450.1	GO:0005773;GO:0016020;GO:0016021;GO:0005886;GO:0005774	vacuole;membrane;integral to membrane;plasma membrane;vacuolar membrane	GO:0022891;GO:0005215;GO:0022857	substrate-specific transmembrane transporter activity;transporter activity;transmembrane transporter activity	GO:0006810;GO:0055085	transport;transmembrane transport
Locus_25090_Transcript_1/1_Confidence_1.000	AT1G19485.2	GO:0005737	cytoplasm	GO:0003677	DNA binding	GO:0006355	regulation of transcription, DNA-dependent
Locus_40323_Transcript_1/1_Confidence_1.000	AT1G19485.2	GO:0005737	cytoplasm	GO:0003677	DNA binding	GO:0006355	regulation of transcription, DNA-dependent
Locus_14516_Transcript_1/1_Confidence_1.000	AT1G19490.1	GO:0005634	nucleus	GO:0003700;GO:0043565;GO:0046983	sequence-specific DNA binding transcription factor activity;sequence-specific DNA binding;protein dimerization activity	GO:0006355	regulation of transcription, DNA-dependent
Locus_11964_Transcript_1/1_Confidence_1.000	AT1G19600.1	GO:0005737	cytoplasm	-	-	GO:0019303	D-ribose catabolic process
Locus_35337_Transcript_1/1_Confidence_1.000	AT1G19600.1	GO:0005737	cytoplasm	-	-	GO:0019303	D-ribose catabolic process
Locus_4366_Transcript_1/1_Confidence_1.000	AT1G19800.1	GO:0009941;GO:0009507	chloroplast envelope;chloroplast	-	-	-	-
Locus_255_Transcript_1/1_Confidence_1.000	AT1G19880.1	GO:0005634	nucleus	-	-	-	-
Locus_14694_Transcript_1/1_Confidence_1.000	AT1G19880.1	GO:0005634	nucleus	-	-	-	-
Locus_25603_Transcript_1/1_Confidence_1.000	AT1G20010.1	GO:0043234;GO:0005737;GO:0005618;GO:0009570;GO:0016020;GO:0005774;GO:0005886;GO:0005874;GO:0009507	protein complex;cytoplasm;cell wall;chloroplast stroma;membrane;vacuolar membrane;plasma membrane;microtubule;chloroplast	GO:0005198;GO:0003924;GO:0005525	structural molecule activity;GTPase activity;GTP binding	GO:0051258;GO:0007017;GO:0007018;GO:0006184	protein polymerization;microtubule-based process;microtubule-based movement;GTP catabolic process
Locus_42324_Transcript_1/1_Confidence_1.000	AT1G20010.1	GO:0043234;GO:0005737;GO:0005618;GO:0009570;GO:0016020;GO:0005774;GO:0005886;GO:0005874;GO:0009507	protein complex;cytoplasm;cell wall;chloroplast stroma;membrane;vacuolar membrane;plasma membrane;microtubule;chloroplast	GO:0005198;GO:0003924;GO:0005525	structural molecule activity;GTPase activity;GTP binding	GO:0051258;GO:0007017;GO:0007018;GO:0006184	protein polymerization;microtubule-based process;microtubule-based movement;GTP catabolic process
Locus_13444_Transcript_1/1_Confidence_1.000	AT1G20050.1	GO:0005886	plasma membrane	GO:0047750	cholestenol delta-isomerase activity	GO:0016125	sterol metabolic process
Locus_2513_Transcript_1/1_Confidence_1.000	AT1G20110.1	GO:0005634	nucleus	GO:0046872	metal ion binding	-	-
Locus_12770_Transcript_1/1_Confidence_1.000	AT1G20110.1	GO:0005634	nucleus	GO:0046872	metal ion binding	-	-
Locus_4240_Transcript_1/1_Confidence_1.000	AT1G20225.1	GO:0005773;GO:0005829	vacuole;cytosol	-	-	-	-
Locus_5232_Transcript_1/1_Confidence_1.000	AT1G20260.1	GO:0005794;GO:0005773;GO:0005774;GO:0033178;GO:0033180;GO:0005886;GO:0016469;GO:0009507	Golgi apparatus;vacuole;vacuolar membrane;proton-transporting two-sector ATPase complex, catalytic domain;proton-transporting V-type ATPase, V1 domain;plasma membrane;proton-transporting two-sector ATPase complex;chloroplast	GO:0016820;GO:0046961;GO:0005524;GO:0046933	hydrolase activity, acting on acid anhydrides, catalyzing transmembrane movement of substances;proton-transporting ATPase activity, rotational mechanism;ATP binding;proton-transporting ATP synthase activity, rotational mechanism	GO:0046034;GO:0015992;GO:0015991	ATP metabolic process;proton transport;ATP hydrolysis coupled proton transport
Locus_3466_Transcript_1/1_Confidence_1.000	AT1G20330.1	GO:0005794	Golgi apparatus	GO:0008168	methyltransferase activity	GO:0006694;GO:0008152	steroid biosynthetic process;metabolic process
Locus_1379_Transcript_1/1_Confidence_1.000	AT1G20410.1	GO:0005634	nucleus	GO:0003723;GO:0009982	RNA binding;pseudouridine synthase activity	GO:0001522;GO:0009451	pseudouridine synthesis;RNA modification
Locus_46931_Transcript_1/1_Confidence_1.000	AT1G20410.1	GO:0005634	nucleus	GO:0003723;GO:0009982	RNA binding;pseudouridine synthase activity	GO:0001522;GO:0009451	pseudouridine synthesis;RNA modification
Locus_25737_Transcript_1/1_Confidence_1.000	AT1G20460.1	GO:0005739	mitochondrion	-	-	-	-
Locus_43435_Transcript_1/1_Confidence_1.000	AT1G20540.1	GO:0005634	nucleus	-	-	-	-
Locus_5421_Transcript_1/1_Confidence_1.000	AT1G20550.1	GO:0005794	Golgi apparatus	-	-	-	-
Locus_25337_Transcript_1/1_Confidence_1.000	AT1G20560.1	-	-	GO:0003824	catalytic activity	GO:0008152	metabolic process
Locus_11952_Transcript_1/1_Confidence_1.000	AT1G20560.2	GO:0005739	mitochondrion	GO:0003824	catalytic activity	GO:0008152	metabolic process
Locus_33701_Transcript_1/1_Confidence_1.000	AT1G20560.2	GO:0005739	mitochondrion	GO:0003824	catalytic activity	GO:0008152	metabolic process
Locus_820_Transcript_1/1_Confidence_1.000	AT1G20575.1	GO:0005886	plasma membrane	-	-	-	-
Locus_26042_Transcript_1/1_Confidence_1.000	AT1G20630.1	GO:0005618;GO:0009941;GO:0005634;GO:0022626;GO:0005777	cell wall;chloroplast envelope;nucleus;cytosolic ribosome;peroxisome	GO:0020037;GO:0004096	heme binding;catalase activity	GO:0046686	response to cadmium ion
Locus_18146_Transcript_1/1_Confidence_1.000	AT1G20640.2	GO:0005634	nucleus	-	-	-	-
Locus_7156_Transcript_1/1_Confidence_1.000	AT1G20670.1	GO:0005634	nucleus	-	-	-	-
Locus_36863_Transcript_1/1_Confidence_1.000	AT1G20670.1	GO:0005634	nucleus	-	-	-	-
Locus_9504_Transcript_1/1_Confidence_1.000	AT1G20696.3	GO:0005634	nucleus	-	-	-	-
Locus_39308_Transcript_1/1_Confidence_1.000	AT1G20770.1	GO:0005634	nucleus	-	-	-	-
Locus_2819_Transcript_1/1_Confidence_1.000	AT1G20780.1	GO:0005634;GO:0000151;GO:0005886	nucleus;ubiquitin ligase complex;plasma membrane	GO:0004842	ubiquitin-protein ligase activity	GO:0016567	protein ubiquitination
Locus_13909_Transcript_1/1_Confidence_1.000	AT1G20780.1	GO:0005634;GO:0000151;GO:0005886	nucleus;ubiquitin ligase complex;plasma membrane	GO:0004842	ubiquitin-protein ligase activity	GO:0016567	protein ubiquitination
Locus_19573_Transcript_1/1_Confidence_1.000	AT1G20780.1	GO:0005634;GO:0000151;GO:0005886	nucleus;ubiquitin ligase complex;plasma membrane	GO:0004842	ubiquitin-protein ligase activity	GO:0016567	protein ubiquitination
Locus_22602_Transcript_1/1_Confidence_1.000	AT1G20830.1	GO:0009941	chloroplast envelope	-	-	-	-
Locus_6462_Transcript_1/1_Confidence_1.000	AT1G20920.1	GO:0005634	nucleus	GO:0003676;GO:0008026;GO:0005524;GO:0004386	nucleic acid binding;ATP-dependent helicase activity;ATP binding;helicase activity	-	-
Locus_15606_Transcript_1/1_Confidence_1.000	AT1G20920.1	GO:0005634	nucleus	GO:0003676;GO:0008026;GO:0005524;GO:0004386	nucleic acid binding;ATP-dependent helicase activity;ATP binding;helicase activity	-	-
Locus_66727_Transcript_1/1_Confidence_1.000	AT1G20925.1	GO:0016021	integral to membrane	-	-	GO:0055085	transmembrane transport
Locus_3148_Transcript_1/1_Confidence_1.000	AT1G20970.1	GO:0005773;GO:0005634;GO:0005886	vacuole;nucleus;plasma membrane	-	-	-	-
Locus_4064_Transcript_1/1_Confidence_1.000	AT1G20980.1	GO:0005634;GO:0005886	nucleus;plasma membrane	GO:0003677	DNA binding	GO:0042742	defense response to bacterium
Locus_3983_Transcript_1/1_Confidence_1.000	AT1G21065.1	GO:0009507	chloroplast	-	-	-	-
Locus_16392_Transcript_1/1_Confidence_1.000	AT1G21080.3	GO:0005737;GO:0005794	cytoplasm;Golgi apparatus	GO:0031072;GO:0051082	heat shock protein binding;unfolded protein binding	GO:0006457	protein folding
Locus_13748_Transcript_1/1_Confidence_1.000	AT1G21150.1	-	plasma membrane	-	-	-	-
Locus_11653_Transcript_1/1_Confidence_1.000	AT1G21170.1	GO:0005794	Golgi apparatus	-	-	-	-
Locus_6593_Transcript_1/1_Confidence_1.000	AT1G21200.1	GO:0005634	nucleus	GO:0003677	DNA binding	-	-
Locus_34830_Transcript_1/1_Confidence_1.000	AT1G21240.1	-	-	GO:0004674;GO:0016772;GO:0005509;GO:0005524;GO:0004672	protein serine/threonine kinase activity;transferase activity, transferring phosphorus-containing groups;calcium ion binding;ATP binding;protein kinase activity	GO:0006468	protein phosphorylation
Locus_57959_Transcript_1/1_Confidence_1.000	AT1G21240.1	-	-	GO:0004674;GO:0016772;GO:0005509;GO:0005524;GO:0004672	protein serine/threonine kinase activity;transferase activity, transferring phosphorus-containing groups;calcium ion binding;ATP binding;protein kinase activity	GO:0006468	protein phosphorylation
Locus_7775_Transcript_1/1_Confidence_1.000	AT1G21326.1	GO:0005634	nucleus	-	-	-	-
Locus_25951_Transcript_1/1_Confidence_1.000	AT1G21370.2	-	Golgi apparatus;plasma membrane	-	nucleotide binding;catalytic activity;ATPase activity;ATPase activity, coupled to transmembrane movement of ions, phosphorylative mechanism;metal ion binding;ATP binding	-	cation transport;ATP biosynthetic process;ATP catabolic process;metabolic process
Locus_7748_Transcript_1/1_Confidence_1.000	AT1G21380.1	GO:0005622	intracellular	-	-	GO:0006886	intracellular protein transport
Locus_22690_Transcript_1/1_Confidence_1.000	AT1G21410.1	GO:0005737	cytoplasm	-	-	-	-
Locus_31496_Transcript_1/1_Confidence_1.000	AT1G21410.1	GO:0005737	cytoplasm	-	-	-	-
Locus_1602_Transcript_1/1_Confidence_1.000	AT1G21430.1	GO:0016020;GO:0005576	membrane;extracellular region	GO:0050661;GO:0050660;GO:0004499;GO:0016491	NADP binding;flavin adenine dinucleotide binding;N,N-dimethylaniline monooxygenase activity;oxidoreductase activity	GO:0055114	oxidation-reduction process
Locus_65967_Transcript_1/1_Confidence_1.000	AT1G21460.1	GO:0005783;GO:0005886	endoplasmic reticulum;plasma membrane	-	-	-	-
Locus_12370_Transcript_1/1_Confidence_1.000	AT1G21580.1	GO:0005634	nucleus	GO:0008270;GO:0003676	zinc ion binding;nucleic acid binding	-	-
Locus_21930_Transcript_1/1_Confidence_1.000	AT1G21600.2	GO:0009295;GO:0009507	nucleoid;chloroplast	-	-	-	-
Locus_23935_Transcript_1/1_Confidence_1.000	AT1G21630.2	GO:0005886	plasma membrane	GO:0005509	calcium ion binding	-	-
Locus_6852_Transcript_1/1_Confidence_1.000	AT1G21640.1	GO:0009507	chloroplast	GO:0003951	NAD+ kinase activity	GO:0008152	metabolic process
Locus_1726_Transcript_1/1_Confidence_1.000	AT1G21640.2	GO:0009507	chloroplast	GO:0003951	NAD+ kinase activity	GO:0008152	metabolic process
Locus_22221_Transcript_1/1_Confidence_1.000	AT1G21650.3	GO:0016020;GO:0005886	membrane;plasma membrane	GO:0008270;GO:0005524	zinc ion binding;ATP binding	GO:0006886;GO:0017038;GO:0006605	intracellular protein transport;protein import;protein targeting
Locus_25245_Transcript_1/1_Confidence_1.000	AT1G21650.3	GO:0016020;GO:0005886	membrane;plasma membrane	GO:0008270;GO:0005524	zinc ion binding;ATP binding	GO:0006886;GO:0017038;GO:0006605	intracellular protein transport;protein import;protein targeting
Locus_4726_Transcript_1/1_Confidence_1.000	AT1G21680.1	GO:0005773;GO:0005576;GO:0009505;GO:0005774	vacuole;extracellular region;plant-type cell wall;vacuolar membrane	-	-	-	-
Locus_23246_Transcript_1/1_Confidence_1.000	AT1G21690.2	GO:0005634;GO:0005730	nucleus;nucleolus	GO:0000166;GO:0017111;GO:0005524;GO:0003677	nucleotide binding;nucleoside-triphosphatase activity;ATP binding;DNA binding	GO:0006260	DNA replication
Locus_47016_Transcript_1/1_Confidence_1.000	AT1G21690.3	GO:0005634	nucleus	GO:0003677;GO:0017111;GO:0005524;GO:0000166	DNA binding;nucleoside-triphosphatase activity;ATP binding;nucleotide binding	GO:0006260	DNA replication
Locus_12020_Transcript_1/1_Confidence_1.000	AT1G21700.1	GO:0005634	nucleus	GO:0003677	DNA binding	-	-
Locus_14483_Transcript_1/1_Confidence_1.000	AT1G21700.1	GO:0005634	nucleus	GO:0003677	DNA binding	-	-
Locus_34892_Transcript_1/1_Confidence_1.000	AT1G21710.1	GO:0005634	nucleus	GO:0003824;GO:0003684;GO:0008534;GO:0003677	catalytic activity;damaged DNA binding;oxidized purine nucleobase lesion DNA N-glycosylase activity;DNA binding	GO:0006284;GO:0006281;GO:0006289	base-excision repair;DNA repair;nucleotide-excision repair
Locus_12840_Transcript_1/1_Confidence_1.000	AT1G21720.1	GO:0005737;GO:0005829;GO:0005839;GO:0005774	cytoplasm;cytosol;proteasome core complex;vacuolar membrane	GO:0004175;GO:0004298	endopeptidase activity;threonine-type endopeptidase activity	GO:0051603	proteolysis involved in cellular protein catabolic process
Locus_10331_Transcript_1/1_Confidence_1.000	AT1G21750.1	GO:0009579;GO:0005783;GO:0005773;GO:0016020;GO:0009505;GO:0009507	thylakoid;endoplasmic reticulum;vacuole;membrane;plant-type cell wall;chloroplast	GO:0015035;GO:0016853;GO:0009055	protein disulfide oxidoreductase activity;isomerase activity;electron carrier activity	GO:0009651;GO:0006662;GO:0045454	response to salt stress;glycerol ether metabolic process;cell redox homeostasis
Locus_21890_Transcript_1/1_Confidence_1.000	AT1G21760.1	GO:0005737	cytoplasm	-	-	-	-
Locus_26991_Transcript_1/1_Confidence_1.000	AT1G21780.2	GO:0005737	cytoplasm	-	-	-	-
Locus_57018_Transcript_1/1_Confidence_1.000	AT1G21780.2	GO:0005737	cytoplasm	-	-	-	-
Locus_1467_Transcript_1/1_Confidence_1.000	AT1G21790.1	GO:0016021;GO:0005739	integral to membrane;mitochondrion	-	-	-	-
Locus_35763_Transcript_1/1_Confidence_1.000	AT1G21840.1	GO:0005737	cytoplasm	GO:0016151	nickel cation binding	GO:0006807	nitrogen compound metabolic process
Locus_48839_Transcript_1/1_Confidence_1.000	AT1G21980.1	GO:0005634	nucleus	GO:0016308;GO:0016307;GO:0005524	1-phosphatidylinositol-4-phosphate 5-kinase activity;phosphatidylinositol phosphate kinase activity;ATP binding	GO:0046488	phosphatidylinositol metabolic process
Locus_11478_Transcript_1/1_Confidence_1.000	AT1G22060.1	GO:0005773;GO:0005737	vacuole;cytoplasm	-	-	-	-
Locus_9007_Transcript_1/1_Confidence_1.000	AT1G22110.1	GO:0005634;GO:0005840;GO:0005622	nucleus;ribosome;intracellular	GO:0003735	structural constituent of ribosome	GO:0006412	translation
Locus_10901_Transcript_1/1_Confidence_1.000	AT1G22170.1	GO:0009507	chloroplast	GO:0003824;GO:0016868	catalytic activity;intramolecular transferase activity, phosphotransferases	GO:0006096;GO:0008152	glycolysis;metabolic process
Locus_11985_Transcript_1/1_Confidence_1.000	AT1G22170.1	GO:0009507	chloroplast	GO:0003824;GO:0016868	catalytic activity;intramolecular transferase activity, phosphotransferases	GO:0006096;GO:0008152	glycolysis;metabolic process
Locus_12134_Transcript_1/1_Confidence_1.000	AT1G22270.1	GO:0005829	cytosol	-	-	-	-
Locus_16716_Transcript_1/1_Confidence_1.000	AT1G22300.3	GO:0005737;GO:0005829;GO:0005739;GO:0009506;GO:0005886	cytoplasm;cytosol;mitochondrion;plasmodesma;plasma membrane	GO:0019904;GO:0005524	protein domain specific binding;ATP binding	-	-
Locus_58038_Transcript_1/1_Confidence_1.000	AT1G22300.3	GO:0005737;GO:0005829;GO:0005739;GO:0009506;GO:0005886	cytoplasm;cytosol;mitochondrion;plasmodesma;plasma membrane	GO:0019904;GO:0005524	protein domain specific binding;ATP binding	-	-
Locus_35391_Transcript_1/1_Confidence_1.000	AT1G22310.2	GO:0005634	nucleus	GO:0003677	DNA binding	-	-
Locus_759_Transcript_1/1_Confidence_1.000	AT1G22410.1	GO:0016020;GO:0009507	membrane;chloroplast	GO:0003849	3-deoxy-7-phosphoheptulonate synthase activity	GO:0009073	aromatic amino acid family biosynthetic process
Locus_808_Transcript_1/1_Confidence_1.000	AT1G22410.1	GO:0016020;GO:0009507	membrane;chloroplast	GO:0003849	3-deoxy-7-phosphoheptulonate synthase activity	GO:0009073	aromatic amino acid family biosynthetic process
Locus_32022_Transcript_1/1_Confidence_1.000	AT1G22440.1	GO:0005737;GO:0005829	cytoplasm;cytosol	GO:0000166;GO:0008270;GO:0016491	nucleotide binding;zinc ion binding;oxidoreductase activity	GO:0055114	oxidation-reduction process
Locus_20586_Transcript_1/1_Confidence_1.000	AT1G22450.1	GO:0009579;GO:0009535;GO:0005739;GO:0009507	thylakoid;chloroplast thylakoid membrane;mitochondrion;chloroplast	GO:0004129	cytochrome-c oxidase activity	GO:0009651	response to salt stress
Locus_12918_Transcript_1/1_Confidence_1.000	AT1G22460.1	GO:0005794	Golgi apparatus	-	-	-	-
Locus_23357_Transcript_1/1_Confidence_1.000	AT1G22510.2	GO:0005739	mitochondrion	-	-	-	-
Locus_60540_Transcript_1/1_Confidence_1.000	AT1G22540.1	GO:0016020;GO:0005886	membrane;plasma membrane	GO:0005215	transporter activity	GO:0006857	oligopeptide transport
Locus_10617_Transcript_1/1_Confidence_1.000	AT1G22610.1	GO:0005634;GO:0009506;GO:0009507	nucleus;plasmodesma;chloroplast	-	-	-	-
Locus_9644_Transcript_1/1_Confidence_1.000	AT1G22620.1	GO:0005634	nucleus	-	-	-	-
Locus_17104_Transcript_1/1_Confidence_1.000	AT1G22620.1	GO:0005634	nucleus	-	-	-	-
Locus_8693_Transcript_1/1_Confidence_1.000	AT1G22630.1	GO:0009507	chloroplast	-	-	-	-
Locus_40883_Transcript_1/1_Confidence_1.000	AT1G22640.1	GO:0005634	nucleus	GO:0003677	DNA binding	-	-
Locus_30184_Transcript_1/1_Confidence_1.000	AT1G22660.1	GO:0009507	chloroplast	GO:0016779;GO:0003723	nucleotidyltransferase activity;RNA binding	GO:0006396	RNA processing
Locus_6880_Transcript_1/1_Confidence_1.000	AT1G22700.3	GO:0005634;GO:0009507	nucleus;chloroplast	-	-	-	-
Locus_21595_Transcript_1/1_Confidence_1.000	AT1G22740.1	GO:0005773;GO:0016020;GO:0005622	vacuole;membrane;intracellular	GO:0003924;GO:0005525	GTPase activity;GTP binding	GO:0006886;GO:0006913;GO:0007165;GO:0015031;GO:0006184;GO:0007264	intracellular protein transport;nucleocytoplasmic transport;signal transduction;protein transport;GTP catabolic process;small GTPase mediated signal transduction
Locus_27855_Transcript_1/1_Confidence_1.000	AT1G22800.1	GO:0005739	mitochondrion	GO:0008168	methyltransferase activity	GO:0008152	metabolic process
Locus_31343_Transcript_1/1_Confidence_1.000	AT1G22800.1	GO:0005739	mitochondrion	GO:0008168	methyltransferase activity	GO:0008152	metabolic process
Locus_31344_Transcript_1/1_Confidence_1.000	AT1G22800.1	GO:0005739	mitochondrion	GO:0008168	methyltransferase activity	GO:0008152	metabolic process
Locus_17914_Transcript_1/1_Confidence_1.000	AT1G22840.1	GO:0005829;GO:0005739;GO:0005774	cytosol;mitochondrion;vacuolar membrane	GO:0005506;GO:0020037;GO:0009055	iron ion binding;heme binding;electron carrier activity	-	-
Locus_13097_Transcript_1/1_Confidence_1.000	AT1G22860.1	GO:0005737;GO:0005829	cytoplasm;cytosol	GO:0005083	small GTPase regulator activity	GO:0006886;GO:0016192	intracellular protein transport;vesicle-mediated transport
Locus_16695_Transcript_1/1_Confidence_1.000	AT1G22860.1	GO:0005737;GO:0005829	cytoplasm;cytosol	GO:0005083	small GTPase regulator activity	GO:0006886;GO:0016192	intracellular protein transport;vesicle-mediated transport
Locus_5643_Transcript_1/1_Confidence_1.000	AT1G22870.1	GO:0005737;GO:0005829	cytoplasm;cytosol	GO:0016772;GO:0004713;GO:0005524;GO:0004672	transferase activity, transferring phosphorus-containing groups;protein tyrosine kinase activity;ATP binding;protein kinase activity	GO:0006468	protein phosphorylation
Locus_8116_Transcript_1/1_Confidence_1.000	AT1G22900.1	GO:0005576	extracellular region	-	-	-	-
Locus_10463_Transcript_1/1_Confidence_1.000	AT1G22900.1	GO:0005576	extracellular region	-	-	-	-
Locus_16543_Transcript_1/1_Confidence_1.000	AT1G22930.1	GO:0005634;GO:0009506	nucleus;plasmodesma	-	-	-	-
Locus_25850_Transcript_1/1_Confidence_1.000	AT1G22940.1	GO:0005737;GO:0009570;GO:0009507	cytoplasm;chloroplast stroma;chloroplast	GO:0008972;GO:0003824;GO:0004789	phosphomethylpyrimidine kinase activity;catalytic activity;thiamine-phosphate diphosphorylase activity	GO:0009228	thiamine biosynthetic process
Locus_13982_Transcript_1/1_Confidence_1.000	AT1G23010.1	GO:0005576	extracellular region	GO:0005507;GO:0016491	copper ion binding;oxidoreductase activity	GO:0055114	oxidation-reduction process
Locus_14547_Transcript_1/1_Confidence_1.000	AT1G23010.1	GO:0005576	extracellular region	GO:0005507;GO:0016491	copper ion binding;oxidoreductase activity	GO:0055114	oxidation-reduction process
Locus_15359_Transcript_1/1_Confidence_1.000	AT1G23010.1	GO:0005576	extracellular region	GO:0005507;GO:0016491	copper ion binding;oxidoreductase activity	GO:0055114	oxidation-reduction process
Locus_16873_Transcript_1/1_Confidence_1.000	AT1G23010.1	GO:0005576	extracellular region	GO:0005507;GO:0016491	copper ion binding;oxidoreductase activity	GO:0055114	oxidation-reduction process
Locus_21347_Transcript_1/1_Confidence_1.000	AT1G23010.1	GO:0005576	extracellular region	GO:0005507;GO:0016491	copper ion binding;oxidoreductase activity	GO:0055114	oxidation-reduction process
Locus_35870_Transcript_1/1_Confidence_1.000	AT1G23010.1	GO:0005576	extracellular region	GO:0005507;GO:0016491	copper ion binding;oxidoreductase activity	GO:0055114	oxidation-reduction process
Locus_40971_Transcript_1/1_Confidence_1.000	AT1G23010.1	GO:0005576	extracellular region	GO:0005507;GO:0016491	copper ion binding;oxidoreductase activity	GO:0055114	oxidation-reduction process
Locus_49962_Transcript_1/1_Confidence_1.000	AT1G23010.1	GO:0005576	extracellular region	GO:0005507;GO:0016491	copper ion binding;oxidoreductase activity	GO:0055114	oxidation-reduction process
Locus_25447_Transcript_1/1_Confidence_1.000	AT1G23100.1	GO:0005737	cytoplasm	GO:0005524	ATP binding	GO:0006457	protein folding
Locus_9611_Transcript_1/1_Confidence_1.000	AT1G23170.2	GO:0005634	nucleus	-	-	-	-
Locus_17762_Transcript_1/1_Confidence_1.000	AT1G23180.1	GO:0009570;GO:0009507	chloroplast stroma;chloroplast	-	-	-	-
Locus_18524_Transcript_1/1_Confidence_1.000	AT1G23230.1	GO:0005634	nucleus	-	-	-	-
Locus_22845_Transcript_1/1_Confidence_1.000	AT1G23230.1	GO:0005634	nucleus	-	-	-	-
Locus_29926_Transcript_1/1_Confidence_1.000	AT1G23230.2	GO:0005634	nucleus	-	-	-	-
Locus_50550_Transcript_1/1_Confidence_1.000	AT1G23230.2	GO:0005634	nucleus	-	-	-	-
Locus_5417_Transcript_1/1_Confidence_1.000	AT1G23280.1	GO:0005634	nucleus	-	-	-	-
Locus_17070_Transcript_1/1_Confidence_1.000	AT1G23290.1	GO:0005737;GO:0022626;GO:0005840;GO:0005730;GO:0005622;GO:0009506	cytoplasm;cytosolic ribosome;ribosome;nucleolus;intracellular;plasmodesma	GO:0003735	structural constituent of ribosome	-	-
Locus_20968_Transcript_1/1_Confidence_1.000	AT1G23290.1	GO:0005737;GO:0022626;GO:0005840;GO:0005730;GO:0005622;GO:0009506	cytoplasm;cytosolic ribosome;ribosome;nucleolus;intracellular;plasmodesma	GO:0003735	structural constituent of ribosome	-	-
Locus_31678_Transcript_1/1_Confidence_1.000	AT1G23290.1	GO:0005737;GO:0022626;GO:0005840;GO:0005730;GO:0005622;GO:0009506	cytoplasm;cytosolic ribosome;ribosome;nucleolus;intracellular;plasmodesma	GO:0003735	structural constituent of ribosome	-	-
Locus_1550_Transcript_1/1_Confidence_1.000	AT1G23310.1	GO:0005737;GO:0005773;GO:0016020;GO:0005777;GO:0048046;GO:0009507	cytoplasm;vacuole;membrane;peroxisome;apoplast;chloroplast	GO:0003824;GO:0016847;GO:0016740;GO:0030170	catalytic activity;1-aminocyclopropane-1-carboxylate synthase activity;transferase activity;pyridoxal phosphate binding	GO:0009058;GO:0042218	biosynthetic process;1-aminocyclopropane-1-carboxylate biosynthetic process
Locus_431_Transcript_1/1_Confidence_1.000	AT1G23310.2	GO:0005737;GO:0005773;GO:0016020;GO:0005777;GO:0048046;GO:0009507	cytoplasm;vacuole;membrane;peroxisome;apoplast;chloroplast	GO:0003824;GO:0016847;GO:0016740;GO:0030170	catalytic activity;1-aminocyclopropane-1-carboxylate synthase activity;transferase activity;pyridoxal phosphate binding	GO:0009058;GO:0042218	biosynthetic process;1-aminocyclopropane-1-carboxylate biosynthetic process
Locus_16276_Transcript_1/1_Confidence_1.000	AT1G23360.1	GO:0005739	mitochondrion	GO:0008168	methyltransferase activity	-	-
Locus_11313_Transcript_1/1_Confidence_1.000	AT1G23400.1	GO:0009507	chloroplast	GO:0003723	RNA binding	-	-
Locus_28157_Transcript_1/1_Confidence_1.000	AT1G23400.1	GO:0009507	chloroplast	GO:0003723	RNA binding	-	-
Locus_9047_Transcript_1/1_Confidence_1.000	AT1G23740.1	GO:0048046;GO:0009941;GO:0009579;GO:0009507;GO:0009570	apoplast;chloroplast envelope;thylakoid;chloroplast;chloroplast stroma	GO:0016491;GO:0008270;GO:0000166	oxidoreductase activity;zinc ion binding;nucleotide binding	GO:0055114	oxidation-reduction process
Locus_1106_Transcript_1/1_Confidence_1.000	AT1G23800.1	GO:0009507	chloroplast	GO:0016491	oxidoreductase activity	GO:0008152;GO:0055114	metabolic process;oxidation-reduction process
Locus_2267_Transcript_1/1_Confidence_1.000	AT1G23820.1	GO:0005829;GO:0009507	cytosol;chloroplast	GO:0003824	catalytic activity	-	-
Locus_6351_Transcript_1/1_Confidence_1.000	AT1G23860.4	GO:0005634	nucleus	-	-	-	-
Locus_1964_Transcript_1/1_Confidence_1.000	AT1G24020.2	GO:0009507	chloroplast	-	-	GO:0006952	defense response
Locus_12719_Transcript_1/1_Confidence_1.000	AT1G24020.2	GO:0009507	chloroplast	-	-	GO:0006952	defense response
Locus_19946_Transcript_1/1_Confidence_1.000	AT1G24020.2	GO:0009507	chloroplast	-	-	GO:0006952	defense response
Locus_20684_Transcript_1/1_Confidence_1.000	AT1G24020.2	GO:0009507	chloroplast	-	-	GO:0006952	defense response
Locus_20872_Transcript_1/1_Confidence_1.000	AT1G24020.2	GO:0009507	chloroplast	-	-	GO:0006952	defense response
Locus_27268_Transcript_1/1_Confidence_1.000	AT1G24020.2	GO:0009507	chloroplast	-	-	GO:0006952	defense response
Locus_27632_Transcript_1/1_Confidence_1.000	AT1G24030.2	-	-	GO:0004674;GO:0016772;GO:0004713;GO:0005524;GO:0004672	protein serine/threonine kinase activity;transferase activity, transferring phosphorus-containing groups;protein tyrosine kinase activity;ATP binding;protein kinase activity	GO:0006468	protein phosphorylation
Locus_16847_Transcript_1/1_Confidence_1.000	AT1G24040.2	GO:0009507	chloroplast	GO:0008080	N-acetyltransferase activity	-	-
Locus_16572_Transcript_1/1_Confidence_1.000	AT1G24050.1	-	membrane;plasma membrane	-	P-P-bond-hydrolysis-driven protein transmembrane transporter activity	-	protein transport
Locus_22696_Transcript_1/1_Confidence_1.000	AT1G24120.1	GO:0005634	nucleus	GO:0031072;GO:0051082	heat shock protein binding;unfolded protein binding	GO:0006457	protein folding
Locus_6250_Transcript_1/1_Confidence_1.000	AT1G24130.1	GO:0005737	cytoplasm	-	-	-	-
Locus_58370_Transcript_1/1_Confidence_1.000	AT1G24180.1	GO:0043231;GO:0005739	intracellular membrane-bounded organelle;mitochondrion	GO:0016624;GO:0004739	oxidoreductase activity, acting on the aldehyde or oxo group of donors, disulfide as acceptor;pyruvate dehydrogenase (acetyl-transferring) activity	GO:0008152;GO:0009651;GO:0006096;GO:0055114	metabolic process;response to salt stress;glycolysis;oxidation-reduction process
Locus_18058_Transcript_1/1_Confidence_1.000	AT1G24310.1	GO:0009507;GO:0005730	chloroplast;nucleolus	-	-	-	-
Locus_22030_Transcript_1/1_Confidence_1.000	AT1G24310.1	GO:0009507;GO:0005730	chloroplast;nucleolus	-	-	-	-
Locus_15739_Transcript_1/1_Confidence_1.000	AT1G24330.1	GO:0005871;GO:0005634;GO:0000151;GO:0009507	kinesin complex;nucleus;ubiquitin ligase complex;chloroplast	GO:0019894;GO:0004842	kinesin binding;ubiquitin-protein ligase activity	GO:0016567	protein ubiquitination
Locus_62566_Transcript_1/1_Confidence_1.000	AT1G24360.1	GO:0009570;GO:0009941;GO:0009507	chloroplast stroma;chloroplast envelope;chloroplast	GO:0051287;GO:0000166;GO:0004316;GO:0016491	NAD binding;nucleotide binding;3-oxoacyl-[acyl-carrier-protein] reductase (NADPH) activity;oxidoreductase activity	GO:0006633;GO:0008152;GO:0055114	fatty acid biosynthetic process;metabolic process;oxidation-reduction process
Locus_38718_Transcript_1/1_Confidence_1.000	AT1G24460.2	GO:0005737	cytoplasm	-	-	-	-
Locus_31267_Transcript_1/1_Confidence_1.000	AT1G24560.1	GO:0005737	cytoplasm	-	-	-	-
Locus_4836_Transcript_1/1_Confidence_1.000	AT1G24610.1	GO:0009507	chloroplast	-	-	-	-
Locus_6044_Transcript_1/1_Confidence_1.000	AT1G24610.1	GO:0009507	chloroplast	-	-	-	-
Locus_13736_Transcript_1/1_Confidence_1.000	AT1G24706.1	GO:0005634	nucleus	-	-	-	-
Locus_7730_Transcript_1/1_Confidence_1.000	AT1G24706.2	GO:0005634	nucleus	-	-	-	-
Locus_7944_Transcript_1/1_Confidence_1.000	AT1G24706.2	GO:0005634	nucleus	-	-	-	-
Locus_13215_Transcript_1/1_Confidence_1.000	AT1G24764.1	GO:0005634	nucleus	-	-	-	-
Locus_26726_Transcript_1/1_Confidence_1.000	AT1G25145.1	-	peroxisome;nucleus;cytosolic ribosome	-	heme binding;catalase activity	-	response to oxidative stress;oxidation-reduction process
Locus_22471_Transcript_1/1_Confidence_1.000	AT1G25280.1	GO:0005634;GO:0005886	nucleus;plasma membrane	-	-	-	-
Locus_26713_Transcript_1/1_Confidence_1.000	AT1G25320.1	GO:0005886	plasma membrane	GO:0016772;GO:0005524;GO:0004672	transferase activity, transferring phosphorus-containing groups;ATP binding;protein kinase activity	GO:0006468	protein phosphorylation
Locus_3932_Transcript_1/1_Confidence_1.000	AT1G25350.1	GO:0005737;GO:0005829	cytoplasm;cytosol	GO:0004819;GO:0004812;GO:0016876;GO:0005524;GO:0000166	glutamine-tRNA ligase activity;aminoacyl-tRNA ligase activity;ligase activity, forming aminoacyl-tRNA and related compounds;ATP binding;nucleotide binding	GO:0043039;GO:0006412;GO:0006425;GO:0006418	tRNA aminoacylation;translation;glutaminyl-tRNA aminoacylation;tRNA aminoacylation for protein translation
Locus_3281_Transcript_1/1_Confidence_1.000	AT1G25375.1	-	-	GO:0016787	hydrolase activity	-	-
Locus_9495_Transcript_1/1_Confidence_1.000	AT1G25375.1	-	-	GO:0016787	hydrolase activity	-	-
Locus_9493_Transcript_1/1_Confidence_1.000	AT1G25380.1	GO:0005743;GO:0005739	mitochondrial inner membrane;mitochondrion	GO:0005215	transporter activity	GO:0006810;GO:0055085	transport;transmembrane transport
Locus_16711_Transcript_1/1_Confidence_1.000	AT1G25500.2	GO:0009507	chloroplast	-	-	-	-
Locus_13308_Transcript_1/1_Confidence_1.000	AT1G25500.3	-	nucleus	-	-	-	-
Locus_8085_Transcript_1/1_Confidence_1.000	AT1G25540.1	GO:0005634	nucleus	-	-	-	-
Locus_21685_Transcript_1/1_Confidence_1.000	AT1G25540.2	-	cytoplasm;plant-type cell wall	-	phospholipid binding	-	-
Locus_17794_Transcript_1/1_Confidence_1.000	AT1G25682.1	GO:0005634	nucleus	-	-	-	-
Locus_16199_Transcript_1/1_Confidence_1.000	AT1G26090.1	GO:0010287;GO:0009507	plastoglobule;chloroplast	-	-	-	-
Locus_16609_Transcript_1/1_Confidence_1.000	AT1G26120.1	GO:0009507	chloroplast	GO:0016787	hydrolase activity	GO:0008152	metabolic process
Locus_3537_Transcript_1/1_Confidence_1.000	AT1G26170.1	-	-	GO:0008565	protein transporter activity	GO:0006886	intracellular protein transport
Locus_20343_Transcript_1/1_Confidence_1.000	AT1G26170.1	-	-	GO:0008565	protein transporter activity	GO:0006886	intracellular protein transport
Locus_26268_Transcript_1/1_Confidence_1.000	AT1G26170.1	-	-	GO:0008565	protein transporter activity	GO:0006886	intracellular protein transport
Locus_33944_Transcript_1/1_Confidence_1.000	AT1G26180.1	GO:0009507	chloroplast	-	-	-	-
Locus_16404_Transcript_1/1_Confidence_1.000	AT1G26190.1	GO:0009507	chloroplast	GO:0016773;GO:0016301;GO:0005524	phosphotransferase activity, alcohol group as acceptor;kinase activity;ATP binding	GO:0006796;GO:0008152	phosphate-containing compound metabolic process;metabolic process
Locus_7138_Transcript_1/1_Confidence_1.000	AT1G26300.1	-	chloroplast	-	-	-	10-formyltetrahydrofolate biosynthetic process;folic acid-containing compound biosynthetic process
Locus_44139_Transcript_1/1_Confidence_1.000	AT1G26330.1	GO:0005634	nucleus	-	-	-	-
Locus_20525_Transcript_1/1_Confidence_1.000	AT1G26330.2	GO:0005634	nucleus	-	-	-	-
Locus_28458_Transcript_1/1_Confidence_1.000	AT1G26340.1	-	-	GO:0020037	heme binding	-	-
Locus_61614_Transcript_1/1_Confidence_1.000	AT1G26340.1	-	-	GO:0020037	heme binding	-	-
Locus_13044_Transcript_1/1_Confidence_1.000	AT1G26360.1	GO:0005737	cytoplasm	-	-	GO:0006499	N-terminal protein myristoylation
Locus_65839_Transcript_1/1_Confidence_1.000	AT1G26360.1	GO:0005737	cytoplasm	-	-	GO:0006499	N-terminal protein myristoylation
Locus_28191_Transcript_1/1_Confidence_1.000	AT1G26370.1	GO:0005634	nucleus	GO:0005524;GO:0000166;GO:0017111;GO:0003676;GO:0004386	ATP binding;nucleotide binding;nucleoside-triphosphatase activity;nucleic acid binding;helicase activity	-	-
Locus_34559_Transcript_1/1_Confidence_1.000	AT1G26370.1	GO:0005634	nucleus	GO:0005524;GO:0000166;GO:0017111;GO:0003676;GO:0004386	ATP binding;nucleotide binding;nucleoside-triphosphatase activity;nucleic acid binding;helicase activity	-	-
Locus_44366_Transcript_1/1_Confidence_1.000	AT1G26370.1	GO:0005634	nucleus	GO:0005524;GO:0000166;GO:0017111;GO:0003676;GO:0004386	ATP binding;nucleotide binding;nucleoside-triphosphatase activity;nucleic acid binding;helicase activity	-	-
Locus_436_Transcript_1/1_Confidence_1.000	AT1G26460.1	GO:0005739	mitochondrion	-	-	-	-
Locus_2961_Transcript_1/1_Confidence_1.000	AT1G26480.1	GO:0005737	cytoplasm	GO:0019904	protein domain specific binding	-	-
Locus_32761_Transcript_1/1_Confidence_1.000	AT1G26530.1	GO:0005634	nucleus	-	-	-	-
Locus_3093_Transcript_1/1_Confidence_1.000	AT1G26550.1	-	-	GO:0016853	isomerase activity	-	-
Locus_13284_Transcript_1/1_Confidence_1.000	AT1G26650.1	-	membrane	-	nucleotide binding;catalytic activity;ATPase activity, coupled to transmembrane movement of ions, phosphorylative mechanism;metal ion binding;calcium-transporting ATPase activity;ATP binding	-	calcium ion transmembrane transport;ATP biosynthetic process;metabolic process;cation transport
Locus_5728_Transcript_1/1_Confidence_1.000	AT1G26665.1	GO:0016592;GO:0005634	mediator complex;nucleus	GO:0001104	RNA polymerase II transcription cofactor activity	GO:0006357	regulation of transcription from RNA polymerase II promoter
Locus_3131_Transcript_1/1_Confidence_1.000	AT1G26700.1	GO:0016021;GO:0005739	integral to membrane;mitochondrion	-	-	GO:0008219	cell death
Locus_55979_Transcript_1/1_Confidence_1.000	AT1G26760.1	-	chloroplast thylakoid membrane;chloroplast thylakoid;membrane;integral to thylakoid membrane;thylakoid;chloroplast	-	iron ion binding;heme binding;electron carrier activity	-	photosynthesis
Locus_67389_Transcript_1/1_Confidence_1.000	AT1G26760.1	-	-	-	ATPase activity;nucleoside-triphosphatase activity;ATP binding;nucleotide binding	-	-
Locus_25107_Transcript_1/1_Confidence_1.000	AT1G26810.1	GO:0005794;GO:0016020	Golgi apparatus;membrane	GO:0008378;GO:0030246	galactosyltransferase activity;carbohydrate binding	GO:0006486	protein glycosylation
Locus_6219_Transcript_1/1_Confidence_1.000	AT1G26830.1	GO:0031461;GO:0005634;GO:0005829	cullin-RING ubiquitin ligase complex;nucleus;cytosol	GO:0031625	ubiquitin protein ligase binding	GO:0006511	ubiquitin-dependent protein catabolic process
Locus_46294_Transcript_1/1_Confidence_1.000	AT1G26840.1	GO:0005634;GO:0005664	nucleus;nuclear origin of replication recognition complex	GO:0003677	DNA binding	GO:0006260	DNA replication
Locus_1238_Transcript_1/1_Confidence_1.000	AT1G26880.1	GO:0005737;GO:0005622;GO:0005840;GO:0009507;GO:0005730	cytoplasm;intracellular;ribosome;chloroplast;nucleolus	GO:0003735	structural constituent of ribosome	GO:0006412	translation
Locus_32330_Transcript_1/1_Confidence_1.000	AT1G26910.1	GO:0005737;GO:0009941;GO:0016020;GO:0005840;GO:0005622	cytoplasm;chloroplast envelope;membrane;ribosome;intracellular	GO:0003735	structural constituent of ribosome	GO:0006412	translation
Locus_34801_Transcript_1/1_Confidence_1.000	AT1G27060.1	GO:0005737	cytoplasm	-	-	-	-
Locus_38240_Transcript_1/1_Confidence_1.000	AT1G27060.1	GO:0005737	cytoplasm	-	-	-	-
Locus_13165_Transcript_1/1_Confidence_1.000	AT1G27070.1	-	nucleus	-	-	-	-
Locus_43418_Transcript_1/1_Confidence_1.000	AT1G27150.1	GO:0005634	nucleus	-	-	-	-
Locus_12453_Transcript_1/1_Confidence_1.000	AT1G27170.2	GO:0005737;GO:0005622	cytoplasm;intracellular	GO:0043531	ADP binding	GO:0006952;GO:0007165	defense response;signal transduction
Locus_13043_Transcript_1/4_Confidence_0.267	AT1G27170.2	GO:0005737;GO:0005622	cytoplasm;intracellular	GO:0043531	ADP binding	GO:0006952;GO:0007165	defense response;signal transduction
Locus_13043_Transcript_2/4_Confidence_0.200	AT1G27170.2	GO:0005737;GO:0005622	cytoplasm;intracellular	GO:0043531	ADP binding	GO:0006952;GO:0007165	defense response;signal transduction
Locus_13043_Transcript_3/4_Confidence_0.267	AT1G27170.2	GO:0005737;GO:0005622	cytoplasm;intracellular	GO:0043531	ADP binding	GO:0006952;GO:0007165	defense response;signal transduction
Locus_13043_Transcript_4/4_Confidence_0.667	AT1G27170.2	GO:0005737;GO:0005622	cytoplasm;intracellular	GO:0043531	ADP binding	GO:0006952;GO:0007165	defense response;signal transduction
Locus_14026_Transcript_2/7_Confidence_0.344	AT1G27170.2	GO:0005737;GO:0005622	cytoplasm;intracellular	GO:0043531	ADP binding	GO:0006952;GO:0007165	defense response;signal transduction
Locus_14026_Transcript_3/7_Confidence_0.281	AT1G27170.2	GO:0005737;GO:0005622	cytoplasm;intracellular	GO:0043531	ADP binding	GO:0006952;GO:0007165	defense response;signal transduction
Locus_14026_Transcript_1/7_Confidence_0.375	AT1G27180.1	GO:0005737;GO:0005622	cytoplasm;intracellular	GO:0043531	ADP binding	GO:0006952;GO:0007165	defense response;signal transduction
Locus_14026_Transcript_4/7_Confidence_0.375	AT1G27180.1	GO:0005737;GO:0005622	cytoplasm;intracellular	GO:0043531	ADP binding	GO:0006952;GO:0007165	defense response;signal transduction
Locus_14026_Transcript_5/7_Confidence_0.438	AT1G27180.1	GO:0005737;GO:0005622	cytoplasm;intracellular	GO:0043531	ADP binding	GO:0006952;GO:0007165	defense response;signal transduction
Locus_14026_Transcript_7/7_Confidence_0.469	AT1G27180.1	GO:0005737;GO:0005622	cytoplasm;intracellular	GO:0043531	ADP binding	GO:0006952;GO:0007165	defense response;signal transduction
Locus_30829_Transcript_1/1_Confidence_1.000	AT1G27180.1	GO:0005737;GO:0005622	cytoplasm;intracellular	GO:0043531	ADP binding	GO:0006952;GO:0007165	defense response;signal transduction
Locus_1019_Transcript_1/1_Confidence_1.000	AT1G27200.1	GO:0005794;GO:0005634	Golgi apparatus;nucleus	-	-	-	-
Locus_18031_Transcript_1/1_Confidence_1.000	AT1G27200.1	GO:0005794;GO:0005634	Golgi apparatus;nucleus	-	-	-	-
Locus_10958_Transcript_1/1_Confidence_1.000	AT1G27320.1	GO:0005886	plasma membrane	GO:0004673;GO:0000155;GO:0000156;GO:0004871;GO:0016772;GO:0005524	protein histidine kinase activity;phosphorelay sensor kinase activity;phosphorelay response regulator activity;signal transducer activity;transferase activity, transferring phosphorus-containing groups;ATP binding	GO:0018106;GO:0006355;GO:0016310;GO:0007165;GO:0000160	peptidyl-histidine phosphorylation;regulation of transcription, DNA-dependent;phosphorylation;signal transduction;phosphorelay signal transduction system
Locus_20152_Transcript_1/1_Confidence_1.000	AT1G27320.1	GO:0005886	plasma membrane	GO:0004673;GO:0000155;GO:0000156;GO:0004871;GO:0016772;GO:0005524	protein histidine kinase activity;phosphorelay sensor kinase activity;phosphorelay response regulator activity;signal transducer activity;transferase activity, transferring phosphorus-containing groups;ATP binding	GO:0018106;GO:0006355;GO:0016310;GO:0007165;GO:0000160	peptidyl-histidine phosphorylation;regulation of transcription, DNA-dependent;phosphorylation;signal transduction;phosphorelay signal transduction system
Locus_9475_Transcript_1/1_Confidence_1.000	AT1G27330.1	GO:0005739	mitochondrion	-	-	-	-
Locus_3571_Transcript_1/1_Confidence_1.000	AT1G27340.1	GO:0005634	nucleus	-	-	-	-
Locus_14160_Transcript_1/1_Confidence_1.000	AT1G27340.1	GO:0005634	nucleus	-	-	-	-
Locus_17034_Transcript_1/1_Confidence_1.000	AT1G27340.1	GO:0005634	nucleus	-	-	-	-
Locus_28936_Transcript_1/1_Confidence_1.000	AT1G27340.1	GO:0005634	nucleus	-	-	-	-
Locus_29676_Transcript_1/1_Confidence_1.000	AT1G27340.1	GO:0005634	nucleus	-	-	-	-
Locus_48572_Transcript_1/1_Confidence_1.000	AT1G27340.1	GO:0005634	nucleus	-	-	-	-
Locus_53462_Transcript_1/1_Confidence_1.000	AT1G27340.1	GO:0005634	nucleus	-	-	-	-
Locus_4789_Transcript_1/1_Confidence_1.000	AT1G27400.1	GO:0015934;GO:0005840;GO:0005773;GO:0005829;GO:0005774;GO:0005886;GO:0005622;GO:0009506;GO:0009507	large ribosomal subunit;ribosome;vacuole;cytosol;vacuolar membrane;plasma membrane;intracellular;plasmodesma;chloroplast	GO:0003735	structural constituent of ribosome	GO:0006412	translation
Locus_12441_Transcript_1/1_Confidence_1.000	AT1G27461.1	-	nucleus;chloroplast	-	DNA binding	-	-
Locus_1217_Transcript_1/1_Confidence_1.000	AT1G27480.1	GO:0005773;GO:0005576;GO:0005774	vacuole;extracellular region;vacuolar membrane	GO:0008374	O-acyltransferase activity	GO:0006629	lipid metabolic process
Locus_24394_Transcript_1/1_Confidence_1.000	AT1G27480.1	GO:0005773;GO:0005576;GO:0005774	vacuole;extracellular region;vacuolar membrane	GO:0008374	O-acyltransferase activity	GO:0006629	lipid metabolic process
Locus_34983_Transcript_1/1_Confidence_1.000	AT1G27520.1	GO:0016020	membrane	GO:0004571;GO:0005509	mannosyl-oligosaccharide 1,2-alpha-mannosidase activity;calcium ion binding	-	-
Locus_26269_Transcript_1/1_Confidence_1.000	AT1G27620.1	GO:0005737	cytoplasm	GO:0016747	transferase activity, transferring acyl groups other than amino-acyl groups	-	-
Locus_10000_Transcript_1/1_Confidence_1.000	AT1G27750.1	GO:0005634	nucleus	GO:0003676	nucleic acid binding	-	-
Locus_24372_Transcript_1/1_Confidence_1.000	AT1G27750.1	GO:0005634	nucleus	GO:0003676	nucleic acid binding	-	-
Locus_7211_Transcript_1/1_Confidence_1.000	AT1G27752.2	-	nucleus;cytosol	-	-	-	-
Locus_20781_Transcript_1/1_Confidence_1.000	AT1G27752.2	-	-	-	ATP-dependent helicase activity;nucleic acid binding;ATP binding;helicase activity	-	-
Locus_55118_Transcript_1/1_Confidence_1.000	AT1G27770.1	GO:0016020;GO:0005886	membrane;plasma membrane	GO:0016820;GO:0000166;GO:0003824;GO:0015662;GO:0046872;GO:0005388;GO:0005524	hydrolase activity, acting on acid anhydrides, catalyzing transmembrane movement of substances;nucleotide binding;catalytic activity;ATPase activity, coupled to transmembrane movement of ions, phosphorylative mechanism;metal ion binding;calcium-transporting ATPase activity;ATP binding	GO:0006812;GO:0070588;GO:0006754;GO:0008152	cation transport;calcium ion transmembrane transport;ATP biosynthetic process;metabolic process
Locus_41307_Transcript_1/1_Confidence_1.000	AT1G27840.2	GO:0005739	mitochondrion	-	-	-	-
Locus_34818_Transcript_1/1_Confidence_1.000	AT1G27840.3	GO:0005634	nucleus	-	-	-	-
Locus_11390_Transcript_1/1_Confidence_1.000	AT1G27850.1	GO:0005886	plasma membrane	-	-	-	-
Locus_40947_Transcript_1/1_Confidence_1.000	AT1G27880.1	GO:0005634	nucleus	GO:0003676;GO:0008026;GO:0005524;GO:0004386	nucleic acid binding;ATP-dependent helicase activity;ATP binding;helicase activity	GO:0006310	DNA recombination
Locus_45647_Transcript_1/1_Confidence_1.000	AT1G27880.1	GO:0005634	nucleus	GO:0003676;GO:0008026;GO:0005524;GO:0004386	nucleic acid binding;ATP-dependent helicase activity;ATP binding;helicase activity	GO:0006310	DNA recombination
Locus_63196_Transcript_1/1_Confidence_1.000	AT1G27880.1	GO:0005634	nucleus	GO:0003676;GO:0008026;GO:0005524;GO:0004386	nucleic acid binding;ATP-dependent helicase activity;ATP binding;helicase activity	GO:0006310	DNA recombination
Locus_30119_Transcript_1/1_Confidence_1.000	AT1G27900.1	GO:0005634	nucleus	GO:0008026;GO:0017111;GO:0004386;GO:0003676;GO:0000166;GO:0005524	ATP-dependent helicase activity;nucleoside-triphosphatase activity;helicase activity;nucleic acid binding;nucleotide binding;ATP binding	-	-
Locus_35518_Transcript_1/1_Confidence_1.000	AT1G27900.1	GO:0005634	nucleus	GO:0008026;GO:0017111;GO:0004386;GO:0003676;GO:0000166;GO:0005524	ATP-dependent helicase activity;nucleoside-triphosphatase activity;helicase activity;nucleic acid binding;nucleotide binding;ATP binding	-	-
Locus_55509_Transcript_1/1_Confidence_1.000	AT1G27940.1	GO:0016021;GO:0005634	integral to membrane;nucleus	GO:0017111;GO:0042626;GO:0005524;GO:0016887;GO:0000166	nucleoside-triphosphatase activity;ATPase activity, coupled to transmembrane movement of substances;ATP binding;ATPase activity;nucleotide binding	GO:0006810;GO:0055085	transport;transmembrane transport
Locus_8529_Transcript_1/1_Confidence_1.000	AT1G27980.1	GO:0016020	membrane	GO:0003824;GO:0016831;GO:0030170	catalytic activity;carboxy-lyase activity;pyridoxal phosphate binding	GO:0019752	carboxylic acid metabolic process
Locus_1196_Transcript_1/1_Confidence_1.000	AT1G28060.1	GO:0005634	nucleus	-	-	-	-
Locus_3908_Transcript_1/1_Confidence_1.000	AT1G28090.1	GO:0005739	mitochondrion	GO:0016779;GO:0003723	nucleotidyltransferase activity;RNA binding	GO:0006396	RNA processing
Locus_6812_Transcript_1/1_Confidence_1.000	AT1G28120.1	GO:0005737	cytoplasm	GO:0008242	omega peptidase activity	GO:0019538	protein metabolic process
Locus_10778_Transcript_1/1_Confidence_1.000	AT1G28120.1	GO:0005737	cytoplasm	GO:0008242	omega peptidase activity	GO:0019538	protein metabolic process
Locus_11686_Transcript_1/1_Confidence_1.000	AT1G28140.1	GO:0009507	chloroplast	-	-	-	-
Locus_4820_Transcript_1/1_Confidence_1.000	AT1G28190.1	-	plasma membrane	-	-	-	-
Locus_8040_Transcript_1/1_Confidence_1.000	AT1G28240.1	GO:0016021	integral to membrane	-	-	GO:0006672	ceramide metabolic process
Locus_31042_Transcript_1/1_Confidence_1.000	AT1G28290.1	GO:0009506	plasmodesma	-	-	-	-
Locus_10490_Transcript_1/1_Confidence_1.000	AT1G28320.1	-	-	GO:0003824	catalytic activity	-	-
Locus_29169_Transcript_1/1_Confidence_1.000	AT1G28320.1	-	-	GO:0003824	catalytic activity	-	-
Locus_32778_Transcript_1/1_Confidence_1.000	AT1G28320.1	-	-	GO:0003824	catalytic activity	-	-
Locus_8379_Transcript_1/1_Confidence_1.000	AT1G28330.4	GO:0005634	nucleus	-	-	-	-
Locus_12330_Transcript_1/1_Confidence_1.000	AT1G28420.1	GO:0005634	nucleus	-	-	-	-
Locus_21006_Transcript_1/1_Confidence_1.000	AT1G28420.1	GO:0005634	nucleus	-	-	-	-
Locus_10655_Transcript_1/1_Confidence_1.000	AT1G28440.1	GO:0005886	plasma membrane	GO:0016772;GO:0004674;GO:0005524;GO:0004672	transferase activity, transferring phosphorus-containing groups;protein serine/threonine kinase activity;ATP binding;protein kinase activity	GO:0006468	protein phosphorylation
Locus_40063_Transcript_1/1_Confidence_1.000	AT1G28440.1	GO:0005886	plasma membrane	GO:0016772;GO:0004674;GO:0005524;GO:0004672	transferase activity, transferring phosphorus-containing groups;protein serine/threonine kinase activity;ATP binding;protein kinase activity	GO:0006468	protein phosphorylation
Locus_50677_Transcript_1/1_Confidence_1.000	AT1G28440.1	GO:0005886	plasma membrane	GO:0016772;GO:0004674;GO:0005524;GO:0004672	transferase activity, transferring phosphorus-containing groups;protein serine/threonine kinase activity;ATP binding;protein kinase activity	GO:0006468	protein phosphorylation
Locus_13774_Transcript_1/1_Confidence_1.000	AT1G28530.2	GO:0009507	chloroplast	-	-	-	-
Locus_62933_Transcript_1/1_Confidence_1.000	AT1G28560.2	GO:0005634	nucleus	-	-	-	-
Locus_10566_Transcript_1/1_Confidence_1.000	AT1G29040.4	-	chloroplast thylakoid membrane;chloroplast thylakoid;thylakoid;membrane;chloroplast	-	-	-	photosynthesis, light harvesting
Locus_32939_Transcript_1/1_Confidence_1.000	AT1G29120.3	GO:0009507	chloroplast	-	-	-	-
Locus_3813_Transcript_1/1_Confidence_1.000	AT1G29260.1	GO:0005634	nucleus	-	-	-	-
Locus_15884_Transcript_1/1_Confidence_1.000	AT1G29320.1	GO:0005737	cytoplasm	-	-	-	-
Locus_2342_Transcript_1/1_Confidence_1.000	AT1G29400.2	GO:0005634	nucleus	GO:0003676;GO:0000166	nucleic acid binding;nucleotide binding	-	-
Locus_4622_Transcript_1/1_Confidence_1.000	AT1G29470.2	GO:0005794	Golgi apparatus	GO:0008168	methyltransferase activity	-	-
Locus_17208_Transcript_1/1_Confidence_1.000	AT1G29630.2	GO:0005634	nucleus	GO:0004518;GO:0003824;GO:0016788;GO:0003677	nuclease activity;catalytic activity;hydrolase activity, acting on ester bonds;DNA binding	GO:0006281	DNA repair
Locus_6918_Transcript_1/1_Confidence_1.000	AT1G29630.3	GO:0005634	nucleus	GO:0004518;GO:0003824;GO:0003677	nuclease activity;catalytic activity;DNA binding	GO:0006281	DNA repair
Locus_15908_Transcript_1/1_Confidence_1.000	AT1G29700.1	GO:0009507	chloroplast	-	-	-	-
Locus_10031_Transcript_1/1_Confidence_1.000	AT1G29820.2	GO:0005634;GO:0016020	nucleus;membrane	GO:0046873	metal ion transmembrane transporter activity	GO:0030001;GO:0055085	metal ion transport;transmembrane transport
Locus_1147_Transcript_1/1_Confidence_1.000	AT1G29880.1	GO:0005737;GO:0005829	cytoplasm;cytosol	GO:0004812;GO:0004820;GO:0005524;GO:0000166	aminoacyl-tRNA ligase activity;glycine-tRNA ligase activity;ATP binding;nucleotide binding	GO:0006426;GO:0046686;GO:0006418	glycyl-tRNA aminoacylation;response to cadmium ion;tRNA aminoacylation for protein translation
Locus_16686_Transcript_1/1_Confidence_1.000	AT1G29900.1	GO:0009570;GO:0016020;GO:0005739;GO:0009507	chloroplast stroma;membrane;mitochondrion;chloroplast	GO:0003824;GO:0046872;GO:0016874;GO:0005524	catalytic activity;metal ion binding;ligase activity;ATP binding	GO:0006807;GO:0008152	nitrogen compound metabolic process;metabolic process
Locus_19141_Transcript_1/1_Confidence_1.000	AT1G29900.1	GO:0009570;GO:0016020;GO:0005739;GO:0009507	chloroplast stroma;membrane;mitochondrion;chloroplast	GO:0003824;GO:0046872;GO:0016874;GO:0005524	catalytic activity;metal ion binding;ligase activity;ATP binding	GO:0006807;GO:0008152	nitrogen compound metabolic process;metabolic process
Locus_24658_Transcript_1/1_Confidence_1.000	AT1G29930.1	GO:0009535;GO:0009534;GO:0009579;GO:0016020;GO:0009507	chloroplast thylakoid membrane;chloroplast thylakoid;thylakoid;membrane;chloroplast	-	-	GO:0009765	photosynthesis, light harvesting
Locus_29540_Transcript_1/1_Confidence_1.000	AT1G29930.1	GO:0009535;GO:0009534;GO:0009579;GO:0016020;GO:0009507	chloroplast thylakoid membrane;chloroplast thylakoid;thylakoid;membrane;chloroplast	-	-	GO:0009765	photosynthesis, light harvesting
Locus_23003_Transcript_1/1_Confidence_1.000	AT1G29940.1	GO:0005829;GO:0005634;GO:0009507	cytosol;nucleus;chloroplast	GO:0003899;GO:0003677;GO:0032549	DNA-directed RNA polymerase activity;DNA binding;ribonucleoside binding	GO:0006351	transcription, DNA-dependent
Locus_49939_Transcript_1/1_Confidence_1.000	AT1G29940.1	GO:0005829;GO:0005634;GO:0009507	cytosol;nucleus;chloroplast	GO:0003899;GO:0003677;GO:0032549	DNA-directed RNA polymerase activity;DNA binding;ribonucleoside binding	GO:0006351	transcription, DNA-dependent
Locus_12861_Transcript_1/1_Confidence_1.000	AT1G29990.1	GO:0005829;GO:0016272;GO:0005886	cytosol;prefoldin complex;plasma membrane	GO:0051082	unfolded protein binding	GO:0006457	protein folding
Locus_3524_Transcript_1/1_Confidence_1.000	AT1G30010.1	GO:0009507	chloroplast	GO:0003964;GO:0003723	RNA-directed DNA polymerase activity;RNA binding	-	-
Locus_3715_Transcript_1/1_Confidence_1.000	AT1G30070.1	GO:0005634;GO:0005886	nucleus;plasma membrane	-	-	-	-
Locus_23147_Transcript_1/1_Confidence_1.000	AT1G30130.2	GO:0005576	extracellular region	-	-	-	-
Locus_9950_Transcript_1/1_Confidence_1.000	AT1G30220.1	GO:0016021;GO:0016020;GO:0005886	integral to membrane;membrane;plasma membrane	GO:0022891;GO:0005215;GO:0022857	substrate-specific transmembrane transporter activity;transporter activity;transmembrane transporter activity	GO:0006810;GO:0055085	transport;transmembrane transport
Locus_45169_Transcript_1/1_Confidence_1.000	AT1G30230.2	GO:0005829;GO:0005853;GO:0005886	cytosol;eukaryotic translation elongation factor 1 complex;plasma membrane	GO:0003746	translation elongation factor activity	GO:0006414	translational elongation
Locus_56268_Transcript_1/1_Confidence_1.000	AT1G30230.2	GO:0005829;GO:0005853;GO:0005886	cytosol;eukaryotic translation elongation factor 1 complex;plasma membrane	GO:0003746	translation elongation factor activity	GO:0006414	translational elongation
Locus_23783_Transcript_1/1_Confidence_1.000	AT1G30240.2	GO:0005634	nucleus	-	-	-	-
Locus_16262_Transcript_1/1_Confidence_1.000	AT1G30270.1	GO:0005886	plasma membrane	GO:0016772;GO:0005524;GO:0004674;GO:0004672	transferase activity, transferring phosphorus-containing groups;ATP binding;protein serine/threonine kinase activity;protein kinase activity	GO:0006468;GO:0007165	protein phosphorylation;signal transduction
Locus_318_Transcript_1/1_Confidence_1.000	AT1G30330.2	GO:0005634	nucleus	-	-	GO:0006355;GO:0009725	regulation of transcription, DNA-dependent;response to hormone stimulus
Locus_1015_Transcript_1/1_Confidence_1.000	AT1G30330.2	GO:0005634	nucleus	-	-	GO:0006355;GO:0009725	regulation of transcription, DNA-dependent;response to hormone stimulus
Locus_1665_Transcript_1/1_Confidence_1.000	AT1G30360.1	GO:0009941;GO:0005773;GO:0016020;GO:0005774;GO:0005576;GO:0005886;GO:0009506;GO:0009507	chloroplast envelope;vacuole;membrane;vacuolar membrane;extracellular region;plasma membrane;plasmodesma;chloroplast	-	-	-	-
Locus_3342_Transcript_1/1_Confidence_1.000	AT1G30380.1	GO:0009535;GO:0009534;GO:0009522;GO:0016020;GO:0009579;GO:0009507	chloroplast thylakoid membrane;chloroplast thylakoid;photosystem I;membrane;thylakoid;chloroplast	-	-	GO:0015979	photosynthesis
Locus_55344_Transcript_1/1_Confidence_1.000	AT1G30400.2	GO:0005773;GO:0000325;GO:0005634;GO:0016021;GO:0005774	vacuole;plant-type vacuole;nucleus;integral to membrane;vacuolar membrane	GO:0016887;GO:0042626;GO:0017111;GO:0005524;GO:0000166	ATPase activity;ATPase activity, coupled to transmembrane movement of substances;nucleoside-triphosphatase activity;ATP binding;nucleotide binding	GO:0006810;GO:0055085	transport;transmembrane transport
Locus_65915_Transcript_1/1_Confidence_1.000	AT1G30400.2	GO:0005773;GO:0000325;GO:0005634;GO:0016021;GO:0005774	vacuole;plant-type vacuole;nucleus;integral to membrane;vacuolar membrane	GO:0016887;GO:0042626;GO:0017111;GO:0005524;GO:0000166	ATPase activity;ATPase activity, coupled to transmembrane movement of substances;nucleoside-triphosphatase activity;ATP binding;nucleotide binding	GO:0006810;GO:0055085	transport;transmembrane transport
Locus_27456_Transcript_1/1_Confidence_1.000	AT1G30420.1	GO:0005737;GO:0016021	cytoplasm;integral to membrane	GO:0017111;GO:0042626;GO:0016887;GO:0005524;GO:0000166	nucleoside-triphosphatase activity;ATPase activity, coupled to transmembrane movement of substances;ATPase activity;ATP binding;nucleotide binding	GO:0006810;GO:0055085	transport;transmembrane transport
Locus_44106_Transcript_1/1_Confidence_1.000	AT1G30420.1	GO:0005737;GO:0016021	cytoplasm;integral to membrane	GO:0017111;GO:0042626;GO:0016887;GO:0005524;GO:0000166	nucleoside-triphosphatase activity;ATPase activity, coupled to transmembrane movement of substances;ATPase activity;ATP binding;nucleotide binding	GO:0006810;GO:0055085	transport;transmembrane transport
Locus_12908_Transcript_1/1_Confidence_1.000	AT1G30440.1	GO:0005886	plasma membrane	GO:0004871	signal transducer activity	GO:0009416	response to light stimulus
Locus_2797_Transcript_1/1_Confidence_1.000	AT1G30450.2	GO:0016021;GO:0016020;GO:0005886	integral to membrane;membrane;plasma membrane	GO:0015377	cation:chloride symporter activity	GO:0006811;GO:0006810;GO:0055085	ion transport;transport;transmembrane transport
Locus_6954_Transcript_1/1_Confidence_1.000	AT1G30450.2	GO:0016021;GO:0016020;GO:0005886	integral to membrane;membrane;plasma membrane	GO:0015377	cation:chloride symporter activity	GO:0006811;GO:0006810;GO:0055085	ion transport;transport;transmembrane transport
Locus_7950_Transcript_1/1_Confidence_1.000	AT1G30450.2	GO:0016021;GO:0016020;GO:0005886	integral to membrane;membrane;plasma membrane	GO:0015377	cation:chloride symporter activity	GO:0006811;GO:0006810;GO:0055085	ion transport;transport;transmembrane transport
Locus_37029_Transcript_1/1_Confidence_1.000	AT1G30460.1	GO:0005634	nucleus	-	-	-	-
Locus_36191_Transcript_1/1_Confidence_1.000	AT1G30480.1	GO:0005634	nucleus	GO:0003676;GO:0000166	nucleic acid binding;nucleotide binding	-	-
Locus_13038_Transcript_1/1_Confidence_1.000	AT1G30520.1	GO:0005739	mitochondrion	GO:0003824	catalytic activity	GO:0008152	metabolic process
Locus_2827_Transcript_1/1_Confidence_1.000	AT1G30540.1	GO:0005737	cytoplasm	-	-	-	-
Locus_34544_Transcript_1/1_Confidence_1.000	AT1G30540.1	GO:0005737	cytoplasm	-	-	-	-
Locus_29522_Transcript_1/1_Confidence_1.000	AT1G30570.1	GO:0005886	plasma membrane	GO:0004674;GO:0004672;GO:0005524;GO:0016772	protein serine/threonine kinase activity;protein kinase activity;ATP binding;transferase activity, transferring phosphorus-containing groups	GO:0006468	protein phosphorylation
Locus_60522_Transcript_1/1_Confidence_1.000	AT1G30580.1	GO:0005829;GO:0009506	cytosol;plasmodesma	GO:0005525	GTP binding	GO:0046686	response to cadmium ion
Locus_16662_Transcript_1/1_Confidence_1.000	AT1G30620.3	GO:0005794	Golgi apparatus	GO:0050662;GO:0003824;GO:0003978;GO:0000166	coenzyme binding;catalytic activity;UDP-glucose 4-epimerase activity;nucleotide binding	GO:0006012;GO:0044237	galactose metabolic process;cellular metabolic process
Locus_38422_Transcript_1/1_Confidence_1.000	AT1G30640.1	GO:0005737	cytoplasm	GO:0016772;GO:0004674;GO:0004713;GO:0005524;GO:0004672	transferase activity, transferring phosphorus-containing groups;protein serine/threonine kinase activity;protein tyrosine kinase activity;ATP binding;protein kinase activity	GO:0006468	protein phosphorylation
Locus_12250_Transcript_1/1_Confidence_1.000	AT1G30650.1	GO:0005634	nucleus	GO:0003700;GO:0043565	sequence-specific DNA binding transcription factor activity;sequence-specific DNA binding	GO:0006355	regulation of transcription, DNA-dependent
Locus_31602_Transcript_1/1_Confidence_1.000	AT1G30680.1	GO:0005739	mitochondrion	-	-	GO:0006260	DNA replication
Locus_33937_Transcript_1/1_Confidence_1.000	AT1G30680.1	GO:0005739	mitochondrion	-	-	GO:0006260	DNA replication
Locus_80_Transcript_1/1_Confidence_1.000	AT1G30690.2	GO:0005634;GO:0016021;GO:0005886;GO:0005829;GO:0005622	nucleus;integral to membrane;plasma membrane;cytosol;intracellular	GO:0005215	transporter activity	GO:0006810	transport
Locus_2116_Transcript_1/1_Confidence_1.000	AT1G30690.2	GO:0005634;GO:0016021;GO:0005886;GO:0005829;GO:0005622	nucleus;integral to membrane;plasma membrane;cytosol;intracellular	GO:0005215	transporter activity	GO:0006810	transport
Locus_9305_Transcript_1/1_Confidence_1.000	AT1G30740.1	GO:0009506	plasmodesma	GO:0003824;GO:0050660;GO:0016614;GO:0008762;GO:0016491	catalytic activity;flavin adenine dinucleotide binding;oxidoreductase activity, acting on CH-OH group of donors;UDP-N-acetylmuramate dehydrogenase activity;oxidoreductase activity	GO:0055114	oxidation-reduction process
Locus_17328_Transcript_1/1_Confidence_1.000	AT1G30800.1	GO:0005576	extracellular region	-	-	-	-
Locus_11662_Transcript_1/1_Confidence_1.000	AT1G30825.1	GO:0005856	cytoskeleton	-	-	GO:0030833	regulation of actin filament polymerization
Locus_30384_Transcript_1/1_Confidence_1.000	AT1G30825.1	GO:0005856	cytoskeleton	-	-	GO:0030833	regulation of actin filament polymerization
Locus_753_Transcript_1/1_Confidence_1.000	AT1G30890.2	-	mitochondrion	-	-	-	phosphatidylserine biosynthetic process
Locus_7537_Transcript_1/1_Confidence_1.000	AT1G30910.1	GO:0009507	chloroplast	GO:0003824;GO:0030170;GO:0030151	catalytic activity;pyridoxal phosphate binding;molybdenum ion binding	-	-
Locus_38859_Transcript_1/1_Confidence_1.000	AT1G30960.1	GO:0009507;GO:0005622	chloroplast;intracellular	GO:0003723;GO:0005525	RNA binding;GTP binding	-	-
Locus_10983_Transcript_1/1_Confidence_1.000	AT1G30970.1	GO:0005634;GO:0005622	nucleus;intracellular	GO:0008270;GO:0003677	zinc ion binding;DNA binding	-	-
Locus_5250_Transcript_1/1_Confidence_1.000	AT1G31070.2	GO:0005737;GO:0005829;GO:0005886	cytoplasm;cytosol;plasma membrane	GO:0016779	nucleotidyltransferase activity	GO:0008152	metabolic process
Locus_18986_Transcript_1/1_Confidence_1.000	AT1G31070.2	GO:0005737;GO:0005829;GO:0005886	cytoplasm;cytosol;plasma membrane	GO:0016779	nucleotidyltransferase activity	GO:0008152	metabolic process
Locus_9337_Transcript_1/1_Confidence_1.000	AT1G31120.1	GO:0005737;GO:0016020	cytoplasm;membrane	GO:0015079	potassium ion transmembrane transporter activity	GO:0071805	potassium ion transmembrane transport
Locus_9375_Transcript_1/1_Confidence_1.000	AT1G31175.1	GO:0005634	nucleus	-	-	-	-
Locus_17020_Transcript_1/1_Confidence_1.000	AT1G31190.1	GO:0009570;GO:0005829;GO:0009507	chloroplast stroma;cytosol;chloroplast	-	-	GO:0046854	phosphatidylinositol phosphorylation
Locus_28496_Transcript_1/1_Confidence_1.000	AT1G31190.1	GO:0009570;GO:0005829;GO:0009507	chloroplast stroma;cytosol;chloroplast	-	-	GO:0046854	phosphatidylinositol phosphorylation
Locus_17005_Transcript_1/1_Confidence_1.000	AT1G31220.1	GO:0009507	chloroplast	GO:0016742;GO:0008168;GO:0004644	hydroxymethyl-, formyl- and related transferase activity;methyltransferase activity;phosphoribosylglycinamide formyltransferase activity	GO:0009058;GO:0006189	biosynthetic process;'de novo' IMP biosynthetic process
Locus_10039_Transcript_1/1_Confidence_1.000	AT1G31310.1	GO:0005634	nucleus	-	-	-	-
Locus_10514_Transcript_1/1_Confidence_1.000	AT1G31310.1	GO:0005634	nucleus	-	-	-	-
Locus_10735_Transcript_1/1_Confidence_1.000	AT1G31310.1	GO:0005634	nucleus	-	-	-	-
Locus_4408_Transcript_1/1_Confidence_1.000	AT1G31320.1	GO:0005634	nucleus	-	-	-	-
Locus_5479_Transcript_1/1_Confidence_1.000	AT1G31340.1	GO:0005829;GO:0005886	cytosol;plasma membrane	-	-	-	-
Locus_9413_Transcript_1/1_Confidence_1.000	AT1G31360.2	GO:0005634	nucleus	GO:0008026;GO:0004386;GO:0003676;GO:0005524;GO:0043140	ATP-dependent helicase activity;helicase activity;nucleic acid binding;ATP binding;ATP-dependent 3'-5' DNA helicase activity	-	-
Locus_22371_Transcript_1/1_Confidence_1.000	AT1G31360.2	GO:0005634	nucleus	GO:0008026;GO:0004386;GO:0003676;GO:0005524;GO:0043140	ATP-dependent helicase activity;helicase activity;nucleic acid binding;ATP binding;ATP-dependent 3'-5' DNA helicase activity	-	-
Locus_18059_Transcript_1/1_Confidence_1.000	AT1G31410.1	GO:0009941;GO:0005634	chloroplast envelope;nucleus	GO:0005215	transporter activity	GO:0006810	transport
Locus_31323_Transcript_1/1_Confidence_1.000	AT1G31420.2	GO:0005886	plasma membrane	GO:0016772;GO:0005524;GO:0004674;GO:0004672	transferase activity, transferring phosphorus-containing groups;ATP binding;protein serine/threonine kinase activity;protein kinase activity	GO:0006468	protein phosphorylation
Locus_46608_Transcript_1/1_Confidence_1.000	AT1G31420.2	GO:0005886	plasma membrane	GO:0016772;GO:0005524;GO:0004674;GO:0004672	transferase activity, transferring phosphorus-containing groups;ATP binding;protein serine/threonine kinase activity;protein kinase activity	GO:0006468	protein phosphorylation
Locus_3132_Transcript_1/1_Confidence_1.000	AT1G31440.1	GO:0005634;GO:0005886	nucleus;plasma membrane	-	-	-	-
Locus_47407_Transcript_1/1_Confidence_1.000	AT1G31450.1	GO:0005576	extracellular region	GO:0004190	aspartic-type endopeptidase activity	GO:0006508	proteolysis
Locus_56420_Transcript_1/1_Confidence_1.000	AT1G31450.1	GO:0005576	extracellular region	GO:0004190	aspartic-type endopeptidase activity	GO:0006508	proteolysis
Locus_8992_Transcript_1/1_Confidence_1.000	AT1G31480.1	GO:0005773;GO:0005737;GO:0009506	vacuole;cytoplasm;plasmodesma	GO:0046872	metal ion binding	-	-
Locus_18485_Transcript_1/1_Confidence_1.000	AT1G31490.1	GO:0005737;GO:0009507	cytoplasm;chloroplast	GO:0005507;GO:0048038;GO:0016747;GO:0008131	copper ion binding;quinone binding;transferase activity, transferring acyl groups other than amino-acyl groups;primary amine oxidase activity	GO:0009308;GO:0055114	amine metabolic process;oxidation-reduction process
Locus_13422_Transcript_1/1_Confidence_1.000	AT1G31500.4	GO:0005634	nucleus	-	-	-	-
Locus_28952_Transcript_1/1_Confidence_1.000	AT1G31600.3	GO:0005634	nucleus	GO:0003676	nucleic acid binding	-	-
Locus_42318_Transcript_1/1_Confidence_1.000	AT1G31600.3	GO:0005634	nucleus	GO:0003676	nucleic acid binding	-	-
Locus_19446_Transcript_1/1_Confidence_1.000	AT1G31660.1	GO:0005634	nucleus	-	-	-	-
Locus_8451_Transcript_1/1_Confidence_1.000	AT1G31730.1	GO:0005829;GO:0030117;GO:0009506;GO:0005886	cytosol;membrane coat;plasmodesma;plasma membrane	-	-	GO:0006886;GO:0016192	intracellular protein transport;vesicle-mediated transport
Locus_27617_Transcript_1/1_Confidence_1.000	AT1G31730.1	GO:0005829;GO:0030117;GO:0009506;GO:0005886	cytosol;membrane coat;plasmodesma;plasma membrane	-	-	GO:0006886;GO:0016192	intracellular protein transport;vesicle-mediated transport
Locus_43710_Transcript_1/1_Confidence_1.000	AT1G31770.1	GO:0016020	membrane	GO:0016887;GO:0017111;GO:0005524;GO:0000166	ATPase activity;nucleoside-triphosphatase activity;ATP binding;nucleotide binding	-	-
Locus_9772_Transcript_1/1_Confidence_1.000	AT1G31800.1	GO:0009941;GO:0009507	chloroplast envelope;chloroplast	GO:0005506;GO:0016705;GO:0020037;GO:0009055	iron ion binding;oxidoreductase activity, acting on paired donors, with incorporation or reduction of molecular oxygen;heme binding;electron carrier activity	GO:0055114	oxidation-reduction process
Locus_745_Transcript_1/1_Confidence_1.000	AT1G31810.1	GO:0005737	cytoplasm	GO:0003779	actin binding	GO:0016043;GO:0030036	cellular component organization;actin cytoskeleton organization
Locus_52494_Transcript_1/1_Confidence_1.000	AT1G31810.1	GO:0005737	cytoplasm	GO:0003779	actin binding	GO:0016043;GO:0030036	cellular component organization;actin cytoskeleton organization
Locus_27072_Transcript_1/1_Confidence_1.000	AT1G31870.2	GO:0005634	nucleus	-	-	-	-
Locus_28483_Transcript_1/1_Confidence_1.000	AT1G31910.1	GO:0005737	cytoplasm	GO:0005524	ATP binding	-	-
Locus_30611_Transcript_1/1_Confidence_1.000	AT1G31910.1	GO:0005737	cytoplasm	GO:0005524	ATP binding	-	-
Locus_8433_Transcript_1/1_Confidence_1.000	AT1G31910.2	GO:0005737	cytoplasm	GO:0005524	ATP binding	-	-
Locus_4376_Transcript_1/1_Confidence_1.000	AT1G31930.3	GO:0005737	cytoplasm	GO:0019001;GO:0004871	guanyl nucleotide binding;signal transducer activity	GO:0007186;GO:0007165	G-protein coupled receptor signaling pathway;signal transduction
Locus_4493_Transcript_1/1_Confidence_1.000	AT1G31970.1	GO:0005634;GO:0005829	nucleus;cytosol	GO:0003676;GO:0005524;GO:0008026;GO:0004386	nucleic acid binding;ATP binding;ATP-dependent helicase activity;helicase activity	-	-
Locus_1914_Transcript_1/1_Confidence_1.000	AT1G32060.1	GO:0009535;GO:0009941;GO:0009570;GO:0016020;GO:0048046;GO:0009579;GO:0009507	chloroplast thylakoid membrane;chloroplast envelope;chloroplast stroma;membrane;apoplast;thylakoid;chloroplast	GO:0016301;GO:0005524;GO:0008974	kinase activity;ATP binding;phosphoribulokinase activity	GO:0005975;GO:0042742;GO:0008152	carbohydrate metabolic process;defense response to bacterium;metabolic process
Locus_2837_Transcript_1/1_Confidence_1.000	AT1G32060.1	GO:0009535;GO:0009941;GO:0009570;GO:0016020;GO:0048046;GO:0009579;GO:0009507	chloroplast thylakoid membrane;chloroplast envelope;chloroplast stroma;membrane;apoplast;thylakoid;chloroplast	GO:0016301;GO:0005524;GO:0008974	kinase activity;ATP binding;phosphoribulokinase activity	GO:0005975;GO:0042742;GO:0008152	carbohydrate metabolic process;defense response to bacterium;metabolic process
Locus_4020_Transcript_1/1_Confidence_1.000	AT1G32070.3	GO:0005634;GO:0009507	nucleus;chloroplast	GO:0008080	N-acetyltransferase activity	-	-
Locus_19839_Transcript_1/1_Confidence_1.000	AT1G32080.1	GO:0009941;GO:0016020;GO:0005886;GO:0009507	chloroplast envelope;membrane;plasma membrane;chloroplast	-	-	-	-
Locus_17470_Transcript_1/1_Confidence_1.000	AT1G32120.1	GO:0005634;GO:0016020	nucleus;membrane	-	-	-	-
Locus_16112_Transcript_1/1_Confidence_1.000	AT1G32210.1	GO:0016021	integral to membrane	-	-	-	-
Locus_17254_Transcript_1/1_Confidence_1.000	AT1G32340.1	GO:0005634	nucleus	GO:0008270	zinc ion binding	-	-
Locus_24392_Transcript_1/1_Confidence_1.000	AT1G32350.1	GO:0005739	mitochondrion	-	-	GO:0007585;GO:0055114	respiratory gaseous exchange;oxidation-reduction process
Locus_64068_Transcript_1/1_Confidence_1.000	AT1G32360.1	GO:0005634	nucleus	GO:0008270;GO:0003676	zinc ion binding;nucleic acid binding	-	-
Locus_9098_Transcript_1/1_Confidence_1.000	AT1G32400.3	GO:0005773;GO:0005794;GO:0016021;GO:0005576	vacuole;Golgi apparatus;integral to membrane;extracellular region	-	-	-	-
Locus_35367_Transcript_1/1_Confidence_1.000	AT1G32450.1	GO:0016020;GO:0005886	membrane;plasma membrane	GO:0005215	transporter activity	GO:0006857	oligopeptide transport
Locus_17125_Transcript_1/2_Confidence_1.000	AT1G32490.1	GO:0005634;GO:0016020	nucleus;membrane	GO:0008026;GO:0005524;GO:0003676;GO:0004386	ATP-dependent helicase activity;ATP binding;nucleic acid binding;helicase activity	-	-
Locus_17125_Transcript_2/2_Confidence_1.000	AT1G32490.1	GO:0005634;GO:0016020	nucleus;membrane	GO:0008026;GO:0005524;GO:0003676;GO:0004386	ATP-dependent helicase activity;ATP binding;nucleic acid binding;helicase activity	-	-
Locus_7249_Transcript_1/1_Confidence_1.000	AT1G32550.1	GO:0009507	chloroplast	GO:0051536;GO:0051537;GO:0009055	iron-sulfur cluster binding;2 iron, 2 sulfur cluster binding;electron carrier activity	GO:0022900	electron transport chain
Locus_68657_Transcript_1/1_Confidence_1.000	AT1G32583.1	GO:0005576	extracellular region	-	-	-	-
Locus_29865_Transcript_1/1_Confidence_1.000	AT1G32640.1	GO:0005634	nucleus	-	-	-	-
Locus_28980_Transcript_1/1_Confidence_1.000	AT1G32730.1	GO:0009507	chloroplast	-	-	-	-
Locus_3797_Transcript_1/1_Confidence_1.000	AT1G32750.1	GO:0005634	nucleus	-	-	-	-
Locus_9657_Transcript_1/1_Confidence_1.000	AT1G32750.1	GO:0005634	nucleus	-	-	-	-
Locus_19858_Transcript_1/1_Confidence_1.000	AT1G32810.2	GO:0005634	nucleus	GO:0008270	zinc ion binding	-	-
Locus_6445_Transcript_1/1_Confidence_1.000	AT1G32860.1	GO:0046658;GO:0005576;GO:0005886	anchored to plasma membrane;extracellular region;plasma membrane	GO:0003824;GO:0043169;GO:0004553	catalytic activity;cation binding;hydrolase activity, hydrolyzing O-glycosyl compounds	GO:0005975	carbohydrate metabolic process
Locus_25596_Transcript_1/1_Confidence_1.000	AT1G32900.1	GO:0009507	chloroplast	GO:0009011	starch synthase activity	GO:0009058;GO:0009250	biosynthetic process;glucan biosynthetic process
Locus_9271_Transcript_1/1_Confidence_1.000	AT1G32930.1	GO:0005794;GO:0016020	Golgi apparatus;membrane	GO:0008378	galactosyltransferase activity	GO:0006486	protein glycosylation
Locus_1708_Transcript_1/1_Confidence_1.000	AT1G32990.1	GO:0009941;GO:0022626;GO:0005840;GO:0009570;GO:0016020;GO:0009507	chloroplast envelope;cytosolic ribosome;ribosome;chloroplast stroma;membrane;chloroplast	GO:0003735	structural constituent of ribosome	GO:0006412	translation
Locus_26776_Transcript_1/1_Confidence_1.000	AT1G33250.1	GO:0005794	Golgi apparatus	-	-	-	-
Locus_4928_Transcript_1/1_Confidence_1.000	AT1G33270.1	GO:0005886	plasma membrane	-	-	GO:0006629	lipid metabolic process
Locus_14393_Transcript_1/1_Confidence_1.000	AT1G33330.1	GO:0009507	chloroplast	GO:0003747	translation release factor activity	GO:0006415	translational termination
Locus_3201_Transcript_1/1_Confidence_1.000	AT1G33390.1	GO:0005634	nucleus	GO:0008026;GO:0003676;GO:0005524;GO:0004386	ATP-dependent helicase activity;nucleic acid binding;ATP binding;helicase activity	-	-
Locus_45445_Transcript_1/1_Confidence_1.000	AT1G33390.1	GO:0005634	nucleus	GO:0008026;GO:0003676;GO:0005524;GO:0004386	ATP-dependent helicase activity;nucleic acid binding;ATP binding;helicase activity	-	-
Locus_3648_Transcript_1/1_Confidence_1.000	AT1G33400.1	GO:0005634	nucleus	-	-	-	-
Locus_8483_Transcript_1/1_Confidence_1.000	AT1G33400.1	GO:0005634	nucleus	-	-	-	-
Locus_12555_Transcript_1/1_Confidence_1.000	AT1G33400.1	GO:0005634	nucleus	-	-	-	-
Locus_37438_Transcript_1/1_Confidence_1.000	AT1G33400.1	GO:0005634	nucleus	-	-	-	-
Locus_3740_Transcript_1/1_Confidence_1.000	AT1G33410.2	GO:0005634	nucleus	-	-	-	-
Locus_15439_Transcript_1/1_Confidence_1.000	AT1G33410.2	GO:0005634	nucleus	-	-	-	-
Locus_33089_Transcript_1/1_Confidence_1.000	AT1G33410.2	GO:0005634	nucleus	-	-	-	-
Locus_12312_Transcript_1/1_Confidence_1.000	AT1G33420.1	GO:0005634	nucleus	GO:0008270	zinc ion binding	-	-
Locus_50173_Transcript_1/1_Confidence_1.000	AT1G33420.1	GO:0005634	nucleus	GO:0008270	zinc ion binding	-	-
Locus_11195_Transcript_1/1_Confidence_1.000	AT1G33490.1	GO:0005739	mitochondrion	-	-	-	-
Locus_15444_Transcript_1/1_Confidence_1.000	AT1G33520.1	GO:0005634	nucleus	GO:0003676	nucleic acid binding	-	-
Locus_15868_Transcript_1/1_Confidence_1.000	AT1G33590.1	GO:0005618;GO:0005886;GO:0009505;GO:0009507	cell wall;plasma membrane;plant-type cell wall;chloroplast	-	-	-	-
Locus_58873_Transcript_1/1_Confidence_1.000	AT1G33600.1	GO:0005618;GO:0016020;GO:0009505;GO:0005886	cell wall;membrane;plant-type cell wall;plasma membrane	-	-	-	-
Locus_35400_Transcript_1/1_Confidence_1.000	AT1G33670.1	GO:0005576	extracellular region	-	-	-	-
Locus_5274_Transcript_1/1_Confidence_1.000	AT1G33780.1	GO:0009507	chloroplast	-	-	-	-
Locus_11740_Transcript_1/1_Confidence_1.000	AT1G33780.1	GO:0009507	chloroplast	-	-	-	-
Locus_11861_Transcript_1/1_Confidence_1.000	AT1G33810.1	GO:0009535;GO:0009941;GO:0005634;GO:0009507	chloroplast thylakoid membrane;chloroplast envelope;nucleus;chloroplast	-	-	-	-
Locus_12884_Transcript_1/1_Confidence_1.000	AT1G33990.1	GO:0005737;GO:0005886	cytoplasm;plasma membrane	-	-	-	-
Locus_24068_Transcript_1/1_Confidence_1.000	AT1G33990.1	GO:0005737;GO:0005886	cytoplasm;plasma membrane	-	-	-	-
Locus_266_Transcript_1/1_Confidence_1.000	AT1G34020.1	GO:0005886	plasma membrane	-	-	-	-
Locus_14706_Transcript_1/1_Confidence_1.000	AT1G34065.1	GO:0005739	mitochondrion	-	-	GO:0006810;GO:0055085	transport;transmembrane transport
Locus_4275_Transcript_1/1_Confidence_1.000	AT1G34110.1	GO:0005886	plasma membrane	GO:0016772;GO:0004674;GO:0005524;GO:0004672	transferase activity, transferring phosphorus-containing groups;protein serine/threonine kinase activity;ATP binding;protein kinase activity	GO:0006468	protein phosphorylation
Locus_16258_Transcript_1/1_Confidence_1.000	AT1G34110.1	GO:0005886	plasma membrane	GO:0016772;GO:0004674;GO:0005524;GO:0004672	transferase activity, transferring phosphorus-containing groups;protein serine/threonine kinase activity;ATP binding;protein kinase activity	GO:0006468	protein phosphorylation
Locus_6019_Transcript_1/1_Confidence_1.000	AT1G34120.2	GO:0009507	chloroplast	-	-	GO:0046854	phosphatidylinositol phosphorylation
Locus_526_Transcript_1/1_Confidence_1.000	AT1G34220.2	-	nucleus	-	-	-	-
Locus_49032_Transcript_1/1_Confidence_1.000	AT1G34300.1	GO:0005886	plasma membrane	GO:0004674;GO:0016772;GO:0030246;GO:0005524;GO:0004672	protein serine/threonine kinase activity;transferase activity, transferring phosphorus-containing groups;carbohydrate binding;ATP binding;protein kinase activity	GO:0006468;GO:0048544	protein phosphorylation;recognition of pollen
Locus_8476_Transcript_1/1_Confidence_1.000	AT1G34320.1	GO:0009507;GO:0005886	chloroplast;plasma membrane	-	-	GO:0006499	N-terminal protein myristoylation
Locus_18450_Transcript_1/1_Confidence_1.000	AT1G34320.1	GO:0009507;GO:0005886	chloroplast;plasma membrane	-	-	GO:0006499	N-terminal protein myristoylation
Locus_19027_Transcript_1/1_Confidence_1.000	AT1G34340.1	-	chloroplast	-	catalytic activity	-	metabolic process
Locus_47136_Transcript_1/1_Confidence_1.000	AT1G34380.2	GO:0005634	nucleus	GO:0003824;GO:0008409;GO:0003677	catalytic activity;5'-3' exonuclease activity;DNA binding	-	-
Locus_5330_Transcript_1/1_Confidence_1.000	AT1G34430.1	GO:0009941;GO:0005886;GO:0022626;GO:0005739;GO:0009507	chloroplast envelope;plasma membrane;cytosolic ribosome;mitochondrion;chloroplast	GO:0016746	transferase activity, transferring acyl groups	GO:0008152	metabolic process
Locus_6168_Transcript_1/1_Confidence_1.000	AT1G34470.1	GO:0005886	plasma membrane	-	-	-	-
Locus_17187_Transcript_1/1_Confidence_1.000	AT1G34550.1	GO:0016021;GO:0005634	integral to membrane;nucleus	-	-	GO:0046686;GO:0006672	response to cadmium ion;ceramide metabolic process
Locus_28962_Transcript_1/1_Confidence_1.000	AT1G35180.1	GO:0016021	integral to membrane	-	-	-	-
Locus_17252_Transcript_1/1_Confidence_1.000	AT1G35190.1	GO:0005737	cytoplasm	GO:0016706;GO:0005506;GO:0016491	oxidoreductase activity, acting on paired donors, with incorporation or reduction of molecular oxygen, 2-oxoglutarate as one donor, and incorporation of one atom each of oxygen into both donors;iron ion binding;oxidoreductase activity	GO:0055114	oxidation-reduction process
Locus_73926_Transcript_1/1_Confidence_1.000	AT1G35190.1	GO:0005737	cytoplasm	GO:0016706;GO:0005506;GO:0016491	oxidoreductase activity, acting on paired donors, with incorporation or reduction of molecular oxygen, 2-oxoglutarate as one donor, and incorporation of one atom each of oxygen into both donors;iron ion binding;oxidoreductase activity	GO:0055114	oxidation-reduction process
Locus_6656_Transcript_1/1_Confidence_1.000	AT1G35190.2	GO:0005737	cytoplasm	GO:0016706;GO:0005506;GO:0016491	oxidoreductase activity, acting on paired donors, with incorporation or reduction of molecular oxygen, 2-oxoglutarate as one donor, and incorporation of one atom each of oxygen into both donors;iron ion binding;oxidoreductase activity	GO:0055114	oxidation-reduction process
Locus_23946_Transcript_1/1_Confidence_1.000	AT1G35340.4	GO:0009507	chloroplast	GO:0004176	ATP-dependent peptidase activity	GO:0006508	proteolysis
Locus_48915_Transcript_1/1_Confidence_1.000	AT1G35530.1	GO:0005634	nucleus	GO:0016787;GO:0003677;GO:0003676;GO:0005524;GO:0004386	hydrolase activity;DNA binding;nucleic acid binding;ATP binding;helicase activity	-	-
Locus_46060_Transcript_1/1_Confidence_1.000	AT1G35530.2	GO:0005634	nucleus	GO:0016787;GO:0004386;GO:0003676;GO:0005524;GO:0003677	hydrolase activity;helicase activity;nucleic acid binding;ATP binding;DNA binding	-	-
Locus_49097_Transcript_1/1_Confidence_1.000	AT1G35530.2	GO:0005634	nucleus	GO:0016787;GO:0004386;GO:0003676;GO:0005524;GO:0003677	hydrolase activity;helicase activity;nucleic acid binding;ATP binding;DNA binding	-	-
Locus_23138_Transcript_1/1_Confidence_1.000	AT1G35550.1	GO:0005737	cytoplasm	GO:0005525	GTP binding	-	-
Locus_822_Transcript_1/1_Confidence_1.000	AT1G35620.1	GO:0005774;GO:0009506;GO:0009507	vacuolar membrane;plasmodesma;chloroplast	GO:0015035;GO:0009055	protein disulfide oxidoreductase activity;electron carrier activity	GO:0006662;GO:0045454	glycerol ether metabolic process;cell redox homeostasis
Locus_7561_Transcript_1/1_Confidence_1.000	AT1G35660.1	GO:0005634;GO:0005886	nucleus;plasma membrane	-	-	-	-
Locus_14066_Transcript_1/1_Confidence_1.000	AT1G35660.1	GO:0005634;GO:0005886	nucleus;plasma membrane	-	-	-	-
Locus_16638_Transcript_1/1_Confidence_1.000	AT1G35710.1	GO:0005886	plasma membrane	GO:0016772;GO:0004713;GO:0005524;GO:0004672	transferase activity, transferring phosphorus-containing groups;protein tyrosine kinase activity;ATP binding;protein kinase activity	GO:0006468	protein phosphorylation
Locus_18820_Transcript_1/1_Confidence_1.000	AT1G35710.1	GO:0005886	plasma membrane	GO:0016772;GO:0004713;GO:0005524;GO:0004672	transferase activity, transferring phosphorus-containing groups;protein tyrosine kinase activity;ATP binding;protein kinase activity	GO:0006468	protein phosphorylation
Locus_23888_Transcript_1/1_Confidence_1.000	AT1G35710.1	GO:0005886	plasma membrane	GO:0016772;GO:0004713;GO:0005524;GO:0004672	transferase activity, transferring phosphorus-containing groups;protein tyrosine kinase activity;ATP binding;protein kinase activity	GO:0006468	protein phosphorylation
Locus_26983_Transcript_1/1_Confidence_1.000	AT1G35710.1	GO:0005886	plasma membrane	GO:0016772;GO:0004713;GO:0005524;GO:0004672	transferase activity, transferring phosphorus-containing groups;protein tyrosine kinase activity;ATP binding;protein kinase activity	GO:0006468	protein phosphorylation
Locus_32400_Transcript_1/1_Confidence_1.000	AT1G35710.1	GO:0005886	plasma membrane	GO:0016772;GO:0004713;GO:0005524;GO:0004672	transferase activity, transferring phosphorus-containing groups;protein tyrosine kinase activity;ATP binding;protein kinase activity	GO:0006468	protein phosphorylation
Locus_33877_Transcript_1/1_Confidence_1.000	AT1G35710.1	GO:0005886	plasma membrane	GO:0016772;GO:0004713;GO:0005524;GO:0004672	transferase activity, transferring phosphorus-containing groups;protein tyrosine kinase activity;ATP binding;protein kinase activity	GO:0006468	protein phosphorylation
Locus_39355_Transcript_1/1_Confidence_1.000	AT1G35710.1	GO:0005886	plasma membrane	GO:0016772;GO:0004713;GO:0005524;GO:0004672	transferase activity, transferring phosphorus-containing groups;protein tyrosine kinase activity;ATP binding;protein kinase activity	GO:0006468	protein phosphorylation
Locus_18776_Transcript_1/1_Confidence_1.000	AT1G36160.2	GO:0005737	cytoplasm	GO:0003824;GO:0003989;GO:0004075;GO:0046872;GO:0016874;GO:0005524	catalytic activity;acetyl-CoA carboxylase activity;biotin carboxylase activity;metal ion binding;ligase activity;ATP binding	-	-
Locus_27791_Transcript_1/1_Confidence_1.000	AT1G36280.2	-	-	GO:0004018;GO:0003824	N6-(1,2-dicarboxyethyl)AMP AMP-lyase (fumarate-forming) activity;catalytic activity	GO:0006188;GO:0009152	IMP biosynthetic process;purine ribonucleotide biosynthetic process
Locus_20410_Transcript_1/1_Confidence_1.000	AT1G36310.2	GO:0009507	chloroplast	GO:0008168	methyltransferase activity	GO:0008152	metabolic process
Locus_1811_Transcript_1/1_Confidence_1.000	AT1G36320.1	GO:0009507	chloroplast	-	-	-	-
Locus_728_Transcript_1/1_Confidence_1.000	AT1G36730.1	GO:0005829	cytosol	GO:0003743	translation initiation factor activity	GO:0006413	translational initiation
Locus_13610_Transcript_1/1_Confidence_1.000	AT1G36980.1	-	cytoplasm;plasmodesma	-	translation elongation factor activity;GTPase activity;GTP binding	-	translational elongation
Locus_11186_Transcript_1/1_Confidence_1.000	AT1G36990.1	GO:0005634	nucleus	-	-	-	-
Locus_31982_Transcript_1/1_Confidence_1.000	AT1G37150.2	-	-	GO:0004077;GO:0003824	biotin-[acetyl-CoA-carboxylase] ligase activity;catalytic activity	GO:0006464	cellular protein modification process
Locus_34366_Transcript_1/1_Confidence_1.000	AT1G42430.1	-	nucleus	-	hydrolase activity	-	-
Locus_20898_Transcript_1/1_Confidence_1.000	AT1G42430.2	-	membrane;mitochondrion	-	oxidoreductase activity, acting on the CH-CH group of donors	-	oxidation-reduction process;heme a biosynthetic process
Locus_22567_Transcript_1/1_Confidence_1.000	AT1G42430.2	-	integral to membrane;membrane;chloroplast	-	ATPase activity, coupled to transmembrane movement of substances;nucleotide binding;ATP binding;ATPase activity;nucleoside-triphosphatase activity	-	transport;transmembrane transport
Locus_17525_Transcript_1/1_Confidence_1.000	AT1G42470.1	GO:0016021;GO:0016020;GO:0009506;GO:0005886	integral to membrane;membrane;plasmodesma;plasma membrane	GO:0008158	hedgehog receptor activity	-	-
Locus_11664_Transcript_1/1_Confidence_1.000	AT1G42540.1	GO:0016020;GO:0016021;GO:0005576	membrane;integral to membrane;extracellular region	GO:0004965;GO:0005215;GO:0005234;GO:0004970	G-protein coupled GABA receptor activity;transporter activity;extracellular-glutamate-gated ion channel activity;ionotropic glutamate receptor activity	GO:0006810;GO:0007186	transport;G-protein coupled receptor signaling pathway
Locus_2059_Transcript_1/1_Confidence_1.000	AT1G42970.1	GO:0009535;GO:0009941;GO:0009570;GO:0016020;GO:0048046;GO:0009507	chloroplast thylakoid membrane;chloroplast envelope;chloroplast stroma;membrane;apoplast;chloroplast	GO:0051287;GO:0050661;GO:0016620;GO:0000166	NAD binding;NADP binding;oxidoreductase activity, acting on the aldehyde or oxo group of donors, NAD or NADP as acceptor;nucleotide binding	GO:0046686;GO:0006006;GO:0055114	response to cadmium ion;glucose metabolic process;oxidation-reduction process
Locus_15010_Transcript_1/1_Confidence_1.000	AT1G43170.8	GO:0005737;GO:0005840;GO:0005622	cytoplasm;ribosome;intracellular	GO:0003735	structural constituent of ribosome	GO:0006412	translation
Locus_31665_Transcript_1/1_Confidence_1.000	AT1G43170.8	GO:0005737;GO:0005840;GO:0005622	cytoplasm;ribosome;intracellular	GO:0003735	structural constituent of ribosome	GO:0006412	translation
Locus_35632_Transcript_1/1_Confidence_1.000	AT1G43170.8	GO:0005737;GO:0005840;GO:0005622	cytoplasm;ribosome;intracellular	GO:0003735	structural constituent of ribosome	GO:0006412	translation
Locus_36665_Transcript_1/1_Confidence_1.000	AT1G43170.8	GO:0005737;GO:0005840;GO:0005622	cytoplasm;ribosome;intracellular	GO:0003735	structural constituent of ribosome	GO:0006412	translation
Locus_37450_Transcript_1/1_Confidence_1.000	AT1G43170.8	GO:0005737;GO:0005840;GO:0005622	cytoplasm;ribosome;intracellular	GO:0003735	structural constituent of ribosome	GO:0006412	translation
Locus_53804_Transcript_1/1_Confidence_1.000	AT1G43170.8	GO:0005737;GO:0005840;GO:0005622	cytoplasm;ribosome;intracellular	GO:0003735	structural constituent of ribosome	GO:0006412	translation
Locus_70605_Transcript_1/1_Confidence_1.000	AT1G43170.8	GO:0005737;GO:0005840;GO:0005622	cytoplasm;ribosome;intracellular	GO:0003735	structural constituent of ribosome	GO:0006412	translation
Locus_26146_Transcript_1/1_Confidence_1.000	AT1G43190.2	GO:0005634	nucleus	GO:0003723;GO:0003676;GO:0000166	RNA binding;nucleic acid binding;nucleotide binding	GO:0006397	mRNA processing
Locus_4608_Transcript_1/1_Confidence_1.000	AT1G43190.3	GO:0005634	nucleus	GO:0003723;GO:0003676;GO:0000166	RNA binding;nucleic acid binding;nucleotide binding	GO:0006397	mRNA processing
Locus_19002_Transcript_1/1_Confidence_1.000	AT1G43190.3	GO:0005634	nucleus	GO:0003723;GO:0003676;GO:0000166	RNA binding;nucleic acid binding;nucleotide binding	GO:0006397	mRNA processing
Locus_3422_Transcript_1/1_Confidence_1.000	AT1G43580.1	GO:0005739;GO:0009506	mitochondrion;plasmodesma	-	-	-	-
Locus_8015_Transcript_1/1_Confidence_1.000	AT1G43670.1	GO:0005737;GO:0005829	cytoplasm;cytosol	GO:0042578	phosphoric ester hydrolase activity	GO:0005975	carbohydrate metabolic process
Locus_10506_Transcript_1/1_Confidence_1.000	AT1G43670.1	GO:0005737;GO:0005829	cytoplasm;cytosol	GO:0042578	phosphoric ester hydrolase activity	GO:0005975	carbohydrate metabolic process
Locus_11247_Transcript_1/1_Confidence_1.000	AT1G43670.1	GO:0005737;GO:0005829	cytoplasm;cytosol	GO:0042578	phosphoric ester hydrolase activity	GO:0005975	carbohydrate metabolic process
Locus_62995_Transcript_1/1_Confidence_1.000	AT1G43670.1	GO:0005737;GO:0005829	cytoplasm;cytosol	GO:0042578	phosphoric ester hydrolase activity	GO:0005975	carbohydrate metabolic process
Locus_26117_Transcript_1/1_Confidence_1.000	AT1G43690.1	GO:0005829;GO:0005634	cytosol;nucleus	-	-	-	-
Locus_563_Transcript_1/1_Confidence_1.000	AT1G43710.1	-	-	GO:0003824;GO:0030170;GO:0016831	catalytic activity;pyridoxal phosphate binding;carboxy-lyase activity	-	-
Locus_7314_Transcript_1/1_Confidence_1.000	AT1G43710.1	-	-	GO:0003824;GO:0030170;GO:0016831	catalytic activity;pyridoxal phosphate binding;carboxy-lyase activity	-	-
Locus_32792_Transcript_1/1_Confidence_1.000	AT1G43780.1	GO:0005576	extracellular region	GO:0004185	serine-type carboxypeptidase activity	GO:0006508	proteolysis
Locus_7420_Transcript_1/1_Confidence_1.000	AT1G43860.1	GO:0005737	cytoplasm	-	-	GO:0042254	ribosome biogenesis
Locus_23322_Transcript_1/1_Confidence_1.000	AT1G43860.1	GO:0005737	cytoplasm	-	-	GO:0042254	ribosome biogenesis
Locus_8502_Transcript_1/1_Confidence_1.000	AT1G43890.3	GO:0005886	plasma membrane	GO:0005525	GTP binding	GO:0015031;GO:0007264	protein transport;small GTPase mediated signal transduction
Locus_28621_Transcript_1/1_Confidence_1.000	AT1G44100.1	GO:0005886	plasma membrane	-	-	-	-
Locus_73445_Transcript_1/1_Confidence_1.000	AT1G44100.1	GO:0005886	plasma membrane	-	-	-	-
Locus_23488_Transcript_1/1_Confidence_1.000	AT1G44110.1	GO:0005634	nucleus	GO:0019901	protein kinase binding	GO:0000079;GO:0010389;GO:0051726	regulation of cyclin-dependent protein serine/threonine kinase activity;regulation of G2/M transition of mitotic cell cycle;regulation of cell cycle
Locus_4594_Transcript_1/1_Confidence_1.000	AT1G44170.2	GO:0005773;GO:0005737;GO:0016020;GO:0005794	vacuole;cytoplasm;membrane;Golgi apparatus	-	-	GO:0055114;GO:0006081;GO:0008152	oxidation-reduction process;cellular aldehyde metabolic process;metabolic process
Locus_23880_Transcript_1/1_Confidence_1.000	AT1G44191.1	-	Golgi apparatus;membrane	-	galactoside 2-alpha-L-fucosyltransferase activity	-	cell wall biogenesis
Locus_41901_Transcript_1/1_Confidence_1.000	AT1G44414.1	GO:0005739	mitochondrion	-	-	-	-
Locus_5133_Transcript_1/1_Confidence_1.000	AT1G44575.1	GO:0009535;GO:0009579;GO:0016020;GO:0009507;GO:0009534	chloroplast thylakoid membrane;thylakoid;membrane;chloroplast;chloroplast thylakoid	-	-	-	-
Locus_13442_Transcript_1/1_Confidence_1.000	AT1G44760.1	-	nucleus	-	zinc ion binding	-	-
Locus_207_Transcript_1/1_Confidence_1.000	AT1G44770.2	-	nucleus	-	-	-	-
Locus_20379_Transcript_1/1_Confidence_0.667	AT1G44790.1	GO:0005737;GO:0005829	cytoplasm;cytosol	-	-	-	-
Locus_11216_Transcript_1/1_Confidence_1.000	AT1G44910.2	GO:0005634;GO:0005829	nucleus;cytosol	-	-	-	-
Locus_12588_Transcript_1/1_Confidence_1.000	AT1G44920.1	GO:0009507	chloroplast	-	-	-	-
Locus_5070_Transcript_1/1_Confidence_1.000	AT1G44960.1	GO:0005886	plasma membrane	-	-	-	-
Locus_37506_Transcript_1/1_Confidence_1.000	AT1G44960.1	GO:0005886	plasma membrane	-	-	-	-
Locus_44683_Transcript_1/1_Confidence_1.000	AT1G44970.1	GO:0005576	extracellular region	GO:0004601;GO:0020037	peroxidase activity;heme binding	GO:0006979;GO:0055114	response to oxidative stress;oxidation-reduction process
Locus_6280_Transcript_1/1_Confidence_1.000	AT1G45000.2	GO:0005634;GO:0016020;GO:0005886	nucleus;membrane;plasma membrane	GO:0017111;GO:0005524;GO:0000166	nucleoside-triphosphatase activity;ATP binding;nucleotide binding	-	-
Locus_63725_Transcript_1/1_Confidence_1.000	AT1G45063.2	GO:0005576	extracellular region	GO:0005507;GO:0009055	copper ion binding;electron carrier activity	-	-
Locus_29172_Transcript_1/1_Confidence_1.000	AT1G45110.1	-	-	GO:0008168	methyltransferase activity	GO:0008152	metabolic process
Locus_29402_Transcript_1/1_Confidence_1.000	AT1G45150.1	GO:0005634	nucleus	-	-	-	-
Locus_34572_Transcript_1/1_Confidence_1.000	AT1G45150.1	GO:0005634	nucleus	-	-	-	-
Locus_33963_Transcript_1/1_Confidence_1.000	AT1G45231.2	-	-	GO:0008168	methyltransferase activity	GO:0009452;GO:0001510	7-methylguanosine RNA capping;RNA methylation
Locus_34290_Transcript_1/1_Confidence_1.000	AT1G45231.2	-	-	GO:0008168	methyltransferase activity	GO:0009452;GO:0001510	7-methylguanosine RNA capping;RNA methylation
Locus_23213_Transcript_1/1_Confidence_1.000	AT1G45332.1	GO:0005739;GO:0005622	mitochondrion;intracellular	GO:0003746;GO:0003924;GO:0005524;GO:0005525	translation elongation factor activity;GTPase activity;ATP binding;GTP binding	GO:0006414	translational elongation
Locus_48961_Transcript_1/1_Confidence_1.000	AT1G45616.1	GO:0016020	membrane	-	-	-	-
Locus_20653_Transcript_1/1_Confidence_1.000	AT1G46264.1	GO:0005634	nucleus	GO:0003700;GO:0043565	sequence-specific DNA binding transcription factor activity;sequence-specific DNA binding	GO:0006355	regulation of transcription, DNA-dependent
Locus_24006_Transcript_1/1_Confidence_1.000	AT1G46264.1	GO:0005634	nucleus	GO:0003700;GO:0043565	sequence-specific DNA binding transcription factor activity;sequence-specific DNA binding	GO:0006355	regulation of transcription, DNA-dependent
Locus_13321_Transcript_1/1_Confidence_1.000	AT1G47056.1	GO:0005634	nucleus	-	-	GO:0006499	N-terminal protein myristoylation
Locus_102_Transcript_1/1_Confidence_1.000	AT1G47128.1	GO:0048046;GO:0005773;GO:0005576;GO:0009506;GO:0009507	apoplast;vacuole;extracellular region;plasmodesma;chloroplast	-	-	GO:0006508	proteolysis
Locus_16261_Transcript_1/1_Confidence_1.000	AT1G47128.1	GO:0048046;GO:0005773;GO:0005576;GO:0009506;GO:0009507	apoplast;vacuole;extracellular region;plasmodesma;chloroplast	-	-	GO:0006508	proteolysis
Locus_51925_Transcript_1/1_Confidence_1.000	AT1G47128.1	GO:0048046;GO:0005773;GO:0005576;GO:0009506;GO:0009507	apoplast;vacuole;extracellular region;plasmodesma;chloroplast	-	-	GO:0006508	proteolysis
Locus_1615_Transcript_1/1_Confidence_1.000	AT1G47260.1	GO:0005737;GO:0016020;GO:0005739;GO:0009507	cytoplasm;membrane;mitochondrion;chloroplast	-	-	GO:0009651	response to salt stress
Locus_11340_Transcript_1/1_Confidence_1.000	AT1G47270.2	GO:0005634	nucleus	-	-	-	-
Locus_13471_Transcript_1/1_Confidence_1.000	AT1G47330.1	GO:0005886	plasma membrane	-	-	-	-
Locus_27947_Transcript_1/1_Confidence_1.000	AT1G47510.1	GO:0005737	cytoplasm	-	-	GO:0006499;GO:0046854	N-terminal protein myristoylation;phosphatidylinositol phosphorylation
Locus_39857_Transcript_1/1_Confidence_1.000	AT1G47510.1	GO:0005737	cytoplasm	-	-	GO:0006499;GO:0046854	N-terminal protein myristoylation;phosphatidylinositol phosphorylation
Locus_41516_Transcript_1/1_Confidence_1.000	AT1G47570.2	GO:0005634	nucleus	GO:0008270	zinc ion binding	-	-
Locus_5773_Transcript_1/1_Confidence_1.000	AT1G47640.1	GO:0005794;GO:0005739;GO:0009507	Golgi apparatus;mitochondrion;chloroplast	-	-	-	-
Locus_6996_Transcript_1/1_Confidence_1.000	AT1G47670.1	GO:0005886	plasma membrane	-	-	-	-
Locus_11815_Transcript_1/1_Confidence_1.000	AT1G47670.1	GO:0005886	plasma membrane	-	-	-	-
Locus_18334_Transcript_1/1_Confidence_1.000	AT1G47670.1	GO:0005886	plasma membrane	-	-	-	-
Locus_6571_Transcript_1/1_Confidence_1.000	AT1G47710.1	GO:0005576	extracellular region	GO:0004867	serine-type endopeptidase inhibitor activity	-	-
Locus_14319_Transcript_1/1_Confidence_1.000	AT1G47710.1	GO:0005576	extracellular region	GO:0004867	serine-type endopeptidase inhibitor activity	-	-
Locus_9694_Transcript_1/1_Confidence_1.000	AT1G47740.2	GO:0005737	cytoplasm	-	-	-	-
Locus_62350_Transcript_1/1_Confidence_1.000	AT1G47790.1	GO:0005634	nucleus	-	-	-	-
Locus_6889_Transcript_1/1_Confidence_1.000	AT1G47830.1	GO:0005794	Golgi apparatus	GO:0008565	protein transporter activity	GO:0015031;GO:0006810	protein transport;transport
Locus_2959_Transcript_1/1_Confidence_1.000	AT1G47980.1	GO:0005576	extracellular region	-	-	-	-
Locus_8544_Transcript_1/1_Confidence_1.000	AT1G47980.1	GO:0005576	extracellular region	-	-	-	-
Locus_47556_Transcript_1/1_Confidence_1.000	AT1G47980.1	GO:0005576	extracellular region	-	-	-	-
Locus_48591_Transcript_1/1_Confidence_1.000	AT1G47980.1	GO:0005576	extracellular region	-	-	-	-
Locus_66682_Transcript_1/1_Confidence_1.000	AT1G47980.1	GO:0005576	extracellular region	-	-	-	-
Locus_27148_Transcript_1/1_Confidence_1.000	AT1G48030.2	GO:0005737;GO:0048046;GO:0005739	cytoplasm;apoplast;mitochondrion	GO:0050660;GO:0004148;GO:0016668;GO:0016491;GO:0005524;GO:0009055	flavin adenine dinucleotide binding;dihydrolipoyl dehydrogenase activity;oxidoreductase activity, acting on a sulfur group of donors, NAD(P) as acceptor;oxidoreductase activity;ATP binding;electron carrier activity	GO:0046686;GO:0045454;GO:0055114	response to cadmium ion;cell redox homeostasis;oxidation-reduction process
Locus_62603_Transcript_1/1_Confidence_1.000	AT1G48030.2	GO:0005737;GO:0048046;GO:0005739	cytoplasm;apoplast;mitochondrion	GO:0050660;GO:0004148;GO:0016668;GO:0016491;GO:0005524;GO:0009055	flavin adenine dinucleotide binding;dihydrolipoyl dehydrogenase activity;oxidoreductase activity, acting on a sulfur group of donors, NAD(P) as acceptor;oxidoreductase activity;ATP binding;electron carrier activity	GO:0046686;GO:0045454;GO:0055114	response to cadmium ion;cell redox homeostasis;oxidation-reduction process
Locus_13232_Transcript_1/1_Confidence_1.000	AT1G48090.1	GO:0009506;GO:0009507	plasmodesma;chloroplast	-	-	GO:0008104	protein localization
Locus_33577_Transcript_1/1_Confidence_1.000	AT1G48090.1	GO:0009506;GO:0009507	plasmodesma;chloroplast	-	-	GO:0008104	protein localization
Locus_37856_Transcript_1/1_Confidence_1.000	AT1G48090.1	GO:0009506;GO:0009507	plasmodesma;chloroplast	-	-	GO:0008104	protein localization
Locus_48012_Transcript_1/1_Confidence_1.000	AT1G48090.1	GO:0009506;GO:0009507	plasmodesma;chloroplast	-	-	GO:0008104	protein localization
Locus_49039_Transcript_1/1_Confidence_1.000	AT1G48090.1	GO:0009506;GO:0009507	plasmodesma;chloroplast	-	-	GO:0008104	protein localization
Locus_51957_Transcript_1/1_Confidence_1.000	AT1G48090.1	GO:0009506;GO:0009507	plasmodesma;chloroplast	-	-	GO:0008104	protein localization
Locus_58352_Transcript_1/1_Confidence_1.000	AT1G48090.1	GO:0009506;GO:0009507	plasmodesma;chloroplast	-	-	GO:0008104	protein localization
Locus_72998_Transcript_1/1_Confidence_1.000	AT1G48100.1	GO:0005576	extracellular region	GO:0004650	polygalacturonase activity	GO:0005975	carbohydrate metabolic process
Locus_52_Transcript_1/1_Confidence_1.000	AT1G48130.1	GO:0005634	nucleus	GO:0016209;GO:0016491;GO:0051920	antioxidant activity;oxidoreductase activity;peroxiredoxin activity	GO:0055114	oxidation-reduction process
Locus_547_Transcript_1/1_Confidence_1.000	AT1G48130.1	GO:0005634	nucleus	GO:0016209;GO:0016491;GO:0051920	antioxidant activity;oxidoreductase activity;peroxiredoxin activity	GO:0055114	oxidation-reduction process
Locus_32521_Transcript_1/1_Confidence_1.000	AT1G48130.1	GO:0005634	nucleus	GO:0016209;GO:0016491;GO:0051920	antioxidant activity;oxidoreductase activity;peroxiredoxin activity	GO:0055114	oxidation-reduction process
Locus_13128_Transcript_1/1_Confidence_1.000	AT1G48160.1	GO:0005737;GO:0048500	cytoplasm;signal recognition particle	GO:0008312	7S RNA binding	GO:0006614	SRP-dependent cotranslational protein targeting to membrane
Locus_37833_Transcript_1/1_Confidence_1.000	AT1G48170.1	-	mitochondrion	-	-	-	-
Locus_7894_Transcript_1/1_Confidence_1.000	AT1G48210.2	GO:0005886	plasma membrane	GO:0016772;GO:0004674;GO:0004713;GO:0005524;GO:0004672	transferase activity, transferring phosphorus-containing groups;protein serine/threonine kinase activity;protein tyrosine kinase activity;ATP binding;protein kinase activity	GO:0006468	protein phosphorylation
Locus_33464_Transcript_1/1_Confidence_1.000	AT1G48270.1	GO:0016020;GO:0005794;GO:0016021;GO:0005886;GO:0005774	membrane;Golgi apparatus;integral to membrane;plasma membrane;vacuolar membrane	GO:0030552;GO:0004888;GO:0004930	cAMP binding;transmembrane signaling receptor activity;G-protein coupled receptor activity	GO:0007186;GO:0007166	G-protein coupled receptor signaling pathway;cell surface receptor signaling pathway
Locus_24338_Transcript_1/1_Confidence_1.000	AT1G48310.1	GO:0005634	nucleus	GO:0004386;GO:0005524;GO:0003676;GO:0003677	helicase activity;ATP binding;nucleic acid binding;DNA binding	-	-
Locus_37117_Transcript_1/1_Confidence_1.000	AT1G48310.1	GO:0005634	nucleus	GO:0004386;GO:0005524;GO:0003676;GO:0003677	helicase activity;ATP binding;nucleic acid binding;DNA binding	-	-
Locus_23166_Transcript_1/1_Confidence_1.000	AT1G48320.1	GO:0009507	chloroplast	-	-	-	-
Locus_3006_Transcript_1/1_Confidence_1.000	AT1G48350.1	GO:0009570;GO:0009941;GO:0009507;GO:0005840;GO:0005622	chloroplast stroma;chloroplast envelope;chloroplast;ribosome;intracellular	GO:0003735	structural constituent of ribosome	GO:0006412	translation
Locus_25523_Transcript_1/1_Confidence_1.000	AT1G48360.2	GO:0005634	nucleus	GO:0016818;GO:0003676;GO:0016788;GO:0008270	hydrolase activity, acting on acid anhydrides, in phosphorus-containing anhydrides;nucleic acid binding;hydrolase activity, acting on ester bonds;zinc ion binding	-	-
Locus_2154_Transcript_1/1_Confidence_1.000	AT1G48410.1	GO:0005737;GO:0005634	cytoplasm;nucleus	-	-	-	-
Locus_660_Transcript_1/1_Confidence_1.000	AT1G48410.3	GO:0005737	cytoplasm	-	-	-	-
Locus_14531_Transcript_1/1_Confidence_1.000	AT1G48420.1	GO:0005829;GO:0009507	cytosol;chloroplast	-	-	GO:0046686	response to cadmium ion
Locus_18416_Transcript_1/1_Confidence_1.000	AT1G48420.1	GO:0005829;GO:0009507	cytosol;chloroplast	-	-	GO:0046686	response to cadmium ion
Locus_20692_Transcript_1/1_Confidence_1.000	AT1G48430.1	GO:0005737	cytoplasm	GO:0004371;GO:0005524	glycerone kinase activity;ATP binding	GO:0006071	glycerol metabolic process
Locus_19219_Transcript_1/1_Confidence_1.000	AT1G48440.1	GO:0016021;GO:0005783	integral to membrane;endoplasmic reticulum	-	-	GO:0006886	intracellular protein transport
Locus_10526_Transcript_1/1_Confidence_1.000	AT1G48550.1	GO:0030904;GO:0005634	retromer complex;nucleus	-	-	GO:0007034	vacuolar transport
Locus_44542_Transcript_1/1_Confidence_1.000	AT1G48630.1	GO:0005737;GO:0005829;GO:0022626	cytoplasm;cytosol;cytosolic ribosome	-	-	-	-
Locus_45648_Transcript_1/1_Confidence_1.000	AT1G48630.1	GO:0005737;GO:0005829;GO:0022626	cytoplasm;cytosol;cytosolic ribosome	-	-	-	-
Locus_22021_Transcript_1/1_Confidence_1.000	AT1G48650.2	GO:0005622	intracellular	GO:0008026;GO:0004386;GO:0003725;GO:0003723;GO:0003676;GO:0005524	ATP-dependent helicase activity;helicase activity;double-stranded RNA binding;RNA binding;nucleic acid binding;ATP binding	-	-
Locus_39248_Transcript_1/1_Confidence_1.000	AT1G48790.1	GO:0005634	nucleus	-	-	-	-
Locus_4536_Transcript_1/1_Confidence_1.000	AT1G48830.2	GO:0022626;GO:0005840;GO:0005618;GO:0005829;GO:0005622;GO:0005886;GO:0009507	cytosolic ribosome;ribosome;cell wall;cytosol;intracellular;plasma membrane;chloroplast	GO:0003735	structural constituent of ribosome	GO:0006412	translation
Locus_37915_Transcript_1/1_Confidence_1.000	AT1G48830.2	GO:0022626;GO:0005840;GO:0005618;GO:0005829;GO:0005622;GO:0005886;GO:0009507	cytosolic ribosome;ribosome;cell wall;cytosol;intracellular;plasma membrane;chloroplast	GO:0003735	structural constituent of ribosome	GO:0006412	translation
Locus_38913_Transcript_1/1_Confidence_1.000	AT1G48830.2	GO:0022626;GO:0005840;GO:0005618;GO:0005829;GO:0005622;GO:0005886;GO:0009507	cytosolic ribosome;ribosome;cell wall;cytosol;intracellular;plasma membrane;chloroplast	GO:0003735	structural constituent of ribosome	GO:0006412	translation
Locus_45312_Transcript_1/1_Confidence_1.000	AT1G48830.2	GO:0022626;GO:0005840;GO:0005618;GO:0005829;GO:0005622;GO:0005886;GO:0009507	cytosolic ribosome;ribosome;cell wall;cytosol;intracellular;plasma membrane;chloroplast	GO:0003735	structural constituent of ribosome	GO:0006412	translation
Locus_72006_Transcript_1/1_Confidence_1.000	AT1G48830.2	GO:0022626;GO:0005840;GO:0005618;GO:0005829;GO:0005622;GO:0005886;GO:0009507	cytosolic ribosome;ribosome;cell wall;cytosol;intracellular;plasma membrane;chloroplast	GO:0003735	structural constituent of ribosome	GO:0006412	translation
Locus_214_Transcript_1/1_Confidence_1.000	AT1G48840.1	-	cytoplasm	-	DNA binding	-	cellular amino acid biosynthetic process
Locus_3628_Transcript_1/1_Confidence_1.000	AT1G48840.1	-	extracellular region	-	cysteine-type endopeptidase inhibitor activity	-	-
Locus_15104_Transcript_1/1_Confidence_1.000	AT1G48850.1	GO:0009570;GO:0005730;GO:0009507	chloroplast stroma;nucleolus;chloroplast	GO:0004107	chorismate synthase activity	GO:0009073	aromatic amino acid family biosynthetic process
Locus_2614_Transcript_1/1_Confidence_1.000	AT1G48920.1	GO:0005730	nucleolus	GO:0003676;GO:0000166	nucleic acid binding;nucleotide binding	-	-
Locus_3478_Transcript_1/1_Confidence_1.000	AT1G48920.1	GO:0005730	nucleolus	GO:0003676;GO:0000166	nucleic acid binding;nucleotide binding	-	-
Locus_12471_Transcript_1/1_Confidence_1.000	AT1G48920.1	GO:0005730	nucleolus	GO:0003676;GO:0000166	nucleic acid binding;nucleotide binding	-	-
Locus_34702_Transcript_1/1_Confidence_1.000	AT1G48920.1	GO:0005730	nucleolus	GO:0003676;GO:0000166	nucleic acid binding;nucleotide binding	-	-
Locus_39298_Transcript_1/1_Confidence_1.000	AT1G48920.1	GO:0005730	nucleolus	GO:0003676;GO:0000166	nucleic acid binding;nucleotide binding	-	-
Locus_13862_Transcript_1/1_Confidence_1.000	AT1G48990.1	GO:0016021;GO:0005739;GO:0012511	integral to membrane;mitochondrion;monolayer-surrounded lipid storage body	-	-	-	-
Locus_5782_Transcript_1/1_Confidence_1.000	AT1G49010.1	GO:0005634	nucleus	GO:0003677	DNA binding	-	-
Locus_265_Transcript_1/1_Confidence_1.000	AT1G49030.1	GO:0005886	plasma membrane	-	-	-	-
Locus_42199_Transcript_1/1_Confidence_1.000	AT1G49030.1	GO:0005886	plasma membrane	-	-	-	-
Locus_9753_Transcript_1/1_Confidence_1.000	AT1G49100.1	GO:0005886	plasma membrane	GO:0004674;GO:0016772;GO:0004713;GO:0005524;GO:0004672	protein serine/threonine kinase activity;transferase activity, transferring phosphorus-containing groups;protein tyrosine kinase activity;ATP binding;protein kinase activity	GO:0006468	protein phosphorylation
Locus_15036_Transcript_1/1_Confidence_1.000	AT1G49130.2	GO:0005634;GO:0005622	nucleus;intracellular	GO:0008270	zinc ion binding	-	-
Locus_48732_Transcript_1/1_Confidence_1.000	AT1G49170.1	GO:0005634	nucleus	-	-	-	-
Locus_55707_Transcript_1/1_Confidence_1.000	AT1G49170.1	GO:0005634	nucleus	-	-	-	-
Locus_6563_Transcript_1/1_Confidence_1.000	AT1G49330.1	GO:0005634	nucleus	-	-	-	-
Locus_13674_Transcript_1/1_Confidence_1.000	AT1G49340.1	GO:0005737;GO:0005886	cytoplasm;plasma membrane	GO:0016773;GO:0016772;GO:0035004	phosphotransferase activity, alcohol group as acceptor;transferase activity, transferring phosphorus-containing groups;phosphatidylinositol 3-kinase activity	GO:0048015;GO:0046854	phosphatidylinositol-mediated signaling;phosphatidylinositol phosphorylation
Locus_13695_Transcript_1/1_Confidence_1.000	AT1G49340.1	GO:0005737;GO:0005886	cytoplasm;plasma membrane	GO:0016773;GO:0016772;GO:0035004	phosphotransferase activity, alcohol group as acceptor;transferase activity, transferring phosphorus-containing groups;phosphatidylinositol 3-kinase activity	GO:0048015;GO:0046854	phosphatidylinositol-mediated signaling;phosphatidylinositol phosphorylation
Locus_15389_Transcript_1/1_Confidence_1.000	AT1G49340.1	GO:0005737;GO:0005886	cytoplasm;plasma membrane	GO:0016773;GO:0016772;GO:0035004	phosphotransferase activity, alcohol group as acceptor;transferase activity, transferring phosphorus-containing groups;phosphatidylinositol 3-kinase activity	GO:0048015;GO:0046854	phosphatidylinositol-mediated signaling;phosphatidylinositol phosphorylation
Locus_31836_Transcript_1/1_Confidence_1.000	AT1G49340.1	GO:0005737;GO:0005886	cytoplasm;plasma membrane	GO:0016773;GO:0016772;GO:0035004	phosphotransferase activity, alcohol group as acceptor;transferase activity, transferring phosphorus-containing groups;phosphatidylinositol 3-kinase activity	GO:0048015;GO:0046854	phosphatidylinositol-mediated signaling;phosphatidylinositol phosphorylation
Locus_32269_Transcript_1/1_Confidence_1.000	AT1G49340.1	GO:0005737;GO:0005886	cytoplasm;plasma membrane	GO:0016773;GO:0016772;GO:0035004	phosphotransferase activity, alcohol group as acceptor;transferase activity, transferring phosphorus-containing groups;phosphatidylinositol 3-kinase activity	GO:0048015;GO:0046854	phosphatidylinositol-mediated signaling;phosphatidylinositol phosphorylation
Locus_45859_Transcript_1/1_Confidence_1.000	AT1G49340.1	GO:0005737;GO:0005886	cytoplasm;plasma membrane	GO:0016773;GO:0016772;GO:0035004	phosphotransferase activity, alcohol group as acceptor;transferase activity, transferring phosphorus-containing groups;phosphatidylinositol 3-kinase activity	GO:0048015;GO:0046854	phosphatidylinositol-mediated signaling;phosphatidylinositol phosphorylation
Locus_30800_Transcript_1/1_Confidence_1.000	AT1G49350.1	GO:0005737	cytoplasm	GO:0016773;GO:0004747	phosphotransferase activity, alcohol group as acceptor;ribokinase activity	GO:0006014	D-ribose metabolic process
Locus_3844_Transcript_1/1_Confidence_1.000	AT1G49410.1	GO:0005739	mitochondrion	-	-	-	-
Locus_39444_Transcript_1/1_Confidence_1.000	AT1G49520.1	GO:0005634	nucleus	-	-	-	-
Locus_31445_Transcript_1/1_Confidence_1.000	AT1G49590.1	GO:0005634	nucleus	GO:0008270;GO:0003676	zinc ion binding;nucleic acid binding	-	-
Locus_10311_Transcript_1/1_Confidence_1.000	AT1G49590.3	GO:0005634	nucleus	GO:0008270;GO:0003676	zinc ion binding;nucleic acid binding	-	-
Locus_15411_Transcript_1/1_Confidence_1.000	AT1G49630.2	GO:0009507	chloroplast	GO:0003824;GO:0046872;GO:0004222;GO:0008270;GO:0008237	catalytic activity;metal ion binding;metalloendopeptidase activity;zinc ion binding;metallopeptidase activity	GO:0006508	proteolysis
Locus_15691_Transcript_1/1_Confidence_1.000	AT1G49630.2	GO:0009507	chloroplast	GO:0003824;GO:0046872;GO:0004222;GO:0008270;GO:0008237	catalytic activity;metal ion binding;metalloendopeptidase activity;zinc ion binding;metallopeptidase activity	GO:0006508	proteolysis
Locus_18469_Transcript_1/1_Confidence_1.000	AT1G49630.2	GO:0009507	chloroplast	GO:0003824;GO:0046872;GO:0004222;GO:0008270;GO:0008237	catalytic activity;metal ion binding;metalloendopeptidase activity;zinc ion binding;metallopeptidase activity	GO:0006508	proteolysis
Locus_45165_Transcript_1/1_Confidence_1.000	AT1G49630.2	GO:0009507	chloroplast	GO:0003824;GO:0046872;GO:0004222;GO:0008270;GO:0008237	catalytic activity;metal ion binding;metalloendopeptidase activity;zinc ion binding;metallopeptidase activity	GO:0006508	proteolysis
Locus_20882_Transcript_1/1_Confidence_1.000	AT1G49670.1	GO:0005737;GO:0005777	cytoplasm;peroxisome	GO:0016491;GO:0008270;GO:0000166	oxidoreductase activity;zinc ion binding;nucleotide binding	GO:0055114;GO:0008152	oxidation-reduction process;metabolic process
Locus_20794_Transcript_1/1_Confidence_1.000	AT1G49670.2	GO:0005737	cytoplasm	GO:0000166;GO:0016491;GO:0008270;GO:0016747	nucleotide binding;oxidoreductase activity;zinc ion binding;transferase activity, transferring acyl groups other than amino-acyl groups	GO:0008152;GO:0055114	metabolic process;oxidation-reduction process
Locus_2022_Transcript_1/1_Confidence_1.000	AT1G49710.1	GO:0005794;GO:0016020	Golgi apparatus;membrane	GO:0008417	fucosyltransferase activity	GO:0006486	protein glycosylation
Locus_12927_Transcript_1/1_Confidence_1.000	AT1G49720.1	GO:0005634	nucleus	GO:0003700;GO:0043565;GO:0046983	sequence-specific DNA binding transcription factor activity;sequence-specific DNA binding;protein dimerization activity	GO:0006355	regulation of transcription, DNA-dependent
Locus_5201_Transcript_1/1_Confidence_1.000	AT1G49760.2	GO:0005737	cytoplasm	-	-	-	-
Locus_924_Transcript_1/1_Confidence_1.000	AT1G49770.1	GO:0005634	nucleus	-	-	-	-
Locus_22315_Transcript_1/1_Confidence_1.000	AT1G49770.1	GO:0005634	nucleus	-	-	-	-
Locus_37444_Transcript_1/1_Confidence_1.000	AT1G49770.1	GO:0005634	nucleus	-	-	-	-
Locus_935_Transcript_1/1_Confidence_1.000	AT1G49780.1	GO:0005737;GO:0000151	cytoplasm;ubiquitin ligase complex	GO:0004842	ubiquitin-protein ligase activity	GO:0016567	protein ubiquitination
Locus_21387_Transcript_1/1_Confidence_1.000	AT1G49780.1	GO:0005737;GO:0000151	cytoplasm;ubiquitin ligase complex	GO:0004842	ubiquitin-protein ligase activity	GO:0016567	protein ubiquitination
Locus_22154_Transcript_1/1_Confidence_1.000	AT1G49880.1	GO:0005634	nucleus	GO:0016972	thiol oxidase activity	GO:0055114	oxidation-reduction process
Locus_17495_Transcript_1/1_Confidence_1.000	AT1G49950.1	GO:0005634;GO:0000786	nucleus;nucleosome	-	-	GO:0006334	nucleosome assembly
Locus_72926_Transcript_1/1_Confidence_1.000	AT1G49960.1	GO:0016020	membrane	GO:0005215	transporter activity	GO:0006810;GO:0055085	transport;transmembrane transport
Locus_1187_Transcript_1/1_Confidence_1.000	AT1G49970.1	GO:0009570;GO:0009532;GO:0009507;GO:0009941	chloroplast stroma;plastid stroma;chloroplast;chloroplast envelope	GO:0004252	serine-type endopeptidase activity	GO:0006508	proteolysis
Locus_22539_Transcript_1/1_Confidence_1.000	AT1G49970.1	GO:0009570;GO:0009532;GO:0009507;GO:0009941	chloroplast stroma;plastid stroma;chloroplast;chloroplast envelope	GO:0004252	serine-type endopeptidase activity	GO:0006508	proteolysis
Locus_18170_Transcript_1/1_Confidence_1.000	AT1G49975.1	GO:0009522;GO:0042651;GO:0009507	photosystem I;thylakoid membrane;chloroplast	GO:0005516	calmodulin binding	GO:0015979	photosynthesis
Locus_18568_Transcript_1/1_Confidence_1.000	AT1G50000.1	-	-	GO:0008168	methyltransferase activity	GO:0006364	rRNA processing
Locus_1430_Transcript_1/1_Confidence_1.000	AT1G50010.1	GO:0005618;GO:0043234;GO:0016020;GO:0005874;GO:0005737	cell wall;protein complex;membrane;microtubule;cytoplasm	GO:0005198;GO:0003924;GO:0005525	structural molecule activity;GTPase activity;GTP binding	GO:0006184;GO:0007017;GO:0007018;GO:0009651;GO:0051258	GTP catabolic process;microtubule-based process;microtubule-based movement;response to salt stress;protein polymerization
Locus_37457_Transcript_1/1_Confidence_1.000	AT1G50010.1	GO:0005618;GO:0043234;GO:0016020;GO:0005874;GO:0005737	cell wall;protein complex;membrane;microtubule;cytoplasm	GO:0005198;GO:0003924;GO:0005525	structural molecule activity;GTPase activity;GTP binding	GO:0006184;GO:0007017;GO:0007018;GO:0009651;GO:0051258	GTP catabolic process;microtubule-based process;microtubule-based movement;response to salt stress;protein polymerization
Locus_65954_Transcript_1/1_Confidence_1.000	AT1G50010.1	GO:0005618;GO:0043234;GO:0016020;GO:0005874;GO:0005737	cell wall;protein complex;membrane;microtubule;cytoplasm	GO:0005198;GO:0003924;GO:0005525	structural molecule activity;GTPase activity;GTP binding	GO:0006184;GO:0007017;GO:0007018;GO:0009651;GO:0051258	GTP catabolic process;microtubule-based process;microtubule-based movement;response to salt stress;protein polymerization
Locus_67556_Transcript_1/1_Confidence_1.000	AT1G50010.1	GO:0005618;GO:0043234;GO:0016020;GO:0005874;GO:0005737	cell wall;protein complex;membrane;microtubule;cytoplasm	GO:0005198;GO:0003924;GO:0005525	structural molecule activity;GTPase activity;GTP binding	GO:0006184;GO:0007017;GO:0007018;GO:0009651;GO:0051258	GTP catabolic process;microtubule-based process;microtubule-based movement;response to salt stress;protein polymerization
Locus_71904_Transcript_1/1_Confidence_1.000	AT1G50010.1	GO:0005618;GO:0043234;GO:0016020;GO:0005874;GO:0005737	cell wall;protein complex;membrane;microtubule;cytoplasm	GO:0005198;GO:0003924;GO:0005525	structural molecule activity;GTPase activity;GTP binding	GO:0006184;GO:0007017;GO:0007018;GO:0009651;GO:0051258	GTP catabolic process;microtubule-based process;microtubule-based movement;response to salt stress;protein polymerization
Locus_15912_Transcript_1/1_Confidence_1.000	AT1G50030.1	GO:0005886	plasma membrane	GO:0016773;GO:0016772	phosphotransferase activity, alcohol group as acceptor;transferase activity, transferring phosphorus-containing groups	-	-
Locus_10984_Transcript_1/1_Confidence_1.000	AT1G50030.2	GO:0005886	plasma membrane	GO:0016773;GO:0016772	phosphotransferase activity, alcohol group as acceptor;transferase activity, transferring phosphorus-containing groups	-	-
Locus_14155_Transcript_1/1_Confidence_1.000	AT1G50030.2	GO:0005886	plasma membrane	GO:0016773;GO:0016772	phosphotransferase activity, alcohol group as acceptor;transferase activity, transferring phosphorus-containing groups	-	-
Locus_27806_Transcript_1/1_Confidence_1.000	AT1G50030.2	GO:0005886	plasma membrane	GO:0016773;GO:0016772	phosphotransferase activity, alcohol group as acceptor;transferase activity, transferring phosphorus-containing groups	-	-
Locus_48202_Transcript_1/1_Confidence_1.000	AT1G50030.2	GO:0005886	plasma membrane	GO:0016773;GO:0016772	phosphotransferase activity, alcohol group as acceptor;transferase activity, transferring phosphorus-containing groups	-	-
Locus_880_Transcript_1/1_Confidence_1.000	AT1G50060.1	GO:0005576	extracellular region	-	-	-	-
Locus_6721_Transcript_1/1_Confidence_1.000	AT1G50170.1	GO:0009507	chloroplast	GO:0016829;GO:0046872	lyase activity;metal ion binding	GO:0009236	cobalamin biosynthetic process
Locus_16828_Transcript_1/1_Confidence_1.000	AT1G50240.2	GO:0005737	cytoplasm	-	-	-	-
Locus_19953_Transcript_1/1_Confidence_1.000	AT1G50240.2	GO:0005737	cytoplasm	-	-	-	-
Locus_34910_Transcript_1/1_Confidence_1.000	AT1G50240.2	GO:0005737	cytoplasm	-	-	-	-
Locus_40093_Transcript_1/1_Confidence_1.000	AT1G50240.2	GO:0005737	cytoplasm	-	-	-	-
Locus_36484_Transcript_1/1_Confidence_1.000	AT1G50280.1	GO:0005886	plasma membrane	GO:0004871	signal transducer activity	GO:0009416	response to light stimulus
Locus_17587_Transcript_1/1_Confidence_1.000	AT1G50300.1	GO:0005622	intracellular	GO:0008270;GO:0003676;GO:0000166	zinc ion binding;nucleic acid binding;nucleotide binding	-	-
Locus_27469_Transcript_1/1_Confidence_1.000	AT1G50300.1	GO:0005622	intracellular	GO:0008270;GO:0003676;GO:0000166	zinc ion binding;nucleic acid binding;nucleotide binding	-	-
Locus_33383_Transcript_1/1_Confidence_1.000	AT1G50300.1	GO:0005622	intracellular	GO:0008270;GO:0003676;GO:0000166	zinc ion binding;nucleic acid binding;nucleotide binding	-	-
Locus_22620_Transcript_1/1_Confidence_1.000	AT1G50370.1	GO:0005737	cytoplasm	GO:0016787	hydrolase activity	-	-
Locus_14384_Transcript_1/1_Confidence_1.000	AT1G50380.1	GO:0005634;GO:0005829	nucleus;cytosol	GO:0004252;GO:0008236	serine-type endopeptidase activity;serine-type peptidase activity	GO:0006508	proteolysis
Locus_18177_Transcript_1/1_Confidence_1.000	AT1G50380.1	GO:0005634;GO:0005829	nucleus;cytosol	GO:0004252;GO:0008236	serine-type endopeptidase activity;serine-type peptidase activity	GO:0006508	proteolysis
Locus_14831_Transcript_1/1_Confidence_1.000	AT1G50410.1	GO:0005634	nucleus	GO:0004386;GO:0008270;GO:0003676;GO:0005524;GO:0003677	helicase activity;zinc ion binding;nucleic acid binding;ATP binding;DNA binding	-	-
Locus_24948_Transcript_1/1_Confidence_1.000	AT1G50410.1	GO:0005634	nucleus	GO:0004386;GO:0008270;GO:0003676;GO:0005524;GO:0003677	helicase activity;zinc ion binding;nucleic acid binding;ATP binding;DNA binding	-	-
Locus_927_Transcript_1/1_Confidence_1.000	AT1G50430.1	GO:0005794;GO:0005634;GO:0016020;GO:0005886	Golgi apparatus;nucleus;membrane;plasma membrane	GO:0016628	oxidoreductase activity, acting on the CH-CH group of donors, NAD or NADP as acceptor	GO:0055114	oxidation-reduction process
Locus_9768_Transcript_1/1_Confidence_1.000	AT1G50440.3	GO:0005737	cytoplasm	GO:0008270	zinc ion binding	-	-
Locus_14107_Transcript_1/1_Confidence_1.000	AT1G50450.1	GO:0009534;GO:0009507	chloroplast thylakoid;chloroplast	GO:0016491;GO:0000166	oxidoreductase activity;nucleotide binding	GO:0055114	oxidation-reduction process
Locus_2914_Transcript_1/1_Confidence_1.000	AT1G50490.1	GO:0005634	nucleus	GO:0016881	acid-amino acid ligase activity	-	-
Locus_12305_Transcript_1/1_Confidence_1.000	AT1G50510.1	GO:0009507;GO:0005886	chloroplast;plasma membrane	GO:0016798	hydrolase activity, acting on glycosyl bonds	-	-
Locus_37177_Transcript_1/1_Confidence_1.000	AT1G50560.1	GO:0005576	extracellular region	GO:0005506;GO:0016705;GO:0020037;GO:0009055	iron ion binding;oxidoreductase activity, acting on paired donors, with incorporation or reduction of molecular oxygen;heme binding;electron carrier activity	GO:0055114	oxidation-reduction process
Locus_21850_Transcript_1/1_Confidence_1.000	AT1G50620.1	GO:0005634	nucleus	GO:0008270	zinc ion binding	-	-
Locus_63125_Transcript_1/1_Confidence_1.000	AT1G50650.1	GO:0005576	extracellular region	-	-	-	-
Locus_8658_Transcript_1/1_Confidence_1.000	AT1G50670.1	GO:0005829	cytosol	-	-	-	-
Locus_12395_Transcript_1/1_Confidence_1.000	AT1G50710.1	GO:0005634	nucleus	-	-	-	-
Locus_65855_Transcript_1/1_Confidence_1.000	AT1G50720.1	GO:0005576	extracellular region	-	-	-	-
Locus_16611_Transcript_1/1_Confidence_1.000	AT1G50900.1	GO:0009570;GO:0009507	chloroplast stroma;chloroplast	-	-	-	-
Locus_1585_Transcript_1/1_Confidence_1.000	AT1G50920.1	GO:0005634;GO:0016020	nucleus;membrane	GO:0005525	GTP binding	-	-
Locus_2275_Transcript_1/1_Confidence_1.000	AT1G50920.1	GO:0005634;GO:0016020	nucleus;membrane	GO:0005525	GTP binding	-	-
Locus_23671_Transcript_1/1_Confidence_1.000	AT1G50940.1	GO:0005739	mitochondrion	GO:0050660;GO:0009055	flavin adenine dinucleotide binding;electron carrier activity	-	-
Locus_25776_Transcript_1/1_Confidence_1.000	AT1G51080.1	GO:0009507	chloroplast	-	-	-	-
Locus_15101_Transcript_1/1_Confidence_1.000	AT1G51100.1	GO:0009570;GO:0009507	chloroplast stroma;chloroplast	-	-	-	-
Locus_23131_Transcript_1/1_Confidence_1.000	AT1G51110.1	GO:0009535;GO:0009534;GO:0009941;GO:0016020;GO:0009507	chloroplast thylakoid membrane;chloroplast thylakoid;chloroplast envelope;membrane;chloroplast	GO:0005198	structural molecule activity	GO:0000162	tryptophan biosynthetic process
Locus_24145_Transcript_1/1_Confidence_1.000	AT1G51110.1	GO:0009535;GO:0009534;GO:0009941;GO:0016020;GO:0009507	chloroplast thylakoid membrane;chloroplast thylakoid;chloroplast envelope;membrane;chloroplast	GO:0005198	structural molecule activity	GO:0000162	tryptophan biosynthetic process
Locus_20243_Transcript_1/1_Confidence_1.000	AT1G51140.1	GO:0005634	nucleus	-	-	-	-
Locus_60575_Transcript_1/1_Confidence_1.000	AT1G51200.4	GO:0005634	nucleus	GO:0008270;GO:0003677	zinc ion binding;DNA binding	-	-
Locus_12739_Transcript_1/1_Confidence_1.000	AT1G51310.1	GO:0005737;GO:0009507	cytoplasm;chloroplast	GO:0016740	transferase activity	GO:0008033	tRNA processing
Locus_20800_Transcript_1/1_Confidence_1.000	AT1G51310.1	GO:0005737;GO:0009507	cytoplasm;chloroplast	GO:0016740	transferase activity	GO:0008033	tRNA processing
Locus_18478_Transcript_1/1_Confidence_1.000	AT1G51340.1	GO:0016020;GO:0005886	membrane;plasma membrane	GO:0015297;GO:0015238	antiporter activity;drug transmembrane transporter activity	GO:0006855;GO:0055085	drug transmembrane transport;transmembrane transport
Locus_920_Transcript_1/1_Confidence_1.000	AT1G51410.1	-	-	GO:0050662;GO:0003824;GO:0000166	coenzyme binding;catalytic activity;nucleotide binding	GO:0044237	cellular metabolic process
Locus_7048_Transcript_1/1_Confidence_1.000	AT1G51410.1	-	-	GO:0050662;GO:0003824;GO:0000166	coenzyme binding;catalytic activity;nucleotide binding	GO:0044237	cellular metabolic process
Locus_16150_Transcript_1/1_Confidence_1.000	AT1G51440.1	GO:0009507	chloroplast	GO:0004806	triglyceride lipase activity	GO:0006629	lipid metabolic process
Locus_1444_Transcript_1/1_Confidence_1.000	AT1G51590.1	GO:0005794;GO:0016020	Golgi apparatus;membrane	GO:0004571;GO:0005509	mannosyl-oligosaccharide 1,2-alpha-mannosidase activity;calcium ion binding	-	-
Locus_11318_Transcript_1/1_Confidence_1.000	AT1G51610.1	GO:0016021	integral to membrane	GO:0008324	cation transmembrane transporter activity	GO:0006812;GO:0055085	cation transport;transmembrane transport
Locus_1875_Transcript_1/1_Confidence_1.000	AT1G51650.1	GO:0000275;GO:0005739	mitochondrial proton-transporting ATP synthase complex, catalytic core F(1);mitochondrion	GO:0046961;GO:0046933	proton-transporting ATPase activity, rotational mechanism;proton-transporting ATP synthase activity, rotational mechanism	GO:0015986	ATP synthesis coupled proton transport
Locus_18238_Transcript_1/1_Confidence_1.000	AT1G51710.1	GO:0005634;GO:0009506	nucleus;plasmodesma	GO:0004221	ubiquitin thiolesterase activity	GO:0006511	ubiquitin-dependent protein catabolic process
Locus_23762_Transcript_1/1_Confidence_1.000	AT1G51710.2	-	-	GO:0004221	ubiquitin thiolesterase activity	GO:0006511	ubiquitin-dependent protein catabolic process
Locus_29834_Transcript_1/1_Confidence_1.000	AT1G51710.2	-	-	GO:0004221	ubiquitin thiolesterase activity	GO:0006511	ubiquitin-dependent protein catabolic process
Locus_16632_Transcript_1/1_Confidence_1.000	AT1G51720.1	GO:0005737	cytoplasm	GO:0016491;GO:0000166	oxidoreductase activity;nucleotide binding	GO:0006520;GO:0055114	cellular amino acid metabolic process;oxidation-reduction process
Locus_18072_Transcript_1/1_Confidence_1.000	AT1G51720.1	GO:0005737	cytoplasm	GO:0016491;GO:0000166	oxidoreductase activity;nucleotide binding	GO:0006520;GO:0055114	cellular amino acid metabolic process;oxidation-reduction process
Locus_25893_Transcript_1/1_Confidence_1.000	AT1G51720.1	GO:0005737	cytoplasm	GO:0016491;GO:0000166	oxidoreductase activity;nucleotide binding	GO:0006520;GO:0055114	cellular amino acid metabolic process;oxidation-reduction process
Locus_28837_Transcript_1/1_Confidence_1.000	AT1G51720.1	GO:0005737	cytoplasm	GO:0016491;GO:0000166	oxidoreductase activity;nucleotide binding	GO:0006520;GO:0055114	cellular amino acid metabolic process;oxidation-reduction process
Locus_16689_Transcript_1/1_Confidence_1.000	AT1G51740.1	GO:0005634;GO:0016020	nucleus;membrane	-	-	GO:0016192	vesicle-mediated transport
Locus_26079_Transcript_1/1_Confidence_1.000	AT1G51760.1	GO:0009507;GO:0005886	chloroplast;plasma membrane	GO:0016787	hydrolase activity	GO:0008152	metabolic process
Locus_14618_Transcript_1/1_Confidence_1.000	AT1G51800.1	GO:0005886	plasma membrane	GO:0004674;GO:0004672;GO:0005524;GO:0016772	protein serine/threonine kinase activity;protein kinase activity;ATP binding;transferase activity, transferring phosphorus-containing groups	GO:0006468	protein phosphorylation
Locus_10927_Transcript_1/1_Confidence_1.000	AT1G51805.2	-	-	GO:0016772;GO:0004674;GO:0004713;GO:0005524;GO:0004672	transferase activity, transferring phosphorus-containing groups;protein serine/threonine kinase activity;protein tyrosine kinase activity;ATP binding;protein kinase activity	GO:0006468	protein phosphorylation
Locus_27702_Transcript_1/1_Confidence_1.000	AT1G51860.1	GO:0005576	extracellular region	GO:0004674;GO:0016772;GO:0005524;GO:0004672	protein serine/threonine kinase activity;transferase activity, transferring phosphorus-containing groups;ATP binding;protein kinase activity	GO:0006468	protein phosphorylation
Locus_30821_Transcript_1/1_Confidence_1.000	AT1G51870.1	GO:0005576	extracellular region	GO:0016772;GO:0004672;GO:0004713;GO:0005524;GO:0004674	transferase activity, transferring phosphorus-containing groups;protein kinase activity;protein tyrosine kinase activity;ATP binding;protein serine/threonine kinase activity	GO:0006468	protein phosphorylation
Locus_34319_Transcript_1/1_Confidence_1.000	AT1G51940.1	GO:0005886	plasma membrane	GO:0004674;GO:0004672;GO:0004713;GO:0005524;GO:0016772	protein serine/threonine kinase activity;protein kinase activity;protein tyrosine kinase activity;ATP binding;transferase activity, transferring phosphorus-containing groups	GO:0006468;GO:0016998	protein phosphorylation;cell wall macromolecule catabolic process
Locus_46391_Transcript_1/1_Confidence_1.000	AT1G51940.1	GO:0005886	plasma membrane	GO:0004674;GO:0004672;GO:0004713;GO:0005524;GO:0016772	protein serine/threonine kinase activity;protein kinase activity;protein tyrosine kinase activity;ATP binding;transferase activity, transferring phosphorus-containing groups	GO:0006468;GO:0016998	protein phosphorylation;cell wall macromolecule catabolic process
Locus_14401_Transcript_1/1_Confidence_1.000	AT1G51965.1	GO:0005739	mitochondrion	-	-	-	-
Locus_7765_Transcript_1/1_Confidence_1.000	AT1G51980.1	GO:0016020;GO:0009507;GO:0005739;GO:0005774	membrane;chloroplast;mitochondrion;vacuolar membrane	GO:0003824;GO:0046872;GO:0004222;GO:0008270;GO:0005524	catalytic activity;metal ion binding;metalloendopeptidase activity;zinc ion binding;ATP binding	GO:0009651;GO:0006508	response to salt stress;proteolysis
Locus_10702_Transcript_1/1_Confidence_1.000	AT1G51980.2	GO:0016020;GO:0005739;GO:0005774	membrane;mitochondrion;vacuolar membrane	GO:0003824;GO:0046872;GO:0004222;GO:0008270;GO:0005524	catalytic activity;metal ion binding;metalloendopeptidase activity;zinc ion binding;ATP binding	GO:0009651;GO:0006508	response to salt stress;proteolysis
Locus_22843_Transcript_1/1_Confidence_1.000	AT1G52150.2	GO:0005634	nucleus	GO:0003700;GO:0043565	sequence-specific DNA binding transcription factor activity;sequence-specific DNA binding	GO:0006355	regulation of transcription, DNA-dependent
Locus_17011_Transcript_1/1_Confidence_1.000	AT1G52155.1	GO:0005739	mitochondrion	-	-	-	-
Locus_448_Transcript_1/1_Confidence_1.000	AT1G52220.1	GO:0009535;GO:0009507	chloroplast thylakoid membrane;chloroplast	-	-	-	-
Locus_2756_Transcript_1/1_Confidence_1.000	AT1G52230.1	GO:0009535;GO:0009579;GO:0009522;GO:0009534;GO:0016020;GO:0009538;GO:0009507	chloroplast thylakoid membrane;thylakoid;photosystem I;chloroplast thylakoid;membrane;photosystem I reaction center;chloroplast	-	-	GO:0015979	photosynthesis
Locus_234_Transcript_1/1_Confidence_1.000	AT1G52260.1	GO:0009507	chloroplast	-	-	GO:0045454	cell redox homeostasis
Locus_5224_Transcript_1/1_Confidence_1.000	AT1G52280.1	GO:0005773;GO:0005794;GO:0005886;GO:0005774	vacuole;Golgi apparatus;plasma membrane;vacuolar membrane	GO:0005525	GTP binding	GO:0015031;GO:0007264	protein transport;small GTPase mediated signal transduction
Locus_8944_Transcript_1/1_Confidence_1.000	AT1G52300.1	GO:0005737;GO:0022626;GO:0005840;GO:0005622	cytoplasm;cytosolic ribosome;ribosome;intracellular	GO:0003735	structural constituent of ribosome	GO:0006412	translation
Locus_51539_Transcript_1/1_Confidence_1.000	AT1G52300.1	GO:0005737;GO:0022626;GO:0005840;GO:0005622	cytoplasm;cytosolic ribosome;ribosome;intracellular	GO:0003735	structural constituent of ribosome	GO:0006412	translation
Locus_57869_Transcript_1/1_Confidence_1.000	AT1G52300.1	GO:0005737;GO:0022626;GO:0005840;GO:0005622	cytoplasm;cytosolic ribosome;ribosome;intracellular	GO:0003735	structural constituent of ribosome	GO:0006412	translation
Locus_22311_Transcript_1/1_Confidence_1.000	AT1G52310.1	GO:0005886	plasma membrane	GO:0016772;GO:0004713;GO:0005524;GO:0004672	transferase activity, transferring phosphorus-containing groups;protein tyrosine kinase activity;ATP binding;protein kinase activity	GO:0006468	protein phosphorylation
Locus_33759_Transcript_1/1_Confidence_1.000	AT1G52320.2	GO:0005634;GO:0005886	nucleus;plasma membrane	-	-	-	-
Locus_21657_Transcript_1/1_Confidence_1.000	AT1G52340.1	-	-	GO:0016491;GO:0000166	oxidoreductase activity;nucleotide binding	GO:0008152	metabolic process
Locus_20033_Transcript_1/1_Confidence_1.000	AT1G52500.1	GO:0005634	nucleus	GO:0016799;GO:0008534;GO:0003906;GO:0008270;GO:0003676;GO:0003684	hydrolase activity, hydrolyzing N-glycosyl compounds;oxidized purine nucleobase lesion DNA N-glycosylase activity;DNA-(apurinic or apyrimidinic site) lyase activity;zinc ion binding;nucleic acid binding;damaged DNA binding	GO:0006284;GO:0006289;GO:0006281	base-excision repair;nucleotide-excision repair;DNA repair
Locus_40764_Transcript_1/1_Confidence_1.000	AT1G52500.1	GO:0005634	nucleus	GO:0016799;GO:0008534;GO:0003906;GO:0008270;GO:0003676;GO:0003684	hydrolase activity, hydrolyzing N-glycosyl compounds;oxidized purine nucleobase lesion DNA N-glycosylase activity;DNA-(apurinic or apyrimidinic site) lyase activity;zinc ion binding;nucleic acid binding;damaged DNA binding	GO:0006284;GO:0006289;GO:0006281	base-excision repair;nucleotide-excision repair;DNA repair
Locus_7819_Transcript_1/1_Confidence_1.000	AT1G52500.2	GO:0005634	nucleus	GO:0016799;GO:0008534;GO:0003906;GO:0008270;GO:0003676;GO:0003684	hydrolase activity, hydrolyzing N-glycosyl compounds;oxidized purine nucleobase lesion DNA N-glycosylase activity;DNA-(apurinic or apyrimidinic site) lyase activity;zinc ion binding;nucleic acid binding;damaged DNA binding	GO:0006284;GO:0006289;GO:0006281	base-excision repair;nucleotide-excision repair;DNA repair
Locus_18866_Transcript_1/1_Confidence_1.000	AT1G52530.1	-	cytoplasm	-	-	-	-
Locus_7270_Transcript_1/1_Confidence_1.000	AT1G52540.1	GO:0009506;GO:0005886	plasmodesma;plasma membrane	GO:0016772;GO:0004713;GO:0005524;GO:0004672	transferase activity, transferring phosphorus-containing groups;protein tyrosine kinase activity;ATP binding;protein kinase activity	GO:0006468	protein phosphorylation
Locus_15513_Transcript_1/1_Confidence_1.000	AT1G52540.1	GO:0009506;GO:0005886	plasmodesma;plasma membrane	GO:0016772;GO:0004713;GO:0005524;GO:0004672	transferase activity, transferring phosphorus-containing groups;protein tyrosine kinase activity;ATP binding;protein kinase activity	GO:0006468	protein phosphorylation
Locus_21985_Transcript_1/1_Confidence_1.000	AT1G52570.1	GO:0009941;GO:0016020	chloroplast envelope;membrane	GO:0003824;GO:0005509;GO:0004630	catalytic activity;calcium ion binding;phospholipase D activity	GO:0046470;GO:0008152	phosphatidylcholine metabolic process;metabolic process
Locus_7131_Transcript_1/1_Confidence_1.000	AT1G52670.1	GO:0009507	chloroplast	-	-	-	-
Locus_6052_Transcript_1/1_Confidence_1.000	AT1G52690.2	-	nucleus	-	-	-	-
Locus_4917_Transcript_1/1_Confidence_1.000	AT1G52730.1	GO:0005737;GO:0005829	cytoplasm;cytosol	-	-	-	-
Locus_17474_Transcript_1/1_Confidence_1.000	AT1G52760.1	GO:0009506;GO:0009507	plasmodesma;chloroplast	-	-	-	-
Locus_15867_Transcript_1/1_Confidence_1.000	AT1G52780.1	GO:0016020;GO:0005576	membrane;extracellular region	-	-	-	-
Locus_28667_Transcript_1/1_Confidence_1.000	AT1G52780.1	GO:0016020;GO:0005576	membrane;extracellular region	-	-	-	-
Locus_59146_Transcript_1/1_Confidence_1.000	AT1G52780.1	GO:0016020;GO:0005576	membrane;extracellular region	-	-	-	-
Locus_59707_Transcript_1/1_Confidence_1.000	AT1G52780.1	GO:0016020;GO:0005576	membrane;extracellular region	-	-	-	-
Locus_10817_Transcript_1/1_Confidence_1.000	AT1G52870.2	GO:0016021;GO:0009507	integral to membrane;chloroplast	-	-	-	-
Locus_22113_Transcript_1/1_Confidence_1.000	AT1G52920.1	GO:0005634	nucleus	GO:0003824	catalytic activity	-	-
Locus_24271_Transcript_1/1_Confidence_1.000	AT1G53000.1	-	-	GO:0008690	3-deoxy-manno-octulosonate cytidylyltransferase activity	GO:0009103	lipopolysaccharide biosynthetic process
Locus_12854_Transcript_1/1_Confidence_1.000	AT1G53050.1	GO:0005634;GO:0005886	nucleus;plasma membrane	GO:0004674;GO:0016772;GO:0005524;GO:0004672	protein serine/threonine kinase activity;transferase activity, transferring phosphorus-containing groups;ATP binding;protein kinase activity	GO:0006468;GO:0006499	protein phosphorylation;N-terminal protein myristoylation
Locus_6512_Transcript_1/1_Confidence_1.000	AT1G53090.2	GO:0005634	nucleus	GO:0016772;GO:0005524;GO:0004672	transferase activity, transferring phosphorus-containing groups;ATP binding;protein kinase activity	GO:0006468	protein phosphorylation
Locus_40728_Transcript_1/1_Confidence_1.000	AT1G53120.1	GO:0009507	chloroplast	GO:0003723	RNA binding	-	-
Locus_41960_Transcript_1/1_Confidence_1.000	AT1G53120.1	GO:0009507	chloroplast	GO:0003723	RNA binding	-	-
Locus_10335_Transcript_1/1_Confidence_1.000	AT1G53130.1	GO:0005576	extracellular region	-	-	-	-
Locus_34266_Transcript_1/1_Confidence_1.000	AT1G53140.1	-	-	GO:0003924;GO:0005525	GTPase activity;GTP binding	-	-
Locus_48816_Transcript_1/1_Confidence_1.000	AT1G53140.1	-	-	GO:0003924;GO:0005525	GTPase activity;GTP binding	-	-
Locus_62204_Transcript_1/1_Confidence_1.000	AT1G53140.1	-	-	GO:0003924;GO:0005525	GTPase activity;GTP binding	-	-
Locus_19587_Transcript_1/1_Confidence_1.000	AT1G53200.1	GO:0005634	nucleus	-	-	-	-
Locus_465_Transcript_1/1_Confidence_1.000	AT1G53210.1	GO:0000325;GO:0005773;GO:0016021;GO:0016020;GO:0005774;GO:0009506;GO:0009507	plant-type vacuole;vacuole;integral to membrane;membrane;vacuolar membrane;plasmodesma;chloroplast	GO:0005509	calcium ion binding	GO:0055085	transmembrane transport
Locus_2843_Transcript_1/1_Confidence_1.000	AT1G53210.1	GO:0000325;GO:0005773;GO:0016021;GO:0016020;GO:0005774;GO:0009506;GO:0009507	plant-type vacuole;vacuole;integral to membrane;membrane;vacuolar membrane;plasmodesma;chloroplast	GO:0005509	calcium ion binding	GO:0055085	transmembrane transport
Locus_3365_Transcript_1/1_Confidence_1.000	AT1G53210.1	GO:0000325;GO:0005773;GO:0016021;GO:0016020;GO:0005774;GO:0009506;GO:0009507	plant-type vacuole;vacuole;integral to membrane;membrane;vacuolar membrane;plasmodesma;chloroplast	GO:0005509	calcium ion binding	GO:0055085	transmembrane transport
Locus_4346_Transcript_1/1_Confidence_1.000	AT1G53210.1	GO:0000325;GO:0005773;GO:0016021;GO:0016020;GO:0005774;GO:0009506;GO:0009507	plant-type vacuole;vacuole;integral to membrane;membrane;vacuolar membrane;plasmodesma;chloroplast	GO:0005509	calcium ion binding	GO:0055085	transmembrane transport
Locus_27608_Transcript_1/1_Confidence_1.000	AT1G53210.1	GO:0000325;GO:0005773;GO:0016021;GO:0016020;GO:0005774;GO:0009506;GO:0009507	plant-type vacuole;vacuole;integral to membrane;membrane;vacuolar membrane;plasmodesma;chloroplast	GO:0005509	calcium ion binding	GO:0055085	transmembrane transport
Locus_47494_Transcript_1/1_Confidence_1.000	AT1G53210.1	GO:0000325;GO:0005773;GO:0016021;GO:0016020;GO:0005774;GO:0009506;GO:0009507	plant-type vacuole;vacuole;integral to membrane;membrane;vacuolar membrane;plasmodesma;chloroplast	GO:0005509	calcium ion binding	GO:0055085	transmembrane transport
Locus_5211_Transcript_1/1_Confidence_1.000	AT1G53240.1	GO:0005618;GO:0005739;GO:0009507	cell wall;mitochondrion;chloroplast	GO:0016615;GO:0016616;GO:0000166;GO:0003824;GO:0030060;GO:0016491	malate dehydrogenase activity;oxidoreductase activity, acting on the CH-OH group of donors, NAD or NADP as acceptor;nucleotide binding;catalytic activity;L-malate dehydrogenase activity;oxidoreductase activity	GO:0005975;GO:0042742;GO:0009651;GO:0046686;GO:0044262;GO:0006108;GO:0055114	carbohydrate metabolic process;defense response to bacterium;response to salt stress;response to cadmium ion;cellular carbohydrate metabolic process;malate metabolic process;oxidation-reduction process
Locus_27925_Transcript_1/1_Confidence_1.000	AT1G53240.1	GO:0005618;GO:0005739;GO:0009507	cell wall;mitochondrion;chloroplast	GO:0016615;GO:0016616;GO:0000166;GO:0003824;GO:0030060;GO:0016491	malate dehydrogenase activity;oxidoreductase activity, acting on the CH-OH group of donors, NAD or NADP as acceptor;nucleotide binding;catalytic activity;L-malate dehydrogenase activity;oxidoreductase activity	GO:0005975;GO:0042742;GO:0009651;GO:0046686;GO:0044262;GO:0006108;GO:0055114	carbohydrate metabolic process;defense response to bacterium;response to salt stress;response to cadmium ion;cellular carbohydrate metabolic process;malate metabolic process;oxidation-reduction process
Locus_60588_Transcript_1/1_Confidence_1.000	AT1G53240.1	GO:0005618;GO:0005739;GO:0009507	cell wall;mitochondrion;chloroplast	GO:0016615;GO:0016616;GO:0000166;GO:0003824;GO:0030060;GO:0016491	malate dehydrogenase activity;oxidoreductase activity, acting on the CH-OH group of donors, NAD or NADP as acceptor;nucleotide binding;catalytic activity;L-malate dehydrogenase activity;oxidoreductase activity	GO:0005975;GO:0042742;GO:0009651;GO:0046686;GO:0044262;GO:0006108;GO:0055114	carbohydrate metabolic process;defense response to bacterium;response to salt stress;response to cadmium ion;cellular carbohydrate metabolic process;malate metabolic process;oxidation-reduction process
Locus_7597_Transcript_1/1_Confidence_1.000	AT1G53280.1	GO:0009570;GO:0009507	chloroplast stroma;chloroplast	-	-	-	-
Locus_8032_Transcript_1/1_Confidence_1.000	AT1G53400.1	GO:0005737	cytoplasm	-	-	GO:0006499	N-terminal protein myristoylation
Locus_19068_Transcript_1/1_Confidence_1.000	AT1G53430.2	GO:0005886	plasma membrane	GO:0004674;GO:0004672;GO:0004713;GO:0005524;GO:0016772	protein serine/threonine kinase activity;protein kinase activity;protein tyrosine kinase activity;ATP binding;transferase activity, transferring phosphorus-containing groups	GO:0006468	protein phosphorylation
Locus_73623_Transcript_1/1_Confidence_1.000	AT1G53490.1	GO:0005634	nucleus	-	-	-	-
Locus_9316_Transcript_1/1_Confidence_1.000	AT1G53520.1	GO:0009570;GO:0009507	chloroplast stroma;chloroplast	-	-	-	-
Locus_8052_Transcript_1/1_Confidence_1.000	AT1G53530.1	GO:0016021;GO:0016020;GO:0005886	integral to membrane;membrane;plasma membrane	GO:0008236	serine-type peptidase activity	GO:0006508	proteolysis
Locus_9664_Transcript_1/1_Confidence_1.000	AT1G53670.1	GO:0009570;GO:0009507	chloroplast stroma;chloroplast	GO:0008113	peptide-methionine (S)-S-oxide reductase activity	GO:0055114;GO:0006499	oxidation-reduction process;N-terminal protein myristoylation
Locus_22678_Transcript_1/1_Confidence_1.000	AT1G53710.1	-	-	GO:0016787	hydrolase activity	-	-
Locus_27471_Transcript_1/1_Confidence_1.000	AT1G53710.1	-	-	GO:0016787	hydrolase activity	-	-
Locus_8809_Transcript_1/1_Confidence_1.000	AT1G53760.1	GO:0016020;GO:0005739;GO:0005774	membrane;mitochondrion;vacuolar membrane	-	-	-	-
Locus_16104_Transcript_1/1_Confidence_1.000	AT1G53800.2	GO:0005886	plasma membrane	-	-	-	-
Locus_2711_Transcript_1/1_Confidence_1.000	AT1G53910.3	GO:0005634	nucleus	GO:0003700;GO:0003677	sequence-specific DNA binding transcription factor activity;DNA binding	GO:0006355	regulation of transcription, DNA-dependent
Locus_42963_Transcript_1/1_Confidence_1.000	AT1G53920.1	GO:0005576	extracellular region	GO:0016788	hydrolase activity, acting on ester bonds	GO:0006629	lipid metabolic process
Locus_11293_Transcript_1/1_Confidence_1.000	AT1G53930.1	GO:0005634	nucleus	-	-	-	-
Locus_25369_Transcript_1/1_Confidence_1.000	AT1G54100.2	GO:0005737;GO:0005829	cytoplasm;cytosol	GO:0016491	oxidoreductase activity	GO:0055114;GO:0008152	oxidation-reduction process;metabolic process
Locus_12156_Transcript_1/1_Confidence_1.000	AT1G54130.1	GO:0009507	chloroplast	GO:0003824;GO:0046872;GO:0008081	catalytic activity;metal ion binding;phosphoric diester hydrolase activity	GO:0015969	guanosine tetraphosphate metabolic process
Locus_42909_Transcript_1/1_Confidence_1.000	AT1G54130.1	GO:0009507	chloroplast	GO:0003824;GO:0046872;GO:0008081	catalytic activity;metal ion binding;phosphoric diester hydrolase activity	GO:0015969	guanosine tetraphosphate metabolic process
Locus_17238_Transcript_1/1_Confidence_1.000	AT1G54150.1	GO:0005739	mitochondrion	GO:0016881;GO:0008270	acid-amino acid ligase activity;zinc ion binding	-	-
Locus_262_Transcript_1/1_Confidence_1.000	AT1G54170.1	GO:0005634	nucleus	-	-	-	-
Locus_11880_Transcript_1/1_Confidence_1.000	AT1G54210.1	GO:0005737;GO:0009507	cytoplasm;chloroplast	-	-	GO:0000045	autophagic vacuole assembly
Locus_16934_Transcript_1/1_Confidence_1.000	AT1G54220.2	GO:0045254;GO:0005739	pyruvate dehydrogenase complex;mitochondrion	GO:0004742;GO:0016746	dihydrolipoyllysine-residue acetyltransferase activity;transferase activity, transferring acyl groups	GO:0006090;GO:0008152	pyruvate metabolic process;metabolic process
Locus_10538_Transcript_1/1_Confidence_1.000	AT1G54250.1	GO:0005634	nucleus	-	-	GO:0006351	transcription, DNA-dependent
Locus_2149_Transcript_1/1_Confidence_1.000	AT1G54270.2	GO:0005737	cytoplasm	GO:0008026;GO:0005524;GO:0003676;GO:0004386	ATP-dependent helicase activity;ATP binding;nucleic acid binding;helicase activity	-	-
Locus_37716_Transcript_1/1_Confidence_1.000	AT1G54290.1	GO:0005737	cytoplasm	GO:0003743	translation initiation factor activity	GO:0006413	translational initiation
Locus_48501_Transcript_1/1_Confidence_1.000	AT1G54310.2	GO:0005737;GO:0005886	cytoplasm;plasma membrane	GO:0008168;GO:0003723	methyltransferase activity;RNA binding	-	-
Locus_13166_Transcript_1/1_Confidence_1.000	AT1G54350.1	GO:0016021;GO:0016020;GO:0009507;GO:0005886	integral to membrane;membrane;chloroplast;plasma membrane	GO:0017111;GO:0042626;GO:0016887;GO:0005524;GO:0000166	nucleoside-triphosphatase activity;ATPase activity, coupled to transmembrane movement of substances;ATPase activity;ATP binding;nucleotide binding	GO:0006810;GO:0055085	transport;transmembrane transport
Locus_52824_Transcript_1/1_Confidence_1.000	AT1G54350.1	GO:0016021;GO:0016020;GO:0009507;GO:0005886	integral to membrane;membrane;chloroplast;plasma membrane	GO:0017111;GO:0042626;GO:0016887;GO:0005524;GO:0000166	nucleoside-triphosphatase activity;ATPase activity, coupled to transmembrane movement of substances;ATPase activity;ATP binding;nucleotide binding	GO:0006810;GO:0055085	transport;transmembrane transport
Locus_24908_Transcript_1/1_Confidence_1.000	AT1G54370.1	GO:0005737	cytoplasm	GO:0015385;GO:0015299	sodium:hydrogen antiporter activity;solute:hydrogen antiporter activity	-	-
Locus_9498_Transcript_1/1_Confidence_1.000	AT1G54380.1	GO:0005634	nucleus	-	-	GO:0000245;GO:0000398	spliceosomal complex assembly;mRNA splicing, via spliceosome
Locus_27467_Transcript_1/1_Confidence_1.000	AT1G54390.2	GO:0005634	nucleus	-	-	-	-
Locus_21048_Transcript_1/1_Confidence_1.000	AT1G54450.1	GO:0005634	nucleus	GO:0005509	calcium ion binding	-	-
Locus_1541_Transcript_1/1_Confidence_1.000	AT1G54490.1	GO:0005829;GO:0005634;GO:0005622	cytosol;nucleus;intracellular	GO:0004534;GO:0004527;GO:0008270;GO:0003676	5'-3' exoribonuclease activity;exonuclease activity;zinc ion binding;nucleic acid binding	GO:0006139	nucleobase-containing compound metabolic process
Locus_31975_Transcript_1/1_Confidence_1.000	AT1G54490.1	GO:0005829;GO:0005634;GO:0005622	cytosol;nucleus;intracellular	GO:0004534;GO:0004527;GO:0008270;GO:0003676	5'-3' exoribonuclease activity;exonuclease activity;zinc ion binding;nucleic acid binding	GO:0006139	nucleobase-containing compound metabolic process
Locus_6747_Transcript_1/1_Confidence_1.000	AT1G54570.1	GO:0010287;GO:0005739;GO:0009507	plastoglobule;mitochondrion;chloroplast	-	-	-	-
Locus_8046_Transcript_1/1_Confidence_1.000	AT1G54570.1	GO:0010287;GO:0005739;GO:0009507	plastoglobule;mitochondrion;chloroplast	-	-	-	-
Locus_2222_Transcript_1/1_Confidence_1.000	AT1G54650.2	GO:0005737	cytoplasm	GO:0008168	methyltransferase activity	-	-
Locus_38556_Transcript_1/1_Confidence_1.000	AT1G54690.1	GO:0005634;GO:0005730;GO:0000786	nucleus;nucleolus;nucleosome	GO:0003677	DNA binding	GO:0006334	nucleosome assembly
Locus_6529_Transcript_1/1_Confidence_1.000	AT1G54710.1	GO:0005634	nucleus	-	-	-	-
Locus_1612_Transcript_1/1_Confidence_1.000	AT1G54790.3	GO:0005576	extracellular region	GO:0016788	hydrolase activity, acting on ester bonds	GO:0006629	lipid metabolic process
Locus_24918_Transcript_1/1_Confidence_1.000	AT1G54790.3	GO:0005576	extracellular region	GO:0016788	hydrolase activity, acting on ester bonds	GO:0006629	lipid metabolic process
Locus_17559_Transcript_1/1_Confidence_1.000	AT1G54850.1	GO:0005634;GO:0005730	nucleus;nucleolus	-	-	-	-
Locus_14133_Transcript_1/1_Confidence_1.000	AT1G54870.1	GO:0009507	chloroplast	GO:0016491;GO:0000166	oxidoreductase activity;nucleotide binding	GO:0008152	metabolic process
Locus_20793_Transcript_1/1_Confidence_1.000	AT1G54920.3	GO:0005634	nucleus	-	-	-	-
Locus_2638_Transcript_1/1_Confidence_1.000	AT1G55020.1	GO:0005737	cytoplasm	-	-	-	-
Locus_3068_Transcript_1/1_Confidence_1.000	AT1G55020.1	GO:0005737	cytoplasm	-	-	-	-
Locus_6043_Transcript_1/1_Confidence_1.000	AT1G55020.1	GO:0005737	cytoplasm	-	-	-	-
Locus_18648_Transcript_1/1_Confidence_1.000	AT1G55020.1	GO:0005737	cytoplasm	-	-	-	-
Locus_30090_Transcript_1/1_Confidence_1.000	AT1G55020.1	GO:0005737	cytoplasm	-	-	-	-
Locus_39593_Transcript_1/1_Confidence_1.000	AT1G55020.1	GO:0005737	cytoplasm	-	-	-	-
Locus_40474_Transcript_1/1_Confidence_1.000	AT1G55020.1	GO:0005737	cytoplasm	-	-	-	-
Locus_43303_Transcript_1/1_Confidence_1.000	AT1G55020.1	GO:0005737	cytoplasm	-	-	-	-
Locus_23830_Transcript_1/1_Confidence_1.000	AT1G55040.1	GO:0005739	mitochondrion	GO:0008270	zinc ion binding	-	-
Locus_26390_Transcript_1/1_Confidence_1.000	AT1G55080.1	GO:0005634	nucleus	-	-	-	-
Locus_18980_Transcript_1/1_Confidence_1.000	AT1G55090.1	GO:0005829	cytosol	GO:0016810;GO:0003952;GO:0005524	hydrolase activity, acting on carbon-nitrogen (but not peptide) bonds;NAD+ synthase (glutamine-hydrolyzing) activity;ATP binding	GO:0009435;GO:0006807	NAD biosynthetic process;nitrogen compound metabolic process
Locus_38614_Transcript_1/1_Confidence_1.000	AT1G55090.1	GO:0005829	cytosol	GO:0016810;GO:0003952;GO:0005524	hydrolase activity, acting on carbon-nitrogen (but not peptide) bonds;NAD+ synthase (glutamine-hydrolyzing) activity;ATP binding	GO:0009435;GO:0006807	NAD biosynthetic process;nitrogen compound metabolic process
Locus_52011_Transcript_1/1_Confidence_1.000	AT1G55090.1	GO:0005829	cytosol	GO:0016810;GO:0003952;GO:0005524	hydrolase activity, acting on carbon-nitrogen (but not peptide) bonds;NAD+ synthase (glutamine-hydrolyzing) activity;ATP binding	GO:0009435;GO:0006807	NAD biosynthetic process;nitrogen compound metabolic process
Locus_10503_Transcript_1/1_Confidence_1.000	AT1G55120.3	GO:0005576	extracellular region	GO:0004553	hydrolase activity, hydrolyzing O-glycosyl compounds	GO:0005975	carbohydrate metabolic process
Locus_13037_Transcript_1/1_Confidence_1.000	AT1G55140.2	GO:0009507	chloroplast	GO:0004525;GO:0003723	ribonuclease III activity;RNA binding	GO:0006396	RNA processing
Locus_8806_Transcript_1/1_Confidence_1.000	AT1G55150.1	GO:0005634;GO:0005829	nucleus;cytosol	GO:0003676;GO:0005524;GO:0008026;GO:0004386	nucleic acid binding;ATP binding;ATP-dependent helicase activity;helicase activity	-	-
Locus_17809_Transcript_1/1_Confidence_1.000	AT1G55150.1	GO:0005634;GO:0005829	nucleus;cytosol	GO:0003676;GO:0005524;GO:0008026;GO:0004386	nucleic acid binding;ATP binding;ATP-dependent helicase activity;helicase activity	-	-
Locus_29216_Transcript_1/1_Confidence_1.000	AT1G55150.1	GO:0005634;GO:0005829	nucleus;cytosol	GO:0003676;GO:0005524;GO:0008026;GO:0004386	nucleic acid binding;ATP binding;ATP-dependent helicase activity;helicase activity	-	-
Locus_51468_Transcript_1/1_Confidence_1.000	AT1G55150.1	GO:0005634;GO:0005829	nucleus;cytosol	GO:0003676;GO:0005524;GO:0008026;GO:0004386	nucleic acid binding;ATP binding;ATP-dependent helicase activity;helicase activity	-	-
Locus_19123_Transcript_1/1_Confidence_1.000	AT1G55230.1	GO:0009507	chloroplast	-	-	-	-
Locus_817_Transcript_1/1_Confidence_1.000	AT1G55250.2	GO:0005634	nucleus	GO:0008270	zinc ion binding	-	-
Locus_13087_Transcript_1/1_Confidence_1.000	AT1G55250.3	GO:0005634	nucleus	GO:0008270	zinc ion binding	-	-
Locus_30463_Transcript_1/1_Confidence_1.000	AT1G55260.2	GO:0005886	plasma membrane	-	-	GO:0006869	lipid transport
Locus_12201_Transcript_1/1_Confidence_1.000	AT1G55265.1	GO:0005773;GO:0005576	vacuole;extracellular region	-	-	-	-
Locus_57890_Transcript_1/1_Confidence_1.000	AT1G55290.1	GO:0005737	cytoplasm	GO:0016706;GO:0016491	oxidoreductase activity, acting on paired donors, with incorporation or reduction of molecular oxygen, 2-oxoglutarate as one donor, and incorporation of one atom each of oxygen into both donors;oxidoreductase activity	GO:0055114	oxidation-reduction process
Locus_30835_Transcript_1/1_Confidence_1.000	AT1G55300.2	GO:0005669	transcription factor TFIID complex	-	-	GO:0006367	transcription initiation from RNA polymerase II promoter
Locus_17569_Transcript_1/1_Confidence_1.000	AT1G55310.3	GO:0005634	nucleus	-	-	-	-
Locus_250_Transcript_1/1_Confidence_1.000	AT1G55320.1	GO:0005737	cytoplasm	GO:0003824	catalytic activity	GO:0008152	metabolic process
Locus_38531_Transcript_1/1_Confidence_1.000	AT1G55325.2	GO:0016592;GO:0005634	mediator complex;nucleus	GO:0001104	RNA polymerase II transcription cofactor activity	GO:0006357	regulation of transcription from RNA polymerase II promoter
Locus_1049_Transcript_1/1_Confidence_1.000	AT1G55350.5	-	integral to membrane;mitochondrion;endoplasmic reticulum membrane	-	transferase activity, transferring hexosyl groups	-	GPI anchor biosynthetic process
Locus_12398_Transcript_1/1_Confidence_1.000	AT1G55350.5	-	cytoplasm;integral to membrane	-	sodium:hydrogen antiporter activity;solute:hydrogen antiporter activity	-	cation transport;sodium ion transport;transmembrane transport;regulation of pH
Locus_18185_Transcript_1/1_Confidence_1.000	AT1G55350.5	-	nucleus;cytosol	-	serine-type endopeptidase activity;serine-type peptidase activity	-	proteolysis
Locus_31391_Transcript_1/1_Confidence_1.000	AT1G55460.1	GO:0005622	intracellular	GO:0008270	zinc ion binding	-	-
Locus_8327_Transcript_1/1_Confidence_1.000	AT1G55480.1	GO:0009570;GO:0009534;GO:0009941;GO:0009535;GO:0009507	chloroplast stroma;chloroplast thylakoid;chloroplast envelope;chloroplast thylakoid membrane;chloroplast	-	-	-	-
Locus_3865_Transcript_1/1_Confidence_1.000	AT1G55510.1	GO:0005739	mitochondrion	GO:0003824	catalytic activity	GO:0008152	metabolic process
Locus_2680_Transcript_1/1_Confidence_1.000	AT1G55535.2	GO:0005739	mitochondrion	-	-	-	-
Locus_13690_Transcript_1/1_Confidence_1.000	AT1G55620.2	GO:0005794;GO:0016020	Golgi apparatus;membrane	GO:0005247;GO:0005216	voltage-gated chloride channel activity;ion channel activity	GO:0006821;GO:0055085	chloride transport;transmembrane transport
Locus_33462_Transcript_1/1_Confidence_1.000	AT1G55620.2	GO:0005794;GO:0016020	Golgi apparatus;membrane	GO:0005247;GO:0005216	voltage-gated chloride channel activity;ion channel activity	GO:0006821;GO:0055085	chloride transport;transmembrane transport
Locus_40572_Transcript_1/1_Confidence_1.000	AT1G55620.2	GO:0005794;GO:0016020	Golgi apparatus;membrane	GO:0005247;GO:0005216	voltage-gated chloride channel activity;ion channel activity	GO:0006821;GO:0055085	chloride transport;transmembrane transport
Locus_5608_Transcript_1/1_Confidence_1.000	AT1G55730.2	GO:0016021	integral to membrane	GO:0008324	cation transmembrane transporter activity	GO:0006812;GO:0055085	cation transport;transmembrane transport
Locus_30435_Transcript_1/1_Confidence_1.000	AT1G55750.1	GO:0005634	nucleus	-	-	-	-
Locus_37465_Transcript_1/1_Confidence_1.000	AT1G55760.1	-	cell wall;protein complex;membrane;microtubule;cytoplasm	-	structural molecule activity;GTPase activity;GTP binding	-	GTP catabolic process;microtubule-based process;microtubule-based movement;response to salt stress;protein polymerization
Locus_19487_Transcript_1/1_Confidence_1.000	AT1G55830.2	GO:0005737	cytoplasm	-	-	-	-
Locus_27497_Transcript_1/1_Confidence_1.000	AT1G55830.2	GO:0005737	cytoplasm	-	-	-	-
Locus_19408_Transcript_1/1_Confidence_1.000	AT1G55840.1	GO:0005794	Golgi apparatus	-	-	-	-
Locus_943_Transcript_1/1_Confidence_1.000	AT1G55860.2	GO:0005634;GO:0005622	nucleus;intracellular	GO:0016881	acid-amino acid ligase activity	GO:0006464	cellular protein modification process
Locus_5625_Transcript_1/1_Confidence_1.000	AT1G55860.2	GO:0005634;GO:0005622	nucleus;intracellular	GO:0016881	acid-amino acid ligase activity	GO:0006464	cellular protein modification process
Locus_5907_Transcript_1/1_Confidence_1.000	AT1G55860.2	GO:0005634;GO:0005622	nucleus;intracellular	GO:0016881	acid-amino acid ligase activity	GO:0006464	cellular protein modification process
Locus_14166_Transcript_1/1_Confidence_1.000	AT1G55860.2	GO:0005634;GO:0005622	nucleus;intracellular	GO:0016881	acid-amino acid ligase activity	GO:0006464	cellular protein modification process
Locus_5384_Transcript_1/1_Confidence_1.000	AT1G55870.1	GO:0005634	nucleus	GO:0003676	nucleic acid binding	-	-
Locus_19318_Transcript_1/1_Confidence_1.000	AT1G55870.2	GO:0005634	nucleus	GO:0003676	nucleic acid binding	-	-
Locus_8515_Transcript_1/1_Confidence_1.000	AT1G55880.1	-	-	GO:0003824;GO:0030170	catalytic activity;pyridoxal phosphate binding	GO:0006535;GO:0008152	cysteine biosynthetic process from serine;metabolic process
Locus_6255_Transcript_1/1_Confidence_1.000	AT1G55920.1	GO:0005737;GO:0005634;GO:0005739	cytoplasm;nucleus;mitochondrion	GO:0016740;GO:0009001	transferase activity;serine O-acetyltransferase activity	GO:0006535	cysteine biosynthetic process from serine
Locus_23502_Transcript_1/1_Confidence_1.000	AT1G55930.1	GO:0009941;GO:0005886	chloroplast envelope;plasma membrane	-	-	-	-
Locus_614_Transcript_1/1_Confidence_1.000	AT1G56070.1	GO:0005737;GO:0005730;GO:0005829;GO:0016020;GO:0005774;GO:0005886;GO:0009506;GO:0009507	cytoplasm;nucleolus;cytosol;membrane;vacuolar membrane;plasma membrane;plasmodesma;chloroplast	GO:0005507;GO:0003924;GO:0005525	copper ion binding;GTPase activity;GTP binding	-	-
Locus_12009_Transcript_1/1_Confidence_1.000	AT1G56070.1	GO:0005737;GO:0005730;GO:0005829;GO:0016020;GO:0005774;GO:0005886;GO:0009506;GO:0009507	cytoplasm;nucleolus;cytosol;membrane;vacuolar membrane;plasma membrane;plasmodesma;chloroplast	GO:0005507;GO:0003924;GO:0005525	copper ion binding;GTPase activity;GTP binding	-	-
Locus_14801_Transcript_1/1_Confidence_1.000	AT1G56070.1	GO:0005737;GO:0005730;GO:0005829;GO:0016020;GO:0005774;GO:0005886;GO:0009506;GO:0009507	cytoplasm;nucleolus;cytosol;membrane;vacuolar membrane;plasma membrane;plasmodesma;chloroplast	GO:0005507;GO:0003924;GO:0005525	copper ion binding;GTPase activity;GTP binding	-	-
Locus_18667_Transcript_1/1_Confidence_1.000	AT1G56070.1	GO:0005737;GO:0005730;GO:0005829;GO:0016020;GO:0005774;GO:0005886;GO:0009506;GO:0009507	cytoplasm;nucleolus;cytosol;membrane;vacuolar membrane;plasma membrane;plasmodesma;chloroplast	GO:0005507;GO:0003924;GO:0005525	copper ion binding;GTPase activity;GTP binding	-	-
Locus_35647_Transcript_1/1_Confidence_1.000	AT1G56070.1	GO:0005737;GO:0005730;GO:0005829;GO:0016020;GO:0005774;GO:0005886;GO:0009506;GO:0009507	cytoplasm;nucleolus;cytosol;membrane;vacuolar membrane;plasma membrane;plasmodesma;chloroplast	GO:0005507;GO:0003924;GO:0005525	copper ion binding;GTPase activity;GTP binding	-	-
Locus_54520_Transcript_1/1_Confidence_1.000	AT1G56070.1	GO:0005737;GO:0005730;GO:0005829;GO:0016020;GO:0005774;GO:0005886;GO:0009506;GO:0009507	cytoplasm;nucleolus;cytosol;membrane;vacuolar membrane;plasma membrane;plasmodesma;chloroplast	GO:0005507;GO:0003924;GO:0005525	copper ion binding;GTPase activity;GTP binding	-	-
Locus_65728_Transcript_1/1_Confidence_1.000	AT1G56070.1	GO:0005737;GO:0005730;GO:0005829;GO:0016020;GO:0005774;GO:0005886;GO:0009506;GO:0009507	cytoplasm;nucleolus;cytosol;membrane;vacuolar membrane;plasma membrane;plasmodesma;chloroplast	GO:0005507;GO:0003924;GO:0005525	copper ion binding;GTPase activity;GTP binding	-	-
Locus_72550_Transcript_1/1_Confidence_1.000	AT1G56070.1	GO:0005737;GO:0005730;GO:0005829;GO:0016020;GO:0005774;GO:0005886;GO:0009506;GO:0009507	cytoplasm;nucleolus;cytosol;membrane;vacuolar membrane;plasma membrane;plasmodesma;chloroplast	GO:0005507;GO:0003924;GO:0005525	copper ion binding;GTPase activity;GTP binding	-	-
Locus_2076_Transcript_1/1_Confidence_1.000	AT1G56090.1	GO:0005737	cytoplasm	-	-	-	-
Locus_18327_Transcript_1/1_Confidence_1.000	AT1G56130.1	GO:0005886	plasma membrane	GO:0004674;GO:0016772;GO:0004713;GO:0005524;GO:0004672	protein serine/threonine kinase activity;transferase activity, transferring phosphorus-containing groups;protein tyrosine kinase activity;ATP binding;protein kinase activity	GO:0006468	protein phosphorylation
Locus_46737_Transcript_1/1_Confidence_1.000	AT1G56145.1	GO:0009506;GO:0005886	plasmodesma;plasma membrane	GO:0016772;GO:0004674;GO:0005524;GO:0004672	transferase activity, transferring phosphorus-containing groups;protein serine/threonine kinase activity;ATP binding;protein kinase activity	GO:0006468	protein phosphorylation
Locus_13500_Transcript_1/1_Confidence_1.000	AT1G56145.2	GO:0005886	plasma membrane	GO:0004674;GO:0016772;GO:0004713;GO:0005524;GO:0004672	protein serine/threonine kinase activity;transferase activity, transferring phosphorus-containing groups;protein tyrosine kinase activity;ATP binding;protein kinase activity	GO:0006468	protein phosphorylation
Locus_57424_Transcript_1/1_Confidence_1.000	AT1G56145.2	GO:0005886	plasma membrane	GO:0004674;GO:0016772;GO:0004713;GO:0005524;GO:0004672	protein serine/threonine kinase activity;transferase activity, transferring phosphorus-containing groups;protein tyrosine kinase activity;ATP binding;protein kinase activity	GO:0006468	protein phosphorylation
Locus_17479_Transcript_1/1_Confidence_1.000	AT1G56180.1	GO:0009507	chloroplast	-	-	-	-
Locus_30009_Transcript_1/1_Confidence_1.000	AT1G56230.1	GO:0005634;GO:0005886	nucleus;plasma membrane	-	-	-	-
Locus_25453_Transcript_1/1_Confidence_1.000	AT1G56230.2	GO:0005634	nucleus	-	-	-	-
Locus_26486_Transcript_1/1_Confidence_1.000	AT1G56260.1	GO:0009507	chloroplast	-	-	-	-
Locus_5321_Transcript_1/1_Confidence_1.000	AT1G56330.1	GO:0005829;GO:0005622;GO:0005886	cytosol;intracellular;plasma membrane	GO:0005525	GTP binding	GO:0006886	intracellular protein transport
Locus_2848_Transcript_1/1_Confidence_1.000	AT1G56423.1	-	vacuole	-	hydrolase activity, hydrolyzing O-glycosyl compounds;beta-fructofuranosidase activity;sucrose alpha-glucosidase activity	-	carbohydrate metabolic process
Locus_24331_Transcript_1/1_Confidence_1.000	AT1G56440.2	GO:0005737	cytoplasm	-	-	-	-
Locus_672_Transcript_1/1_Confidence_1.000	AT1G56450.1	GO:0005737;GO:0005829;GO:0022626;GO:0005839	cytoplasm;cytosol;cytosolic ribosome;proteasome core complex	GO:0004175;GO:0004298	endopeptidase activity;threonine-type endopeptidase activity	GO:0046686;GO:0051603;GO:0009651	response to cadmium ion;proteolysis involved in cellular protein catabolic process;response to salt stress
Locus_20746_Transcript_1/1_Confidence_1.000	AT1G56460.2	GO:0009507	chloroplast	-	-	-	-
Locus_15902_Transcript_1/1_Confidence_1.000	AT1G56500.1	GO:0009534;GO:0009507;GO:0009570	chloroplast thylakoid;chloroplast;chloroplast stroma	GO:0016787;GO:0003824;GO:0016491	hydrolase activity;catalytic activity;oxidoreductase activity	GO:0008152	metabolic process
Locus_23091_Transcript_1/1_Confidence_1.000	AT1G56500.1	GO:0009534;GO:0009507;GO:0009570	chloroplast thylakoid;chloroplast;chloroplast stroma	GO:0016787;GO:0003824;GO:0016491	hydrolase activity;catalytic activity;oxidoreductase activity	GO:0008152	metabolic process
Locus_14281_Transcript_1/1_Confidence_1.000	AT1G56580.1	GO:0005737	cytoplasm	-	-	-	-
Locus_18307_Transcript_1/1_Confidence_1.000	AT1G56660.1	-	chloroplast	-	-	-	-
Locus_19697_Transcript_1/1_Confidence_1.000	AT1G56700.2	GO:0005737	cytoplasm	-	-	GO:0006508	proteolysis
Locus_5351_Transcript_1/1_Confidence_1.000	AT1G56700.3	GO:0005737	cytoplasm	-	-	GO:0006508	proteolysis
Locus_15939_Transcript_1/1_Confidence_1.000	AT1G57600.1	GO:0005739	mitochondrion	-	-	-	-
Locus_34023_Transcript_1/1_Confidence_1.000	AT1G57600.1	GO:0005739	mitochondrion	-	-	-	-
Locus_1040_Transcript_1/1_Confidence_1.000	AT1G57720.2	GO:0005853;GO:0005773;GO:0005829;GO:0016020;GO:0005618;GO:0005886	eukaryotic translation elongation factor 1 complex;vacuole;cytosol;membrane;cell wall;plasma membrane	GO:0003746;GO:0005507	translation elongation factor activity;copper ion binding	GO:0046686;GO:0006414	response to cadmium ion;translational elongation
Locus_1536_Transcript_1/1_Confidence_1.000	AT1G57720.2	GO:0005853;GO:0005773;GO:0005829;GO:0016020;GO:0005618;GO:0005886	eukaryotic translation elongation factor 1 complex;vacuole;cytosol;membrane;cell wall;plasma membrane	GO:0003746;GO:0005507	translation elongation factor activity;copper ion binding	GO:0046686;GO:0006414	response to cadmium ion;translational elongation
Locus_48679_Transcript_1/1_Confidence_1.000	AT1G57720.2	GO:0005853;GO:0005773;GO:0005829;GO:0016020;GO:0005618;GO:0005886	eukaryotic translation elongation factor 1 complex;vacuole;cytosol;membrane;cell wall;plasma membrane	GO:0003746;GO:0005507	translation elongation factor activity;copper ion binding	GO:0046686;GO:0006414	response to cadmium ion;translational elongation
Locus_58408_Transcript_1/1_Confidence_1.000	AT1G57720.2	GO:0005853;GO:0005773;GO:0005829;GO:0016020;GO:0005618;GO:0005886	eukaryotic translation elongation factor 1 complex;vacuole;cytosol;membrane;cell wall;plasma membrane	GO:0003746;GO:0005507	translation elongation factor activity;copper ion binding	GO:0046686;GO:0006414	response to cadmium ion;translational elongation
Locus_24813_Transcript_1/1_Confidence_1.000	AT1G57770.1	GO:0005739;GO:0009507	mitochondrion;chloroplast	GO:0016491	oxidoreductase activity	GO:0055114	oxidation-reduction process
Locus_696_Transcript_1/1_Confidence_1.000	AT1G57860.1	GO:0005737;GO:0005840;GO:0005622	cytoplasm;ribosome;intracellular	GO:0003735	structural constituent of ribosome	GO:0006412	translation
Locus_12556_Transcript_1/1_Confidence_1.000	AT1G57860.1	GO:0005737;GO:0005840;GO:0005622	cytoplasm;ribosome;intracellular	GO:0003735	structural constituent of ribosome	GO:0006412	translation
Locus_33961_Transcript_1/1_Confidence_1.000	AT1G57860.1	GO:0005737;GO:0005840;GO:0005622	cytoplasm;ribosome;intracellular	GO:0003735	structural constituent of ribosome	GO:0006412	translation
Locus_71832_Transcript_1/1_Confidence_1.000	AT1G57860.1	GO:0005737;GO:0005840;GO:0005622	cytoplasm;ribosome;intracellular	GO:0003735	structural constituent of ribosome	GO:0006412	translation
Locus_9651_Transcript_1/1_Confidence_1.000	AT1G58025.3	GO:0005634	nucleus	-	-	-	-
Locus_11618_Transcript_1/1_Confidence_1.000	AT1G58030.1	GO:0005773;GO:0005774	vacuole;vacuolar membrane	GO:0015171	amino acid transmembrane transporter activity	GO:0003333;GO:0006810;GO:0055085	amino acid transmembrane transport;transport;transmembrane transport
Locus_15238_Transcript_1/1_Confidence_1.000	AT1G58060.1	-	-	GO:0008026;GO:0003676;GO:0005524;GO:0004386	ATP-dependent helicase activity;nucleic acid binding;ATP binding;helicase activity	-	-
Locus_20780_Transcript_1/1_Confidence_1.000	AT1G58060.1	-	-	GO:0008026;GO:0003676;GO:0005524;GO:0004386	ATP-dependent helicase activity;nucleic acid binding;ATP binding;helicase activity	-	-
Locus_28678_Transcript_1/1_Confidence_1.000	AT1G58060.1	-	-	GO:0008026;GO:0003676;GO:0005524;GO:0004386	ATP-dependent helicase activity;nucleic acid binding;ATP binding;helicase activity	-	-
Locus_5262_Transcript_1/1_Confidence_1.000	AT1G58080.1	GO:0005737;GO:0009570;GO:0009507	cytoplasm;chloroplast stroma;chloroplast	GO:0000287;GO:0003879	magnesium ion binding;ATP phosphoribosyltransferase activity	GO:0000105	histidine biosynthetic process
Locus_3100_Transcript_1/1_Confidence_1.000	AT1G58120.1	-	nucleus	-	catalytic activity	-	-
Locus_15174_Transcript_1/1_Confidence_1.000	AT1G58230.1	-	cytoplasm;cytosol	-	-	-	-
Locus_16215_Transcript_1/1_Confidence_1.000	AT1G58230.1	-	mediator complex;nucleus	-	RNA polymerase II transcription cofactor activity	-	regulation of transcription from RNA polymerase II promoter
Locus_21605_Transcript_1/1_Confidence_1.000	AT1G58230.1	-	chloroplast	-	transferase activity, transferring phosphorus-containing groups;kinase activity;catalytic activity;ligase activity;ATP binding;pyruvate, phosphate dikinase activity	-	phosphorylation
Locus_9867_Transcript_1/1_Confidence_1.000	AT1G58250.2	GO:0005576	extracellular region	-	-	-	-
Locus_28703_Transcript_1/1_Confidence_1.000	AT1G58250.2	GO:0005576	extracellular region	-	-	-	-
Locus_10245_Transcript_1/1_Confidence_1.000	AT1G58290.1	GO:0009507	chloroplast	GO:0050661;GO:0008883;GO:0000166	NADP binding;glutamyl-tRNA reductase activity;nucleotide binding	GO:0033014;GO:0055114	tetrapyrrole biosynthetic process;oxidation-reduction process
Locus_48562_Transcript_1/1_Confidence_1.000	AT1G58320.1	GO:0005886	plasma membrane	-	-	-	-
Locus_23639_Transcript_1/1_Confidence_1.000	AT1G58340.1	GO:0016020;GO:0005886	membrane;plasma membrane	GO:0015297;GO:0015238	antiporter activity;drug transmembrane transporter activity	GO:0006855;GO:0055085	drug transmembrane transport;transmembrane transport
Locus_39728_Transcript_1/1_Confidence_1.000	AT1G59077.1	GO:0005739	mitochondrion	-	-	-	-
Locus_27119_Transcript_1/1_Confidence_1.000	AT1G59453.1	GO:0005634	nucleus	-	-	-	-
Locus_4629_Transcript_1/1_Confidence_1.000	AT1G59520.3	GO:0005634	nucleus	-	-	-	-
Locus_28409_Transcript_1/1_Confidence_1.000	AT1G59760.1	GO:0005634	nucleus	GO:0016818;GO:0008026;GO:0016817;GO:0004386;GO:0003676;GO:0005524	hydrolase activity, acting on acid anhydrides, in phosphorus-containing anhydrides;ATP-dependent helicase activity;hydrolase activity, acting on acid anhydrides;helicase activity;nucleic acid binding;ATP binding	GO:0006499	N-terminal protein myristoylation
Locus_32017_Transcript_1/1_Confidence_1.000	AT1G59760.1	GO:0005634	nucleus	GO:0016818;GO:0008026;GO:0016817;GO:0004386;GO:0003676;GO:0005524	hydrolase activity, acting on acid anhydrides, in phosphorus-containing anhydrides;ATP-dependent helicase activity;hydrolase activity, acting on acid anhydrides;helicase activity;nucleic acid binding;ATP binding	GO:0006499	N-terminal protein myristoylation
Locus_69803_Transcript_1/1_Confidence_1.000	AT1G59820.1	GO:0005886	plasma membrane	GO:0016820;GO:0004012;GO:0000166;GO:0000287;GO:0015662;GO:0046872;GO:0005524	hydrolase activity, acting on acid anhydrides, catalyzing transmembrane movement of substances;phospholipid-translocating ATPase activity;nucleotide binding;magnesium ion binding;ATPase activity, coupled to transmembrane movement of ions, phosphorylative mechanism;metal ion binding;ATP binding	GO:0006812;GO:0015914	cation transport;phospholipid transport
Locus_41967_Transcript_1/1_Confidence_1.000	AT1G59840.2	GO:0009507	chloroplast	-	-	-	-
Locus_9253_Transcript_1/1_Confidence_1.000	AT1G59870.1	GO:0009941;GO:0016020;GO:0005739;GO:0005774;GO:0005886;GO:0009507	chloroplast envelope;membrane;mitochondrion;vacuolar membrane;plasma membrane;chloroplast	GO:0016887;GO:0017111;GO:0005524;GO:0000166	ATPase activity;nucleoside-triphosphatase activity;ATP binding;nucleotide binding	-	-
Locus_12907_Transcript_1/1_Confidence_1.000	AT1G59870.1	GO:0009941;GO:0016020;GO:0005739;GO:0005774;GO:0005886;GO:0009507	chloroplast envelope;membrane;mitochondrion;vacuolar membrane;plasma membrane;chloroplast	GO:0016887;GO:0017111;GO:0005524;GO:0000166	ATPase activity;nucleoside-triphosphatase activity;ATP binding;nucleotide binding	-	-
Locus_39498_Transcript_1/1_Confidence_1.000	AT1G59870.1	GO:0009941;GO:0016020;GO:0005739;GO:0005774;GO:0005886;GO:0009507	chloroplast envelope;membrane;mitochondrion;vacuolar membrane;plasma membrane;chloroplast	GO:0016887;GO:0017111;GO:0005524;GO:0000166	ATPase activity;nucleoside-triphosphatase activity;ATP binding;nucleotide binding	-	-
Locus_8914_Transcript_1/1_Confidence_1.000	AT1G59900.1	GO:0043231;GO:0005739	intracellular membrane-bounded organelle;mitochondrion	GO:0004739;GO:0016624	pyruvate dehydrogenase (acetyl-transferring) activity;oxidoreductase activity, acting on the aldehyde or oxo group of donors, disulfide as acceptor	GO:0046686;GO:0008152;GO:0006096;GO:0055114	response to cadmium ion;metabolic process;glycolysis;oxidation-reduction process
Locus_60534_Transcript_1/1_Confidence_1.000	AT1G59910.1	GO:0005634;GO:0005886	nucleus;plasma membrane	GO:0003779	actin binding	GO:0016043;GO:0030036	cellular component organization;actin cytoskeleton organization
Locus_16077_Transcript_1/1_Confidence_1.000	AT1G59960.1	GO:0005829;GO:0009507	cytosol;chloroplast	GO:0016491	oxidoreductase activity	GO:0009651;GO:0055114	response to salt stress;oxidation-reduction process
Locus_12706_Transcript_1/1_Confidence_1.000	AT1G59980.1	GO:0005634	nucleus	GO:0031072;GO:0051082	heat shock protein binding;unfolded protein binding	GO:0006457	protein folding
Locus_10898_Transcript_1/1_Confidence_1.000	AT1G59990.1	GO:0009507	chloroplast	GO:0003676;GO:0008026;GO:0005524;GO:0004386	nucleic acid binding;ATP-dependent helicase activity;ATP binding;helicase activity	-	-
Locus_17295_Transcript_1/1_Confidence_1.000	AT1G60060.1	GO:0005576	extracellular region	-	-	-	-
Locus_39701_Transcript_1/1_Confidence_1.000	AT1G60060.1	GO:0005576	extracellular region	-	-	-	-
Locus_2326_Transcript_1/1_Confidence_1.000	AT1G60070.1	GO:0030131;GO:0005794;GO:0005829;GO:0030117	clathrin adaptor complex;Golgi apparatus;cytosol;membrane coat	GO:0008565	protein transporter activity	GO:0015031;GO:0006886;GO:0016192	protein transport;intracellular protein transport;vesicle-mediated transport
Locus_18391_Transcript_1/1_Confidence_1.000	AT1G60080.1	GO:0005737;GO:0005829	cytoplasm;cytosol	GO:0003723	RNA binding	GO:0006396	RNA processing
Locus_47109_Transcript_1/1_Confidence_1.000	AT1G60080.1	GO:0005737;GO:0005829	cytoplasm;cytosol	GO:0003723	RNA binding	GO:0006396	RNA processing
Locus_7841_Transcript_1/1_Confidence_1.000	AT1G60160.1	GO:0005634;GO:0016020;GO:0009507	nucleus;membrane;chloroplast	GO:0015079	potassium ion transmembrane transporter activity	GO:0071805	potassium ion transmembrane transport
Locus_26197_Transcript_1/1_Confidence_1.000	AT1G60190.1	GO:0005634;GO:0000151	nucleus;ubiquitin ligase complex	GO:0004842;GO:0008270	ubiquitin-protein ligase activity;zinc ion binding	GO:0016567	protein ubiquitination
Locus_32070_Transcript_1/1_Confidence_1.000	AT1G60230.1	GO:0005737;GO:0009507	cytoplasm;chloroplast	GO:0008173;GO:0051536;GO:0003824	RNA methyltransferase activity;iron-sulfur cluster binding;catalytic activity	GO:0006364	rRNA processing
Locus_55988_Transcript_1/1_Confidence_1.000	AT1G60230.1	GO:0005737;GO:0009507	cytoplasm;chloroplast	GO:0008173;GO:0051536;GO:0003824	RNA methyltransferase activity;iron-sulfur cluster binding;catalytic activity	GO:0006364	rRNA processing
Locus_11337_Transcript_1/1_Confidence_1.000	AT1G60420.1	GO:0005829	cytosol	GO:0016209;GO:0047134;GO:0016491	antioxidant activity;protein-disulfide reductase activity;oxidoreductase activity	GO:0046686;GO:0045454;GO:0055114	response to cadmium ion;cell redox homeostasis;oxidation-reduction process
Locus_25895_Transcript_1/1_Confidence_1.000	AT1G60430.2	GO:0005856;GO:0005737	cytoskeleton;cytoplasm	-	-	GO:0030833	regulation of actin filament polymerization
Locus_73083_Transcript_1/1_Confidence_1.000	AT1G60460.3	GO:0009507	chloroplast	-	-	-	-
Locus_7149_Transcript_1/1_Confidence_1.000	AT1G60490.1	GO:0005794;GO:0005942	Golgi apparatus;phosphatidylinositol 3-kinase complex	GO:0016773;GO:0016772;GO:0035004;GO:0016303	phosphotransferase activity, alcohol group as acceptor;transferase activity, transferring phosphorus-containing groups;phosphatidylinositol 3-kinase activity;1-phosphatidylinositol-3-kinase activity	GO:0048015;GO:0006499;GO:0046854	phosphatidylinositol-mediated signaling;N-terminal protein myristoylation;phosphatidylinositol phosphorylation
Locus_20497_Transcript_1/1_Confidence_1.000	AT1G60490.1	GO:0005794;GO:0005942	Golgi apparatus;phosphatidylinositol 3-kinase complex	GO:0016773;GO:0016772;GO:0035004;GO:0016303	phosphotransferase activity, alcohol group as acceptor;transferase activity, transferring phosphorus-containing groups;phosphatidylinositol 3-kinase activity;1-phosphatidylinositol-3-kinase activity	GO:0048015;GO:0006499;GO:0046854	phosphatidylinositol-mediated signaling;N-terminal protein myristoylation;phosphatidylinositol phosphorylation
Locus_20849_Transcript_1/1_Confidence_1.000	AT1G60490.1	GO:0005794;GO:0005942	Golgi apparatus;phosphatidylinositol 3-kinase complex	GO:0016773;GO:0016772;GO:0035004;GO:0016303	phosphotransferase activity, alcohol group as acceptor;transferase activity, transferring phosphorus-containing groups;phosphatidylinositol 3-kinase activity;1-phosphatidylinositol-3-kinase activity	GO:0048015;GO:0006499;GO:0046854	phosphatidylinositol-mediated signaling;N-terminal protein myristoylation;phosphatidylinositol phosphorylation
Locus_37739_Transcript_1/1_Confidence_1.000	AT1G60550.1	GO:0005777;GO:0005739	peroxisome;mitochondrion	GO:0003824;GO:0008935	catalytic activity;1,4-dihydroxy-2-naphthoyl-CoA synthase activity	GO:0009234;GO:0008152	menaquinone biosynthetic process;metabolic process
Locus_52324_Transcript_1/1_Confidence_1.000	AT1G60560.1	GO:0005634	nucleus	GO:0008270	zinc ion binding	-	-
Locus_8864_Transcript_1/1_Confidence_1.000	AT1G60620.1	GO:0005634	nucleus	GO:0003899;GO:0046983;GO:0003677	DNA-directed RNA polymerase activity;protein dimerization activity;DNA binding	GO:0006351	transcription, DNA-dependent
Locus_6146_Transcript_1/1_Confidence_1.000	AT1G60680.1	GO:0005737	cytoplasm	GO:0016491	oxidoreductase activity	GO:0055114	oxidation-reduction process
Locus_2313_Transcript_1/1_Confidence_1.000	AT1G60710.1	GO:0005737;GO:0005829	cytoplasm;cytosol	GO:0016491	oxidoreductase activity	GO:0046686;GO:0055114	response to cadmium ion;oxidation-reduction process
Locus_2314_Transcript_1/1_Confidence_1.000	AT1G60710.1	GO:0005737;GO:0005829	cytoplasm;cytosol	GO:0016491	oxidoreductase activity	GO:0046686;GO:0055114	response to cadmium ion;oxidation-reduction process
Locus_21249_Transcript_1/1_Confidence_1.000	AT1G60710.1	GO:0005737;GO:0005829	cytoplasm;cytosol	GO:0016491	oxidoreductase activity	GO:0046686;GO:0055114	response to cadmium ion;oxidation-reduction process
Locus_29844_Transcript_1/1_Confidence_1.000	AT1G60710.1	GO:0005737;GO:0005829	cytoplasm;cytosol	GO:0016491	oxidoreductase activity	GO:0046686;GO:0055114	response to cadmium ion;oxidation-reduction process
Locus_25065_Transcript_1/1_Confidence_1.000	AT1G60750.1	GO:0005737	cytoplasm	GO:0016491	oxidoreductase activity	GO:0055114	oxidation-reduction process
Locus_4032_Transcript_1/1_Confidence_1.000	AT1G60780.1	GO:0030131;GO:0005829	clathrin adaptor complex;cytosol	-	-	GO:0006886;GO:0006810;GO:0016192	intracellular protein transport;transport;vesicle-mediated transport
Locus_10852_Transcript_1/1_Confidence_1.000	AT1G60800.1	GO:0005576;GO:0005886	extracellular region;plasma membrane	GO:0004674;GO:0016772;GO:0005524;GO:0004672	protein serine/threonine kinase activity;transferase activity, transferring phosphorus-containing groups;ATP binding;protein kinase activity	GO:0006468	protein phosphorylation
Locus_59639_Transcript_1/1_Confidence_1.000	AT1G60810.1	GO:0005737	cytoplasm	GO:0016874;GO:0005524	ligase activity;ATP binding	-	-
Locus_32940_Transcript_1/1_Confidence_1.000	AT1G60900.1	GO:0005634	nucleus	GO:0003723;GO:0003676;GO:0000166	RNA binding;nucleic acid binding;nucleotide binding	GO:0006397	mRNA processing
Locus_48535_Transcript_1/1_Confidence_1.000	AT1G60900.1	GO:0005634	nucleus	GO:0003723;GO:0003676;GO:0000166	RNA binding;nucleic acid binding;nucleotide binding	GO:0006397	mRNA processing
Locus_12331_Transcript_1/1_Confidence_1.000	AT1G60990.3	GO:0005739;GO:0009507	mitochondrion;chloroplast	GO:0004047	aminomethyltransferase activity	-	-
Locus_1058_Transcript_1/1_Confidence_1.000	AT1G60995.1	-	extracellular region;plasma membrane	-	zinc ion binding	-	N-terminal protein myristoylation
Locus_33819_Transcript_1/1_Confidence_1.000	AT1G61010.3	GO:0005634	nucleus	GO:0016787	hydrolase activity	-	-
Locus_22087_Transcript_1/1_Confidence_1.000	AT1G61030.1	GO:0005634	nucleus	-	-	-	-
Locus_73211_Transcript_1/1_Confidence_1.000	AT1G61040.1	GO:0005634	nucleus	GO:0003677	DNA binding	GO:0016570;GO:0006352	histone modification;DNA-dependent transcription, initiation
Locus_73389_Transcript_1/1_Confidence_1.000	AT1G61040.1	GO:0005634	nucleus	GO:0003677	DNA binding	GO:0016570;GO:0006352	histone modification;DNA-dependent transcription, initiation
Locus_73707_Transcript_1/1_Confidence_1.000	AT1G61040.1	GO:0005634	nucleus	GO:0003677	DNA binding	GO:0016570;GO:0006352	histone modification;DNA-dependent transcription, initiation
Locus_66646_Transcript_1/1_Confidence_1.000	AT1G61140.3	GO:0005634	nucleus	GO:0003676;GO:0003677;GO:0008270;GO:0005524;GO:0004386	nucleic acid binding;DNA binding;zinc ion binding;ATP binding;helicase activity	-	-
Locus_16783_Transcript_1/1_Confidence_1.000	AT1G61150.6	GO:0005634	nucleus	-	-	-	-
Locus_59277_Transcript_1/1_Confidence_1.000	AT1G61150.7	GO:0005634	nucleus	-	-	-	-
Locus_73892_Transcript_1/1_Confidence_1.000	AT1G61150.7	GO:0005634	nucleus	-	-	-	-
Locus_1325_Transcript_1/1_Confidence_1.000	AT1G61580.1	GO:0005737;GO:0016020;GO:0005840;GO:0005622	cytoplasm;membrane;ribosome;intracellular	GO:0003735	structural constituent of ribosome	GO:0006412	translation
Locus_2695_Transcript_1/1_Confidence_1.000	AT1G61580.1	GO:0005737;GO:0016020;GO:0005840;GO:0005622	cytoplasm;membrane;ribosome;intracellular	GO:0003735	structural constituent of ribosome	GO:0006412	translation
Locus_10101_Transcript_1/1_Confidence_1.000	AT1G61580.1	GO:0005737;GO:0016020;GO:0005840;GO:0005622	cytoplasm;membrane;ribosome;intracellular	GO:0003735	structural constituent of ribosome	GO:0006412	translation
Locus_15693_Transcript_1/1_Confidence_1.000	AT1G61580.1	GO:0005737;GO:0016020;GO:0005840;GO:0005622	cytoplasm;membrane;ribosome;intracellular	GO:0003735	structural constituent of ribosome	GO:0006412	translation
Locus_27886_Transcript_1/1_Confidence_1.000	AT1G61580.1	GO:0005737;GO:0016020;GO:0005840;GO:0005622	cytoplasm;membrane;ribosome;intracellular	GO:0003735	structural constituent of ribosome	GO:0006412	translation
Locus_32768_Transcript_1/1_Confidence_1.000	AT1G61580.1	GO:0005737;GO:0016020;GO:0005840;GO:0005622	cytoplasm;membrane;ribosome;intracellular	GO:0003735	structural constituent of ribosome	GO:0006412	translation
Locus_47339_Transcript_1/1_Confidence_1.000	AT1G61580.1	GO:0005737;GO:0016020;GO:0005840;GO:0005622	cytoplasm;membrane;ribosome;intracellular	GO:0003735	structural constituent of ribosome	GO:0006412	translation
Locus_62063_Transcript_1/1_Confidence_1.000	AT1G61580.1	GO:0005737;GO:0016020;GO:0005840;GO:0005622	cytoplasm;membrane;ribosome;intracellular	GO:0003735	structural constituent of ribosome	GO:0006412	translation
Locus_4338_Transcript_1/1_Confidence_1.000	AT1G61630.1	GO:0016021;GO:0005886	integral to membrane;plasma membrane	-	-	-	-
Locus_17663_Transcript_1/1_Confidence_1.000	AT1G61700.1	GO:0005634	nucleus	GO:0003899;GO:0008270;GO:0003677	DNA-directed RNA polymerase activity;zinc ion binding;DNA binding	GO:0006351	transcription, DNA-dependent
Locus_4873_Transcript_1/1_Confidence_1.000	AT1G61740.1	GO:0009507	chloroplast	-	-	-	-
Locus_10202_Transcript_1/1_Confidence_1.000	AT1G61740.1	GO:0009507	chloroplast	-	-	-	-
Locus_3910_Transcript_1/1_Confidence_1.000	AT1G61790.1	GO:0005576;GO:0005886;GO:0009507	extracellular region;plasma membrane;chloroplast	-	-	-	-
Locus_10415_Transcript_1/1_Confidence_1.000	AT1G61800.1	GO:0016021;GO:0009507;GO:0005774	integral to membrane;chloroplast;vacuolar membrane	GO:0005215	transporter activity	GO:0006810	transport
Locus_3681_Transcript_1/1_Confidence_1.000	AT1G61850.2	GO:0005634	nucleus	-	-	GO:0006629;GO:0008152	lipid metabolic process;metabolic process
Locus_26143_Transcript_1/1_Confidence_1.000	AT1G61850.2	GO:0005634	nucleus	-	-	GO:0006629;GO:0008152	lipid metabolic process;metabolic process
Locus_11526_Transcript_1/1_Confidence_1.000	AT1G62200.1	GO:0005886;GO:0009705	plasma membrane;plant-type vacuole membrane	GO:0005215	transporter activity	GO:0006857	oligopeptide transport
Locus_71778_Transcript_1/1_Confidence_1.000	AT1G62200.1	GO:0005886;GO:0009705	plasma membrane;plant-type vacuole membrane	GO:0005215	transporter activity	GO:0006857	oligopeptide transport
Locus_13667_Transcript_1/1_Confidence_1.000	AT1G62250.1	GO:0005739	mitochondrion	-	-	-	-
Locus_5591_Transcript_1/1_Confidence_1.000	AT1G62300.1	GO:0005634	nucleus	GO:0003700;GO:0043565	sequence-specific DNA binding transcription factor activity;sequence-specific DNA binding	GO:0006355	regulation of transcription, DNA-dependent
Locus_4657_Transcript_1/1_Confidence_1.000	AT1G62330.1	GO:0005794	Golgi apparatus	-	-	-	-
Locus_20881_Transcript_1/1_Confidence_1.000	AT1G62330.1	GO:0005794	Golgi apparatus	-	-	-	-
Locus_67952_Transcript_1/1_Confidence_1.000	AT1G62370.1	GO:0005634	nucleus	GO:0008270	zinc ion binding	-	-
Locus_13590_Transcript_1/1_Confidence_1.000	AT1G62390.1	GO:0005737;GO:0005829	cytoplasm;cytosol	-	-	-	-
Locus_42151_Transcript_1/1_Confidence_1.000	AT1G62390.1	GO:0005737;GO:0005829	cytoplasm;cytosol	-	-	-	-
Locus_2831_Transcript_1/1_Confidence_1.000	AT1G62640.2	GO:0009507	chloroplast	GO:0003824;GO:0016747;GO:0004315	catalytic activity;transferase activity, transferring acyl groups other than amino-acyl groups;3-oxoacyl-[acyl-carrier-protein] synthase activity	GO:0006633;GO:0008152;GO:0008610	fatty acid biosynthetic process;metabolic process;lipid biosynthetic process
Locus_28_Transcript_1/1_Confidence_1.000	AT1G62660.1	GO:0005773	vacuole	GO:0004553;GO:0004564;GO:0004575	hydrolase activity, hydrolyzing O-glycosyl compounds;beta-fructofuranosidase activity;sucrose alpha-glucosidase activity	GO:0005975	carbohydrate metabolic process
Locus_2847_Transcript_1/1_Confidence_1.000	AT1G62660.1	GO:0005773	vacuole	GO:0004553;GO:0004564;GO:0004575	hydrolase activity, hydrolyzing O-glycosyl compounds;beta-fructofuranosidase activity;sucrose alpha-glucosidase activity	GO:0005975	carbohydrate metabolic process
Locus_27009_Transcript_1/1_Confidence_1.000	AT1G62670.1	GO:0005739	mitochondrion	-	-	-	-
Locus_27677_Transcript_1/1_Confidence_1.000	AT1G62670.1	GO:0005739	mitochondrion	-	-	-	-
Locus_2633_Transcript_1/1_Confidence_1.000	AT1G62740.1	GO:0005737;GO:0005829;GO:0005886	cytoplasm;cytosol;plasma membrane	-	-	-	-
Locus_64920_Transcript_1/1_Confidence_1.000	AT1G62740.1	GO:0005737;GO:0005829;GO:0005886	cytoplasm;cytosol;plasma membrane	-	-	-	-
Locus_54_Transcript_1/1_Confidence_1.000	AT1G62750.1	GO:0048046;GO:0009570;GO:0009941;GO:0005739;GO:0009507	apoplast;chloroplast stroma;chloroplast envelope;mitochondrion;chloroplast	GO:0003746;GO:0003924;GO:0005524;GO:0005525	translation elongation factor activity;GTPase activity;ATP binding;GTP binding	GO:0006414	translational elongation
Locus_14004_Transcript_1/1_Confidence_1.000	AT1G62750.1	GO:0048046;GO:0009570;GO:0009941;GO:0005739;GO:0009507	apoplast;chloroplast stroma;chloroplast envelope;mitochondrion;chloroplast	GO:0003746;GO:0003924;GO:0005524;GO:0005525	translation elongation factor activity;GTPase activity;ATP binding;GTP binding	GO:0006414	translational elongation
Locus_35649_Transcript_1/1_Confidence_1.000	AT1G62760.1	GO:0005886	plasma membrane	GO:0004857;GO:0030599	enzyme inhibitor activity;pectinesterase activity	-	-
Locus_4469_Transcript_1/1_Confidence_1.000	AT1G62780.1	GO:0009570;GO:0009507	chloroplast stroma;chloroplast	-	-	-	-
Locus_10057_Transcript_1/1_Confidence_1.000	AT1G62870.1	GO:0009507	chloroplast	-	-	-	-
Locus_40483_Transcript_1/1_Confidence_1.000	AT1G62910.1	GO:0005739	mitochondrion	-	-	-	-
Locus_807_Transcript_1/1_Confidence_1.000	AT1G63000.1	GO:0005829;GO:0009506;GO:0005886	cytosol;plasmodesma;plasma membrane	GO:0008831;GO:0000166	dTDP-4-dehydrorhamnose reductase activity;nucleotide binding	GO:0045226	extracellular polysaccharide biosynthetic process
Locus_32753_Transcript_1/1_Confidence_1.000	AT1G63110.3	GO:0016021;GO:0005886;GO:0005789	integral to membrane;plasma membrane;endoplasmic reticulum membrane	-	-	GO:0006506	GPI anchor biosynthetic process
Locus_27440_Transcript_1/1_Confidence_1.000	AT1G63140.2	-	-	GO:0008168;GO:0046983;GO:0008171	methyltransferase activity;protein dimerization activity;O-methyltransferase activity	-	-
Locus_15721_Transcript_1/1_Confidence_1.000	AT1G63160.1	GO:0005634	nucleus	GO:0003677;GO:0017111;GO:0005524;GO:0000166	DNA binding;nucleoside-triphosphatase activity;ATP binding;nucleotide binding	GO:0006260	DNA replication
Locus_32254_Transcript_1/1_Confidence_1.000	AT1G63220.1	GO:0005737	cytoplasm	-	-	-	-
Locus_31_Transcript_1/1_Confidence_1.000	AT1G63220.2	GO:0005737	cytoplasm	-	-	-	-
Locus_67147_Transcript_1/1_Confidence_1.000	AT1G63260.3	GO:0016021;GO:0005576	integral to membrane;extracellular region	-	-	-	-
Locus_15900_Transcript_1/1_Confidence_1.000	AT1G63270.1	GO:0005886	plasma membrane	GO:0005215;GO:0000166;GO:0005524;GO:0016887;GO:0017111	transporter activity;nucleotide binding;ATP binding;ATPase activity;nucleoside-triphosphatase activity	GO:0017004	cytochrome complex assembly
Locus_37678_Transcript_1/1_Confidence_1.000	AT1G63270.1	GO:0005886	plasma membrane	GO:0005215;GO:0000166;GO:0005524;GO:0016887;GO:0017111	transporter activity;nucleotide binding;ATP binding;ATPase activity;nucleoside-triphosphatase activity	GO:0017004	cytochrome complex assembly
Locus_24210_Transcript_1/1_Confidence_1.000	AT1G63380.1	-	-	GO:0000166;GO:0016491	nucleotide binding;oxidoreductase activity	GO:0019595;GO:0008152	non-phosphorylated glucose catabolic process;metabolic process
Locus_15432_Transcript_1/1_Confidence_1.000	AT1G63440.1	GO:0016021;GO:0016020;GO:0005886	integral to membrane;membrane;plasma membrane	GO:0000166;GO:0043682;GO:0003824;GO:0015662;GO:0046872;GO:0005524	nucleotide binding;copper-transporting ATPase activity;catalytic activity;ATPase activity, coupled to transmembrane movement of ions, phosphorylative mechanism;metal ion binding;ATP binding	GO:0046034;GO:0030001;GO:0006754;GO:0008152;GO:0006812	ATP metabolic process;metal ion transport;ATP biosynthetic process;metabolic process;cation transport
Locus_18277_Transcript_1/1_Confidence_1.000	AT1G63440.1	GO:0016021;GO:0016020;GO:0005886	integral to membrane;membrane;plasma membrane	GO:0000166;GO:0043682;GO:0003824;GO:0015662;GO:0046872;GO:0005524	nucleotide binding;copper-transporting ATPase activity;catalytic activity;ATPase activity, coupled to transmembrane movement of ions, phosphorylative mechanism;metal ion binding;ATP binding	GO:0046034;GO:0030001;GO:0006754;GO:0008152;GO:0006812	ATP metabolic process;metal ion transport;ATP biosynthetic process;metabolic process;cation transport
Locus_29442_Transcript_1/1_Confidence_1.000	AT1G63450.1	GO:0005794;GO:0016020	Golgi apparatus;membrane	-	-	-	-
Locus_2922_Transcript_1/1_Confidence_1.000	AT1G63490.1	GO:0005634	nucleus	GO:0016706;GO:0008270	oxidoreductase activity, acting on paired donors, with incorporation or reduction of molecular oxygen, 2-oxoglutarate as one donor, and incorporation of one atom each of oxygen into both donors;zinc ion binding	-	-
Locus_15255_Transcript_1/1_Confidence_1.000	AT1G63490.1	GO:0005634	nucleus	GO:0016706;GO:0008270	oxidoreductase activity, acting on paired donors, with incorporation or reduction of molecular oxygen, 2-oxoglutarate as one donor, and incorporation of one atom each of oxygen into both donors;zinc ion binding	-	-
Locus_2371_Transcript_1/1_Confidence_1.000	AT1G63610.2	GO:0009507	chloroplast	-	-	-	-
Locus_40377_Transcript_1/1_Confidence_1.000	AT1G63650.3	GO:0005634	nucleus	-	-	-	-
Locus_4399_Transcript_1/1_Confidence_1.000	AT1G63660.1	GO:0005737;GO:0005829	cytoplasm;cytosol	GO:0003922;GO:0004066;GO:0005524	GMP synthase (glutamine-hydrolyzing) activity;asparagine synthase (glutamine-hydrolyzing) activity;ATP binding	GO:0009113;GO:0006529;GO:0006177;GO:0009117;GO:0006164	purine nucleobase biosynthetic process;asparagine biosynthetic process;GMP biosynthetic process;nucleotide metabolic process;purine nucleotide biosynthetic process
Locus_41836_Transcript_1/1_Confidence_1.000	AT1G63680.1	GO:0005737;GO:0009295	cytoplasm;nucleoid	GO:0016881;GO:0016874;GO:0005524	acid-amino acid ligase activity;ligase activity;ATP binding	GO:0009058;GO:0008360;GO:0051301	biosynthetic process;regulation of cell shape;cell division
Locus_22613_Transcript_1/1_Confidence_1.000	AT1G63690.1	GO:0005794;GO:0005886	Golgi apparatus;plasma membrane	GO:0004190	aspartic-type endopeptidase activity	-	-
Locus_10223_Transcript_1/1_Confidence_1.000	AT1G63700.1	GO:0005737	cytoplasm	GO:0016772;GO:0005524;GO:0004672	transferase activity, transferring phosphorus-containing groups;ATP binding;protein kinase activity	GO:0009793	embryo development ending in seed dormancy
Locus_17529_Transcript_1/1_Confidence_1.000	AT1G63700.1	GO:0005737	cytoplasm	GO:0016772;GO:0005524;GO:0004672	transferase activity, transferring phosphorus-containing groups;ATP binding;protein kinase activity	GO:0009793	embryo development ending in seed dormancy
Locus_15576_Transcript_1/1_Confidence_1.000	AT1G63740.1	GO:0005737;GO:0005622	cytoplasm;intracellular	GO:0017111;GO:0043531;GO:0000166	nucleoside-triphosphatase activity;ADP binding;nucleotide binding	GO:0006952;GO:0007165	defense response;signal transduction
Locus_2123_Transcript_1/1_Confidence_1.000	AT1G63770.5	GO:0005886	plasma membrane	GO:0008270;GO:0008237	zinc ion binding;metallopeptidase activity	GO:0006508	proteolysis
Locus_21610_Transcript_1/1_Confidence_1.000	AT1G63780.1	GO:0005634	nucleus	-	-	-	-
Locus_11270_Transcript_1/1_Confidence_1.000	AT1G63800.1	GO:0005829;GO:0005634	cytosol;nucleus	GO:0016881	acid-amino acid ligase activity	-	-
Locus_10533_Transcript_1/1_Confidence_1.000	AT1G63810.1	GO:0005634;GO:0005829	nucleus;cytosol	-	-	-	-
Locus_9061_Transcript_1/1_Confidence_1.000	AT1G63970.1	GO:0009570;GO:0009507	chloroplast stroma;chloroplast	GO:0008685	2-C-methyl-D-erythritol 2,4-cyclodiphosphate synthase activity	GO:0016114	terpenoid biosynthetic process
Locus_9015_Transcript_1/1_Confidence_1.000	AT1G63990.1	GO:0005634;GO:0005694	nucleus;chromosome	GO:0003824;GO:0005524;GO:0003677	catalytic activity;ATP binding;DNA binding	GO:0006259	DNA metabolic process
Locus_25330_Transcript_1/1_Confidence_1.000	AT1G63990.1	GO:0005634;GO:0005694	nucleus;chromosome	GO:0003824;GO:0005524;GO:0003677	catalytic activity;ATP binding;DNA binding	GO:0006259	DNA metabolic process
Locus_6751_Transcript_1/1_Confidence_1.000	AT1G64060.1	GO:0005886	plasma membrane	GO:0050660;GO:0050664;GO:0005509;GO:0005506;GO:0016491;GO:0004601;GO:0009055	flavin adenine dinucleotide binding;oxidoreductase activity, acting on NAD(P)H, oxygen as acceptor;calcium ion binding;iron ion binding;oxidoreductase activity;peroxidase activity;electron carrier activity	-	-
Locus_30636_Transcript_1/1_Confidence_1.000	AT1G64110.3	GO:0005886	plasma membrane	GO:0017111;GO:0005524;GO:0000166	nucleoside-triphosphatase activity;ATP binding;nucleotide binding	-	-
Locus_1994_Transcript_1/1_Confidence_1.000	AT1G64140.1	GO:0005576	extracellular region	-	-	-	-
Locus_8056_Transcript_1/1_Confidence_1.000	AT1G64150.1	GO:0016020;GO:0009507	membrane;chloroplast	-	-	-	-
Locus_4564_Transcript_1/1_Confidence_1.000	AT1G64185.1	-	chloroplast envelope;chloroplast	-	-	-	-
Locus_3058_Transcript_1/1_Confidence_1.000	AT1G64355.1	GO:0009507	chloroplast	-	-	-	-
Locus_33048_Transcript_1/1_Confidence_1.000	AT1G64390.1	GO:0005576	extracellular region	GO:0003824;GO:0030246;GO:0004553	catalytic activity;carbohydrate binding;hydrolase activity, hydrolyzing O-glycosyl compounds	GO:0005975	carbohydrate metabolic process
Locus_46145_Transcript_1/1_Confidence_1.000	AT1G64390.1	GO:0005576	extracellular region	GO:0003824;GO:0030246;GO:0004553	catalytic activity;carbohydrate binding;hydrolase activity, hydrolyzing O-glycosyl compounds	GO:0005975	carbohydrate metabolic process
Locus_6115_Transcript_1/1_Confidence_1.000	AT1G64400.1	GO:0005634	nucleus	GO:0003824	catalytic activity	-	-
Locus_6789_Transcript_1/1_Confidence_1.000	AT1G64520.1	GO:0009941;GO:0005634;GO:0005838;GO:0005829	chloroplast envelope;nucleus;proteasome regulatory particle;cytosol	-	-	GO:0006508	proteolysis
Locus_4445_Transcript_1/1_Confidence_1.000	AT1G64550.1	GO:0005737;GO:0005829	cytoplasm;cytosol	GO:0016887;GO:0017111;GO:0005524;GO:0000166	ATPase activity;nucleoside-triphosphatase activity;ATP binding;nucleotide binding	GO:0046686	response to cadmium ion
Locus_30286_Transcript_1/1_Confidence_1.000	AT1G64550.1	GO:0005737;GO:0005829	cytoplasm;cytosol	GO:0016887;GO:0017111;GO:0005524;GO:0000166	ATPase activity;nucleoside-triphosphatase activity;ATP binding;nucleotide binding	GO:0046686	response to cadmium ion
Locus_22118_Transcript_1/1_Confidence_1.000	AT1G64570.1	GO:0005634	nucleus	-	-	-	-
Locus_30359_Transcript_1/1_Confidence_1.000	AT1G64600.1	GO:0005739	mitochondrion	GO:0008168;GO:0005507	methyltransferase activity;copper ion binding	GO:0006412	translation
Locus_462_Transcript_1/1_Confidence_1.000	AT1G64620.1	GO:0005634	nucleus	GO:0008270;GO:0003677	zinc ion binding;DNA binding	GO:0006355	regulation of transcription, DNA-dependent
Locus_28853_Transcript_1/1_Confidence_1.000	AT1G64650.2	GO:0009507;GO:0005774	chloroplast;vacuolar membrane	-	-	-	-
Locus_18773_Transcript_1/1_Confidence_1.000	AT1G64680.1	GO:0009534;GO:0009941	chloroplast thylakoid;chloroplast envelope	-	-	-	-
Locus_6991_Transcript_1/1_Confidence_1.000	AT1G64720.1	GO:0005773;GO:0005739	vacuole;mitochondrion	-	-	-	-
Locus_39796_Transcript_1/1_Confidence_1.000	AT1G64740.1	GO:0043234;GO:0005737;GO:0005874;GO:0005886	protein complex;cytoplasm;microtubule;plasma membrane	GO:0005198;GO:0003924;GO:0005525	structural molecule activity;GTPase activity;GTP binding	GO:0051258;GO:0007017;GO:0007018;GO:0006184	protein polymerization;microtubule-based process;microtubule-based movement;GTP catabolic process
Locus_3563_Transcript_1/1_Confidence_1.000	AT1G64760.2	GO:0046658;GO:0009506;GO:0005886	anchored to plasma membrane;plasmodesma;plasma membrane	GO:0043169;GO:0003824;GO:0004553	cation binding;catalytic activity;hydrolase activity, hydrolyzing O-glycosyl compounds	GO:0005975	carbohydrate metabolic process
Locus_37552_Transcript_1/1_Confidence_1.000	AT1G64770.3	-	chloroplast stroma;chloroplast	-	-	-	-
Locus_11666_Transcript_1/1_Confidence_1.000	AT1G64780.1	GO:0016020;GO:0005886	membrane;plasma membrane	GO:0008519	ammonium transmembrane transporter activity	GO:0072488	ammonium transmembrane transport
Locus_22979_Transcript_1/1_Confidence_1.000	AT1G64780.1	GO:0016020;GO:0005886	membrane;plasma membrane	GO:0008519	ammonium transmembrane transporter activity	GO:0072488	ammonium transmembrane transport
Locus_3876_Transcript_1/1_Confidence_1.000	AT1G64790.1	GO:0016020;GO:0009507	membrane;chloroplast	-	-	-	-
Locus_12928_Transcript_1/1_Confidence_1.000	AT1G64790.1	GO:0016020;GO:0009507	membrane;chloroplast	-	-	-	-
Locus_7142_Transcript_1/1_Confidence_1.000	AT1G64790.2	GO:0005634	nucleus	-	-	-	-
Locus_15228_Transcript_1/1_Confidence_1.000	AT1G64790.2	GO:0005634	nucleus	-	-	-	-
Locus_53613_Transcript_1/1_Confidence_1.000	AT1G64830.1	GO:0005576	extracellular region	GO:0004190	aspartic-type endopeptidase activity	GO:0006508	proteolysis
Locus_7868_Transcript_1/1_Confidence_1.000	AT1G64860.1	-	nucleus	-	-	-	-
Locus_6063_Transcript_1/1_Confidence_1.000	AT1G64880.1	GO:0005840;GO:0005739;GO:0005622	ribosome;mitochondrion;intracellular	GO:0003735;GO:0003723	structural constituent of ribosome;RNA binding	GO:0006412	translation
Locus_50593_Transcript_1/1_Confidence_1.000	AT1G64960.1	GO:0005634	nucleus	-	-	-	-
Locus_67596_Transcript_1/1_Confidence_1.000	AT1G64960.1	GO:0005634	nucleus	-	-	-	-
Locus_12085_Transcript_1/1_Confidence_1.000	AT1G64970.1	GO:0009507	chloroplast	GO:0008168	methyltransferase activity	GO:0008152	metabolic process
Locus_31571_Transcript_1/1_Confidence_1.000	AT1G65000.1	GO:0005634	nucleus	-	-	-	-
Locus_8638_Transcript_1/1_Confidence_1.000	AT1G65010.1	GO:0005634	nucleus	-	-	-	-
Locus_57198_Transcript_1/1_Confidence_1.000	AT1G65010.1	GO:0005634	nucleus	-	-	-	-
Locus_68810_Transcript_1/1_Confidence_1.000	AT1G65010.1	GO:0005634	nucleus	-	-	-	-
Locus_18717_Transcript_1/1_Confidence_1.000	AT1G65020.1	GO:0005886	plasma membrane	-	-	-	-
Locus_13454_Transcript_1/1_Confidence_1.000	AT1G65060.1	-	-	GO:0003824	catalytic activity	GO:0008152	metabolic process
Locus_12782_Transcript_1/1_Confidence_1.000	AT1G65230.1	GO:0009507	chloroplast	-	-	-	-
Locus_17061_Transcript_1/1_Confidence_1.000	AT1G65230.1	GO:0009507	chloroplast	-	-	-	-
Locus_21547_Transcript_1/1_Confidence_1.000	AT1G65240.1	GO:0046658;GO:0005886	anchored to plasma membrane;plasma membrane	GO:0004190	aspartic-type endopeptidase activity	GO:0006508	proteolysis
Locus_3120_Transcript_1/1_Confidence_1.000	AT1G65260.1	GO:0009535;GO:0009570;GO:0009507;GO:0009295;GO:0009941	chloroplast thylakoid membrane;chloroplast stroma;chloroplast;nucleoid;chloroplast envelope	-	-	-	-
Locus_7033_Transcript_1/1_Confidence_1.000	AT1G65270.1	GO:0005774	vacuolar membrane	-	-	-	-
Locus_19037_Transcript_1/1_Confidence_1.000	AT1G65270.1	GO:0005774	vacuolar membrane	-	-	-	-
Locus_8513_Transcript_1/1_Confidence_1.000	AT1G65295.1	GO:0005576	extracellular region	-	-	-	-
Locus_9414_Transcript_1/1_Confidence_1.000	AT1G65350.1	-	nucleus	-	ATP-dependent helicase activity;helicase activity;nucleic acid binding;ATP binding;ATP-dependent 3'-5' DNA helicase activity	-	-
Locus_21442_Transcript_1/1_Confidence_1.000	AT1G65410.1	GO:0009507	chloroplast	GO:0017111;GO:0005524;GO:0016887;GO:0000166	nucleoside-triphosphatase activity;ATP binding;ATPase activity;nucleotide binding	-	-
Locus_4044_Transcript_1/1_Confidence_1.000	AT1G65430.1	GO:0005634;GO:0005622	nucleus;intracellular	GO:0008270;GO:0003676	zinc ion binding;nucleic acid binding	-	-
Locus_43140_Transcript_1/1_Confidence_1.000	AT1G65430.1	GO:0005634;GO:0005622	nucleus;intracellular	GO:0008270;GO:0003676	zinc ion binding;nucleic acid binding	-	-
Locus_30840_Transcript_1/1_Confidence_1.000	AT1G65440.1	GO:0005829;GO:0005634;GO:0009506	cytosol;nucleus;plasmodesma	GO:0003723;GO:0016788	RNA binding;hydrolase activity, acting on ester bonds	GO:0006139;GO:0006357;GO:0032784	nucleobase-containing compound metabolic process;regulation of transcription from RNA polymerase II promoter;regulation of DNA-dependent transcription, elongation
Locus_23659_Transcript_1/1_Confidence_1.000	AT1G65440.3	GO:0005634	nucleus	GO:0003723;GO:0016788	RNA binding;hydrolase activity, acting on ester bonds	GO:0006139;GO:0006357;GO:0032784	nucleobase-containing compound metabolic process;regulation of transcription from RNA polymerase II promoter;regulation of DNA-dependent transcription, elongation
Locus_33401_Transcript_1/1_Confidence_1.000	AT1G65470.2	GO:0005634	nucleus	-	-	-	-
Locus_9688_Transcript_1/1_Confidence_1.000	AT1G65520.1	GO:0005737;GO:0005777	cytoplasm;peroxisome	GO:0003824	catalytic activity	GO:0008152	metabolic process
Locus_15234_Transcript_1/1_Confidence_1.000	AT1G65540.1	GO:0005739	mitochondrion	GO:0005509	calcium ion binding	-	-
Locus_6138_Transcript_1/1_Confidence_1.000	AT1G65580.1	GO:0005634	nucleus	-	-	GO:0046854	phosphatidylinositol phosphorylation
Locus_12096_Transcript_1/1_Confidence_1.000	AT1G65580.1	GO:0005634	nucleus	-	-	GO:0046854	phosphatidylinositol phosphorylation
Locus_2034_Transcript_1/1_Confidence_1.000	AT1G65690.1	GO:0005886	plasma membrane	-	-	-	-
Locus_10473_Transcript_1/1_Confidence_1.000	AT1G65700.2	GO:0005829;GO:0005634	cytosol;nucleus	-	-	-	-
Locus_33608_Transcript_1/1_Confidence_1.000	AT1G65780.1	GO:0005634	nucleus	-	-	-	-
Locus_14773_Transcript_1/1_Confidence_1.000	AT1G65810.2	GO:0005737	cytoplasm	-	-	-	-
Locus_16447_Transcript_1/1_Confidence_1.000	AT1G65810.2	GO:0005737	cytoplasm	-	-	-	-
Locus_3215_Transcript_1/1_Confidence_1.000	AT1G65820.2	-	chloroplast	-	-	-	-
Locus_2841_Transcript_1/1_Confidence_1.000	AT1G65820.3	GO:0005794	Golgi apparatus	-	-	-	-
Locus_17199_Transcript_1/1_Confidence_1.000	AT1G65820.3	GO:0005794	Golgi apparatus	-	-	-	-
Locus_26924_Transcript_1/1_Confidence_1.000	AT1G65840.1	GO:0005634	nucleus	-	-	-	-
Locus_1138_Transcript_1/1_Confidence_1.000	AT1G65910.1	GO:0005634	nucleus	GO:0003677	DNA binding	GO:0006355	regulation of transcription, DNA-dependent
Locus_3788_Transcript_1/1_Confidence_1.000	AT1G65910.1	GO:0005634	nucleus	GO:0003677	DNA binding	GO:0006355	regulation of transcription, DNA-dependent
Locus_1469_Transcript_1/1_Confidence_1.000	AT1G65930.1	GO:0009570;GO:0005829;GO:0048046;GO:0005886;GO:0009506;GO:0009507	chloroplast stroma;cytosol;apoplast;plasma membrane;plasmodesma;chloroplast	GO:0051287;GO:0005507;GO:0000287;GO:0016616;GO:0004450	NAD binding;copper ion binding;magnesium ion binding;oxidoreductase activity, acting on the CH-OH group of donors, NAD or NADP as acceptor;isocitrate dehydrogenase (NADP+) activity	GO:0046686;GO:0009651;GO:0055114;GO:0006102	response to cadmium ion;response to salt stress;oxidation-reduction process;isocitrate metabolic process
Locus_12491_Transcript_1/1_Confidence_1.000	AT1G65930.1	GO:0009570;GO:0005829;GO:0048046;GO:0005886;GO:0009506;GO:0009507	chloroplast stroma;cytosol;apoplast;plasma membrane;plasmodesma;chloroplast	GO:0051287;GO:0005507;GO:0000287;GO:0016616;GO:0004450	NAD binding;copper ion binding;magnesium ion binding;oxidoreductase activity, acting on the CH-OH group of donors, NAD or NADP as acceptor;isocitrate dehydrogenase (NADP+) activity	GO:0046686;GO:0009651;GO:0055114;GO:0006102	response to cadmium ion;response to salt stress;oxidation-reduction process;isocitrate metabolic process
Locus_52371_Transcript_1/1_Confidence_1.000	AT1G65930.1	GO:0009570;GO:0005829;GO:0048046;GO:0005886;GO:0009506;GO:0009507	chloroplast stroma;cytosol;apoplast;plasma membrane;plasmodesma;chloroplast	GO:0051287;GO:0005507;GO:0000287;GO:0016616;GO:0004450	NAD binding;copper ion binding;magnesium ion binding;oxidoreductase activity, acting on the CH-OH group of donors, NAD or NADP as acceptor;isocitrate dehydrogenase (NADP+) activity	GO:0046686;GO:0009651;GO:0055114;GO:0006102	response to cadmium ion;response to salt stress;oxidation-reduction process;isocitrate metabolic process
Locus_13593_Transcript_1/1_Confidence_1.000	AT1G65950.1	GO:0005576	extracellular region	GO:0016772	transferase activity, transferring phosphorus-containing groups	-	-
Locus_23561_Transcript_1/1_Confidence_1.000	AT1G65950.1	GO:0005576	extracellular region	GO:0016772	transferase activity, transferring phosphorus-containing groups	-	-
Locus_33998_Transcript_1/1_Confidence_1.000	AT1G65950.1	GO:0005576	extracellular region	GO:0016772	transferase activity, transferring phosphorus-containing groups	-	-
Locus_4320_Transcript_1/1_Confidence_1.000	AT1G65980.1	GO:0005737;GO:0005829;GO:0016020;GO:0009507;GO:0005886	cytoplasm;cytosol;membrane;chloroplast;plasma membrane	GO:0016491	oxidoreductase activity	GO:0046686	response to cadmium ion
Locus_19600_Transcript_1/1_Confidence_1.000	AT1G65980.2	GO:0005737;GO:0016020;GO:0009507;GO:0005886	cytoplasm;membrane;chloroplast;plasma membrane	GO:0016491	oxidoreductase activity	GO:0046686	response to cadmium ion
Locus_14748_Transcript_1/1_Confidence_1.000	AT1G66080.1	GO:0005737;GO:0005829	cytoplasm;cytosol	-	-	-	-
Locus_20940_Transcript_1/1_Confidence_1.000	AT1G66080.1	GO:0005737;GO:0005829	cytoplasm;cytosol	-	-	-	-
Locus_51972_Transcript_1/1_Confidence_1.000	AT1G66170.1	GO:0005739	mitochondrion	GO:0008270	zinc ion binding	-	-
Locus_7908_Transcript_1/1_Confidence_1.000	AT1G66230.1	GO:0005634	nucleus	GO:0003677	DNA binding	-	-
Locus_2905_Transcript_1/1_Confidence_1.000	AT1G66330.2	GO:0009507	chloroplast	-	-	-	-
Locus_34754_Transcript_1/1_Confidence_1.000	AT1G66330.2	GO:0009507	chloroplast	-	-	-	-
Locus_7475_Transcript_1/1_Confidence_1.000	AT1G66340.1	GO:0016020;GO:0005789	membrane;endoplasmic reticulum membrane	GO:0004871;GO:0000155;GO:0000156;GO:0004673;GO:0016772;GO:0005524	signal transducer activity;phosphorelay sensor kinase activity;phosphorelay response regulator activity;protein histidine kinase activity;transferase activity, transferring phosphorus-containing groups;ATP binding	-	-
Locus_22877_Transcript_1/1_Confidence_1.000	AT1G66340.1	GO:0016020;GO:0005789	membrane;endoplasmic reticulum membrane	GO:0004871;GO:0000155;GO:0000156;GO:0004673;GO:0016772;GO:0005524	signal transducer activity;phosphorelay sensor kinase activity;phosphorelay response regulator activity;protein histidine kinase activity;transferase activity, transferring phosphorus-containing groups;ATP binding	-	-
Locus_57519_Transcript_1/1_Confidence_1.000	AT1G66340.1	GO:0016020;GO:0005789	membrane;endoplasmic reticulum membrane	GO:0004871;GO:0000155;GO:0000156;GO:0004673;GO:0016772;GO:0005524	signal transducer activity;phosphorelay sensor kinase activity;phosphorelay response regulator activity;protein histidine kinase activity;transferase activity, transferring phosphorus-containing groups;ATP binding	-	-
Locus_19849_Transcript_1/1_Confidence_1.000	AT1G66510.2	-	nucleus;cytosol	-	-	-	-
Locus_40807_Transcript_1/1_Confidence_1.000	AT1G66520.1	-	-	GO:0016742;GO:0003824	hydroxymethyl-, formyl- and related transferase activity;catalytic activity	GO:0009058	biosynthetic process
Locus_46921_Transcript_1/1_Confidence_1.000	AT1G66520.1	-	-	GO:0016742;GO:0003824	hydroxymethyl-, formyl- and related transferase activity;catalytic activity	GO:0009058	biosynthetic process
Locus_2204_Transcript_1/1_Confidence_1.000	AT1G66560.1	GO:0005634	nucleus	GO:0003700;GO:0043565	sequence-specific DNA binding transcription factor activity;sequence-specific DNA binding	GO:0006355	regulation of transcription, DNA-dependent
Locus_12912_Transcript_1/1_Confidence_1.000	AT1G66580.1	GO:0005737;GO:0022626;GO:0005840;GO:0005773;GO:0005622;GO:0005774	cytoplasm;cytosolic ribosome;ribosome;vacuole;intracellular;vacuolar membrane	GO:0003735	structural constituent of ribosome	GO:0006412	translation
Locus_29637_Transcript_1/1_Confidence_1.000	AT1G66580.1	GO:0005737;GO:0022626;GO:0005840;GO:0005773;GO:0005622;GO:0005774	cytoplasm;cytosolic ribosome;ribosome;vacuole;intracellular;vacuolar membrane	GO:0003735	structural constituent of ribosome	GO:0006412	translation
Locus_34322_Transcript_1/1_Confidence_1.000	AT1G66580.1	GO:0005737;GO:0022626;GO:0005840;GO:0005773;GO:0005622;GO:0005774	cytoplasm;cytosolic ribosome;ribosome;vacuole;intracellular;vacuolar membrane	GO:0003735	structural constituent of ribosome	GO:0006412	translation
Locus_39219_Transcript_1/1_Confidence_1.000	AT1G66580.1	GO:0005737;GO:0022626;GO:0005840;GO:0005773;GO:0005622;GO:0005774	cytoplasm;cytosolic ribosome;ribosome;vacuole;intracellular;vacuolar membrane	GO:0003735	structural constituent of ribosome	GO:0006412	translation
Locus_4225_Transcript_1/1_Confidence_1.000	AT1G66590.1	GO:0005634	nucleus	-	-	-	-
Locus_5464_Transcript_1/1_Confidence_1.000	AT1G66670.1	GO:0009570;GO:0009507;GO:0009532;GO:0009941	chloroplast stroma;chloroplast;plastid stroma;chloroplast envelope	GO:0004252	serine-type endopeptidase activity	GO:0006508	proteolysis
Locus_17558_Transcript_1/1_Confidence_1.000	AT1G66680.1	GO:0005737	cytoplasm	-	-	-	-
Locus_20687_Transcript_1/1_Confidence_1.000	AT1G66680.1	GO:0005737	cytoplasm	-	-	-	-
Locus_25978_Transcript_1/1_Confidence_1.000	AT1G66680.1	GO:0005737	cytoplasm	-	-	-	-
Locus_25405_Transcript_1/1_Confidence_1.000	AT1G66730.1	GO:0005634	nucleus	GO:0003909;GO:0003910;GO:0005524;GO:0003677	DNA ligase activity;DNA ligase (ATP) activity;ATP binding;DNA binding	GO:0006310;GO:0006260;GO:0051103;GO:0006281	DNA recombination;DNA replication;DNA ligation involved in DNA repair;DNA repair
Locus_27931_Transcript_1/1_Confidence_1.000	AT1G66730.1	GO:0005634	nucleus	GO:0003909;GO:0003910;GO:0005524;GO:0003677	DNA ligase activity;DNA ligase (ATP) activity;ATP binding;DNA binding	GO:0006310;GO:0006260;GO:0051103;GO:0006281	DNA recombination;DNA replication;DNA ligation involved in DNA repair;DNA repair
Locus_4246_Transcript_1/1_Confidence_1.000	AT1G66870.1	GO:0005886	plasma membrane	-	-	-	-
Locus_48482_Transcript_1/1_Confidence_1.000	AT1G67040.1	GO:0005634;GO:0009506	nucleus;plasmodesma	-	-	-	-
Locus_16939_Transcript_1/2_Confidence_1.000	AT1G67090.1	GO:0009535;GO:0009579;GO:0022626;GO:0009941;GO:0009570;GO:0016020;GO:0031977;GO:0048046;GO:0009507	chloroplast thylakoid membrane;thylakoid;cytosolic ribosome;chloroplast envelope;chloroplast stroma;membrane;thylakoid lumen;apoplast;chloroplast	GO:0005507	copper ion binding	-	-
Locus_16939_Transcript_2/2_Confidence_1.000	AT1G67090.1	GO:0009535;GO:0009579;GO:0022626;GO:0009941;GO:0009570;GO:0016020;GO:0031977;GO:0048046;GO:0009507	chloroplast thylakoid membrane;thylakoid;cytosolic ribosome;chloroplast envelope;chloroplast stroma;membrane;thylakoid lumen;apoplast;chloroplast	GO:0005507	copper ion binding	-	-
Locus_61522_Transcript_1/1_Confidence_1.000	AT1G67090.1	GO:0009535;GO:0009579;GO:0022626;GO:0009941;GO:0009570;GO:0016020;GO:0031977;GO:0048046;GO:0009507	chloroplast thylakoid membrane;thylakoid;cytosolic ribosome;chloroplast envelope;chloroplast stroma;membrane;thylakoid lumen;apoplast;chloroplast	GO:0005507	copper ion binding	-	-
Locus_2385_Transcript_1/1_Confidence_1.000	AT1G67120.1	GO:0009941;GO:0005634;GO:0009506	chloroplast envelope;nucleus;plasmodesma	GO:0017111;GO:0008134;GO:0005524;GO:0016887;GO:0000166	nucleoside-triphosphatase activity;transcription factor binding;ATP binding;ATPase activity;nucleotide binding	GO:0006355;GO:0006461	regulation of transcription, DNA-dependent;protein complex assembly
Locus_35523_Transcript_1/1_Confidence_1.000	AT1G67120.1	GO:0009941;GO:0005634;GO:0009506	chloroplast envelope;nucleus;plasmodesma	GO:0017111;GO:0008134;GO:0005524;GO:0016887;GO:0000166	nucleoside-triphosphatase activity;transcription factor binding;ATP binding;ATPase activity;nucleotide binding	GO:0006355;GO:0006461	regulation of transcription, DNA-dependent;protein complex assembly
Locus_38174_Transcript_1/1_Confidence_1.000	AT1G67120.1	GO:0009941;GO:0005634;GO:0009506	chloroplast envelope;nucleus;plasmodesma	GO:0017111;GO:0008134;GO:0005524;GO:0016887;GO:0000166	nucleoside-triphosphatase activity;transcription factor binding;ATP binding;ATPase activity;nucleotide binding	GO:0006355;GO:0006461	regulation of transcription, DNA-dependent;protein complex assembly
Locus_49368_Transcript_1/1_Confidence_1.000	AT1G67120.1	GO:0009941;GO:0005634;GO:0009506	chloroplast envelope;nucleus;plasmodesma	GO:0017111;GO:0008134;GO:0005524;GO:0016887;GO:0000166	nucleoside-triphosphatase activity;transcription factor binding;ATP binding;ATPase activity;nucleotide binding	GO:0006355;GO:0006461	regulation of transcription, DNA-dependent;protein complex assembly
Locus_24506_Transcript_1/1_Confidence_1.000	AT1G67140.2	GO:0005634	nucleus	-	-	-	-
Locus_25444_Transcript_1/1_Confidence_1.000	AT1G67140.2	GO:0005634	nucleus	-	-	-	-
Locus_35859_Transcript_1/1_Confidence_1.000	AT1G67140.2	GO:0005634	nucleus	-	-	-	-
Locus_43926_Transcript_1/1_Confidence_1.000	AT1G67180.1	GO:0005634;GO:0005622	nucleus;intracellular	GO:0008270	zinc ion binding	-	-
Locus_5925_Transcript_1/1_Confidence_1.000	AT1G67210.2	GO:0005634	nucleus	GO:0008270;GO:0003676	zinc ion binding;nucleic acid binding	-	-
Locus_63849_Transcript_1/1_Confidence_1.000	AT1G67230.1	GO:0005829;GO:0005634	cytosol;nucleus	-	-	-	-
Locus_8435_Transcript_1/1_Confidence_1.000	AT1G67280.1	GO:0009579;GO:0009570;GO:0031977;GO:0005739;GO:0009507	thylakoid;chloroplast stroma;thylakoid lumen;mitochondrion;chloroplast	GO:0046872;GO:0004462	metal ion binding;lactoylglutathione lyase activity	-	-
Locus_119_Transcript_1/1_Confidence_1.000	AT1G67280.2	GO:0009579;GO:0005739;GO:0009507	thylakoid;mitochondrion;chloroplast	GO:0046872;GO:0004462	metal ion binding;lactoylglutathione lyase activity	-	-
Locus_8707_Transcript_1/1_Confidence_1.000	AT1G67300.2	GO:0016021;GO:0016020	integral to membrane;membrane	GO:0022891;GO:0005215;GO:0022857	substrate-specific transmembrane transporter activity;transporter activity;transmembrane transporter activity	GO:0006810;GO:0055085	transport;transmembrane transport
Locus_9223_Transcript_1/1_Confidence_1.000	AT1G67320.2	-	-	GO:0016779;GO:0003896	nucleotidyltransferase activity;DNA primase activity	GO:0006269	DNA replication, synthesis of RNA primer
Locus_14389_Transcript_1/1_Confidence_1.000	AT1G67325.1	GO:0005622;GO:0009507	intracellular;chloroplast	GO:0008270	zinc ion binding	-	-
Locus_1805_Transcript_1/1_Confidence_1.000	AT1G67340.1	-	-	GO:0008270	zinc ion binding	-	-
Locus_8892_Transcript_1/1_Confidence_1.000	AT1G67340.1	-	-	GO:0008270	zinc ion binding	-	-
Locus_59375_Transcript_1/1_Confidence_1.000	AT1G67340.1	-	-	GO:0008270	zinc ion binding	-	-
Locus_8595_Transcript_1/1_Confidence_1.000	AT1G67420.1	-	-	GO:0008233	peptidase activity	GO:0006508	proteolysis
Locus_50469_Transcript_1/1_Confidence_1.000	AT1G67430.1	GO:0005737;GO:0015934;GO:0005840;GO:0005730;GO:0005773;GO:0016020;GO:0005622;GO:0022626;GO:0009506	cytoplasm;large ribosomal subunit;ribosome;nucleolus;vacuole;membrane;intracellular;cytosolic ribosome;plasmodesma	GO:0003735	structural constituent of ribosome	GO:0006412	translation
Locus_2902_Transcript_1/1_Confidence_1.000	AT1G67440.1	GO:0009507	chloroplast	GO:0003924;GO:0005525	GTPase activity;GTP binding	-	-
Locus_11916_Transcript_1/1_Confidence_1.000	AT1G67440.1	GO:0009507	chloroplast	GO:0003924;GO:0005525	GTPase activity;GTP binding	-	-
Locus_2051_Transcript_1/1_Confidence_1.000	AT1G67480.2	GO:0005737	cytoplasm	-	-	-	-
Locus_6234_Transcript_1/1_Confidence_1.000	AT1G67480.2	GO:0005737	cytoplasm	-	-	-	-
Locus_10028_Transcript_1/1_Confidence_1.000	AT1G67480.2	GO:0005737	cytoplasm	-	-	-	-
Locus_11780_Transcript_1/1_Confidence_1.000	AT1G67480.2	GO:0005737	cytoplasm	-	-	-	-
Locus_17881_Transcript_1/1_Confidence_1.000	AT1G67480.2	GO:0005737	cytoplasm	-	-	-	-
Locus_19715_Transcript_1/1_Confidence_1.000	AT1G67490.1	-	-	GO:0003824;GO:0004573	catalytic activity;mannosyl-oligosaccharide glucosidase activity	GO:0009311	oligosaccharide metabolic process
Locus_11688_Transcript_1/1_Confidence_1.000	AT1G67500.2	GO:0005634	nucleus	GO:0003887;GO:0003677;GO:0003676;GO:0000166	DNA-directed DNA polymerase activity;DNA binding;nucleic acid binding;nucleotide binding	GO:0006139;GO:0006260	nucleobase-containing compound metabolic process;DNA replication
Locus_8083_Transcript_1/1_Confidence_1.000	AT1G67550.1	GO:0005737	cytoplasm	GO:0009039;GO:0016151;GO:0016810;GO:0016787	urease activity;nickel cation binding;hydrolase activity, acting on carbon-nitrogen (but not peptide) bonds;hydrolase activity	GO:0006807;GO:0019627	nitrogen compound metabolic process;urea metabolic process
Locus_16788_Transcript_1/1_Confidence_1.000	AT1G67560.1	GO:0009507	chloroplast	-	-	-	-
Locus_22583_Transcript_1/1_Confidence_1.000	AT1G67560.1	GO:0009507	chloroplast	-	-	-	-
Locus_5319_Transcript_1/1_Confidence_1.000	AT1G67600.1	GO:0009507	chloroplast	-	-	-	-
Locus_40634_Transcript_1/1_Confidence_1.000	AT1G67630.1	GO:0005634	nucleus	GO:0003887;GO:0003677	DNA-directed DNA polymerase activity;DNA binding	GO:0006260	DNA replication
Locus_54205_Transcript_1/1_Confidence_1.000	AT1G67630.1	GO:0005634	nucleus	GO:0003887;GO:0003677	DNA-directed DNA polymerase activity;DNA binding	GO:0006260	DNA replication
Locus_2119_Transcript_1/1_Confidence_1.000	AT1G67660.3	GO:0005634	nucleus	GO:0004518;GO:0003677	nuclease activity;DNA binding	-	-
Locus_12772_Transcript_1/1_Confidence_1.000	AT1G67690.1	GO:0005739	mitochondrion	GO:0004222	metalloendopeptidase activity	GO:0006508	proteolysis
Locus_2577_Transcript_1/1_Confidence_1.000	AT1G67720.1	GO:0005886	plasma membrane	GO:0016772;GO:0004674;GO:0005524;GO:0004672	transferase activity, transferring phosphorus-containing groups;protein serine/threonine kinase activity;ATP binding;protein kinase activity	GO:0006468	protein phosphorylation
Locus_4750_Transcript_1/1_Confidence_1.000	AT1G67720.1	GO:0005886	plasma membrane	GO:0016772;GO:0004674;GO:0005524;GO:0004672	transferase activity, transferring phosphorus-containing groups;protein serine/threonine kinase activity;ATP binding;protein kinase activity	GO:0006468	protein phosphorylation
Locus_9145_Transcript_1/1_Confidence_1.000	AT1G67720.1	GO:0005886	plasma membrane	GO:0016772;GO:0004674;GO:0005524;GO:0004672	transferase activity, transferring phosphorus-containing groups;protein serine/threonine kinase activity;ATP binding;protein kinase activity	GO:0006468	protein phosphorylation
Locus_11936_Transcript_1/1_Confidence_1.000	AT1G67720.1	GO:0005886	plasma membrane	GO:0016772;GO:0004674;GO:0005524;GO:0004672	transferase activity, transferring phosphorus-containing groups;protein serine/threonine kinase activity;ATP binding;protein kinase activity	GO:0006468	protein phosphorylation
Locus_12937_Transcript_1/1_Confidence_1.000	AT1G67720.1	GO:0005886	plasma membrane	GO:0016772;GO:0004674;GO:0005524;GO:0004672	transferase activity, transferring phosphorus-containing groups;protein serine/threonine kinase activity;ATP binding;protein kinase activity	GO:0006468	protein phosphorylation
Locus_14400_Transcript_1/1_Confidence_1.000	AT1G67720.1	GO:0005886	plasma membrane	GO:0016772;GO:0004674;GO:0005524;GO:0004672	transferase activity, transferring phosphorus-containing groups;protein serine/threonine kinase activity;ATP binding;protein kinase activity	GO:0006468	protein phosphorylation
Locus_15770_Transcript_1/1_Confidence_1.000	AT1G67720.1	GO:0005886	plasma membrane	GO:0016772;GO:0004674;GO:0005524;GO:0004672	transferase activity, transferring phosphorus-containing groups;protein serine/threonine kinase activity;ATP binding;protein kinase activity	GO:0006468	protein phosphorylation
Locus_16108_Transcript_1/1_Confidence_1.000	AT1G67720.1	GO:0005886	plasma membrane	GO:0016772;GO:0004674;GO:0005524;GO:0004672	transferase activity, transferring phosphorus-containing groups;protein serine/threonine kinase activity;ATP binding;protein kinase activity	GO:0006468	protein phosphorylation
Locus_33694_Transcript_1/1_Confidence_1.000	AT1G67720.1	GO:0005886	plasma membrane	GO:0016772;GO:0004674;GO:0005524;GO:0004672	transferase activity, transferring phosphorus-containing groups;protein serine/threonine kinase activity;ATP binding;protein kinase activity	GO:0006468	protein phosphorylation
Locus_35371_Transcript_1/1_Confidence_1.000	AT1G67720.1	GO:0005886	plasma membrane	GO:0016772;GO:0004674;GO:0005524;GO:0004672	transferase activity, transferring phosphorus-containing groups;protein serine/threonine kinase activity;ATP binding;protein kinase activity	GO:0006468	protein phosphorylation
Locus_39274_Transcript_1/1_Confidence_1.000	AT1G67720.1	GO:0005886	plasma membrane	GO:0016772;GO:0004674;GO:0005524;GO:0004672	transferase activity, transferring phosphorus-containing groups;protein serine/threonine kinase activity;ATP binding;protein kinase activity	GO:0006468	protein phosphorylation
Locus_41834_Transcript_1/1_Confidence_1.000	AT1G67720.1	GO:0005886	plasma membrane	GO:0016772;GO:0004674;GO:0005524;GO:0004672	transferase activity, transferring phosphorus-containing groups;protein serine/threonine kinase activity;ATP binding;protein kinase activity	GO:0006468	protein phosphorylation
Locus_55338_Transcript_1/1_Confidence_1.000	AT1G67720.1	GO:0005886	plasma membrane	GO:0016772;GO:0004674;GO:0005524;GO:0004672	transferase activity, transferring phosphorus-containing groups;protein serine/threonine kinase activity;ATP binding;protein kinase activity	GO:0006468	protein phosphorylation
Locus_57708_Transcript_1/1_Confidence_1.000	AT1G67720.1	GO:0005886	plasma membrane	GO:0016772;GO:0004674;GO:0005524;GO:0004672	transferase activity, transferring phosphorus-containing groups;protein serine/threonine kinase activity;ATP binding;protein kinase activity	GO:0006468	protein phosphorylation
Locus_4515_Transcript_1/1_Confidence_1.000	AT1G67730.1	GO:0016020;GO:0009507	membrane;chloroplast	GO:0000166;GO:0016491	nucleotide binding;oxidoreductase activity	GO:0008152	metabolic process
Locus_8437_Transcript_1/1_Confidence_1.000	AT1G67730.1	GO:0016020;GO:0009507	membrane;chloroplast	GO:0000166;GO:0016491	nucleotide binding;oxidoreductase activity	GO:0008152	metabolic process
Locus_6771_Transcript_1/1_Confidence_1.000	AT1G67740.1	GO:0009535;GO:0016021;GO:0009523;GO:0009507	chloroplast thylakoid membrane;integral to membrane;photosystem II;chloroplast	GO:0030145	manganese ion binding	GO:0015979	photosynthesis
Locus_51943_Transcript_1/1_Confidence_1.000	AT1G67750.1	GO:0005576	extracellular region	-	-	-	-
Locus_18800_Transcript_1/1_Confidence_1.000	AT1G67830.1	GO:0005576;GO:0009505	extracellular region;plant-type cell wall	GO:0016788	hydrolase activity, acting on ester bonds	GO:0006629	lipid metabolic process
Locus_23828_Transcript_1/1_Confidence_1.000	AT1G67830.1	GO:0005576;GO:0009505	extracellular region;plant-type cell wall	GO:0016788	hydrolase activity, acting on ester bonds	GO:0006629	lipid metabolic process
Locus_38170_Transcript_1/1_Confidence_1.000	AT1G67830.1	GO:0005576;GO:0009505	extracellular region;plant-type cell wall	GO:0016788	hydrolase activity, acting on ester bonds	GO:0006629	lipid metabolic process
Locus_17130_Transcript_1/1_Confidence_1.000	AT1G67840.1	GO:0009507	chloroplast	GO:0005524	ATP binding	-	-
Locus_28427_Transcript_1/1_Confidence_1.000	AT1G67840.1	GO:0009507	chloroplast	GO:0005524	ATP binding	-	-
Locus_16456_Transcript_1/1_Confidence_1.000	AT1G67850.2	GO:0009507	chloroplast	-	-	-	-
Locus_28143_Transcript_1/1_Confidence_1.000	AT1G67930.1	GO:0005829;GO:0009507	cytosol;chloroplast	-	-	-	-
Locus_23886_Transcript_1/1_Confidence_1.000	AT1G67940.1	GO:0016020;GO:0005886;GO:0005774	membrane;plasma membrane;vacuolar membrane	GO:0017111;GO:0005315;GO:0005524;GO:0016887;GO:0000166	nucleoside-triphosphatase activity;inorganic phosphate transmembrane transporter activity;ATP binding;ATPase activity;nucleotide binding	GO:0035435	phosphate ion transmembrane transport
Locus_39043_Transcript_1/1_Confidence_1.000	AT1G67940.1	GO:0016020;GO:0005886;GO:0005774	membrane;plasma membrane;vacuolar membrane	GO:0017111;GO:0005315;GO:0005524;GO:0016887;GO:0000166	nucleoside-triphosphatase activity;inorganic phosphate transmembrane transporter activity;ATP binding;ATPase activity;nucleotide binding	GO:0035435	phosphate ion transmembrane transport
Locus_43536_Transcript_1/1_Confidence_1.000	AT1G67940.1	GO:0016020;GO:0005886;GO:0005774	membrane;plasma membrane;vacuolar membrane	GO:0017111;GO:0005315;GO:0005524;GO:0016887;GO:0000166	nucleoside-triphosphatase activity;inorganic phosphate transmembrane transporter activity;ATP binding;ATPase activity;nucleotide binding	GO:0035435	phosphate ion transmembrane transport
Locus_25896_Transcript_1/1_Confidence_1.000	AT1G67960.1	GO:0005634	nucleus	-	-	-	-
Locus_29163_Transcript_1/1_Confidence_1.000	AT1G67960.1	GO:0005634	nucleus	-	-	-	-
Locus_1576_Transcript_1/1_Confidence_1.000	AT1G68010.2	-	cytoplasm	-	catalytic activity;transferase activity, transferring acyl groups;transferase activity, transferring acyl groups other than amino-acyl groups	-	biosynthetic process;metabolic process
Locus_6623_Transcript_1/1_Confidence_1.000	AT1G68020.2	-	-	GO:0003824	catalytic activity	GO:0005992;GO:0008152	trehalose biosynthetic process;metabolic process
Locus_19214_Transcript_1/1_Confidence_1.000	AT1G68100.1	GO:0016020;GO:0005576	membrane;extracellular region	GO:0046873	metal ion transmembrane transporter activity	GO:0030001;GO:0055085	metal ion transport;transmembrane transport
Locus_8105_Transcript_1/1_Confidence_1.000	AT1G68130.1	GO:0005634;GO:0005622	nucleus;intracellular	GO:0044212;GO:0046982;GO:0008270;GO:0043621	transcription regulatory region DNA binding;protein heterodimerization activity;zinc ion binding;protein self-association	GO:2000904	regulation of starch metabolic process
Locus_37496_Transcript_1/1_Confidence_1.000	AT1G68130.1	GO:0005634;GO:0005622	nucleus;intracellular	GO:0044212;GO:0046982;GO:0008270;GO:0043621	transcription regulatory region DNA binding;protein heterodimerization activity;zinc ion binding;protein self-association	GO:2000904	regulation of starch metabolic process
Locus_27087_Transcript_1/1_Confidence_1.000	AT1G68260.1	-	membrane;mitochondrion	-	-	-	-
Locus_22874_Transcript_1/1_Confidence_1.000	AT1G68310.2	GO:0005634	nucleus	-	-	-	-
Locus_8071_Transcript_1/1_Confidence_1.000	AT1G68360.1	GO:0005634;GO:0005622	nucleus;intracellular	GO:0008270	zinc ion binding	-	-
Locus_11229_Transcript_1/1_Confidence_1.000	AT1G68370.1	-	-	GO:0031072;GO:0051082	heat shock protein binding;unfolded protein binding	GO:0006457	protein folding
Locus_3679_Transcript_1/1_Confidence_1.000	AT1G68400.1	GO:0005576	extracellular region	GO:0004674;GO:0004672;GO:0005524;GO:0016772	protein serine/threonine kinase activity;protein kinase activity;ATP binding;transferase activity, transferring phosphorus-containing groups	GO:0006468	protein phosphorylation
Locus_38625_Transcript_1/1_Confidence_1.000	AT1G68400.1	GO:0005576	extracellular region	GO:0004674;GO:0004672;GO:0005524;GO:0016772	protein serine/threonine kinase activity;protein kinase activity;ATP binding;transferase activity, transferring phosphorus-containing groups	GO:0006468	protein phosphorylation
Locus_8964_Transcript_1/1_Confidence_1.000	AT1G68490.1	GO:0005634	nucleus	-	-	-	-
Locus_28384_Transcript_1/1_Confidence_1.000	AT1G68520.1	GO:0005634	nucleus	GO:0008270	zinc ion binding	-	-
Locus_66087_Transcript_1/1_Confidence_1.000	AT1G68540.1	-	-	GO:0050662;GO:0000166;GO:0003824	coenzyme binding;nucleotide binding;catalytic activity	GO:0044237	cellular metabolic process
Locus_725_Transcript_1/1_Confidence_1.000	AT1G68560.1	GO:0005618;GO:0005576;GO:0009505;GO:0009506;GO:0009507	cell wall;extracellular region;plant-type cell wall;plasmodesma;chloroplast	GO:0004553	hydrolase activity, hydrolyzing O-glycosyl compounds	GO:0005975	carbohydrate metabolic process
Locus_8720_Transcript_1/1_Confidence_1.000	AT1G68560.1	GO:0005618;GO:0005576;GO:0009505;GO:0009506;GO:0009507	cell wall;extracellular region;plant-type cell wall;plasmodesma;chloroplast	GO:0004553	hydrolase activity, hydrolyzing O-glycosyl compounds	GO:0005975	carbohydrate metabolic process
Locus_24224_Transcript_1/1_Confidence_1.000	AT1G68560.1	GO:0005618;GO:0005576;GO:0009505;GO:0009506;GO:0009507	cell wall;extracellular region;plant-type cell wall;plasmodesma;chloroplast	GO:0004553	hydrolase activity, hydrolyzing O-glycosyl compounds	GO:0005975	carbohydrate metabolic process
Locus_26199_Transcript_1/1_Confidence_1.000	AT1G68570.1	GO:0016020;GO:0005886	membrane;plasma membrane	GO:0005215	transporter activity	GO:0006857	oligopeptide transport
Locus_2778_Transcript_1/1_Confidence_1.000	AT1G68590.2	GO:0009507	chloroplast	GO:0003735	structural constituent of ribosome	-	-
Locus_20413_Transcript_1/1_Confidence_1.000	AT1G68600.1	-	-	-	-	GO:0010044	response to aluminum ion
Locus_23692_Transcript_1/1_Confidence_1.000	AT1G68660.1	-	-	-	-	GO:0030163	protein catabolic process
Locus_37066_Transcript_1/1_Confidence_1.000	AT1G68680.1	GO:0005739;GO:0009507	mitochondrion;chloroplast	-	-	-	-
Locus_6704_Transcript_1/1_Confidence_1.000	AT1G68710.1	GO:0016021;GO:0016020	integral to membrane;membrane	GO:0016820;GO:0004012;GO:0000166;GO:0003824;GO:0000287;GO:0015662;GO:0046872;GO:0005524	hydrolase activity, acting on acid anhydrides, catalyzing transmembrane movement of substances;phospholipid-translocating ATPase activity;nucleotide binding;catalytic activity;magnesium ion binding;ATPase activity, coupled to transmembrane movement of ions, phosphorylative mechanism;metal ion binding;ATP binding	GO:0006812;GO:0015914;GO:0008152	cation transport;phospholipid transport;metabolic process
Locus_47058_Transcript_1/1_Confidence_1.000	AT1G68730.1	GO:0009507	chloroplast	GO:0008270	zinc ion binding	-	-
Locus_29152_Transcript_1/1_Confidence_1.000	AT1G68740.1	GO:0016021;GO:0005886	integral to membrane;plasma membrane	-	-	-	-
Locus_66271_Transcript_1/1_Confidence_1.000	AT1G68740.1	GO:0016021;GO:0005886	integral to membrane;plasma membrane	-	-	-	-
Locus_3658_Transcript_1/1_Confidence_1.000	AT1G68750.1	GO:0005737	cytoplasm	GO:0003824;GO:0008964	catalytic activity;phosphoenolpyruvate carboxylase activity	GO:0006099;GO:0015977	tricarboxylic acid cycle;carbon fixation
Locus_3762_Transcript_1/1_Confidence_1.000	AT1G68760.1	GO:0005829	cytosol	GO:0016787	hydrolase activity	-	-
Locus_25750_Transcript_1/1_Confidence_1.000	AT1G68760.1	GO:0005829	cytosol	GO:0016787	hydrolase activity	-	-
Locus_9545_Transcript_1/1_Confidence_1.000	AT1G68790.1	GO:0005634;GO:0009506;GO:0005730	nucleus;plasmodesma;nucleolus	-	-	-	-
Locus_1542_Transcript_1/1_Confidence_1.000	AT1G68830.1	GO:0009507	chloroplast	GO:0004674;GO:0004672;GO:0005524;GO:0016772	protein serine/threonine kinase activity;protein kinase activity;ATP binding;transferase activity, transferring phosphorus-containing groups	GO:0006468	protein phosphorylation
Locus_3471_Transcript_1/1_Confidence_1.000	AT1G68830.1	GO:0009507	chloroplast	GO:0004674;GO:0004672;GO:0005524;GO:0016772	protein serine/threonine kinase activity;protein kinase activity;ATP binding;transferase activity, transferring phosphorus-containing groups	GO:0006468	protein phosphorylation
Locus_43564_Transcript_1/1_Confidence_1.000	AT1G68850.1	GO:0005576	extracellular region	GO:0004601;GO:0020037	peroxidase activity;heme binding	GO:0006979;GO:0055114	response to oxidative stress;oxidation-reduction process
Locus_16919_Transcript_1/1_Confidence_1.000	AT1G68890.1	GO:0005739	mitochondrion	GO:0003824;GO:0016836;GO:0030976;GO:0000287;GO:0070204	catalytic activity;hydro-lyase activity;thiamine pyrophosphate binding;magnesium ion binding;2-succinyl-5-enolpyruvyl-6-hydroxy-3-cyclohexene-1-carboxylic-acid synthase activity	GO:0009063;GO:0009234	cellular amino acid catabolic process;menaquinone biosynthetic process
Locus_17823_Transcript_1/1_Confidence_1.000	AT1G68890.1	GO:0005739	mitochondrion	GO:0003824;GO:0016836;GO:0030976;GO:0000287;GO:0070204	catalytic activity;hydro-lyase activity;thiamine pyrophosphate binding;magnesium ion binding;2-succinyl-5-enolpyruvyl-6-hydroxy-3-cyclohexene-1-carboxylic-acid synthase activity	GO:0009063;GO:0009234	cellular amino acid catabolic process;menaquinone biosynthetic process
Locus_21367_Transcript_1/1_Confidence_1.000	AT1G68890.1	GO:0005739	mitochondrion	GO:0003824;GO:0016836;GO:0030976;GO:0000287;GO:0070204	catalytic activity;hydro-lyase activity;thiamine pyrophosphate binding;magnesium ion binding;2-succinyl-5-enolpyruvyl-6-hydroxy-3-cyclohexene-1-carboxylic-acid synthase activity	GO:0009063;GO:0009234	cellular amino acid catabolic process;menaquinone biosynthetic process
Locus_41128_Transcript_1/1_Confidence_1.000	AT1G68890.1	GO:0005739	mitochondrion	GO:0003824;GO:0016836;GO:0030976;GO:0000287;GO:0070204	catalytic activity;hydro-lyase activity;thiamine pyrophosphate binding;magnesium ion binding;2-succinyl-5-enolpyruvyl-6-hydroxy-3-cyclohexene-1-carboxylic-acid synthase activity	GO:0009063;GO:0009234	cellular amino acid catabolic process;menaquinone biosynthetic process
Locus_41513_Transcript_1/1_Confidence_1.000	AT1G68890.1	GO:0005739	mitochondrion	GO:0003824;GO:0016836;GO:0030976;GO:0000287;GO:0070204	catalytic activity;hydro-lyase activity;thiamine pyrophosphate binding;magnesium ion binding;2-succinyl-5-enolpyruvyl-6-hydroxy-3-cyclohexene-1-carboxylic-acid synthase activity	GO:0009063;GO:0009234	cellular amino acid catabolic process;menaquinone biosynthetic process
Locus_8034_Transcript_1/1_Confidence_1.000	AT1G68920.3	GO:0005634	nucleus	-	-	-	-
Locus_14396_Transcript_1/1_Confidence_1.000	AT1G68990.1	-	-	GO:0003899;GO:0003677	DNA-directed RNA polymerase activity;DNA binding	GO:0006351	transcription, DNA-dependent
Locus_4624_Transcript_1/1_Confidence_1.000	AT1G69010.1	GO:0005634	nucleus	-	-	GO:0019305	dTDP-rhamnose biosynthetic process
Locus_38107_Transcript_1/1_Confidence_1.000	AT1G69020.1	GO:0005737;GO:0009507	cytoplasm;chloroplast	GO:0070008;GO:0004252;GO:0008236	serine-type exopeptidase activity;serine-type endopeptidase activity;serine-type peptidase activity	GO:0006508	proteolysis
Locus_44679_Transcript_1/1_Confidence_1.000	AT1G69020.1	GO:0005737;GO:0009507	cytoplasm;chloroplast	GO:0070008;GO:0004252;GO:0008236	serine-type exopeptidase activity;serine-type endopeptidase activity;serine-type peptidase activity	GO:0006508	proteolysis
Locus_45787_Transcript_1/1_Confidence_1.000	AT1G69020.1	GO:0005737;GO:0009507	cytoplasm;chloroplast	GO:0070008;GO:0004252;GO:0008236	serine-type exopeptidase activity;serine-type endopeptidase activity;serine-type peptidase activity	GO:0006508	proteolysis
Locus_48748_Transcript_1/1_Confidence_1.000	AT1G69020.1	GO:0005737;GO:0009507	cytoplasm;chloroplast	GO:0070008;GO:0004252;GO:0008236	serine-type exopeptidase activity;serine-type endopeptidase activity;serine-type peptidase activity	GO:0006508	proteolysis
Locus_33361_Transcript_1/1_Confidence_1.000	AT1G69040.2	GO:0009507	chloroplast	GO:0016597	amino acid binding	GO:0008152	metabolic process
Locus_4462_Transcript_1/1_Confidence_1.000	AT1G69060.1	GO:0005737;GO:0005774	cytoplasm;vacuolar membrane	GO:0031072	heat shock protein binding	-	-
Locus_25668_Transcript_1/1_Confidence_1.000	AT1G69070.1	GO:0005829;GO:0005634	cytosol;nucleus	-	-	-	-
Locus_21551_Transcript_1/1_Confidence_1.000	AT1G69170.1	GO:0005634	nucleus	GO:0003677	DNA binding	-	-
Locus_1976_Transcript_1/1_Confidence_1.000	AT1G69210.1	-	cytosol;nucleus	-	catalytic activity	-	biosynthetic process
Locus_13224_Transcript_1/1_Confidence_1.000	AT1G69220.2	GO:0005737	cytoplasm	GO:0016772;GO:0005524;GO:0004672	transferase activity, transferring phosphorus-containing groups;ATP binding;protein kinase activity	GO:0006468	protein phosphorylation
Locus_17612_Transcript_1/1_Confidence_1.000	AT1G69240.1	GO:0005737	cytoplasm	-	-	-	-
Locus_29924_Transcript_1/1_Confidence_1.000	AT1G69240.1	GO:0005737	cytoplasm	-	-	-	-
Locus_70249_Transcript_1/1_Confidence_1.000	AT1G69240.1	GO:0005737	cytoplasm	-	-	-	-
[truncated: 7,803 more rows]
