# Supplementary material for: RNA Sequencing Analysis of the Gametophyte Transcriptome from the Liverwort, Marchantia polymorpha
Source: PLoS One. 2014 May 19;9(5):e97497. doi: 10.1371/journal.pone.0097497 (PMC4026138; doi:10.1371/journal.pone.0097497)
Supplement: Table S9 — GO terms obtained for top 1000 highly expressing transcripts in 6 stages. A table showing the GO terms obtained in 3 categories of cellular component, biological process and molecular function for top 1000 expressing transcripts in each of the 6 stages. (XLSX) [file pone.0097497.s013.xlsx]

## Sheet: Sheet1
GO terms obtained for top 1000 highly expressing transcripts in 6 stages.
# Cellular Component
GO_ID	GO_term	RPKM1	tRPKM2	RPKM3	RPKM4	RPKM5	RPKM6
GO:0043231	intracellular membrane-bounded organelle	4	2	1	1	3	1
GO:0000325	plant-type vacuole	4	4	4	4	4	4
GO:0022626	cytosolic ribosome	53	53	55	60	45	56
GO:0015935	small ribosomal subunit	11	9	8	10	7	11
GO:0005794	Golgi apparatus	46	51	47	45	50	47
GO:0019773	proteasome core complex, alpha-subunit complex	0	0	3	4	0	1
GO:0009316	3-isopropylmalate dehydratase complex	0	0	1	0	0	0
GO:0031977	thylakoid lumen	7	8	9	5	9	9
GO:0019898	extrinsic to membrane	1	1	1	1	1	1
GO:0048046	apoplast	58	60	45	40	49	68
GO:0046658	anchored to plasma membrane	1	2	2	4	1	2
GO:0008287	protein serine/threonine phosphatase complex	0	0	0	0	0	1
GO:0030117	membrane coat	0	0	0	1	0	0
GO:0005874	microtubule	6	7	10	8	11	6
GO:0000786	nucleosome	3	5	12	10	10	4
GO:0015934	large ribosomal subunit	7	7	7	7	4	7
GO:0030076	light-harvesting complex	0	1	0	0	0	0
GO:0030529	ribonucleoprotein complex	3	3	3	4	3	3
GO:0009654	oxygen evolving complex	3	3	2	2	2	2
GO:0009295	nucleoid	5	2	1	2	2	3
GO:0030054	cell junction	3	3	1	2	0	2
GO:0015629	actin cytoskeleton	1	1	1	1	1	1
GO:0005737	cytoplasm	200	210	208	224	206	207
GO:0009941	chloroplast envelope	91	90	64	49	80	96
GO:0005960	glycine cleavage complex	1	1	1	1	1	1
GO:0030132	clathrin coat of coated pit	1	1	1	1	1	1
GO:0005852	eukaryotic translation initiation factor 3 complex	1	0	2	2	0	2
GO:0005853	eukaryotic translation elongation factor 1 complex	3	3	3	3	3	3
GO:0005850	eukaryotic translation initiation factor 2 complex	1	1	1	1	1	1
GO:0005730	nucleolus	38	33	39	41	32	41
GO:0005618	cell wall	65	61	57	50	50	68
GO:0009570	chloroplast stroma	62	52	46	33	51	59
GO:0016021	integral to membrane	23	28	27	23	27	27
GO:0016020	membrane	160	159	159	143	148	164
GO:0005777	peroxisome	15	17	12	11	14	18
GO:0009538	photosystem I reaction center	3	3	3	3	3	3
GO:0005739	mitochondrion	49	46	70	56	47	69
GO:0005774	vacuolar membrane	71	73	78	70	70	73
GO:0030130	clathrin coat of trans-Golgi network vesicle	1	1	1	1	1	1
GO:0033180	proton-transporting V-type ATPase, V1 domain	3	2	3	3	2	1
GO:0005741	mitochondrial outer membrane	2	2	2	2	2	2
GO:0009532	plastid stroma	2	3	3	1	3	3
GO:0009507	chloroplast	251	244	207	188	226	252
GO:0009579	thylakoid	60	62	51	40	54	54
GO:0009512	cytochrome b6f complex	1	1	0	0	1	1
GO:0009534	chloroplast thylakoid	36	39	30	24	31	32
GO:0000275	mitochondrial proton-transporting ATP synthase complex, catalytic core F(1)	2	2	2	2	1	3
GO:0010287	plastoglobule	4	6	3	2	5	4
GO:0000276	mitochondrial proton-transporting ATP synthase complex, coupling factor F(o)	1	1	2	2	1	2
GO:0005779	integral to peroxisomal membrane	0	1	1	0	0	1
GO:0012511	monolayer-surrounded lipid storage body	0	0	0	0	0	1
GO:0009536	plastid	0	0	0	0	0	1
GO:0005839	proteasome core complex	0	0	6	7	1	2
GO:0005887	integral to plasma membrane	1	1	1	1	1	1
GO:0005886	plasma membrane	147	130	143	143	151	144
GO:0000015	phosphopyruvate hydratase complex	1	1	1	1	1	1
GO:0042651	thylakoid membrane	2	2	1	1	1	1
GO:0009505	plant-type cell wall	2	3	4	4	3	3
GO:0009506	plasmodesma	82	80	76	84	73	81
GO:0009523	photosystem II	4	6	3	3	2	2
GO:0043234	protein complex	6	7	10	8	11	6
GO:0009535	chloroplast thylakoid membrane	65	64	44	37	51	54
GO:0009522	photosystem I	5	5	5	5	4	5
GO:0005840	ribosome	93	82	81	93	68	85
GO:0009521	photosystem	0	1	0	0	0	0
GO:0005801	cis-Golgi network	0	0	0	0	1	0
GO:0005829	cytosol	128	121	128	142	120	126
GO:0033179	proton-transporting V-type ATPase, V0 domain	2	2	2	2	2	2
GO:0000151	ubiquitin ligase complex	0	1	0	0	0	0
GO:0005622	intracellular	94	84	83	94	71	88
GO:0033178	proton-transporting two-sector ATPase complex, catalytic domain	5	4	4	6	3	3
GO:0005773	vacuole	71	75	76	70	87	79
GO:0005740	mitochondrial envelope	1	0	1	1	0	2
GO:0005576	extracellular region	50	57	49	47	58	63
GO:0045261	proton-transporting ATP synthase complex, catalytic core F(1)	4	4	4	5	2	5
GO:0030126	COPI vesicle coat	0	0	1	0	0	0
GO:0016469	proton-transporting two-sector ATPase complex	4	4	3	4	3	3
GO:0005783	endoplasmic reticulum	3	3	5	4	4	2
GO:0005634	nucleus	85	103	106	90	99	92
GO:0033177	proton-transporting two-sector ATPase complex, proton-transporting domain	2	2	2	2	2	2
# Molecular Function
GO_ID	GO_term	RPKM1	tRPKM2	RPKM3	RPKM4	RPKM5	RPKM6
GO:0004252	serine-type endopeptidase activity	3	3	2	0	4	3
GO:0051287	NAD binding	8	8	8	3	8	9
GO:0004013	adenosylhomocysteinase activity	2	2	2	2	2	2
GO:0004396	hexokinase activity	1	2	0	0	1	0
GO:0008964	phosphoenolpyruvate carboxylase activity	1	0	0	0	0	0
GO:0004629	phospholipase C activity	1	0	0	0	1	0
GO:0008236	serine-type peptidase activity	1	0	0	0	1	0
GO:0046577	long-chain-alcohol oxidase activity	0	0	1	0	0	0
GO:0008270	zinc ion binding	25	26	22	18	25	21
GO:0016868	intramolecular transferase activity, phosphotransferases	0	0	0	1	0	0
GO:0003856	3-dehydroquinate synthase activity	0	1	0	0	0	0
GO:0047134	protein-disulfide reductase activity	0	2	0	0	0	0
GO:0016597	amino acid binding	1	1	0	0	1	1
GO:0008466	glycogenin glucosyltransferase activity	3	3	1	2	0	2
GO:0008430	selenium binding	0	0	0	0	0	1
GO:0004298	threonine-type endopeptidase activity	0	0	6	9	1	4
GO:0016628	oxidoreductase activity, acting on the CH-CH group of donors, NAD or NADP as acceptor	1	1	1	1	1	1
GO:0016624	oxidoreductase activity, acting on the aldehyde or oxo group of donors, disulfide as acceptor	1	1	1	1	1	1
GO:0016627	oxidoreductase activity, acting on the CH-CH group of donors	0	0	1	0	1	0
GO:0005543	phospholipid binding	0	0	1	0	0	0
GO:0016620	oxidoreductase activity, acting on the aldehyde or oxo group of donors, NAD or NADP as acceptor	7	7	6	3	7	8
GO:0008137	NADH dehydrogenase (ubiquinone) activity	0	0	1	1	0	1
GO:0000166	nucleotide binding	30	31	44	32	32	44
GO:0016740	transferase activity	6	7	6	5	6	6
GO:0046524	sucrose-phosphate synthase activity	0	1	0	0	0	0
GO:0016746	transferase activity, transferring acyl groups	3	6	2	3	7	3
GO:0016747	transferase activity, transferring acyl groups other than amino-acyl groups	3	8	5	6	9	8
GO:0004084	branched-chain-amino-acid transaminase activity	0	0	0	1	0	0
GO:0008408	3'-5' exonuclease activity	0	0	1	0	1	1
GO:0004568	chitinase activity	6	3	3	4	4	2
GO:0008977	prephenate dehydrogenase activity	0	0	1	0	0	0
GO:0004089	carbonate dehydratase activity	3	5	1	2	6	3
GO:0004014	adenosylmethionine decarboxylase activity	0	0	1	1	1	1
GO:0008824	cyanate hydratase activity	0	0	0	0	0	1
GO:0016168	chlorophyll binding	0	1	0	0	0	0
GO:0004222	metalloendopeptidase activity	3	4	4	1	4	6
GO:0004221	ubiquitin thiolesterase activity	0	0	1	0	0	0
GO:0005093	RAB GDP-dissociation inhibitor activity	0	0	0	2	0	0
GO:0016209	antioxidant activity	4	5	3	5	2	4
GO:0004672	protein kinase activity	7	7	4	3	9	7
GO:0003924	GTPase activity	17	19	21	20	21	16
GO:0030599	pectinesterase activity	2	1	1	1	0	3
GO:0004386	helicase activity	5	5	5	5	2	2
GO:0019901	protein kinase binding	1	1	1	0	0	0
GO:0008171	O-methyltransferase activity	0	0	1	1	0	0
GO:0019904	protein domain specific binding	3	3	3	3	3	3
GO:0046961	proton-transporting ATPase activity, rotational mechanism	10	8	10	11	7	10
GO:0017076	purine nucleotide binding	0	1	2	1	1	2
GO:0004784	superoxide dismutase activity	1	1	1	1	1	1
GO:0003849	3-deoxy-7-phosphoheptulonate synthase activity	4	4	1	2	3	3
GO:0016614	oxidoreductase activity, acting on CH-OH group of donors	0	0	3	1	0	0
GO:0016615	malate dehydrogenase activity	2	2	3	3	3	3
GO:0016616	oxidoreductase activity, acting on the CH-OH group of donors, NAD or NADP as acceptor	6	6	7	6	5	7
GO:0016813	hydrolase activity, acting on carbon-nitrogen (but not peptide) bonds, in linear amidines	0	1	0	0	0	0
GO:0000156	phosphorelay response regulator activity	0	1	0	0	0	1
GO:0004416	hydroxyacylglutathione hydrolase activity	1	1	0	1	0	0
GO:0004518	nuclease activity	1	1	1	1	1	1
GO:0004556	alpha-amylase activity	1	1	0	0	1	0
GO:0015078	hydrogen ion transmembrane transporter activity	4	4	5	5	4	6
GO:0004550	nucleoside diphosphate kinase activity	1	1	1	1	1	1
GO:0004553	hydrolase activity, hydrolyzing O-glycosyl compounds	9	9	9	10	8	19
GO:0005507	copper ion binding	13	12	11	16	12	12
GO:0005388	calcium-transporting ATPase activity	0	0	0	0	1	1
GO:0015018	galactosylgalactosylxylosylprotein 3-beta-glucuronosyltransferase activity	0	0	1	0	0	0
GO:0016298	lipase activity	0	0	0	1	0	0
GO:0003993	acid phosphatase activity	0	0	1	0	0	1
GO:0008061	chitin binding	5	2	2	3	3	1
GO:0033897	ribonuclease T2 activity	1	0	2	0	2	1
GO:0008762	UDP-N-acetylmuramate dehydrogenase activity	0	0	2	1	0	0
GO:0046554	malate dehydrogenase (NADP+) activity	0	0	0	0	1	0
GO:0004047	aminomethyltransferase activity	1	1	0	0	1	1
GO:0031072	heat shock protein binding	4	4	2	2	5	5
GO:0017057	6-phosphogluconolactonase activity	0	0	1	0	0	0
GO:0016881	acid-amino acid ligase activity	5	5	6	5	7	4
GO:0008483	transaminase activity	1	1	1	2	1	1
GO:0008113	peptide-methionine (S)-S-oxide reductase activity	1	0	1	0	1	1
GO:0030170	pyridoxal phosphate binding	12	12	9	8	13	10
GO:0003676	nucleic acid binding	10	11	16	11	8	11
GO:0003677	DNA binding	10	15	19	15	19	13
GO:0008168	methyltransferase activity	1	1	0	1	1	2
GO:0050307	sucrose-phosphate phosphatase activity	1	0	0	1	1	1
GO:0004420	hydroxymethylglutaryl-CoA reductase (NADPH) activity	1	1	1	1	0	0
GO:0004739	pyruvate dehydrogenase (acetyl-transferring) activity	1	1	1	1	1	1
GO:0042626	ATPase activity, coupled to transmembrane movement of substances	0	0	3	0	0	0
GO:0043546	molybdopterin cofactor binding	0	0	0	0	0	1
GO:0008898	homocysteine S-methyltransferase activity	0	0	1	0	0	0
GO:0046914	transition metal ion binding	3	2	3	3	2	4
GO:0004427	inorganic diphosphatase activity	3	2	2	2	3	4
GO:0010277	chlorophyllide a oxygenase [overall] activity	0	0	1	0	1	0
GO:0009678	hydrogen-translocating pyrophosphatase activity	2	2	2	2	2	3
GO:0003954	NADH dehydrogenase activity	0	0	0	0	0	1
GO:0003779	actin binding	2	2	1	1	2	3
GO:0016765	transferase activity, transferring alkyl or aryl (other than methyl) groups	0	1	1	0	0	0
GO:0045550	geranylgeranyl reductase activity	1	1	1	1	1	1
GO:0016760	cellulose synthase (UDP-forming) activity	2	2	0	2	2	2
GO:0045300	acyl-[acyl-carrier-protein] desaturase activity	1	1	1	1	0	2
GO:0016762	xyloglucan:xyloglucosyl transferase activity	3	3	1	2	0	8
GO:0004148	dihydrolipoyl dehydrogenase activity	0	0	0	0	0	1
GO:0004630	phospholipase D activity	2	2	2	2	2	2
GO:0043022	ribosome binding	2	1	3	2	1	2
GO:0004634	phosphopyruvate hydratase activity	1	1	1	1	1	1
GO:0005524	ATP binding	53	60	57	39	62	62
GO:0005525	GTP binding	26	26	28	27	30	27
GO:0004129	cytochrome-c oxidase activity	1	0	0	1	0	1
GO:0016787	hydrolase activity	4	3	10	4	9	8
GO:0016308	1-phosphatidylinositol-4-phosphate 5-kinase activity	0	0	0	0	1	0
GO:0004001	adenosine kinase activity	0	0	0	2	0	0
GO:0020037	heme binding	15	15	15	12	15	17
GO:0043565	sequence-specific DNA binding	2	3	2	2	1	1
GO:0016301	kinase activity	3	4	2	1	4	3
GO:0030145	manganese ion binding	1	2	1	2	1	1
GO:0016788	hydrolase activity, acting on ester bonds	2	1	1	4	3	2
GO:0004124	cysteine synthase activity	0	0	2	0	0	0
GO:0003824	catalytic activity	54	60	55	56	67	67
GO:0030060	L-malate dehydrogenase activity	2	2	3	3	2	3
GO:0016758	transferase activity, transferring hexosyl groups	3	3	1	3	0	4
GO:0008553	hydrogen-exporting ATPase activity, phosphorylative mechanism	2	2	1	2	1	2
GO:0004842	ubiquitin-protein ligase activity	0	1	0	0	0	0
GO:0008308	voltage-gated anion channel activity	2	2	2	2	2	2
GO:0022891	substrate-specific transmembrane transporter activity	2	2	3	2	6	4
GO:0003999	adenine phosphoribosyltransferase activity	0	0	0	1	0	0
GO:0008097	5S rRNA binding	1	1	1	1	1	1
GO:0045430	chalcone isomerase activity	0	0	0	0	0	1
GO:0051539	4 iron, 4 sulfur cluster binding	1	1	2	0	1	2
GO:0051920	peroxiredoxin activity	3	2	3	4	1	3
GO:0016773	phosphotransferase activity, alcohol group as acceptor	1	2	0	3	2	1
GO:0016772	transferase activity, transferring phosphorus-containing groups	7	7	4	3	9	7
GO:0051536	iron-sulfur cluster binding	2	1	3	1	2	3
GO:0051537	2 iron, 2 sulfur cluster binding	3	3	5	3	4	5
GO:0009540	zeaxanthin epoxidase [overall] activity	0	0	0	0	1	1
GO:0016831	carboxy-lyase activity	3	3	0	2	2	0
GO:0004316	3-oxoacyl-[acyl-carrier-protein] reductase (NADPH) activity	0	0	0	0	0	1
GO:0016671	oxidoreductase activity, acting on a sulfur group of donors, disulfide as acceptor	0	0	0	0	0	1
GO:0004519	endonuclease activity	0	0	0	0	1	0
GO:0004332	fructose-bisphosphate aldolase activity	4	4	3	3	2	3
GO:0004449	isocitrate dehydrogenase (NAD+) activity	0	0	1	0	0	0
GO:0003746	translation elongation factor activity	11	13	9	13	10	10
GO:0016679	oxidoreductase activity, acting on diphenols and related substances as donors	2	2	2	2	2	2
GO:0015079	potassium ion transmembrane transporter activity	0	0	1	0	0	0
GO:0004601	peroxidase activity	9	8	5	3	6	5
GO:0004602	glutathione peroxidase activity	1	0	1	0	0	0
GO:0003743	translation initiation factor activity	5	4	6	6	3	6
GO:0004096	catalase activity	1	2	3	2	1	3
GO:0016705	oxidoreductase activity, acting on paired donors, with incorporation or reduction of molecular oxygen	2	3	1	1	6	1
GO:0016791	phosphatase activity	2	1	0	1	3	3
GO:0016790	thiolester hydrolase activity	0	0	0	0	0	2
GO:0008026	ATP-dependent helicase activity	5	5	5	5	2	2
GO:0015662	ATPase activity, coupled to transmembrane movement of ions, phosphorylative mechanism	1	1	1	1	3	3
GO:0009011	starch synthase activity	0	1	0	0	0	0
GO:0016798	hydrolase activity, acting on glycosyl bonds	0	1	0	0	0	0
GO:0030151	molybdenum ion binding	0	0	0	0	0	1
GO:0016992	lipoate synthase activity	0	0	0	0	0	1
GO:0042578	phosphoric ester hydrolase activity	2	3	1	0	3	3
GO:0004616	phosphogluconate dehydrogenase (decarboxylating) activity	0	1	0	0	0	1
GO:0008937	ferredoxin-NAD(P) reductase activity	0	0	0	0	0	1
GO:0016701	oxidoreductase activity, acting on single donors with incorporation of molecular oxygen	2	0	3	1	4	2
GO:0008234	cysteine-type peptidase activity	4	7	6	6	7	6
GO:0008237	metallopeptidase activity	0	1	0	0	0	0
GO:0016491	oxidoreductase activity	28	26	34	32	28	35
GO:0043169	cation binding	7	7	3	7	7	9
GO:0030955	potassium ion binding	2	2	2	2	4	2
GO:0016820	hydrolase activity, acting on acid anhydrides, catalyzing transmembrane movement of substances	8	7	6	7	8	8
GO:0046933	proton-transporting ATP synthase activity, rotational mechanism	10	8	10	10	6	10
GO:0016706	oxidoreductase activity, acting on paired donors, with incorporation or reduction of molecular oxygen, 2-oxoglutarate as one donor, and incorporation of one atom each of oxygen into both donors	0	0	1	3	0	2
GO:0000287	magnesium ion binding	6	4	5	5	8	6
GO:0009496	plastoquinol--plastocyanin reductase activity	1	1	1	1	1	1
GO:0051082	unfolded protein binding	8	10	9	7	10	12
GO:0004324	ferredoxin-NADP+ reductase activity	2	2	2	1	2	2
GO:0004612	phosphoenolpyruvate carboxykinase (ATP) activity	0	1	2	1	1	2
GO:0004611	phosphoenolpyruvate carboxykinase activity	0	1	2	1	1	2
GO:0005509	calcium ion binding	19	16	11	11	14	13
GO:0003755	peptidyl-prolyl cis-trans isomerase activity	2	2	2	3	2	2
GO:0016668	oxidoreductase activity, acting on a sulfur group of donors, NAD(P) as acceptor	0	0	0	0	0	1
GO:0005506	iron ion binding	4	4	5	4	8	6
GO:0004618	phosphoglycerate kinase activity	1	1	1	1	1	1
GO:0008831	dTDP-4-dehydrorhamnose reductase activity	1	1	1	1	1	1
GO:0004713	protein tyrosine kinase activity	2	1	1	1	3	2
GO:0015450	P-P-bond-hydrolysis-driven protein transmembrane transporter activity	1	1	1	2	0	0
GO:0004107	chorismate synthase activity	1	0	0	0	1	0
GO:0008138	protein tyrosine/serine/threonine phosphatase activity	1	1	0	0	1	0
GO:0005215	transporter activity	12	13	15	16	19	15
GO:0046857	oxidoreductase activity, acting on other nitrogenous compounds as donors, with NAD or NADP as acceptor	0	0	0	0	0	1
GO:0008324	cation transmembrane transporter activity	0	0	1	1	2	1
GO:0015299	solute:hydrogen antiporter activity	0	0	1	0	1	1
GO:0016779	nucleotidyltransferase activity	2	5	2	2	2	4
GO:0015137	citrate transmembrane transporter activity	0	0	0	0	0	1
GO:0004869	cysteine-type endopeptidase inhibitor activity	1	1	1	1	1	1
GO:0004750	ribulose-phosphate 3-epimerase activity	1	1	1	0	1	1
GO:0004807	triose-phosphate isomerase activity	0	0	1	0	0	1
GO:0004512	inositol-3-phosphate synthase activity	0	1	0	1	0	1
GO:0046872	metal ion binding	9	7	10	8	7	11
GO:0004820	glycine-tRNA ligase activity	0	0	1	0	0	0
GO:0016853	isomerase activity	3	3	2	2	3	0
GO:0004356	glutamate-ammonia ligase activity	2	3	3	2	3	2
GO:0004751	ribose-5-phosphate isomerase activity	1	1	1	1	0	0
GO:0016717	oxidoreductase activity, acting on paired donors, with oxidation of a pair of donors resulting in the reduction of molecular oxygen to two molecules of water	3	4	0	1	1	4
GO:0004351	glutamate decarboxylase activity	2	2	0	2	2	0
GO:0004451	isocitrate lyase activity	0	0	0	0	0	1
GO:0004450	isocitrate dehydrogenase (NADP+) activity	1	1	1	0	1	1
GO:0004197	cysteine-type endopeptidase activity	2	3	3	1	4	1
GO:0004455	ketol-acid reductoisomerase activity	2	1	1	2	1	2
GO:0003723	RNA binding	22	17	20	18	16	20
GO:0051903	S-(hydroxymethyl)glutathione dehydrogenase activity	0	0	1	1	0	0
GO:0003899	DNA-directed RNA polymerase activity	0	0	0	1	0	0
GO:0004743	pyruvate kinase activity	2	2	2	2	4	2
GO:0003684	damaged DNA binding	0	0	1	2	1	0
GO:0004747	ribokinase activity	0	0	0	1	1	1
GO:0031177	phosphopantetheine binding	0	1	0	1	1	0
GO:0004175	endopeptidase activity	0	0	6	9	1	4
GO:0016887	ATPase activity	3	5	8	4	6	6
GO:0019204	nucleotide phosphatase activity	0	0	1	0	0	0
GO:0004665	prephenate dehydrogenase (NADP+) activity	0	0	1	0	0	0
GO:0008121	ubiquinol-cytochrome-c reductase activity	4	2	4	4	3	4
GO:0030246	carbohydrate binding	1	0	0	0	0	2
GO:0004722	protein serine/threonine phosphatase activity	0	0	0	0	1	1
GO:0003868	4-hydroxyphenylpyruvate dioxygenase activity	0	0	2	1	2	2
GO:0003878	ATP citrate synthase activity	0	0	1	0	0	0
GO:0005484	SNAP receptor activity	0	1	1	0	0	0
GO:0045156	electron transporter, transferring electrons within the cyclic electron transport pathway of photosynthesis activity	0	1	0	0	0	0
GO:0003871	5-methyltetrahydropteroyltriglutamate-homocysteine S-methyltransferase activity	3	3	3	3	2	3
GO:0016847	1-aminocyclopropane-1-carboxylate synthase activity	3	3	1	1	4	3
GO:0050662	coenzyme binding	6	7	5	9	5	7
GO:0050661	NADP binding	10	11	9	5	9	10
GO:0050660	flavin adenine dinucleotide binding	4	4	7	3	6	5
GO:0016841	ammonia-lyase activity	0	4	1	3	1	1
GO:0016651	oxidoreductase activity, acting on NAD(P)H	0	0	1	0	0	0
GO:0004564	beta-fructofuranosidase activity	0	0	1	0	2	0
GO:0004190	aspartic-type endopeptidase activity	2	3	2	2	3	4
GO:0005199	structural constituent of cell wall	0	0	1	0	0	0
GO:0005198	structural molecule activity	7	9	15	9	15	8
GO:0003735	structural constituent of ribosome	97	86	86	97	71	89
GO:0004674	protein serine/threonine kinase activity	7	7	4	3	8	5
GO:0016307	phosphatidylinositol phosphate kinase activity	0	0	0	0	1	0
GO:0004462	lactoylglutathione lyase activity	1	0	2	2	0	0
GO:0010181	FMN binding	2	2	2	0	2	2
GO:0004452	isopentenyl-diphosphate delta-isomerase activity	0	0	0	1	0	0
GO:0004775	succinate-CoA ligase (ADP-forming) activity	0	0	1	0	0	0
GO:0004066	asparagine synthase (glutamine-hydrolyzing) activity	3	1	0	0	2	0
GO:0008565	protein transporter activity	0	0	0	1	1	0
GO:0004435	phosphatidylinositol phospholipase C activity	1	0	0	0	1	0
GO:0016161	beta-amylase activity	2	2	0	3	2	1
GO:0045735	nutrient reservoir activity	0	1	0	1	1	1
GO:0016844	strictosidine synthase activity	0	1	0	1	1	0
GO:0008878	glucose-1-phosphate adenylyltransferase activity	0	3	1	2	0	2
GO:0017111	nucleoside-triphosphatase activity	7	8	14	5	10	11
GO:0008974	phosphoribulokinase activity	3	3	2	1	3	3
GO:0008198	ferrous iron binding	2	0	1	0	2	0
GO:0008199	ferric iron binding	1	0	1	1	1	1
GO:0047746	chlorophyllase activity	4	1	0	0	3	0
GO:0016846	carbon-sulfur lyase activity	0	0	0	0	1	0
GO:0004185	serine-type carboxypeptidase activity	0	0	1	0	0	0
GO:0003861	3-isopropylmalate dehydratase activity	0	0	1	0	0	0
GO:0016836	hydro-lyase activity	0	0	1	0	0	0
GO:0016872	intramolecular lyase activity	0	0	0	0	0	1
GO:0016874	ligase activity	0	1	0	1	1	0
GO:0046983	protein dimerization activity	1	2	1	2	0	0
GO:0009055	electron carrier activity	10	9	13	12	17	13
GO:0004802	transketolase activity	2	2	2	2	2	2
GO:0004372	glycine hydroxymethyltransferase activity	1	1	2	2	1	2
GO:0004478	methionine adenosyltransferase activity	1	1	1	1	1	1
GO:0004375	glycine dehydrogenase (decarboxylating) activity	2	2	1	0	2	2
GO:0003700	sequence-specific DNA binding transcription factor activity	3	7	1	1	1	1
GO:0008515	sucrose transmembrane transporter activity	1	1	1	1	2	1
GO:0005047	signal recognition particle binding	1	0	1	0	0	0
GO:0008081	phosphoric diester hydrolase activity	1	0	0	0	1	0
GO:0019843	rRNA binding	4	3	3	3	3	3
GO:0004812	aminoacyl-tRNA ligase activity	0	0	1	0	0	0
GO:0022857	transmembrane transporter activity	2	2	3	2	6	4
GO:0048529	magnesium-protoporphyrin IX monomethyl ester (oxidative) cyclase activity	1	1	1	1	1	1
GO:0004575	sucrose alpha-glucosidase activity	0	0	1	0	2	0
GO:0004579	dolichyl-diphosphooligosaccharide-protein glycotransferase activity	0	0	2	0	0	0
GO:0015035	protein disulfide oxidoreductase activity	5	4	3	3	5	3
GO:0005471	ATP:ADP antiporter activity	0	1	0	0	0	0
GO:0043295	glutathione binding	0	0	0	1	0	0
# Biological Process
GO_ID	GO_term	RPKM1	tRPKM2	RPKM3	RPKM4	RPKM5	RPKM6
GO:0045905	positive regulation of translational termination	1	1	1	1	1	1
GO:0045901	positive regulation of translational elongation	1	1	1	1	1	1
GO:0006470	protein dephosphorylation	1	1	0	0	2	2
GO:0051188	cofactor biosynthetic process	1	1	1	1	1	1
GO:0045039	protein import into mitochondrial inner membrane	0	0	1	0	0	0
GO:0015976	carbon utilization	3	3	1	0	3	3
GO:0015977	carbon fixation	1	0	0	0	0	0
GO:0006826	iron ion transport	1	0	1	1	1	1
GO:0007165	signal transduction	2	2	1	1	2	1
GO:0042256	mature ribosome assembly	0	0	1	0	0	0
GO:0015979	photosynthesis	16	18	13	13	11	15
GO:0016998	cell wall macromolecule catabolic process	7	4	4	4	5	3
GO:0006544	glycine metabolic process	3	3	2	1	3	3
GO:0006546	glycine catabolic process	2	2	1	1	2	2
GO:0006541	glutamine metabolic process	1	0	0	0	1	0
GO:0006540	glutamate decarboxylation to succinate	1	1	0	1	1	0
GO:0006542	glutamine biosynthetic process	1	2	2	1	2	1
GO:0006605	protein targeting	0	0	0	1	0	0
GO:0022900	electron transport chain	2	1	2	1	2	2
GO:0009072	aromatic amino acid family metabolic process	0	0	2	1	2	2
GO:0006073	cellular glucan metabolic process	3	3	1	2	0	8
GO:0006662	glycerol ether metabolic process	4	4	2	3	5	3
GO:0009767	photosynthetic electron transport chain	0	1	0	0	0	0
GO:0006284	base-excision repair	0	0	1	0	0	1
GO:0015992	proton transport	7	7	6	7	6	7
GO:0006281	DNA repair	0	0	1	0	0	1
GO:0046034	ATP metabolic process	5	5	4	5	4	4
GO:0006446	regulation of translational initiation	1	0	1	1	0	1
GO:0009664	plant-type cell wall organization	0	0	1	1	0	1
GO:0006606	protein import into nucleus	1	1	1	1	3	2
GO:0006289	nucleotide-excision repair	1	1	2	3	2	1
GO:0050832	defense response to fungus	1	1	1	0	1	1
GO:0006833	water transport	7	7	7	7	7	7
GO:0046488	phosphatidylinositol metabolic process	0	0	0	0	1	0
GO:0030163	protein catabolic process	0	2	2	0	2	2
GO:0009765	photosynthesis, light harvesting	15	15	13	10	9	10
GO:0055114	oxidation-reduction process	58	52	59	45	59	65
GO:0009073	aromatic amino acid family biosynthetic process	5	5	1	2	4	3
GO:0006571	tyrosine biosynthetic process	0	0	1	0	0	0
GO:0016192	vesicle-mediated transport	1	1	2	2	1	1
GO:0019538	protein metabolic process	2	1	1	1	2	2
GO:0006820	anion transport	2	2	2	2	2	2
GO:0000160	phosphorelay signal transduction system	0	2	0	0	0	1
GO:0016567	protein ubiquitination	0	1	0	0	0	0
GO:0006166	purine ribonucleoside salvage	0	0	0	2	0	0
GO:0006165	nucleoside diphosphate phosphorylation	1	1	1	1	1	1
GO:0016117	carotenoid biosynthetic process	0	1	0	0	0	0
GO:0006168	adenine salvage	0	0	0	1	0	0
GO:0006452	translational frameshifting	1	1	1	1	1	1
GO:0006457	protein folding	7	9	10	9	9	13
GO:0042398	cellular modified amino acid biosynthetic process	0	0	0	0	0	1
GO:0006614	SRP-dependent cotranslational protein targeting to membrane	1	0	1	0	0	0
GO:0009060	aerobic respiration	1	0	0	0	0	0
GO:0042742	defense response to bacterium	25	24	19	15	21	23
GO:0010027	thylakoid membrane organization	1	1	0	0	0	1
GO:0009772	photosynthetic electron transport in photosystem II	0	1	0	0	0	0
GO:0015996	chlorophyll catabolic process	3	1	0	0	2	0
GO:0044267	cellular protein metabolic process	1	1	1	1	0	2
GO:0015995	chlorophyll biosynthetic process	2	2	2	2	2	2
GO:0044262	cellular carbohydrate metabolic process	2	2	3	3	2	3
GO:0015991	ATP hydrolysis coupled proton transport	10	8	8	10	8	8
GO:0006886	intracellular protein transport	5	4	8	6	3	3
GO:0042254	ribosome biogenesis	4	4	4	5	4	4
GO:0006200	ATP catabolic process	3	3	2	3	3	4
GO:0006568	tryptophan metabolic process	1	0	0	0	1	0
GO:0042823	pyridoxal phosphate biosynthetic process	1	1	1	1	1	1
GO:0006426	glycyl-tRNA aminoacylation	0	0	1	0	0	0
GO:0050790	regulation of catalytic activity	0	1	2	1	2	1
GO:0006629	lipid metabolic process	8	9	4	12	8	12
GO:0015770	sucrose transport	1	1	1	1	2	1
GO:0006812	cation transport	1	1	3	2	6	5
GO:0006626	protein targeting to mitochondrion	0	0	1	0	0	0
GO:0006810	transport	13	15	17	15	17	17
GO:0006816	calcium ion transport	0	0	0	0	1	1
GO:0006952	defense response	1	1	1	2	2	1
GO:0008152	metabolic process	25	28	30	24	36	41
GO:0009269	response to desiccation	3	1	2	3	2	0
GO:0006184	GTP catabolic process	8	8	13	9	13	7
GO:0000272	polysaccharide catabolic process	2	2	0	3	2	1
GO:0006183	GTP biosynthetic process	1	1	1	1	1	1
GO:0042545	cell wall modification	2	1	1	1	0	3
GO:0008652	cellular amino acid biosynthetic process	5	4	5	5	3	5
GO:0019654	acetate fermentation	0	0	0	1	1	1
GO:0015986	ATP synthesis coupled proton transport	8	7	9	9	5	12
GO:0046907	intracellular transport	1	1	0	1	0	1
GO:0008654	phospholipid biosynthetic process	0	1	0	1	0	1
GO:0045040	protein import into mitochondrial outer membrane	0	0	1	0	0	1
GO:0042128	nitrate assimilation	0	0	0	0	0	1
GO:0042549	photosystem II stabilization	2	2	2	2	2	2
GO:0009813	flavonoid biosynthetic process	0	0	0	0	0	1
GO:0048367	shoot system development	2	2	2	2	2	3
GO:0006355	regulation of transcription, DNA-dependent	5	11	3	2	5	4
GO:0006511	ubiquitin-dependent protein catabolic process	0	1	6	6	1	3
GO:0006351	transcription, DNA-dependent	0	0	0	1	0	0
GO:0006979	response to oxidative stress	11	7	8	4	7	7
GO:0006102	isocitrate metabolic process	1	1	1	0	1	1
GO:0006021	inositol biosynthetic process	0	1	0	1	0	1
GO:0006754	ATP biosynthetic process	3	3	2	3	4	5
GO:0006108	malate metabolic process	2	2	3	3	3	3
GO:0006633	fatty acid biosynthetic process	1	2	1	1	0	5
GO:0006631	fatty acid metabolic process	1	1	1	1	0	2
GO:0000162	tryptophan biosynthetic process	0	0	0	1	0	0
GO:0015936	coenzyme A metabolic process	1	1	1	1	0	0
GO:0006869	lipid transport	0	0	0	2	0	1
GO:0016311	dephosphorylation	1	1	0	0	1	0
GO:0016310	phosphorylation	0	1	0	0	1	0
GO:0006730	one-carbon metabolic process	2	4	2	4	5	2
GO:0009250	glucan biosynthetic process	0	1	0	0	0	0
GO:0035556	intracellular signal transduction	1	0	0	0	1	0
GO:0009415	response to water stimulus	1	0	0	0	1	0
GO:0009651	response to salt stress	30	32	36	30	27	30
GO:0045226	extracellular polysaccharide biosynthetic process	1	1	1	1	1	1
GO:0006139	nucleobase-containing compound metabolic process	0	0	1	0	1	1
GO:0016559	peroxisome fission	0	1	1	0	0	1
GO:0071805	potassium ion transmembrane transport	0	0	1	0	0	0
GO:0006228	UTP biosynthetic process	1	1	1	1	1	1
GO:0043161	proteasomal ubiquitin-dependent protein catabolic process	0	0	1	2	1	0
GO:0019464	glycine decarboxylation via glycine cleavage system	1	1	1	1	1	1
GO:0005985	sucrose metabolic process	0	1	0	0	0	0
GO:0005986	sucrose biosynthetic process	1	0	0	2	2	2
GO:0042773	ATP synthesis coupled electron transport	0	0	1	0	0	0
GO:0009098	leucine biosynthetic process	0	0	1	0	0	0
GO:0006508	proteolysis	14	19	17	10	20	18
GO:0006879	cellular iron ion homeostasis	1	0	1	1	1	1
GO:0051603	proteolysis involved in cellular protein catabolic process	0	0	6	9	1	4
GO:0006725	cellular aromatic compound metabolic process	2	0	1	0	2	0
GO:0006597	spermine biosynthetic process	0	0	1	1	1	1
GO:0006308	DNA catabolic process	0	0	0	0	1	0
GO:0006890	retrograde vesicle-mediated transport, Golgi to ER	0	0	1	0	0	0
GO:0030001	metal ion transport	3	2	1	1	1	1
GO:0019752	carboxylic acid metabolic process	2	2	0	2	2	1
GO:0043066	negative regulation of apoptotic process	0	1	0	0	0	0
GO:0005975	carbohydrate metabolic process	27	25	20	22	26	32
GO:0045454	cell redox homeostasis	6	7	4	5	6	5
GO:0055085	transmembrane transport	12	15	18	14	20	20
GO:0009688	abscisic acid biosynthetic process	0	0	0	0	1	1
GO:0051258	protein polymerization	6	7	11	8	12	6
GO:0006081	cellular aldehyde metabolic process	0	1	1	0	1	1
GO:0007034	vacuolar transport	0	1	1	1	0	0
GO:0006334	nucleosome assembly	4	6	12	11	11	5
GO:0006122	mitochondrial electron transport, ubiquinol to cytochrome c	2	0	2	2	1	2
GO:0006535	cysteine biosynthetic process from serine	0	0	2	0	0	0
GO:0006536	glutamate metabolic process	2	2	0	2	2	0
GO:0006807	nitrogen compound metabolic process	1	2	2	1	2	1
GO:0006006	glucose metabolic process	8	8	7	4	8	8
GO:0009086	methionine biosynthetic process	3	3	3	3	2	3
GO:0009081	branched-chain amino acid metabolic process	0	0	0	1	0	0
GO:0009082	branched-chain amino acid biosynthetic process	2	1	1	2	1	2
GO:0030036	actin cytoskeleton organization	1	1	1	1	1	2
GO:0030244	cellulose biosynthetic process	5	7	2	5	2	5
GO:0006099	tricarboxylic acid cycle	1	0	3	0	1	1
GO:0006098	pentose-phosphate shunt	0	1	1	0	0	1
GO:0006499	N-terminal protein myristoylation	8	1	5	1	7	5
GO:0044070	regulation of anion transport	2	2	2	2	2	2
GO:0006096	glycolysis	10	10	8	8	10	8
GO:0006094	gluconeogenesis	0	1	2	1	1	2
GO:0006529	asparagine biosynthetic process	3	1	0	0	2	0
GO:0009107	lipoate biosynthetic process	0	0	0	0	0	1
GO:0009735	response to cytokinin stimulus	2	2	2	2	2	3
GO:0019684	photosynthesis, light reaction	0	1	0	0	0	0
GO:0006520	cellular amino acid metabolic process	1	1	1	2	1	1
GO:0042218	1-aminocyclopropane-1-carboxylate biosynthetic process	3	3	1	1	4	3
GO:0006796	phosphate-containing compound metabolic process	1	0	0	0	1	1
GO:0071555	cell wall organization	3	3	1	2	0	2
GO:0006241	CTP biosynthetic process	1	1	1	1	1	1
GO:0006014	D-ribose metabolic process	0	0	0	1	1	1
GO:0046686	response to cadmium ion	43	43	46	45	46	48
GO:0018279	protein N-linked glycosylation via asparagine	0	0	1	0	0	0
GO:0006857	oligopeptide transport	0	0	2	3	0	1
GO:0006468	protein phosphorylation	8	8	4	3	10	8
GO:0009228	thiamine biosynthetic process	0	0	0	0	0	1
GO:0007585	respiratory gaseous exchange	0	0	0	0	1	1
GO:0006913	nucleocytoplasmic transport	1	1	1	1	1	1
GO:0016226	iron-sulfur cluster assembly	1	0	0	0	1	0
GO:0009058	biosynthetic process	8	23	8	12	15	13
GO:0042026	protein refolding	1	1	1	1	0	2
GO:0009116	nucleoside metabolic process	0	0	0	1	0	0
GO:0009052	pentose-phosphate shunt, non-oxidative branch	1	1	1	1	0	0
GO:0006563	L-serine metabolic process	1	1	1	1	1	1
GO:0007264	small GTPase mediated signal transduction	8	6	6	7	9	8
GO:0008612	peptidyl-lysine modification to hypusine	1	1	1	1	1	1
GO:0044238	primary metabolic process	1	0	0	0	0	0
GO:0007017	microtubule-based process	6	7	11	8	12	6
GO:0007010	cytoskeleton organization	1	1	1	1	1	2
GO:0006486	protein glycosylation	0	0	1	0	0	0
GO:0006559	L-phenylalanine catabolic process	0	4	1	3	1	1
GO:0006556	S-adenosylmethionine biosynthetic process	1	1	1	1	1	1
GO:0005978	glycogen biosynthetic process	0	2	1	1	0	1
GO:0000079	regulation of cyclin-dependent protein serine/threonine kinase activity	1	1	1	0	0	0
GO:0007018	microtubule-based movement	6	7	11	8	12	6
GO:0044237	cellular metabolic process	3	4	3	6	4	4
GO:0008299	isoprenoid biosynthetic process	1	1	1	2	0	0
GO:0006396	RNA processing	0	0	1	0	0	0
GO:0006418	tRNA aminoacylation for protein translation	0	0	1	0	0	0
GO:0015031	protein transport	6	3	4	8	5	4
GO:0015746	citrate transport	0	0	0	0	0	1
GO:0006414	translational elongation	15	17	13	19	12	14
GO:0006413	translational initiation	4	3	5	5	2	5
GO:0006412	translation	92	81	80	90	68	84
GO:0008295	spermidine biosynthetic process	0	0	1	1	1	1
GO:0006069	ethanol oxidation	0	0	1	1	0	0
