# Supplementary material for: RNA Sequencing Analysis of the Gametophyte Transcriptome from the Liverwort, Marchantia polymorpha
Source: PLoS One. 2014 May 19;9(5):e97497. doi: 10.1371/journal.pone.0097497 (PMC4026138; doi:10.1371/journal.pone.0097497)
Supplement: Table S11 — Results of transcripts showing hits with non-coding RNA database. A table showing the 72 Marchantia transcripts that showed significant homology with non-coding RNAs in ncRNA search of the NONCODE databank. (XLSX) [file pone.0097497.s015.xlsx]

## Sheet: Sheet1
Results of transcripts showing hits with non-coding RNA database.
S.No.	Query Description	Subject Header
38	Locus_14677_Transcript_1/1_Confidence_1.000	> n424047 | AY248756 | mRNAlike lncRNA | Mus musculus | MSUR1 |
43	Locus_15997_Transcript_1/1_Confidence_1.000	> n342752 | CR599987 | mRNAlike lncRNA | Homo sapiens | Human lncRNA
48	Locus_16959_Transcript_1/1_Confidence_1.000	> n288315 | AK148606 | mRNAlike lncRNA | Mus musculus | Mouse noncoding
52	Locus_18257_Transcript_1/1_Confidence_1.000	> n5405 | X04465 | self-splicing ribozyme RNA | chloroplast Marchantia
55	Locus_19239_Transcript_1/1_Confidence_1.000	> n337216 | BC113036 | mRNAlike lncRNA | Homo sapiens | NULL |
57	Locus_20456_Transcript_1/1_Confidence_1.000	> n420419 | NULL | lncRNA | Mus musculus | | UCSCGeneNoncode |
58	Locus_20651_Transcript_1/1_Confidence_1.000	> n407252 | NR_026717_2 | lncRNA | Homo sapiens | | RefGeneNoncode
59	Locus_21088_Transcript_1/1_Confidence_1.000	> n265149 | AK158003 | mRNAlike lncRNA | Mus musculus | Mouse noncoding
61	Locus_21677_Transcript_1/1_Confidence_1.000	> n278022 | AK157747 | mRNAlike lncRNA | Mus musculus | Mouse noncoding
64	Locus_21907_Transcript_1/1_Confidence_1.000	> n335581 | CR592208 | mRNAlike lncRNA | Homo sapiens | NULL |
66	Locus_22294_Transcript_1/1_Confidence_1.000	> n424047 | AY248756 | mRNAlike lncRNA | Mus musculus | MSUR1 |
67	Locus_22347_Transcript_1/1_Confidence_1.000	> n5389 | X04465 | self-splicing ribozyme RNA | chloroplast Marchantia
69	Locus_22933_Transcript_1/1_Confidence_1.000	> n364204 | NULL | lncRNA | Homo sapiens | Human lincRNA | BodyMapLinc
73	Locus_23861_Transcript_1/1_Confidence_1.000	> n383209 | NULL | lncRNA | Homo sapiens | | UCSCGeneNoncode |
77	Locus_25555_Transcript_1/1_Confidence_1.000	> n342203 | CR598056 | mRNAlike lncRNA | Homo sapiens | Human lncRNA
82	Locus_26767_Transcript_1/1_Confidence_1.000	> n267225 | AK088783 | mRNAlike lncRNA | Mus musculus | Mouse noncoding
84	Locus_27687_Transcript_1/1_Confidence_1.000	> n265835 | AK156638 | mRNAlike lncRNA | Mus musculus | Mouse noncoding
85	Locus_27856_Transcript_1/1_Confidence_1.000	> n267301 | AK153977 | mRNAlike lncRNA | Mus musculus | Mouse noncoding
87	Locus_28209_Transcript_1/1_Confidence_1.000	> n335581 | CR592208 | mRNAlike lncRNA | Homo sapiens | NULL |
88	Locus_29348_Transcript_1/1_Confidence_1.000	> n288315 | AK148606 | mRNAlike lncRNA | Mus musculus | Mouse noncoding
90	Locus_29441_Transcript_1/1_Confidence_1.000	> n377198 | NULL | lncRNA | Homo sapiens | Human lincRNA | BodyMapLinc
91	Locus_29453_Transcript_1/1_Confidence_1.000	> n424047 | AY248756 | mRNAlike lncRNA | Mus musculus | MSUR1 |
94	Locus_31621_Transcript_1/1_Confidence_1.000	> n424047 | AY248756 | mRNAlike lncRNA | Mus musculus | MSUR1 |
95	Locus_31748_Transcript_1/1_Confidence_1.000	> n406795 | NR_024240_8 | lncRNA | Homo sapiens | | RefGeneNoncode
98	Locus_35904_Transcript_1/1_Confidence_1.000	> n265835 | AK156638 | mRNAlike lncRNA | Mus musculus | Mouse noncoding
99	Locus_36492_Transcript_1/1_Confidence_1.000	> n272959 | AK153841 | mRNAlike lncRNA | Mus musculus | Mouse noncoding
100	Locus_37468_Transcript_1/1_Confidence_1.000	> n371861 | NULL | lncRNA | Homo sapiens | Human lincRNA | BodyMapLinc
101	Locus_37768_Transcript_1/1_Confidence_1.000	> n366705 | NULL | lncRNA | Homo sapiens | Human lincRNA | BodyMapLinc
103	Locus_38880_Transcript_1/1_Confidence_1.000	> n405964 | NR_003242 | lncRNA | Homo sapiens | | RefGeneNoncode
104	Locus_39062_Transcript_1/1_Confidence_1.000	> n418622 | NULL | lncRNA | Mus musculus | | UCSCGeneNoncode |
105	Locus_39089_Transcript_1/1_Confidence_1.000	> n265358 | AK172585 | mRNAlike lncRNA | Mus musculus | Mouse noncoding
106	Locus_39219_Transcript_1/1_Confidence_1.000	> n407440 | NR_026898 | lncRNA | Homo sapiens | | RefGeneNoncode
107	Locus_41024_Transcript_1/2_Confidence_1.000	> n409500 | NR_033885 | lncRNA | Homo sapiens | | RefGeneNoncode
108	Locus_41024_Transcript_2/2_Confidence_1.000	> n409500 | NR_033885 | lncRNA | Homo sapiens | | RefGeneNoncode
109	Locus_41564_Transcript_1/1_Confidence_1.000	> n266647 | AK155563 | mRNAlike lncRNA | Mus musculus | Mouse noncoding
112	Locus_43343_Transcript_1/1_Confidence_1.000	> n420419 | NULL | lncRNA | Mus musculus | | UCSCGeneNoncode |
113	Locus_44590_Transcript_1/1_Confidence_1.000	> n265149 | AK158003 | mRNAlike lncRNA | Mus musculus | Mouse noncoding
114	Locus_44657_Transcript_1/1_Confidence_1.000	> n406336 | NR_004845 | lncRNA | Homo sapiens | | RefGeneNoncode
115	Locus_45154_Transcript_1/1_Confidence_1.000	> n327841 | U51993 | other | Caenorhabditis elegans | | GENEBANK
118	Locus_46408_Transcript_1/1_Confidence_1.000	> n5394 | X04465 | self-splicing ribozyme RNA | chloroplast Marchantia
119	Locus_46807_Transcript_1/1_Confidence_1.000	> n280020 | AK042492 | mRNAlike lncRNA | Mus musculus | Mouse noncoding
17	Locus_4863_Transcript_1/1_Confidence_1.000	> n424047 | AY248756 | mRNAlike lncRNA | Mus musculus | MSUR1 |
120	Locus_48639_Transcript_1/1_Confidence_1.000	> n420419 | NULL | lncRNA | Mus musculus | | UCSCGeneNoncode |
121	Locus_48885_Transcript_1/1_Confidence_1.000	> n288315 | AK148606 | mRNAlike lncRNA | Mus musculus | Mouse noncoding
125	Locus_50619_Transcript_1/1_Confidence_1.000	> n386598 | NULL | lncRNA | Homo sapiens | | UCSCGeneNoncode |
126	Locus_51664_Transcript_1/1_Confidence_1.000	> n406246 | NR_003699 | lncRNA | Homo sapiens | | RefGeneNoncode
127	Locus_51768_Transcript_1/1_Confidence_1.000	> n413820 | NR_002218 | lncRNA | Mus musculus | | RefGeneNoncode
129	Locus_52227_Transcript_1/1_Confidence_1.000	> n346198 | NULL | lincRNA | Homo sapiens | Human lincRNA | Scripture
131	Locus_53485_Transcript_1/2_Confidence_1.000	> n410533 | NR_037688 | lncRNA | Homo sapiens | | RefGeneNoncode
132	Locus_54497_Transcript_1/1_Confidence_1.000	> n346410 | NULL | lincRNA | Homo sapiens | Human lincRNA | Scripture
133	Locus_54960_Transcript_1/1_Confidence_1.000	> n2192 | AJ130737 | self-splicing ribozyme RNA | mitochondrion
134	Locus_56177_Transcript_1/1_Confidence_1.000	> n413982 | NR_003965 | lncRNA | Mus musculus | | RefGeneNoncode
135	Locus_56301_Transcript_1/1_Confidence_1.000	> n407455 | NR_026911 | lncRNA | Homo sapiens | | RefGeneNoncode
138	Locus_58192_Transcript_1/1_Confidence_1.000	> n1316 | AF314856 | self-splicing ribozyme RNA | mitochondrion
142	Locus_58713_Transcript_1/1_Confidence_1.000	> n346101 | NULL | lincRNA | Homo sapiens | Human lincRNA | Scripture
143	Locus_58807_Transcript_1/1_Confidence_1.000	> n328173 | AY946680 | miRNA | Oryza sativa | MIR443 precursor
145	Locus_59896_Transcript_1/1_Confidence_1.000	> n265835 | AK156638 | mRNAlike lncRNA | Mus musculus | Mouse noncoding
146	Locus_60028_Transcript_1/1_Confidence_1.000	> n420419 | NULL | lncRNA | Mus musculus | | UCSCGeneNoncode |
147	Locus_61659_Transcript_1/1_Confidence_1.000	> n409500 | NR_033885 | lncRNA | Homo sapiens | | RefGeneNoncode
148	Locus_63091_Transcript_1/1_Confidence_1.000	> n424047 | AY248756 | mRNAlike lncRNA | Mus musculus | MSUR1 |
149	Locus_63970_Transcript_1/1_Confidence_1.000	> n328172 | AY946681 | miRNA | Oryza sativa | MIR445 precursor
152	Locus_68403_Transcript_1/1_Confidence_1.000	> n5963 | Z17301 | snRNA | Solanum tuberosum (potato) | U6 | NONCODE
153	Locus_70060_Transcript_1/1_Confidence_1.000	> n270651 | AK085092 | mRNAlike lncRNA | Mus musculus | Mouse noncoding
154	Locus_70459_Transcript_1/1_Confidence_1.000	> n382059 | NULL | lncRNA | Homo sapiens | | UCSCGeneNoncode |
155	Locus_70605_Transcript_1/1_Confidence_1.000	> n346079 | NULL | lincRNA | Homo sapiens | Human lincRNA | Scripture
156	Locus_70716_Transcript_1/1_Confidence_1.000	> n344503 | NULL | lincRNA | Homo sapiens | Human lincRNA | Scripture
157	Locus_71012_Transcript_1/1_Confidence_1.000	> n333015 | AF147412 | mRNAlike lncRNA | Homo sapiens | NULL |
158	Locus_71243_Transcript_1/1_Confidence_1.000	> n382635 | NULL | lncRNA | Homo sapiens | | UCSCGeneNoncode |
159	Locus_71288_Transcript_1/1_Confidence_1.000	> n266758 | AK155129 | mRNAlike lncRNA | Mus musculus | Mouse noncoding
160	Locus_71535_Transcript_1/1_Confidence_1.000	> n385361 | NULL | lncRNA | Homo sapiens | | UCSCGeneNoncode |
161	Locus_71837_Transcript_1/1_Confidence_1.000	> n424047 | AY248756 | mRNAlike lncRNA | Mus musculus | MSUR1 |
23	Locus_7288_Transcript_1/1_Confidence_1.000	> n291424 | AK030164 | mRNAlike lncRNA | Mus musculus | Mouse noncoding
