# Supplementary material for: RNA Sequencing Analysis of the Gametophyte Transcriptome from the Liverwort, Marchantia polymorpha
Source: PLoS One. 2014 May 19;9(5):e97497. doi: 10.1371/journal.pone.0097497 (PMC4026138; doi:10.1371/journal.pone.0097497)
Supplement: Table S12 — Statistics of SSRs. Frequency of identified SSR motifs in Marchantia transcriptome dataset. (XLSX) [file pone.0097497.s016.xlsx]

## Sheet: Sheet1
	Statistics of SSRs search using MISA perl script.
Specifications
==============
Sequence source file: "supertranscripts200bpmore_rpkm.fa"
Definement of microsatellites (unit size / minimum number of repeats):
(1/10) (2/6) (3/5) (4/5) (5/5) (6/5)
Maximal number of bases interrupting 2 SSRs in a compound microsatellite: 100
RESULTS OF MICROSATELLITE SEARCH
================================
Total number of sequences examined: 46533
Total size of examined sequences (bp): 35364592
Total number of identified SSRs: 6112
Number of SSR containing sequences: 4434
Number of sequences containing more than 1 SSR: 1133
Number of SSRs present in compound formation: 681
Distribution to different repeat type classes
---------------------------------------------
Unit size	Number of SSRs
1	417
2	1737
3	3231
4	557
5	160
6	10
Frequency of identified SSR motifs
----------------------------------
Repeats	5	6	7	8	9	10	11	12	13	14	15	16	17	18	19	20	21	22	23	24	25	26	27	28	29	30	31	32	33	34	35	36	37	38	39	40	41	42	43	44	45	46	47	48	total
A	-	-	-	-	-	90	36	21	7	4	1	4		2	2			1																											168
C	-	-	-	-	-	14	5	5	3	4	1	3	1			1												1																	38
G	-	-	-	-	-	14	6	6	3	2	1	1	2	2		1					3					1																			42
T	-	-	-	-	-	89	32	20	7	5	5	2	1	2						1																			1			1	2	1	169
AC	-	4	6	3	2	2	2		1																																				20
AG	-	81	52	49	28	18	15	9	16	11	12	6	6	4	1	10	3	8	14	6																									349
AT	-	13	3	1	2	2																																							21
CA	-	13	5	1	1																																								20
CG	-	2	3																																										5
CT	-	103	103	56	55	43	27	13	15	16	13	6	2	3	6	3	2	3	4																										473
GA	-	131	71	75	48	35	23	15	14	13	10	7	7	1	4	14	6	14	14	2																									504
GC	-	5																																											5
GT	-	14	4	3	1	2		1	1																																				26
TA	-	5	2		1																																								8
TC	-	75	58	36	32	19	13	10	3	7	1	4	5	3	2		2	5	2	4																									281
TG	-	10	9	1	3		1	1																																					25
AAC	2	5	2	1		1																																							11
AAG	15	10	6	2				1				1																																	35
AAT		1																																											1
ACA	7	2	1																																										10
ACC	9	9					1																																						19
ACG	15	9	1																																										25
ACT	3				1																																								4
AGA	35	10	9	1	1																																								56
AGC	115	66	30	11	2																																								224
AGG	57	37	19	9	2		1																																						125
AGT	6		2																																										8
ATA	1																																												1
ATC	12	5	3	1																																									21
ATG	11	5	6																																										22
CAA	20	5	3	1	2																																								31
CAC	24	11	2	4																																									41
CAG	128	80	50	15	5	1																																							279
CAT	10	9	6																																										25
CCA	29	7	3	1																																									40
CCG	3	1																																											4
CCT	55	38	26	8	9	1																																							137
CGA	18	11	8	1			1																																						39
CGC	3																																												3
CGG	2																																												2
CGT	11	9	3	1																																									24
CTA	5	3		1	1																																								10
CTC	85	41	27	12	6	1		1																																					173
CTG	107	62	28	14	5	1	1																																						218
CTT	32	29	10	5	3																																								79
GAA	33	10	10	3	2	3						1																																	62
GAC	22	10	8	1	1																																								42
GAG	94	50	30	15	5	1	1																																						196
GAT	15	7	7	2	1																																								32
GCA	106	46	20	7	2	1																																							182
GCC	2	2																																											4
GCG	3	1																																											4
GCT	119	78	21	12	2																																								232
GGA	53	35	18	12	6	1	1																																						126
GGC	2	3																																											5
GGT	19	5	3	1	1																																								29
GTA	4		1	1																																									6
GTC	29	13	6	1																																									49
GTG	8	2	1																																										11
GTT	2	4	3																																										9
TAA	1																																												1
TAC	4	1	1																																										6
TAG	3	2																																											5
TCA	10	9	3																																										22
TCC	52	35	26	9	5	2		1																																					130
TCG	20	7	6	1																																									34
TCT	22	12	11	2	2	1																																							50
TGA	12	8		1																																									21
TGC	98	52	25	12	5			1																																					193
TGG	14	5	4	3																																									26
TGT	14	7	2	1			1																																						25
TTA		2																																											2
TTC	16	14	6	3		1																																							40
TTG	11	2	4	1		1	1																																						20
AAAC	1																																												1
AACT	1																																												1
AAGA	1																																												1
AAGC	1																																												1
AAGG	4		1																																										5
AATC	2																																												2
AATG	1																																												1
ACAG		1																																											1
ACCG	1																																												1
ACGC	1																																												1
ACTC	1	1																																											2
AGAC	2																																												2
AGAT	1																																												1
AGCA	2																																												2
AGCC	1	2																																											3
AGCG	2	1																																											3
AGGA	6	1		1																																									8
AGGC	10	6	2																																										18
AGGG	10	1																																											11
AGTC			1																																										1
AGTG	3	2	1																																										6
ATAG	1																																												1
ATCA	1																																												1
ATCG	3	1																																											4
ATGA		1																																											1
ATTC	1																																												1
ATTG	3	2			1																																								6
CAAG	1																																												1
CAAT	2	2		1																																									5
CACT	4	2																																											6
CAGA	7																																												7
CAGC			1																																										1
CAGG	4	2	1																																										7
CAGT	2	1	1																																										4
CATC	1																																												1
CATT	2																																												2
CCAG	4																																												4
CCAT	2	1																																											3
CCCT	3	2																																											5
CCGA		2																																											2
CCTC	5	3																																											8
CCTG	2	5	1																																										8
CCTT	5	4	1																																										10
CGAA	1	1																																											2
CGAC	3																																												3
CGAG	7	1																																											8
CGAT	2																																												2
CGCT	6																																												6
CGGA	1																																												1
CGGT	2	1																																											3
CGTG	1																																												1
CTAT	1																																												1
CTCA	5	1	2																																										8
CTCC	7	4																																											11
CTCG	9	2																																											11
CTGA	1																																												1
CTGC	7	2	1	1																																									11
CTGG	1																																												1
CTGT	2			1																																									3
CTTC	6	5																																											11
CTTT	1	1	1																																										3
GAAA		2																																											2
GAAG	8	2	1	1																																									12
GAAT	1																																												1
GACA	8	1		1																																									10
GACC	2		1																																										3
GACG	1																																												1
GACT		1																																											1
GAGC	8																																												8
GAGG	11	1																																											12
GAGT	8	3	3																																										14
GATA		1																																											1
GATC	2	2																																											4
GATG	2	1	1																																										4
GATT	4																																												4
GCAA	1																																												1
GCAC	1																																												1
GCAG	6	1																																											7
GCAT	1																																												1
GCCA	1																																												1
GCCT	15	3	1	1																																									20
GCGA	6	3																																											9
GCGG		1																																											1
GCTC	14	1																																											15
GCTG	1	1																																											2
GCTT	2																																												2
GGAA	8	5	1	1	1																																								16
GGAC	1																																												1
GGAG	8	3																																											11
GGAT	1																																												1
GGCA	7	1																																											8
GGCT	3																																												3
GGGA	5																																												5
GGTC	3																																												3
GGTT	2																																												2
GTCA	2	1	1																																										4
GTCG	2	2																																											4
GTCT	4																																												4
GTGA	3			1																																									4
GTGC	3																																												3
GTTC	1																																												1
TAGA	1																																												1
TATG	1																																												1
TCAA	4	2					1																																						7
TCAC	2	1																																											3
TCAG	3																																												3
TCAT		1	1																																										2
TCCC	3	2																																											5
TCCT	6	6			1																																								13
TCGA	5	1																																											6
TCGC	4	1	2																																										7
TCTA	1																																												1
TCTG	4	1																																											5
TCTT			1																																										1
TGAA	1	1																																											2
TGAG	1	3																																											4
TGAT	8		1																																										9
TGCC	6	2	2																																										10
TGCG	1																																												1
TGGC	1																																												1
TGGT	1																																												1
TGTC	2	1																																											3
TTCA	2																																												2
TTCC	3	3																																											6
TTCT		1	1																																										2
TTGA	1		1																																										2
TTGG	1	1																																											2
TTGT	1																																												1
TTTA	1																																												1
TTTC		1																																											1
AACCC	1																																												1
AAGGA	1																																												1
AAGGC	1		1																																										2
AATCA			1																																										1
ACACC	1																																												1
ACTCA		1																																											1
ACTCG	1																																												1
AGAAG		1	1																																										2
AGAGC	1																																												1
AGAGG	1																																												1
AGGAA			1																																										1
AGGCA	1		1																																										2
AGGCG	1																																												1
AGTCA	1																																												1
AGTCC	2	1																																											3
AGTGA	1																																												1
ATCCC	2																																												2
ATCGA		1																																											1
ATCTC	1																																												1
ATTGA	1																																												1
CACCA	1																																												1
CACTC	1																																												1
CACTT	1																																												1
CAGAC	1																																												1
CAGAG	1																																												1
CAGCT			1																																										1
CATCT	1																																												1
CCACT	1																																												1
CCATT	1																																												1
CCCAT	1																																												1
CCCCT	1																																												1
CCCTC	1																																												1
CCCTG	1																																												1
CCCTT	3																																												3
CCGAG	1																																												1
CCTCC	1																																												1
CCTCT	2	1																																											3
CCTGC	1																																												1
CCTTC		1																																											1
CCTTG	1																																												1
CCTTT		1																																											1
CGACC	1																																												1
CGACT	1																																												1
CGCCT	1																																												1
CGGAG			1																																										1
CTATG	1																																												1
CTCAC	1																																												1
CTCCA	2																																												2
CTCCC	1																																												1
CTCCT	3																																												3
CTCGC	1																																												1
CTCTA	1																																												1
CTCTC	1																																												1
CTCTG	1																																												1
CTCTT	1																																												1
CTGCC	1																																												1
CTGCT	1																																												1
CTTCC	1	1																																											2
CTTGC	2																																												2
CTTTA	1																																												1
CTTTC	1																																												1
GAACT	1		1																																										2
GAAGG	5		1																																										6
GAAGT	1																																												1
GACGA	1																																												1
GAGAA	1				1																																								2
GAGAG	1	1																																											2
GAGAT	1																																												1
GAGGA	4																																												4
GAGGC	1	1																																											2
GAGGG	1																																												1
GCAGG	1																																												1
GCCTC	1																																												1
GCCTT	1																																												1
GCGAG	1																																												1
GCTCA	1																																												1
GCTTG	1																																												1
GGAGA	2																																												2
GGAGG	2																																												2
GGAGT	1																																												1
GGATG		1																																											1
GGCGA	1																																												1
GGCTG	1																																												1
GGGAA			1																																										1
GGGCA	1																																												1
GGGCT		1																																											1
GGGGA	1																																												1
GGGGC	1																																												1
GGTCG	1																																												1
GGTGT	1																																												1
GTCAG	1																																												1
GTCTC	1																																												1
GTCTG	1																																												1
GTGCG	1																																												1
TACTC				1																																									1
TAGTA	1																																												1
TCACC	2																																												2
TCAGT	1																																												1
TCCAC		1																																											1
TCCCT	1	1																																											2
TCCTC					1																																								1
TCCTT	1																																												1
TCTCC	3	1																																											4
TCTCT	1	2																																											3
TCTTC	1																																												1
TGAGC	1																																												1
TGAGG		1																																											1
TGAGT		1																																											1
TGCCT	3																																												3
TGGGT	1																																												1
TGTTC	1																																												1
TTCAA	1																																												1
TTCCC	3																																												3
TTCCT	2																																												2
TTCGA	1																																												1
TTCTC	2			1																																									3
TTGCC	1																																												1
AGCGCG	1																																												1
AGGCTC	1																																												1
AGTGGC	2																																												2
CAGAGG	1																																												1
GAGGAA	1																																												1
GAGGAC	1																																												1
GGAGAA	1																																												1
TCCCTT		1																																											1
TCGTGC	1																																												1
Frequency of classified repeat types (considering sequence complementary)
-------------------------------------------------------------------------
Repeats	5	6	7	8	9	10	11	12	13	14	15	16	17	18	19	20	21	22	23	24	25	26	27	28	29	30	31	32	33	34	35	36	37	38	39	40	41	42	43	44	45	46	47	48	total
A/T	-	-	-	-	-	179	68	41	14	9	6	6	1	4	2			1		1																			1			1	2	1	337
C/G	-	-	-	-	-	28	11	11	6	6	2	4	3	2		2					3					1		1																	80
AC/GT	-	41	24	8	7	4	3	2	2																																				91
AG/CT	-	390	284	216	163	115	78	47	48	47	36	23	20	11	13	27	13	30	34	12																									1607
AT/AT	-	18	5	1	3	2																																							29
CG/CG	-	7	3																																										10
AAC/GTT	56	25	15	4	2	2	2																																						106
AAG/CTT	153	85	52	16	8	5		1				2																																	322
AAT/ATT	2	3																																											5
ACC/GGT	103	39	13	9	1		1																																						166
ACG/CGT	115	59	32	5	1		1																																						213
ACT/AGT	25	6	4	2	2																																								39
AGC/CTG	673	384	174	71	21	3	1	1																																					1328
AGG/CCT	396	236	146	65	33	6	3	2																																					887
ATC/ATG	70	43	25	4	1																																								143
CCG/CGG	15	7																																											22
AAAC/GTTT	2																																												2
AAAG/CTTT	2	5	3																																										10
AAAT/ATTT	1																																												1
AACC/GGTT	4	1																																											5
AACG/CGTT	2	1																																											3
AACT/AGTT	1																																												1
AAGC/CTTG	7																																												7
AAGG/CCTT	46	26	4	3	2																																								81
AATC/ATTG	25	6	2	1	1		1																																						36
AATG/ATTC	8	3	1																																										12
ACAG/CTGT	29	4		2																																									35
ACAT/ATGT	1																																												1
ACCG/CGGT	13	5	1																																										19
ACGC/CGTG	7																																												7
ACGG/CCGT	3																																												3
ACTC/AGTG	27	13	6	1																																									47
ACTG/AGTC	8	3	3																																										14
AGAT/ATCT	5	1																																											6
AGCC/CTGG	12	3	1																																										16
AGCG/CGCT	56	9	2																																										67
AGGC/CCTG	57	22	8	2																																									89
AGGG/CCCT	52	16																																											68
ATCC/ATGG	6	2	1																																										9
ATCG/ATCG	12	4																																											16
ATGC/ATGC	1																																												1
CCCG/CGGG		1																																											1
AAAGG/CCTTT	5	1	1																																										7
AAAGT/ACTTT	1																																												1
AAATC/ATTTG			1																																										1
AACAG/CTGTT	1																																												1
AACCC/GGGTT	2																																												2
AACTC/AGTTG		2																																											2
AACTG/AGTTC	2		1																																										3
AAGAG/CTCTT	6	3	1	1	1																																								12
AAGCC/CTTGG	1																																												1
AAGGC/CCTTG	10		2																																										12
AAGGG/CCCTT	13	3	2																																										18
AAGTC/ACTTG	1																																												1
AAGTG/ACTTC	3																																												3
AATCG/ATTCG	1	1																																											2
AATGG/ATTCC	1																																												1
AATTC/AATTG	2																																												2
ACACC/GGTGT	3																																												3
ACCAG/CTGGT	2																																												2
ACCCG/CGGGT	2																																												2
ACCGC/CGGTG	1																																												1
ACCTC/AGGTG	3	1																																											4
ACCTG/AGGTC	1																																												1
ACGAG/CGTCT	2																																												2
ACTAT/AGTAT	1																																												1
ACTCC/AGTGG	5	1																																											6
ACTCG/AGTCG	2																																												2
ACTCT/AGAGT	1			1																																									2
ACTGG/AGTCC	2	1																																											3
AGAGC/CTCTG	4																																												4
AGAGG/CCTCT	17	3			1																																								21
AGATG/ATCTC	3																																												3
AGCAT/ATGCT	1																																												1
AGCCC/CTGGG	1	1																																											2
AGCCG/CGGCT	1																																												1
AGCGG/CCGCT			1																																										1
AGCTC/AGCTG	2		1																																										3
AGGCG/CCTCG	7	1																																											8
AGGGC/CCCTG	5																																												5
AGGGG/CCCCT	8																																												8
ATCCC/ATGGG	3	1																																											4
CCCCG/CGGGG	1																																												1
AAAGGG/CCCTTT		1																																											1
AAGAGG/CCTCTT	1																																												1
AAGGAG/CCTTCT	1																																												1
ACGAGC/CGTGCT	1																																												1
ACGAGG/CCTCGT	1																																												1
ACTGCC/AGTGGC	2																																												2
AGAGGC/CCTCTG	1																																												1
AGCCTG/AGGCTC	1																																												1
AGCGCG/CGCGCT	1																																												1
